# Supplementary material for: Looking for the sponge loop: analyses of detritus on a Caribbean forereef using stable isotope and eDNA metabarcoding techniques
Source: PeerJ. 2024 Feb 23;12:e16970. doi: 10.7717/peerj.16970 (PMC10896084; doi:10.7717/peerj.16970)
Supplement: Data S1 — Raw stable isotope measurements are available in SIAdata_30sept2023.xlsx, and code for SIA analyses are available in files starting with “SIMMR_*.Rmd”. The raw sequence tables from metabarcoding are available in .csv files starting with “edna_CO1”, “edna_18S”, and “edna_16S”, and the code to analyze sequence data are in .Rmd files starting with “edna_1_analysis”, “edna_2_analysis”, and “edna_3_analysis”. The pdfs in “markdown_outputs/” subdirectory are retained for quick reference and reproducible by knitting the .Rmds. [file peerj-12-16970-s012.zip]

Archive with 35 entries (33 files):
- data_peerj/
- data_peerj/edna_CO1 ESV Taxonomy Sequence Table (no tissue).csv
- __MACOSX/data_peerj/._edna_CO1 ESV Taxonomy Sequence Table (no tissue).csv
- data_peerj/.DS_Store
- __MACOSX/data_peerj/._.DS_Store
- data_peerj/SIAdata_30sept2023.xlsx
- __MACOSX/data_peerj/._SIAdata_30sept2023.xlsx
- data_peerj/SIMMR_2019_EAM_Combine_alg_Combine_herb.Rmd
- data_peerj/SIMMR_2018_EAM_Combine_alg_BCM_herb_sed.Rmd
- __MACOSX/data_peerj/._SIMMR_2018_EAM_Combine_alg_BCM_herb_sed.Rmd
- data_peerj/edna_16S ESV Taxonomy Sequence Table (no tissue).csv
- __MACOSX/data_peerj/._edna_16S ESV Taxonomy Sequence Table (no tissue).csv
- data_peerj/edna_1_analysis_dataprep_30sept.Rmd
- __MACOSX/data_peerj/._edna_1_analysis_dataprep_30sept.Rmd
- data_peerj/edna_3_analysis_detritus_30sept.Rmd
- data_peerj/edna_2_analysis_summarytable_30sept.Rmd
- data_peerj/edna_18S ESV Taxonomy Sequence Table (no tissue).csv
- __MACOSX/data_peerj/._edna_18S ESV Taxonomy Sequence Table (no tissue).csv
- data_peerj/SIMMR_2019_Tray_Combine_alg_Combine_herb.Rmd
- __MACOSX/data_peerj/._SIMMR_2019_Tray_Combine_alg_Combine_herb.Rmd
- data_peerj/markdown_outputs/
- data_peerj/markdown_outputs/.DS_Store
- __MACOSX/data_peerj/markdown_outputs/._.DS_Store
- data_peerj/markdown_outputs/SIMMR_2018_EAM_Combine_alg_BCM_herb_sed.pdf
- __MACOSX/data_peerj/markdown_outputs/._SIMMR_2018_EAM_Combine_alg_BCM_herb_sed.pdf
- data_peerj/markdown_outputs/SIMMR_2019_EAM_Combine_alg_Combine_herb.pdf
- __MACOSX/data_peerj/markdown_outputs/._SIMMR_2019_EAM_Combine_alg_Combine_herb.pdf
- data_peerj/markdown_outputs/edna_1_analysis_dataprep_30sept.pdf
- __MACOSX/data_peerj/markdown_outputs/._edna_1_analysis_dataprep_30sept.pdf
- data_peerj/markdown_outputs/edna_3_analysis_detritus_30sept.pdf
- __MACOSX/data_peerj/markdown_outputs/._edna_3_analysis_detritus_30sept.pdf
- data_peerj/markdown_outputs/edna_2_analysis_summarytable_30sept.pdf
- __MACOSX/data_peerj/markdown_outputs/._edna_2_analysis_summarytable_30sept.pdf
- data_peerj/markdown_outputs/SIMMR_2019_Tray_Combine_alg_Combine_herb.pdf
- __MACOSX/data_peerj/markdown_outputs/._SIMMR_2019_Tray_Combine_alg_Combine_herb.pdf
