# Supplementary material for: Looking for the sponge loop: analyses of detritus on a Caribbean forereef using stable isotope and eDNA metabarcoding techniques
Source: PeerJ. 2024 Feb 23;12:e16970. doi: 10.7717/peerj.16970 (PMC10896084; doi:10.7717/peerj.16970)
Supplement: Data S1 — Raw stable isotope measurements are available in SIAdata_30sept2023.xlsx, and code for SIA analyses are available in files starting with “SIMMR_*.Rmd”. The raw sequence tables from metabarcoding are available in .csv files starting with “edna_CO1”, “edna_18S”, and “edna_16S”, and the code to analyze sequence data are in .Rmd files starting with “edna_1_analysis”, “edna_2_analysis”, and “edna_3_analysis”. The pdfs in “markdown_outputs/” subdirectory are retained for quick reference and reproducible by knitting the .Rmds. [file peerj-12-16970-s012.zip › data_peerj/edna_CO1 ESV Taxonomy Sequence Table (no tissue).csv]

hash	sequence	kingdom	phylum	class	order	family	genus	species	ST 1-18	ST 2-18	ST 3-18	ST 4-18	ST 5-18	SS 1-18	SS 2-18	SS 3-18	SS 4-18	SS 5-18	DT 1-19	DT 2-19	ST 1-19	ST 2-19	ST 3-19	ST 4-19	ST 5-19	ST 6-19	ST 7-19	SS 1-19	SS 2-19	SS 3-19	SS 4-19	SS 5-19	SS 6-19	BT 2-18	SF 1-18	SF 2-18	SF 3-18	AF 1-18	AF 1-19	SF 1-19	SF 2-19	SF 3-19	SF 4-19	SF 5-19	SF 6-19	BT 1-19	AF 2-19	AF 3-19
0414b33043fe86a2fc922ddab7d6835e	AACTTTATATCTTCTTTTTGGTGCGGTAGCAGGAGTTGCTGGTACTGTTTTATCATTATATATTCGACTTTCATTAGCACAGCCAGGTTCTACTTATTTAGATCATAATTATCATTTATATAATGTTATTGTTACTGGTCATGCCTTTGTAATGATTTTCTTTTCTGTTATGCCTATTATGATTGGTGGTTTTGGAAATTGGTTTGTACCTTTAATGATTGGTGCTCCAGATATG		Bacillariophyta	Bacillariophyceae	Naviculales				1	1	1	0	1	0	0	1	1	1	0	0	0	0	0	1	0	0	1	0	0	0	0	0	0	0	0	0	0	0	0	0	0	0	0	0	0	0	0	0
07bb8acae7e890bce725a3d2ab2c8c6f	TACTTTATACCTTATCTTCGGAGCTATCTCTGGTGTAGCAGGTACAGCTCTATCATTATATATTCAGATTACTTTAGCGCAACCTAACGGAAGTTTCCTAGAGTATAACCACCACCTATATAATGTTATTGTAACAGGTCATGCATTTGTTATGATCTTTTTCATGGTTATGCCTGCATTAATTGGAGGATTTGGAAACTGGTTTGTTCCTCTTATGATTGGAGCACCAGATATG		Bacillariophyta						1	0	0	0	0	0	0	0	0	0	0	0	0	0	0	0	0	0	0	0	0	0	0	0	0	0	0	0	0	0	0	0	0	0	0	0	0	0	0	0
07ee4ec4f81dde3bfba87ebf8013eeb3	AACATTATATATTATTTTTGGTGCTATTTCTGGTGTAGCGGGTACAGCGTTATCACTTTATATCAGACTTACATTAGCACAGCCTAATGGTAGTTTTTTAGAATACAACCATCATTTGTACAATGTGATCGTAACAGGTCATGCTTTTGTTATGATCTTTTTTATGGTAATGCCTGTACTTATCGGAGGATTCGGTAACTGGTTTGTTCCTTTAATGATCGGAGCTCCAGACATG		Bacillariophyta						1	0	0	0	0	0	0	0	0	0	0	0	0	0	0	0	0	0	0	0	0	0	0	0	0	0	0	0	0	0	0	0	0	0	0	0	0	0	0	0
0afa8b668abd44c77c36ac87c15687a6	AACTCTTTATATTATTTTTGGGGGTATCGCTGGTGTAGCGGGTACTGCTTTATCACTTTATATAAGGATTACTTTAGCACAACCAAATGGAAGTTTCCTAGAATACAATCACCACTTTTATAACGTGATCGTAACCGGTCATGCGTTTATCATGATTTTCTTCATGGTTATGCCAATTTTAATTGGTGGTTTTGGTAACTGGTTTGTTCCATTAATGATTGGTGCGCCTGATATG		Bacillariophyta	Bacillariophyceae	Bacillariales				1	0	1	1	1	0	0	1	1	0	0	0	0	0	0	0	0	0	0	0	0	0	0	0	0	0	0	0	0	0	0	0	0	0	0	0	0	0	0	0
0ce16dfc4527c277708213bc2f3e9c36	AACATTATATATAATTTTTGGTGCAGCATCAGGAGTTGCTGGTACAGCACTATCTTTATATATAAGAATAACATTGTCTCAACCAAATAACGATTTTTTAGCATACAATCACCATTTTTATAATGTTGTTGTTACAGGACATGCTTTTGTAATGATTTTTTTTATGGTTATGCCTACATTAATTGGTGGTTTTGGTAATTGGTTTGTACCATTAATGATTGGTGCTCCAGATATG		Bacillariophyta						1	0	0	0	0	0	0	0	0	0	0	0	0	0	0	0	0	0	0	0	0	0	0	0	0	0	0	0	0	0	0	0	0	0	0	0	0	0	0	0
107b149e7d9a6a948c9e712bdce0e2ea	GACTTTATACATTTTATTCGGAATATGATCGGGTCTAGTAGGAACTGCTCTAAGTCTGTTAATTCGTGCTGAATTAGGTCAGCCAGGGGCTCTTCTCGGGGATGACCAACTATATAACGTTATTGTGACGGCACACGCTTTTGTTATAATTTTCTTTCTAGTGATACCGATGATAATTGGTGGATTTGGTAATTGGCTTGTGCCATTAATACTAGGGGCTCCTGACATG	Metazoa	Mollusca						1	0	0	0	0	0	0	0	0	0	0	0	0	0	0	0	0	0	0	0	0	0	0	0	0	0	0	0	0	0	0	0	0	0	0	0	0	0	0	0
14f382007758d77866d4c24e569905a3	TACTTTATATATCATTTTCGGTGGTATAGCTGGAGTAGCTGGTACAGCATTATCTTTATATATTCGAATAACATTATCTCAACCTAATGGAGGTTTTCTAGAATACAATCACCATTTATATAACGTAATAGTAACAGGTCATGCTTTTGTTATGATTTTTTTTATGGTAATGCCTGTACTAATTGGTGGTTTTGGTAACTGGTTTGTTCCGCTAATGATCGGTGCTCCAGATATG		Bacillariophyta						1	0	0	0	0	1	0	0	1	1	0	0	0	0	0	0	0	0	0	0	0	0	0	0	0	0	0	0	0	0	0	0	0	0	0	0	0	0	0	0
18d6662aaae7ba97565bf002ce975469	TACTTTATATTTAATCTTTGCTTTTATTTCAGGAATCGCAGGTACAGCATTATCTATTTATATTAGAGCAGCTTTAGCTAGTCCGGGTTCAGCTTTTTTAGATTACAATTATCATCTTTATAATGTAATAGTAACAGGTCATGCTCTTATTATGGTTTTCTTTTTAATTATGCCTGCTTTAATTGGTGGATTTGGTAATTGGTTTGTTCCATTAATGATTGGAGCTCCAGATATG		Bacillariophyta						1	0	0	0	0	0	1	0	1	1	0	0	0	0	1	0	0	0	0	0	0	0	0	0	0	0	0	0	0	0	0	0	0	0	0	0	0	0	0	0
18ffd76c130e67c394f6e4bc9bffd79d	AACTCTTTATATTATTTTTGGTGGTATTGCTGGTGTAGCAGGTACCGCTTTATCACTTTATATAAGGATTACCCTAGCACAGCCAAATGGAAGTTTCTTAGAATACAACCATCATTTTTATAATGTAATTGTAACAGGTCATGCATTTATCATGATTTTCTTCATGGTTATGCCAATTCTAATTGGTGGCTTTGGTAACTGGTTTGTTCCATTAATGATTGGTGCTCCTGATAT		Bacillariophyta	Bacillariophyceae	Bacillariales				1	0	0	0	0	0	0	0	0	0	0	0	0	0	0	0	0	0	0	0	0	0	0	0	0	0	0	0	0	0	0	0	0	0	0	0	0	0	0	0
191b5b5a1a75b4a978274aed8be9e166	TACTTTGTATTTAATTTTTGGTGCAATATCCGGTGTTGCAGGAACAGCATTATCGTTGTATATCCGAATTACTTTAGCGCAGCCTAATAATAATTTTTTAGAGTATAACCATCATCTTTACAATGTAATTGTTACAGGTCATGCTTTTATTATGATTTTTTTTATGGTTATGCCGACATTAATTGGAGGTTTTGGTAACTGGTTTGTTCCGTTAATGATTGGTGCACCAGATATG	Metazoa							1	0	1	0	1	0	0	0	0	0	0	0	1	0	0	0	0	0	0	0	0	0	0	0	0	0	0	0	0	0	0	0	0	0	0	0	0	0	0	0
1abcb8b9a4f8b2595bf91c96fec20962	TACTTTATATCTAATTTTTGGTGCAATTTCTGGTGTAGCTGGTACTGCGTTATCCCTATATATCAGAATCACTTTATCGCAACCTAATTGCGATTTTTTAGAATATAATCATCATCTTTATAACGTTATAGTTACAGGTCATGCATTTATTATGATTTTTTTTATGGTAATGCCTACATTAATTGGTGGTTTTGGTAATTGGTTCGTTCCGTTAATGATCGGTGCACCTGATATG		Bacillariophyta						1	1	1	0	0	0	1	0	0	1	0	0	0	0	0	0	0	0	0	0	0	0	0	0	0	0	1	0	0	0	0	0	0	0	0	0	0	0	0	0
1d7b9b0a4c07a578654c4e26e4c23a57	AACATTGTATATCATTTTCGGTGCTATTGCAGGAGTAGCAGGTACCGCTTTATCTCTTTATATCAGAATAACTTTATCACAACCTAATGGTGGTTTCTTAGAGTATAACCACCATTTTTATAATGTAATAGTAACAGGACATGCTTTTGTTATGATTTTTTTTATGGTAATGCCAATTTTAATCGGTGGCTTTGGGAACTGGTTTGTTCCATTAATGATTGGAGCTCCTGATATG		Bacillariophyta						1	0	0	0	0	0	0	0	0	0	0	0	0	0	0	0	0	0	0	0	0	0	0	0	0	0	0	0	0	0	0	0	0	0	0	0	0	0	0	0
21d4c70eaddf9eb55a693f13a287f6cd	AACTTTATATATTATTTTTGGTGGTATTGCTGGTGTGGCAGGTACAGCTTTATCACTGTATATTAGAATAACATTAGCTCAACCAAACGGTAGCTTTTTAGAATACAATCACCAATTCTATAATGTTGTTGTAACAGGTCATGCATTTGTAATGATCTTTTTTATGGTGATGCCTATTTTAATTGGTGGATTCGGTAACTGGTTTGTACCTTTAATGATCGGAGCTCCAGATATG		Bacillariophyta						1	0	0	1	0	0	0	0	0	0	0	0	1	1	0	0	1	0	0	0	0	1	0	1	0	0	0	0	0	0	0	0	0	0	0	0	0	0	0	0
22c477981d49fa8df5ee5517a2bf9cbe	TACTTTATATATCATTTTTGGAGCAATTTCTGGTATTGCAGGAACTGCTTTATCACTTTACATTCGAATTACTCTAGCTCAACCAAATGGAAGTTTCTTAGAATATAATCACCATTTTTATAATGTGATTATTACTGGACATGCTATTCTTATGATTTTTTTCATGGTGATGCCTATTCTAATTGGTGGTTTTGGTAATTGGTTCGTACCATTAATGATCGGAGCGCCGGATATG		Bacillariophyta	Bacillariophyceae	Bacillariales				1	0	1	0	0	1	1	1	1	1	0	0	0	0	0	0	1	0	0	0	0	0	0	0	0	0	0	0	0	0	0	0	0	0	0	0	0	0	0	0
237b43ee371f0652aa8e964da9ad5b29	TACATTGTATTTAATATTTGGAGCTATTTCTGGTGTAGCAGGTACTGCTTTATCGATGTATATCCGAATTACATTATCACAACCAAATAATGATTTTTTAGCATATAATCATCATTTTTATAATGTTGTGGTGACCGGTCATGCGTTTGTTATGATTTTTTTTATGGTAATGCCCACACTTATTGGTGGTTTTGGTAATTGGTTTGTTCCTTTAATGATAGGAGCACCTGATATG		Bacillariophyta						1	0	1	1	0	1	1	0	1	1	0	1	1	1	0	1	1	0	1	0	0	1	0	0	0	0	0	1	0	0	0	0	0	1	0	1	0	0	0	0
26c87496cc6d9029381d2007c9b97978	TACTTTGTATATTATCTTTGGTGCAATTTCTGGTATCGCAGGAACTGCTTTATCATTATATATTAGAATTACTTTATCTCAACCTAACGGTAGTTTTCTAGAGTATAACCATCATTTTTATAACGTAGTTATTACAGGTCATGCTATTCTTATGATCTTTTTTATGGTAATGCCTATTTTAATTGGTGGATTTGGTAATTGGTTTGTGCCATTAATGATTGGGGCACCAGATATG		Bacillariophyta						1	0	1	0	0	0	1	1	1	1	0	0	0	0	1	1	0	1	0	0	0	0	0	0	0	0	0	0	0	0	0	0	0	0	0	0	0	0	0	0
2d5b4e2223da244833b7ba34cea501a1	AACTCTGTATCTTTTTTTTGCAGCGTTTTCAGGAATTTTAGGAACACTTTTCTCGTTCCTTATTCGTCTTGAGCTTGCTTCTCCAGGGAATCAAGTTTTGAATGGTGATCACCAGTTTTATAATGTTGTTGTAACTGCCCATGCATTTCTTATGATTTTCTTCATGGCTATGCCAGCGCTTATTGGTGGATTTGGAAACTGGTTTGTTCCTCTTCTTATTGGAGCACCGGATATG	Viridiplantae	Chlorophyta	Palmophyllophyceae	Prasinococcales	Prasinococcaceae	Prasinococcus	Prasinococcus capsulatus	1	0	0	0	0	0	0	0	0	0	0	0	0	0	0	0	0	0	0	0	0	0	0	0	0	0	0	0	0	0	0	0	0	0	0	0	0	0	0	0
2dcf4d9d721161a38ddd0246ad33b933	AACTCTTTATATCATTTTTGGTGGTATCGCTGGTGTAGCAGGTACTGCTTTGTCACTTTATATAAGGATTACCTTAGCACAGCCAAATGGAAGTTTTCTAGAATACAACCATCATTTTTATAATGTAATTGTAACAGGACATGCATTTATCATGATTTTTTTCATGGTTATGCCAATTCTAATTGGTGGTTTTGGTAACTGGTTCGTTCCATTAATGATTGGTGCGCCTGATATG		Bacillariophyta						1	0	0	0	0	0	0	0	0	0	0	0	0	0	0	0	0	0	0	0	0	0	0	0	0	0	0	0	0	0	0	0	0	0	0	0	0	0	0	0
3372c75187fb014d05958d1345db0468	AACATTATACATTATTTTCGGTGGTATTGCTGGTGTAGCAGGTACAGCTTTATCTCTTTACATTAGACTTACTCTTGCACAACCAAATGGTAGCTTTTTAGAATACAACCATCATTTGTATAACGTGATTGTAACAGGTCATGCTTTTGTTATGATTTTTTTCATGGTAATGCCTGTATTGATTGGAGGATTTGGAAACTGGTTCGTACCATTAATGATCGGTGCTCCTGATATG		Bacillariophyta						1	1	1	0	0	0	0	0	0	0	0	0	1	1	0	0	0	1	0	0	0	0	0	0	0	0	0	0	0	0	0	0	0	0	0	0	0	0	0	0
3447ef923a2f9bd4acc5e48da48b0ec8	AACTTTATACATTATTTTTGGAGCAATTTCTGGTATTGCAGGAACTGCTTTATCGCTTTATATTCGAATTACTTTATCTCAACCAAATGGAAGTTTTTTAGAGTATAACCACCATTTTTATAACGTGATTATTACTGGACACGCTATTCTTATGATTTTTTTTATGGTAATGCCTATTCTAATTGGTGGATTCGGTAACTGGTTCGTGCCATTAATGATTGGAGCACCAGATATG		Bacillariophyta						1	0	0	0	0	0	0	0	0	0	0	0	0	0	0	0	0	0	0	0	0	0	0	0	0	0	0	0	0	0	0	0	0	0	0	0	0	0	0	0
3560a957d38c5948a01dcbfa7c242fd3	AACTCTTTATATTATTTTTGGTGGTATTGCTGGTGTAGCAGGTACCGCTTTATCACTTTATATAAGACTTACTTTAGCTCAACCAAATGGAAGTTTCCTAGAATATAACCACCATTTTTATAATGTGGTTGTAACAGGTCACGCATTTGTCATGATTTTCTTCATGGTTATGCCAATTCTAATTGGTGGTTTTGGTAACTGGTTTGTTCCATTAATGATTGGTGCGCCTGATATG		Bacillariophyta						1	0	1	0	0	0	0	0	0	0	0	0	1	0	0	0	0	1	0	0	0	0	0	1	0	0	0	0	0	0	0	0	0	0	0	0	0	0	0	0
36ff6c5e3ea30963c9b36c8a89c9069e	TACTTTATATCTTATTTTCGGTGCTATTTCTGGTGTAGCAGGTACTGCTCTATCGTTATATATCCGAATTACTCTTTCACAACCTAATGGTAGTTTTTTAGAGTATAATCACCATCTATATAACGTAATTGTAACAGGTCATGCATTTGTTATGATTTTTTTTATGGTAATGCCTGCGTTAATTGGTGGTTTTGGTAACTGGTTTGTTCCTTTAATGATTGGAGCTCCTGATATG		Bacillariophyta						1	0	1	0	0	1	0	0	1	1	0	0	0	0	0	0	0	0	0	0	0	0	0	0	0	0	0	0	0	0	0	0	0	0	0	0	0	0	0	0
374a51041d8c9eb355527924ebfe0876	TACTTTATACCTTATCTTCGGAGCTATCTCTGGTGTAGCAGGTACAGCTCTATCATTATATATCCGGATTACTTTAGCGCAACCTAACGGAAGTTTCCTAGAGTATAACCACCATTTATATAATGTAATTGTAACAGGTCATGCATTTGTTATGATTTTTTTTATGGTTATGCCTGCATTAATTGGAGGGTTTGGAAACTGGTTTGTTCCTCTTATGATTGGAGCACCAGATATG		Bacillariophyta						1	1	1	0	0	1	0	0	0	0	0	0	0	0	0	1	1	0	0	0	0	0	0	0	0	0	0	0	0	0	0	0	0	0	0	0	0	0	0	0
392d233aa2d18af0868a725f88a71361	TACTTTATATATCATTTTTGGAGCAATTTCTGGTATTGCAGGAACTGCTTTATCACTTTACATTAGAATTACTTTAGCTCAACCAAATGGAAGTTTCTTAGAATATAATCACCATTTTTATAATGTGATTATTACTGGACATGCTATTCTTATGATTTTTTTCATGGTGATGCCTATCCTAATTGGTGGTTTTGGTAATTGGTTCGTACCATTAATGATCGGAGCGCCAGATATG		Bacillariophyta						1	1	0	0	0	0	0	0	0	0	0	0	0	1	0	0	0	0	0	0	0	0	0	0	0	0	0	0	0	0	0	0	0	0	0	0	0	0	0	0
394fca7536863deda8d321cba969d0f1	TACTTTATATATTATCTTTGGAGCAATTTCTGGTATCGCAGGAACTGCTTTATCACTTTATATTCGAATTACTTTATCTCAACCAAACGGAAGTTTTTTAGAATATAACCATCATTTTTATAACGTGATCATTACTGGCCACGCTATTCTTATGATTTTTTTTATGGTAATGCCTATTTTAATTGGCGGATTTGGAAACTGGTTAGTGCCGTTGATGATTGGAGCACCAGATATG		Bacillariophyta	Bacillariophyceae	Bacillariales				1	0	0	0	0	0	0	0	0	0	0	0	0	0	0	0	0	0	0	0	0	0	0	0	0	0	0	0	0	0	0	0	0	0	0	0	0	0	0	0
3ba79f00f7529db39b01b815bcf25951	TACTTTGTATTTAATTTTTGGTGCAATATCCGGTGTTGCAGGAACAGCATTATCGTTGTATATCCGAATTACTTTAGCGCAGCCTAATAATAATTTTTTAGAGTATAACCACCATCTTTACAATGTAATTGTTACAGGTCATGCTTTTATTATGATTTTTTTTATGGTTATGCCGACATTAATTGGAGGTTTTGGTAGCTGGTTTGTTCCGTTAATGATTGGTGCACCAGATATG	Metazoa							1	0	0	0	0	0	0	0	0	0	0	0	0	0	0	0	0	0	0	0	0	0	0	0	0	0	0	0	0	0	0	0	0	0	0	0	0	0	0	0
3d96be22538a3ef4977a6d99eda1ed70	TACTTTATATCTTATTTTTGGTGGTATCGCTGGAGTAGCTGGTACCGCATTATCTCTTTATATCCGAATTACTTTATCTCAACCAAATGGCGGTTTCTTAGAATATAACCACCAATTTTATAACGTTGTTGTGACGGGCCACGCATTTATTATGATTTTCTTTATGGTAATGCCAGTTTTAATTGGTGGTTTTGGTAATTGGTTTGTTCCGTTAATGATTGGAGCTCCAGATATG		Bacillariophyta						1	1	1	0	1	1	1	0	1	1	0	0	0	0	0	1	1	0	0	0	0	0	0	0	0	1	0	0	0	0	0	0	0	0	0	0	0	0	0	0
4097c85ffbe1ce2b64a5ccc20a674d96	AACTCTTTATATTATTTTTGGTGGTATTGCTGGTGTAGCAGGTACAGCTTTATCACTTTATATAAGAATTACCTTAGCACAGCCTAACGGAAGTTTCTTAGAGTACAACCATCATTTTTATAATGTGGTTGTTACTGGTCATGCATTTATTATGATTTTTTTCATGGTTATGCCAATTTTAATTGGTGGTTTTGGTAACTGGTTTGTTCCATTAATGATTGGTGCGCCTGATATG		Bacillariophyta						1	0	0	0	0	0	0	0	0	0	0	0	0	0	0	0	0	0	0	0	0	0	0	0	0	0	0	0	0	0	0	0	0	0	0	0	0	0	0	0
44ea728542afdf2f7d90eb1e6463e5b2	AACTTTATATATTATCTTTGGAGCAATTTCTGGAATTGCAGGAACTGCTTTATCACTTTATATTCGAATTACACTTTCTCAACCAAACAATTCGTTCTTAGAATACAATCATCATTTTTATAATGTAATCGTTACAGGTCACGCTATTTTAATGATTTTTTTCATGGTAATGCCTATCTTAATTGGTGGTTTTGGTAATTGGTTCGTTCCTTTAATGATTGGAGCACCGGATATG		Bacillariophyta						1	0	0	0	0	0	0	0	0	0	0	0	0	0	0	0	0	0	0	0	0	0	0	0	0	0	0	0	0	0	0	0	0	0	0	0	0	0	0	0
48cc6bcab4c335378de7afa392b717ee	AACTTTGTATCTAATCTTTGGTGCTTTCGCTGGAGTATTGGGTACATGTTTCTCTCTTTTGATTCGTATGGAGCTTGCACAGCCTGGTAACCAAATTCTAGCTGGAAATCACCAGCTGTATAACGTTATCATTACTGCGCACGCATTCTTGATGATTTTCTTCATGGTAATGCCCGCTATGATTGGTGGTTTTGGAAATTGGTTTGTACCAATTATGATTGGTGCCCCAGATATG	Viridiplantae	Chlorophyta						1	0	0	0	0	0	0	0	0	0	0	0	0	0	0	0	0	0	0	0	0	0	0	0	0	0	0	0	0	0	0	0	0	0	0	0	0	0	0	0
4aae34d82c529cc31dc170bcf3828c95	AACTTTATATTTAATTTTTGGAACGTTTTCTGGTGTTTTAGGGGCTTGTATGTCAATGTTAATTCGTATGGAATTATCACAACCTGGAAACAATATATTACTAGGAAATCATCAAGTTTACAACGTACTAATTACAGCACATGCCTTTTTAATGATATTTTTCATGGTAATGCCAATTATGATAGGAGGTTTTGGAAACTGATTTGTACCTATTATGATCGGTAGTCCTGATATG		Rhodophyta						1	0	0	0	0	0	0	0	0	0	0	0	0	0	0	0	0	0	0	0	0	0	0	0	0	0	0	0	0	0	0	0	0	0	0	0	0	0	0	0
4c140e1d3c84278b8401cb532c92b8e3	TACTTTATATATTATTTTCGGCGGTATAGCTGGTGTAGCTGGTACAGCATTATCTTTATATATTCGAATAACTTTATCTCAACCTAATGGAGGTTTTCTAGAATACAACCACCATTTATATAACGTAATAGTGACAGGTCATGCTTTTGTTATGATTTTTTTTATGGTAATGCCTGTACTAATTGGTGGTTTTGGTAACTGGTTTGTTCCGTTAATGATCGGTGCTCCAGATATG		Bacillariophyta						1	1	1	0	1	0	1	1	1	1	0	1	1	0	0	0	1	0	1	0	0	1	0	1	0	0	0	0	0	0	0	0	0	0	0	0	0	0	0	0
4d79d8188a5e325a29582d960e91556e	AACTTTATATATTATCTTCGGAGCAATTTCTGGTATTGCCGGAACAGCTCTATCGCTTTATATTCGAATAACTTTAGCACAGCCTAACTCAAGTTTTTTAGAGTATAATCATCATTTTTATAACGTAATTATTACTGGTCACGCATTACTTATGATTTTCTTCATGGTAATGCCTATTTTGATTGGTGGATTTGGAAACTGGTTCGTTCCATTAATGATTGGTGCGCCTGATATG		Bacillariophyta						1	1	0	0	1	0	0	0	0	0	0	0	0	0	0	0	1	0	0	0	0	0	0	0	0	0	0	0	0	0	0	0	0	0	0	0	0	0	0	0
5096e70c0dc509eba622c6321600f21b	AACTTTATATCTTCTTTTTGGTGCAGTAGCAGGAGTTGCTGGTACTGTTTTATCATTATATATTCGACTTTCATTAGCACAGCCAGGCTCGACTTATTTAGATCATAATTATCATTTGTATAATGTTATTGTTACTGGTCATGCTTTTGTAATGATTTTCTTTTCTGTTATGCCTATTCTGATTGGTGGTTTTGGAAATTGGTTTGTACCTTTAATGATTGGTGCTCCGGATATG		Bacillariophyta	Bacillariophyceae	Naviculales				1	0	1	0	0	0	0	0	0	0	0	0	0	0	0	0	0	0	0	0	0	0	0	0	0	0	0	0	0	0	0	0	0	0	0	0	0	0	0	0
564250ae1cb076a8200494795e6ecf53	AACATTATATATTATCTTCGGTGCTATTGCTGGTGTAGCAGGTACTGCGTTATCTCTTTATATTCGAATTACTTTATCACAACCAAATGGAAGTTTTTTAGAATATAACCACCATTTATATAATGTAATTGTAACAGGTCATGCATTCATTATGATTTTCTTTATGGTAATGCCTGTATTGATTGGTGGATTCGGAAACTGGTTTGTTCCACTGATGATCGGTGCACCTGATATG		Bacillariophyta						1	0	0	0	0	0	0	0	0	0	0	0	0	0	0	0	0	0	0	0	0	0	0	0	0	0	0	0	0	0	0	0	0	0	0	0	0	0	0	0
57c553177329c2891112f1c4133eab7e	AACTTTATATATTATATTCGGTGGTATCGCAGGTGTTGCTGGTACCGCTTTATCTCTTTATATTAGAATAACTTTAGCTCAACCTAATGGAAGCTTTTTAGCATATAATCATCAAATGTATAATGTGATCGTTACCGGTCATGCGTTTGTTATGATTTTCTTCATGGTAATGCCTATTTTAATTGGTGGATTTGGTAACTGGTTCGTTCCATTAATGATCGGTGCTCCTGATATG		Bacillariophyta						1	0	1	0	0	0	0	0	0	0	0	0	0	0	0	0	1	1	1	0	0	0	0	0	0	0	0	0	0	0	0	0	0	0	0	0	0	0	0	0
58f7ba2edc3f36974e37c953f95547d6	AACTTTATATTTAATTTTTGGAGCGTTTTCTGGTGTTTTAGGGGCTTGTATGTCAATGTTAATTCGTATGGAATTATCACAACCTGGAAACAATATATTACTAGGAAATCATCAAGTTTACAACGTACTAATTACAGCACATGCCTTTTTAATGATATTTTTCATGGTAATGCCAATTATGATAGGAGGTTTTGGAAACTGATTTGTACCTATTATGATCGGTAGTCCTGATATG		Rhodophyta						1	0	0	0	0	0	0	0	0	0	0	0	0	0	0	0	0	0	0	0	0	0	0	0	0	0	0	0	0	0	0	0	0	0	0	0	0	0	0	0
5b06ea4683c04f48cd769c3f173ff4f9	AACTCTTTATATCATTTTTGGTGGTATTGCTGGTGTAGCAGGTACCGCTTTATCACTCTATATAAGGATTACCTTAGCACAACCAAACGGAAGTTTTCTAGAATATAACCACCATTTTTATAATGTGGTTGTAACTGGTCACGCATTTATCATGATTTTCTTCATGGTTATGCCAATTCTAATTGGTGGTTTTGGTAACTGGTTTGTTCCATTAATGATTGGTGCGCCTGATATG		Bacillariophyta						1	1	1	0	0	0	0	0	0	0	0	0	0	0	0	0	1	0	0	0	0	0	0	0	0	0	0	0	0	0	0	0	0	0	0	0	0	0	0	0
5c53508a70039b2cad6bf463dfd90304	TACTTTATATCTTATTTTTGGTGGTATCGCTGGAGTAGCTGGTACCGCATTATCTCTTTATATTCGAATTACTTTATCTCAACCAAATGGCGGTTTCTTAGAATATAACCACCAATTTTATAACGTTGTTGTGACGGGCCACGCATTTATTATGATTTTCTTTATGGTAATGCCAGTTTTAATTGGTGGTTTTGGTAATTGGTTTGTTCCGTTAATGATTGGAGCTCCAGATATG		Bacillariophyta						1	0	1	0	0	0	0	0	0	0	0	0	0	0	0	0	0	0	0	0	0	0	0	0	0	0	0	0	0	0	0	0	0	0	0	0	0	0	0	0
607eb9516596f7501393d37380430878	TACATTGTACTTAATATTCGGTGCTATTTCAGGTGTAGCAGGTACTGCTTTATCTATGTATATTCGAATCACATTATCACAACCAAACAATGATTTCTTAGCATACAATCATCATTTCTATAATGTGGTTGTAACTGGTCATGCGTTCGTTATGATTTTTTTTATGGTAATGCCGACACTTATTGGTGGTTTTGGTAACTGGTTTGTACCTTTAATGATCGGAGCACCTGATATG		Bacillariophyta						1	0	0	0	0	0	0	0	0	0	0	0	0	0	0	0	0	0	0	0	0	0	0	0	0	0	0	0	0	0	0	0	0	0	0	0	0	0	0	0
608de2f450fadc7d9d95047a71445dd2	GACCTTATATATCATTTTTGGCGGTATTGCTGGTGTAGCGGGTACTGCTTTATCTCTTTATATAAGAATTACCTTATCTCAACCTAATGGTAGTTTTTTAGAGTATAACCATCATTTTTACAACGTGATCGTAACAGGTCATGCATTTGTAATGATTTTTTTCATGGTAATGCCAATTTTGATTGGTGGATTTGGTAACTGGTTTGTTCCATTAATGATTGGAGCTCCAGATATG		Bacillariophyta						1	0	1	0	0	0	0	0	0	0	0	1	1	0	0	0	0	0	0	0	0	0	0	0	0	0	0	0	0	0	0	0	0	0	0	0	0	0	0	0
6ce074e02a2987f4d001a5de3d282ab2	TACTTTATATATTATTTTCGGCGGTATAGCTGGTGTAGCTGGTACAGCATTATCTTTGTATATTCGAATAACTTTATCTCAACCTAATGGAGGTTTTCTAGAATACAACCACCATTTATATAACGTAATAGTGACAGGTCATGCTTTTGTTATGATTTTTTTTATGGTAATGCCTGTACTAATTGGTGGTTTTGGTAACTGGTTTGTTCCGTTAATGATCGGTGCTCCAGATATG		Bacillariophyta						1	0	0	0	0	0	0	0	0	0	0	0	0	0	0	0	0	0	0	0	0	0	0	0	0	0	0	0	0	0	0	0	0	0	0	0	0	0	0	0
6d6151daa2cad20b485608ed9154b7fb	TACTTTATATTTAATTTTTGGGGCTATTTCAGGTGTTGCAGGGACTGCCTTATCTTTATACATTCGAATCACTTTATCACAACCTAATTGTAATTTTTTAGAGTATAATCATCATCTTTACAACGTTATTGTAACGGGTCATGCTTTTGTTATGATTTTTTTTATGGTAATGCCAACTCTAATAGGTGGATTTGGAAATTGGTTTGTTCCATTAATGATTGGTGCTCCTGATATG		Bacillariophyta						1	0	0	0	0	0	0	0	0	0	0	0	0	0	0	0	0	0	0	0	0	0	0	0	0	0	0	0	0	0	0	0	0	0	0	0	0	0	0	0
730ccc06c3e3310b4bb256767586c11c	TACTTTATATATAATTTTTGGCGCTATTTCTGGTGTAGCAGGTACTGCTTTGTCATTATATATAAGAATAACATTATCTCAACCTAATAATGATTTTTTAGCATATAACCATCATTTTTACAATGTTGTTGTAACAGGTCACGCATTCGTGATGATTTTTTTTATGGTTATGCCTACATTGATCGGTGGTTTTGGTAATTGGTTTGTACCTTTAATGATAGGGGCTCCTGATATG		Bacillariophyta						1	0	1	0	0	0	0	0	0	0	0	0	0	0	0	1	0	0	0	0	0	0	0	0	0	0	0	0	0	0	0	0	0	0	0	0	0	0	0	0
75bdf5d07fcd36480edaaabb874380ce	AACTTTATATATTATCTTCGGAGCAATTTCTGGTATTGCCGGAACAGCTCTATCACTTTATATTCGAATAACTTTAGCACAGCCTAACTCAAGTTTTTTAGAGTATAATCATCATTTTTATAACGTAATTATTACCGGTCACGCATTACTTATGATTTTCTTCATGGTGATGCCTATTCTGATTGGTGGATTTGGAAACTGGTTCGTCCCATTAATGATTGGTGCGCCTGATATG		Bacillariophyta						1	0	0	0	0	0	0	0	0	0	0	1	1	0	0	1	1	0	1	0	0	1	0	0	0	0	0	0	0	0	0	0	0	0	0	0	0	0	0	0
782e4b42914625c06a754b89d08f0001	AACTTTATATATTATATTCGGTGGTATCGCAGGTGTTGCTGGTACCGCTTTATCTCTTTATATTAGAATAACTTTAGCTCAACCTAATGGAAGCTTTTTAGAATATAATCATCAAATGTATAATGTGATCGTTACCGGTCATGCGTTTGTTATGATTTTCTTCATGGTAATGCCTATTTTAATTGGTGGATTTGGTAACTGGTTCGTTCCATTAATGATCGGTGCTCCTGATATG		Bacillariophyta						1	0	1	0	0	0	0	0	0	0	0	0	1	0	0	1	0	1	0	0	0	0	0	0	0	0	0	0	0	0	0	0	0	0	0	0	0	0	0	0
78c9ef6598c290e0158288b1047a5ef4	TACTTTGTATTTAATTTTTGGTGCAATATCCGGTGTTGCAGGAACAGCATTATCGTTGTATATCCGAATTACTTTAGCGCAGCCTAATAATAATTTTTTAGAGTATAACCACCATCTTTACAATGTAATTGTTACAGGTCATGCTTTTATTATGATTTTTTTTATGGTTATGCCGACATTAATTGGAGGTTTTGGTAACTGGTTTGTTCCGTTAATGATTGGTGCACCAGATATG	Metazoa							1	0	1	0	1	1	0	0	1	0	0	0	0	0	0	0	0	0	0	0	0	0	0	0	0	0	0	0	0	0	0	0	0	0	0	0	0	0	0	0
78d7b438c548764115ad295ebbd87c96	TACTTTATATATCATTTTTGGTGGTATTGCTGGGGTAGCAGGTACTGCATTATCTCTTTATATTCGAATTACATTATCTCAACCAAATAGTAGTTTTTTGGAGTATAATCATCAATTTTATAATGTTGTGGTAACAGGACATGCTTTTGTTATGATTTTTTTCATGGTAATGCCCGTATTAATTGGTGGTTTTGGTAACTGGTTTGTTCCTTTAATGATCGGAGCTCCGGATATG		Bacillariophyta						1	0	1	0	1	0	0	0	0	0	0	0	0	0	0	0	0	0	0	0	0	0	0	0	0	0	0	0	0	0	0	0	0	0	0	0	0	0	0	0
7d39f1b8565efb06751ffa623f122c63	AACTTTATATATTATCTTTGGTGCAATTTCTGGTATTGCAGGAACTGCTTTATCATTGTATATCCGAATTACTCTATCTCAACCTAATGGTAGTTTTTTAGAGTATAATCATCATTTTTATAACGTGGTTATCACAGGTCATGCTATTCTTATGATTTTTTTTATGGTAATGCCTATCTTAATTGGTGGATTCGGTAATTGGTTTGTGCCATTAATGATTGGTGCACCAGATATG		Bacillariophyta						1	0	1	0	0	1	1	1	1	1	0	1	0	0	0	0	1	1	1	0	0	0	0	0	0	0	0	0	0	0	0	0	1	0	0	0	0	0	0	0
7dbe1593ac647171fe4d652fcf492b2d	AACTCTTTATCTTTTCTTTGCAGCATTTTCAGGAATCTTAGGAACACTTTTTTCGTTTCTTATTCGTCTTGAATTAGCTTCTCCGGGAAATCAAATTCTGAACGGTGATCATCAGTTTTATAATGTTATTATTACTGCACATGCGTTCTTGATGATTTTCTTCATGGTTATGCCAGCACTCATTGGAGGATTTGGAAACTGGTTTGTTCCTCTTCTTATTGGGGCACCAGATATG	Viridiplantae	Chlorophyta	Palmophyllophyceae	Prasinococcales	Prasinococcaceae	Prasinococcus		1	0	1	0	0	0	0	0	1	0	0	1	0	0	0	0	1	0	0	0	0	0	0	0	0	0	1	0	0	0	0	0	0	0	0	0	0	0	0	0
81d5a0e4a5d10fe462e392fa5e2e9e49	AACATTATATCTACTTTTTGGTGCTGTATCTGGAGTTGCAGGAACAGTTCTATCACTTTATATTCGACTTACATTAGCTCAGCCAGATTCAAGTTTTTTAGAATATAATCATCATTTATACAACGTTATTGTAACTGGTCATGCTTTTGTAATGGTTTTCTTTGTAGTAATGCCAATTTTAATTGGAGGATTTGGTAACTGGTTTGTTCCTTTGATGATTGGAGCTCCAGATATG		Bacillariophyta						1	0	0	0	0	0	1	0	0	0	0	0	0	0	0	0	0	0	0	0	0	0	0	0	0	0	0	0	0	0	0	0	0	0	0	0	0	0	0	0
855e2ce80cae4f5752cc9670f07633ab	AACTCTGTATCTTTTTTTTGCAGCGTTTTCAGGAATTTTAGGAACACTTTTCTCGTTCCTTATTCGTCTTGAGCTTGCTTCTCCAGGGAATCAAGTTTTGAATGGTGATCACCAGTTTTATAATGTTGTTGTAACTGCCCATGCATTTCTTATGATTTTCTTCATGGTTATGCCAGCGCTTATTGGTGGATTTGGAAACTGGTTTGTTCCTCTTCTTATTGGAGCACCGGATATG	Viridiplantae	Chlorophyta	Palmophyllophyceae	Prasinococcales	Prasinococcaceae	Prasinococcus	Prasinococcus capsulatus	1	1	1	0	1	0	1	1	0	0	0	1	1	1	0	1	1	1	1	0	0	1	0	0	0	0	0	0	0	0	0	0	0	0	0	0	0	0	0	0
86ea38e1c2a27471355f50d9a16a480d	AACTTTGTATTTAATTTTTGCAGCTTTATCTGGTATTGCAGGTACCATTTTATCATTTTACATAAGAATGTTATTATCACACCCAAATTCGAATTTTTTAGAGTACAACCATCATTTTTATAATGTGATTGTAACAGGGCATGCTTTTTTAATGATATTTTTTTTAGTAATGCCTGCTTTAATAGGAGGTTTTGGTAACTGGTTTGTGCCATTAATGATTGGTGCACCAGACATG		Bacillariophyta						1	1	1	0	1	1	0	0	0	0	0	0	0	1	1	0	1	1	0	0	0	0	0	0	0	0	0	0	0	0	0	0	0	0	0	0	0	0	0	0
8c2ec6acf5df88960824af54b5e14df7	TACTTTATATATAATTTTTGGTGCTATTTCTGGCGTAGCAGGTACAGCATTGTCTTTATATATCAGAATCACACTTTCCCAACCCAACAACGATTTTTTAGCTTATAACCATCATTTTTATAATGTTGTTGTAACTGGTCATGCTTTTGTGATGATTTTTTTTATGGTTATGCCTACTTTGATAGGTGGTTTTGGGAATTGGTTTGTGCCTTTAATGATTGGCGCTCCTGACATG		Bacillariophyta						1	0	1	0	1	0	0	0	1	1	0	0	0	0	1	0	1	0	0	0	0	0	0	0	0	0	0	0	0	0	0	0	0	0	0	0	0	0	0	0
8e71a7a3840bc809261165ec93ef580d	AACTTTATATATTATATTCGGTGGTATCGCAGGTGTTGCTGGTACCGCTTTATCTCTTTATATTAGAATAACTTTAGCTCAACCTAATGGAAGCTTTTTAGCATATAATCATCAAATGTATAATGTGATCGTTACCGGTCATGCGTTTGTTATGATCTTCTTCATGGTAATGCCTATTTTAATTGGTGGATTTGGTAACTGGTTCGTTCCATTAATGATCGGTGCTCCTGATATG		Bacillariophyta						1	0	1	0	1	0	0	0	0	1	0	0	1	1	1	0	0	1	1	0	0	0	0	0	0	0	0	0	0	0	0	0	0	0	0	0	0	0	0	0
8fc4699ce637e3920978f1646b43c18e	AACTCTTTATATCATTTTCGGTGGTATTGCTGGTGTAGCAGGTACCGCTTTGTCACTTTATATTAGACTTACCTTAGCACAGCCAAACGGAAGTTTTCTAGAATATAATCACCATTTTTATAATGTGGTTGTAACTGGTCACGCATTTATCATGATTTTCTTTATGGTTATGCCAATCTTGATTGGTGGTTTAGGTAATTGGTTTGTTCCATTAATGATTGGTGCGCCTGATATG		Bacillariophyta						1	0	0	0	0	0	0	0	0	0	0	0	0	0	0	0	0	0	0	0	0	0	0	0	0	0	0	0	0	0	0	0	0	0	0	0	0	0	0	0
914a9c59eadec5792802f5e33b0d3974	AACTTTGTACTTAATCTTCGGGGCAATCTCTGGAGTTGCGGGAACTGCTTTATCTTTATATATTAGAATAACACTAGCTCAACCCAATAGTAGCTTTTTAGAGTACAACCACCACCTTTATAACGTGATCGTTACAGGTCATGCTATTTTAATGATTTTCTTCATGGTAATGCCAACATTAATTGGAGGTTTCGGTAACTGATTCGTTCCTTTAATGATTGGGGCTCCAGATATG	Metazoa							1	0	1	0	0	0	0	0	0	0	0	0	0	0	0	0	0	0	0	0	0	0	0	0	0	0	0	0	0	0	0	0	0	0	0	0	0	0	0	0
92636f9715c8f5a604aaa05beaa9dfcf	TACTTTATATTTAATTTTTGGTGCTACGTCCGGTGTAGCAGGAACTGCTTTATCATTGTATATTCGAATTACATTAGCACAACCAAATTGTAGTTTTTTAGAGTATAACCATCATCTTTACAATGTTATTGTAACAGGTCATGCGTTTATTATGATTTTTTTTATGGTAATGCCTACATTAATCGGAGGTTTTGGTAATTGGTTTGTTCCTTTGATGATTGGCGCTCCTGATATG		Bacillariophyta						1	0	0	0	0	0	0	0	0	0	0	0	0	0	0	0	0	0	0	0	0	0	0	0	0	0	0	0	0	0	0	0	0	0	0	0	0	0	0	0
96feac2e9c093ab0fc37a000a3bd54f6	TACTTTATATATTATCTTTGGAGCAATTTCTGGTATCGCAGGAACTGCTTTATCACTTTATATTCGAATTACTTTATCTCAACCAAACGGAAGTTTTTTAGAATATAACCATCATTTTTATAACGTGATCATTACTGGCCACGCTATTCTTATGATTTTTTTTATGGTAATGCCTATTTTAATTGGCGGATTTGGAAACTGGTTTGTGCCGTTGATGATTGGAGCACCAGATATG		Bacillariophyta	Bacillariophyceae	Bacillariales				1	0	1	0	0	0	0	0	1	0	0	0	0	0	0	0	0	0	0	0	0	0	0	0	0	0	0	0	0	0	0	0	0	0	0	0	0	0	0	0
97b91f6b4e0ec4f9aa7da2b2d6e7db72	TACTTTATATTTAATTTTTGGTGCTACGTCAGGTGTAGCAGGAACTGCTTTATCATTGTATATTCGAATTACATTAGCACAACCAAATTGTAGTTTTTCAGAGTATAACCATCATCTTTACAATGTTATTGTAACAGGTCATGCGTTTATTATGATTTTTTTTATGGTAATGCCTACATTAATCGGAGGTTTTGGTAATTGGTTTGTTCCTTTGATGATTGGCGCTCCTGATATG		Bacillariophyta						1	0	0	0	0	0	0	0	0	0	0	0	0	0	0	0	0	0	0	0	0	0	0	0	0	0	0	0	0	0	0	0	0	0	0	0	0	0	0	0
9e86f1467ed0b687d3571ccada44d9df	TACTTTGTACTTAATTTTTGCTGCAATATCAGGTGTAGCAGGAACAGCATTATCTGTTTATATAAGAGCAAGTCTTGCTAGCCCAAACTCAGCTTTTTTAGACTATAATTATCATCTTTATAATGTTATAGTGACAGGTCATGCTTTCGTAATGATTTTTTTCATGGTAATGCCAGCATTAATTGGTGGTTTTGGTAATTGGTTTGTTCCTTTAATGATTGGAGCTCCGGATATG		Bacillariophyta						1	0	0	0	0	1	0	0	1	0	0	0	0	0	0	0	0	0	0	0	0	0	0	0	0	0	0	0	0	0	0	0	0	0	0	0	0	0	0	0
a421f0a5eafdc7a7a9167e64c76b5417	TACTTTATATTTAATTTTTGGTGCTACGTCAGGTGTAGCAGGAACTGCTTTATCATTGTATATTCGAATTACATTAGCACAACCAAATTGTAGTTTTTTAGAGTATAACCATCATCCTTACAATGTTATTGTAACAGGTCATGCGTTTATTATGATTTTTTTTATGGTAATGCCTACATTAATCGGAGGTTTTGGTAATTGGTTTGTTCCTTTGATGATTGGCGCTCCTGATATG		Bacillariophyta						1	0	0	0	0	0	0	0	0	0	0	0	0	0	0	0	0	0	0	0	0	0	0	0	0	0	0	0	0	0	0	0	0	0	0	0	0	0	0	0
a848d723d2e002bfa1358648a04149c1	TACTTTATATATAATTTTTGGTGCAATTTCTGGAATGGCTGGAACAGCTTTATCGTTATATATAAGAATAACTTTATCTCAACCTAATGGTAGTTTTCTAGAATATAACCACCATTTTTATAATGTGATTGTTACAGGACATGCTTTTGTAATGATTTTTTTCATGGTAATGCCTACCTTAATTGGAGGTTTTGGTAACTGGTTTGTACCTATTATGATTGGAGCTCCTGATATG		Bacillariophyta						1	0	0	0	0	0	0	0	0	0	0	0	0	0	0	0	0	0	0	0	0	0	0	0	0	0	0	0	0	0	0	0	0	0	0	0	0	0	0	0
aea7ce14e4abdca8d72ecc4dcb606723	CACATTATATATTGTATTCGGAGCATTTTCAGGTATGGTAGGTACTGCCCTAAGTATGTTAATAAGATTAGAATTAGCAGGGCCAGGAGCCATGTTTGGGGATGATCATTTATATAATGTTATTGTTACTGCACATGCTTTTGTCATGATTTTCTTTTTGGTTATGCCTGTATTAATAGGAGGATTTGGTAATTGATTAGTTCCTTTATATATTGGTGCTCCAGATATG	Metazoa	Cnidaria	Hydrozoa	Leptothecata				1	0	0	0	0	0	0	0	0	0	0	0	0	0	0	0	0	0	0	0	0	0	0	0	0	0	0	0	0	0	0	0	0	0	0	0	0	0	0	0
b06c13159b79f3e8cd14030e2aeea44a	GACTTTATACATTTTATTCGGAATATGATCGGGTCTAGTAGGAACTGCTCTAAGTCTGTTAATTCGTGCTGAATTAGGTCAGCCAGGGGCTCTTCTCGGGGATGACCAACTATATAACGTAATTGTGACGGCACACGCTTTTGTTATAATTTTCTTTCTAGTGATACCGATGATAATTGGTGGATTTGGTAATTGGCTTGTGCCATTAATACTAGGGGCTCCTGACATG	Metazoa	Mollusca						1	0	0	0	0	0	0	0	0	0	0	0	0	0	0	0	0	0	0	0	0	0	0	0	0	0	0	0	0	0	0	0	0	0	0	0	0	0	0	0
b7c8070f74aff0283c4ea79fec7e8819	TACTTTATATATTATTTTTGGTGGTATTGCTGGGGTAGCAGGTACTGCATTATCTCTTTATATTCGAATTACATTATCTCAACCAAATAGTAGTTTTTTGGAGTATAATCATCAATTTTATAATGTTGTGGTAACAGGACATGCTTTTGTCATGATTTTTTTCATGGTAATGCCCGTATTAATTGGTGGTTTTGGTAACTGGTTTGTTCCTTTAATGATCGGAGCTCCAGATATG		Bacillariophyta						1	0	1	0	0	0	0	0	0	0	0	0	0	0	0	0	0	0	1	0	0	0	0	0	0	0	0	0	0	0	0	0	0	0	0	0	0	0	0	0
b81ca4115f9f06f340eb0c820e7d622a	AACTTTATATATTATCTTCGGAGCAATTTCTGGTATTGCCGGAACAGCTCTATCGCTTTATATTCGAATAACTTTAGCACAGCCTAATTCAAGTTTTTTAGAGTATAATCATCATTTTTATAACGTAATTATTACCGGTCACGCATTACTTATGATTTTCTTCATGGTGATGCCTATTTTGATTGGTGGTTTTGGAAACTGGTTCGTTCCATTAATGATTGGTGCTCCTGATATG		Bacillariophyta						1	1	0	0	1	1	0	0	0	1	0	0	0	0	1	0	1	0	0	0	0	0	0	0	0	0	0	0	0	0	0	0	0	0	0	0	0	0	0	0
b871fa07fb76ea669e899daf9217bcd0	TACTTTATATATTATTTTTGGTGGTATTGCTGGGGTAGCAGGTACTGCATTATCTCTTTATATTCGAATTACATTATCTCAACCAAATAGTAGTTTTTTGGAGTATAATCATCAATTTTATAATGTTGTGGTAACAGGACATGCTTTTGTCATGATTTTCTTCATGGTAATGCCCGTATTAATTGGTGGTTCTGGTAGCTGGTTTGTTCCTTTAATGATCGGAGCTCCAGATATG		Bacillariophyta						1	0	0	0	0	0	0	0	0	0	0	0	0	0	0	0	0	0	0	0	0	0	0	0	0	0	0	0	0	0	0	0	0	0	0	0	0	0	0	0
b922638865a911526e1c0aa706454ccb	TACCTTGTATTTGATTTTCGGTGCTATTTCAGGTGTAGCTGGTACTGCTTTATCATTATATATTCGAATAACATTAGCACAGCCTAATAATAGTTTTTTAGAGTATAATCACCATCTGTATAATGTAATTGTAACAGGTCATGCATTCATTATGATTTTTTTTATGGTAATGCCTACTCTAATAGGAGGTTTCGGAAATTGGTTTGTACCTCTAATGATTGGTGCTCCTGATATG		Bacillariophyta						1	0	1	0	0	0	0	0	0	1	0	0	0	0	0	0	0	0	0	0	0	0	0	0	0	0	0	0	0	0	0	0	0	0	0	0	0	0	0	0
ba64bb2ffce72a136b02a79abcc8aff3	TACTCTATACCTAATTTTCGGTGGTATAGCAGGTGTAGCTGGTACAGCATTATCTTTATATATTCGAATTACATTATCTCAACCTAATGGAGGTTTCTTAGAGTATAACCACCATTTGTATAATGTAATAGTAACAGGTCACGCTTTTGTTATGATTTTTTTCATGGTAATGCCTGTGCTAATTGGTGGTTTTGGTAACTGGTTTGTTCCGTTAATGATCGGTGCTCCAGATATG		Bacillariophyta						1	1	0	0	0	0	0	0	0	0	0	0	0	0	0	0	0	0	0	0	0	0	0	0	0	0	0	0	0	0	0	0	0	0	0	0	0	0	0	0
c02ec49d30024794756122a943197316	TACTTTATACCTTATCTTCGGAGCTATCTCTGGTGTAGCAGGTACAGCTCTATCATTATATATCCGGATTACTTTAGCGCAACCTAACGGAAGTTTCCTAGAGTATAACCACCATTTATATAATGTAATTGTAACAGGTCACGCATTTGTTATGATTTTTTTTATGGTTATGCCTGCATTAATTGGAGGGTTTGGAAACTGGTTTGTTCCTCTTATGATTGGAGCACCAGATATG		Bacillariophyta						1	0	1	0	0	0	0	0	0	0	0	1	0	0	1	0	1	0	0	0	0	0	0	0	0	0	0	0	0	0	0	0	0	0	0	0	0	0	0	0
c3cb539f6f58047259132a40732a47fe	AACTCTTTATATTATTTTTGGTGGTATCGCTGGTGTAGCAGGTACCGCTTTATCGCTTTATATAAGAATTACTTTAGCACAACCAAATGGAAGCTTTCTAGAATATAATCACCATTTCTATAACGTGATTGTAACTGGTCATGCATTTATCATGATTTTTTTCATGGTTATGCCAATTCTAATTGGTGGTTTCGGTAACTGGTTTGTTCCACTAATGATTGGTGCGCCTGATATG		Bacillariophyta						1	0	1	0	0	0	0	0	0	0	0	0	1	0	0	0	0	0	0	0	0	1	0	0	0	0	0	0	0	0	0	0	0	0	0	0	0	0	0	0
cefd5c51eee12f77a0ccead72d0732ff	AACTTTATATCTTATTTTCGGTGCAGTAGCGGGAGTTGCTGGTACTGTTTTATCATTATATATTCGACTTTCATTAGCACAGCCTGGGTCTAGTTATTTAGACCATAATTATCATTTGTATAATGTTATTGTGACAGGTCATGCTTTTGTAATGATTTTTTTCTCTGTTATGCCTATTCTGATTGGTGGTTTTGGAAACTGGTTTGTACCTTTAATGATTGGTGCTCCAGATATG		Bacillariophyta	Bacillariophyceae	Naviculales				1	0	0	0	1	0	0	0	0	1	0	0	0	0	0	0	0	0	0	0	0	0	0	0	0	0	0	0	0	0	0	0	0	0	0	0	0	0	0	0
cff5cc2d12a0267f2d261550ae286406	TACTTTGTATATTATTTTTGGTGGTATTGCTGGTGTAGCTGGTACTGCATTATCTCTTTATATTAGAATTACTTTAGCACAACCTAATAGTAATTTTTTAGAGTATAATCACCAATTTTATAATGTTGTTGTGACAGGTCATGCATTTGTTATGATTTTTTTTATGGTAATGCCTGTTTTAATTGGAGGTTTTGGTAACTGGTTTGTTCCGTTAATGATTGGAGCTCCAGATATG		Bacillariophyta						1	0	0	0	0	0	0	0	0	0	0	0	0	0	0	0	0	0	0	0	0	0	0	0	0	0	0	0	0	0	0	0	0	0	0	0	0	0	0	0
d5a4075e481bb4f54ccd6a27ffd53827	AACTCTTTATTTAATTTTTGGAGCTTTCTCAGGAGTATTGGGTGCTTGTGTTTCGATGTTAATTCGTATGGAATTAGCACAACCTGGAAATCAATTACTTTTAGGGAATCATCAAGTTTATAATGTTTTAATAACAGCTCATGCAATCTTAATGATATTTTTTTTAGTAATGCCTGTAATGATTGGAGGATTTGGTAATTGATTAGTACCTATTATGATAGGAAGCCCTGATATG		Rhodophyta	Florideophyceae					1	0	0	0	0	0	0	0	0	0	0	0	0	0	0	0	0	0	0	0	0	0	0	0	0	0	0	0	0	0	0	0	0	0	0	0	0	0	0	0
d61e61623af2e15d09fac9b8693ee93d	AACTTTATATATTATCTTCGGAGCAATTTCTGGTATTGCCGGAACAGCTCTATCGCTTTATATTCGAATAACTTTAGCACAGCCTAATTCAAGTTTTTTAGAGTATAATCATCATTTTTATAACGTAATTATTACCGGTCACGCATTACTTATGATTTTCTTCATGGTAATGCCTATTTTGATTGGTGGATTTGGAAACTGGTTTGTTCCATTAATGATTGGTGCGCCTGATATG		Bacillariophyta						1	0	1	0	0	0	0	1	0	1	1	1	1	0	1	1	1	0	1	0	0	0	0	0	0	0	0	0	0	0	0	0	0	0	0	0	0	0	0	0
d6c33e335cf7faff32421fdc083e7fd9	AACTCTTTATATCATTTTCGGTGGTATTGCTGGTGTAGCAGGTACCGCTTTGTCACTTTATATTAGACTTACCTTAGCACAGCCAAACGGAAGTTTTCTAGAATATAATCACCATTTTTATAATGTGGTTGTAACTGGTCACGCATTTATCATGATTTTCTTTATGGTTATGCCAATCTTGATTGGTGGTTTTGGTAATTGGTTTGTTCCATTAATGATTGGTGCGCCTGATATG		Bacillariophyta						1	0	1	0	0	0	0	0	0	0	0	0	0	0	0	0	0	0	0	0	0	0	0	0	0	0	0	0	0	0	0	0	0	0	0	0	0	0	0	0
dbfe8c9abd6fdbd5a53a84dda6f168a4	AACTTTGTATTTAATTTTTGCAGCATTATCTGGTATAGCTGGGAGTATTTTATCATTTTATATAAGAATGTTATTATCACACCCAAATTCAAATTTTTTGGAATATAACCATCATTTTTATAATGTTATTGTAACTGGGCATGCTTTTTTAATGATATTTTTTCTAGTGATGCCTGCTTTAATAGGTGGTTTTGGTAATTGGTTTGTACCTCTAATGATTGGAGCACCAGACATG		Bacillariophyta						1	0	0	0	0	0	0	0	0	0	0	0	0	0	0	0	1	0	0	0	0	0	0	0	0	0	0	0	0	0	0	0	0	0	0	0	0	0	0	0
dd3660e643a5df9e996f978ea848a82a	TACTTTATATATCATTTTTGGAGCAATTTCTGGTATTGCAGGAACTGCTTTATCACTTTACATTCGAATTACTCTAGCTCAACCAAATGGAAGTTTCTTAGAATATAATCACCATTTTTATAATGTGATTATTACTGGACATGCTATTCTTATGATTTTTTTCATGGTGATGCCTATCCTAATTGGTGGTTTTGGTAATTGGTTCGTACCATTAATGATCGGAGCGCCGGATATG		Bacillariophyta						1	0	1	0	0	0	1	1	1	1	0	0	0	0	0	0	0	0	1	0	0	0	0	0	0	1	0	0	0	0	0	0	0	0	0	1	0	0	0	0
ddbdd182536e5595df04c93c12a3db7d	AACTTTGTACCTAATCTTTGCAGCTTTCTCTGGAGTTCTTGGAACATGTTTTTCTATTTTGATTCGAATGGAACTTGCAGCCCCAGGAAATCAGATTCTTAGTGGAAACCATCAAGTATACAACGTGTTGGTTACTGCACACGCCTTTTTGATGATTTTCTTCATGGTTATGCCTGCCCTTATTGGAGGGTTTGGAAACTGGCTTGTTCCTCTTATGATTGGAGCACCAGACATG	Viridiplantae	Chlorophyta						1	0	1	0	1	0	0	0	1	1	0	1	0	0	0	0	1	0	1	0	0	1	0	0	0	0	0	0	0	0	0	0	0	0	0	0	0	0	0	0
de03ebfb90c56d10283d8090e0fc2fe8	AACTTTATATATTATATTCGGTGGTATCGCAGGTGTTGCTGGTACCGCTTTATCTCTTTATATTAGAATAACTTTAGCTCAACCTAATGGAAGCTTTTTAGAATATAATCATCAAATGTATAATGTGATTGTTACAGGTCATGCGTTTGTTATGATTTTCTTCATGGTAATGCCTATTTTAATTGGTGGATTTGGTAACTGGTTCGTTCCATTAATGATCGGTGCTCCTGATATG		Bacillariophyta						1	1	1	0	1	1	0	0	1	0	0	0	0	1	0	1	1	0	1	0	0	0	0	0	0	0	0	1	1	0	0	0	0	0	0	0	0	0	0	0
de22fa7e54b93c1e9c7e5ab6747f30c7	AACATTATATATAATTTTTGGTGCAGCATCAGGAGTTGCTGGTACAGCATTATCTTTATATATAAGAATAACATTGTCTCAACCAAACAACGATTTTCTAGCATACAATCATCATTTTTATAATGTTGTTGTTACAGGACATGCTTTCGTAATGATTTTTTTTATGGTTATGCCTACATTAATTGGTGGTTTTGGTAACTGGTTTGTACCATTAATGATTGGTGCTCCAGATATG		Bacillariophyta						1	0	1	0	0	0	0	0	0	0	0	0	0	0	0	0	0	0	0	0	0	0	0	0	0	0	0	0	0	0	0	0	0	0	0	0	0	0	0	0
e34a8f11ca3996b16398feecb0534cfa	AACTTTATATATTATTTTTGGAGGTATTGCTGGAGTAGCTGGTACAGCTTTATCTCTTTACATTAGAATAACTCTATCGCAACCTAACAGTAGCTTCTTAGAGTATAATCACCATTTTTATAATGTCGTTGTGACAGGGCATGCTTTTGTTATGATTTTTTTCATGGTAATGCCTATCCTAATTGGTGGTTTTGGAAATTGGTTTGTTCCTTTAATGATTGGAGCTCCTGATATG		Bacillariophyta						1	0	1	0	0	0	0	0	1	0	0	0	0	0	0	0	1	0	0	0	0	0	0	1	0	0	0	0	0	0	0	0	0	0	0	0	0	0	0	0
e98a40caff48d6b8e2b30ec329ec2715	TACTTTATACCTTATCTTCGGAGCTATCTCTGGTGTAGCAGGTACAGCTCTATCATTATATATTCGGATTACTTTAGCGCAACCTAACGGAAGTTTCCTAGAGTATAACCACCACCTATATAATGTTATTGTAACAGGTCATGCATTTGTTATGATCTTTTTCATGGTTATGCCTGCATTAATTGGAGGATTTGGAAACTGGTTTGTTCCTCTTATGATTGGAGCACCAGATATG		Bacillariophyta						1	1	1	0	1	0	0	0	0	0	0	0	1	0	0	0	0	0	0	0	0	0	0	0	0	0	0	0	0	0	0	0	0	0	0	0	0	0	0	0
eaad2f4a44121036064f407deb2fcca3	AACATTATATATTATTTTTGGTGCTATTTCTGGTGTAGCAGGGACAGCATTATCTCTTTACATTAGACTAACTTTAGCACAACCGAACAGTAGTTTCTTAGAGTATAACCACCATTTATATAATGTAATTGTAACAGGTCACGCTTTTGTTATGATTTTTTTTATGGTAATGCCCGTACTAATCGGTGGTTTTGGAAACTGGTTTGTTCCATTAATGATCGGTGCTCCTGATATG		Bacillariophyta						1	0	1	0	1	0	0	0	0	0	0	0	0	0	0	0	0	0	0	0	0	0	0	0	0	0	0	0	0	0	0	0	0	0	0	0	0	0	0	0
ec442db0243504ae2d0cba01437dd46c	AACTTTATATATTATCTTTGGAGCAATTTCTGGTATTGCAGGAACTGCTCTATCACTTTATATTCGAATGACATTAGCTCAGCCGAACAGTTCATTTTTAGATTATAATCATCATTTTTATAATGTAATAATTACCGGTCACGCTTTTGTTATGATTTTTTTTATGGTAATGCCCATTTTAATTGGTGGATTTGGTAACTGGTTTGTACCATTAATGATCGGGGCACCCGATATG		Bacillariophyta						1	1	1	0	0	1	0	1	1	1	0	1	1	1	0	1	1	1	0	0	0	1	0	0	0	0	0	0	0	0	0	0	0	0	0	0	0	0	0	0
eeff1e16bef57b056529f881adc3fe5a	AACCCTTTACATTATTTTTGGTGGTATCGCTGGTGTAGCAGGTACTGCTTTATCACTTTATATCCGAATTACCCTAGCCCAACCAAATGGAAGTTTCTTGGAGTATAACCACCACTTTTATAACGTGGTTGTAACTGGTCACGCGTTTATTATGATTTTCTTCATGGTAATGCCAATTTTAATTGGTGGTTTTGGTAACTGGTTCGTTCCATTAATGATTGGTGCACCTGATATG		Bacillariophyta						1	0	1	0	0	0	0	0	1	1	0	0	0	0	0	0	0	0	0	0	0	0	0	0	0	0	0	0	0	0	0	0	0	0	0	0	0	0	0	0
f1e81938cc011d6215c9b86bd4efd4b8	TACCTTATATATTATTTTTGGTGCTATTGCGGGTGTAGCTGGTACAGCTTTATCTCTTTATATTAGAATGACATTATCTCAACCTAACGGTAGTTTCCTAGAGTATAATCACCATTTATATAATGTGATTGTAACCGGTCATGCTTTCGTTATGATCTTTTTCATGGTAATGCCAGTACTGATCGGCGGTTTCGGTAATTGGTTTGTTCCATTAATGATTGGTGCTCCTGATATG		Bacillariophyta						1	1	1	0	1	1	0	0	1	1	0	0	1	1	0	0	0	0	0	0	0	0	0	0	0	0	0	0	0	0	0	0	0	0	0	0	0	0	0	0
f6d71db1c18409ce832b2d3401a2c7dc	TACTTTGTATTTAATTTTTGGTGCAATATCCGGTGTTGCAGGAACAGCATTATCGTTGTATATCCGAATTACTTTAGCGCAGCCTAATAATAATTTTTTAGAGTATAACCATCATCTTTACAATGTAATTGTTACAGGTCATGCTTTTATTATGATTTTTTTTTAGTAATGCCAGCATTAATAGGAGGATTTGGAAACTGGTTTGTTCCTTTAATGATTGGGGCTCCAGACATG		Bacillariophyta						1	0	0	0	0	0	0	0	0	0	0	0	0	0	0	0	0	0	0	0	0	0	0	0	0	0	0	0	0	0	0	0	0	0	0	0	0	0	0	0
f7a94fe3fd5543d9e97baf83f5c78735	AACACTATACCTAATTTTTGGTGGTGTTGCTGGAGTAGCTGGTACAGCTTTATCTTTATATATTCGGTTTACTTTAGCTCAACCTAACGGTAGCTTTTTAGAGTACAACCATCATTTATATAATGTTATTGTAACAGGACATGCATTTGTTATGATTTTTTTCATGGTAATGCCTGTATTAATTGGAGGCTTTGGTAACTGGTTTGTTCCTTTAATGATTGGAGCTCCAGATATG		Bacillariophyta						1	1	1	0	0	0	0	1	1	1	0	1	1	0	0	0	1	0	1	0	0	0	0	0	0	0	0	0	0	0	0	0	0	0	0	0	0	0	0	0
f9264e6b7020e7444d83dbca41c08b02	AACTTTGTATTTAATTTTTGCAGCTTTATCTGGTATTGCTGGTACTATTTTATCATTTTATATAAGAATGTTATTATCACATCCAAATTCAAATTTTTTAGAGTACAACCATCATTTTTATAACGTTATTGTGACAGGTCATGCTTTTTTAATGATATTTTTTTTAGTAATGCCTGCTTTAATAGGTGGTTTCGGCAACTGGTTTGTACCGTTAATGATTGGAGCACCAGACATG		Bacillariophyta						1	1	1	0	0	0	0	0	0	0	0	0	0	0	0	0	0	0	0	0	0	0	0	0	0	0	0	0	0	0	0	0	0	0	0	0	0	0	0	0
fc566c9f989ee00020c0f100a4084d5c	AACCCTTTATATAATTTTTGGTGGTATTGCTGGTGTAGCAGGTACTGCTTTATCTTTATATATAAGGATTACTTTAGCGCAACCAAATGGAAGTTTCTTAGAATACAATCATCATTTTTATAATGTGGTTGTAACTGGTCACGCTTTCATCATGATTTTCTTCATGGTTATGCCAATTTTAATTGGTGGTTTCGGTAATTGGTTCGTTCCATTAATGATCGGTGCGCCTGATATG		Bacillariophyta	Bacillariophyceae	Bacillariales				1	0	0	0	0	0	0	0	0	0	0	0	0	0	0	0	0	0	0	0	0	0	0	0	0	0	0	0	0	0	0	0	0	0	0	0	0	0	0	0
027bfea4a5b9b984aa6a0c0b6743e263	TACTTTATATTTAATTTTTGGAGCTTTTTCAGGAGTGATCGGAACTTGTTTCTCGTTACTTATTAGAATGGAACTAGCTCAACCAGGTAATCAGATTTTAGGAGGAAATCATCAGCTTTATAATGTAATCATTACAGCTCATGCCTTCTTAATGATTTTTTTTATGGTTATGCCGGCTTTAATCGGTGGTTTTGGGAACTGGTTTGTTCCTATTATGATCGGTGCTCCGGACATG	Viridiplantae	Chlorophyta	Chloropicophyceae	Chloropicales	Chloropicaceae	Chloropicon		0	1	0	0	0	0	0	0	0	0	0	0	0	0	0	0	0	0	0	0	0	0	0	0	0	0	0	0	0	0	0	0	0	0	0	0	0	0	0	0
04c24df43ea5689b387efbffe8d297ae	AACTCTTTATATTATTTTTGGTGGTATTGCTGGTGTAGCAGGTACCGCTTTATCACTTTATATAAGGATTACCCTAGCACAGCCAAATGGAAGTTTTTTAGAATACAACCATCATTTTTATAATGTAATTGTAACAGGTCATGCATTTATCATGATTTTCTTCATGGTTATGCCAATTCTAATTGGTGGCTTTGGTAACTGGTTTGTTCCATTAATGATTGGTGCTCCTGATATG		Bacillariophyta	Bacillariophyceae	Bacillariales				0	1	0	0	0	0	0	0	0	0	0	0	0	0	0	0	0	0	0	0	0	0	0	0	0	0	0	0	0	0	0	0	0	0	0	0	0	0	0	0
09c07723d5ccc3deeb7b8b95e3b7c6ab	TACTTTATATATCATTTTCGGTGGTATAGCTGGAGTAGCTGGTACAGCATTATCTTTATATATTCGAATAACATTATCTCAACCTAATGGAGGTTTTCTAGAATACAATCACCATTTATATAACGTAATAGTGACAGGTCATGCTTTTGTTATGATTTTTTTTATGGTAATGCCTGTACTAATTGGTGGTTTTGGTAACTGGTTTGTTCCGCTAATGATCGGTGCTCCAGATATG		Bacillariophyta						0	1	1	0	0	0	0	0	0	1	0	0	0	0	0	0	0	0	0	0	0	0	0	0	0	0	0	0	0	0	0	0	0	0	0	0	0	0	0	0
0b384b7c2f15b80cbb403fea5a7a9d99	AACTTTATATATTATTTTTGGTGGTATCGCAGGTGTTGCGGGTACTGCTTTATCTCTTTATATAAGAATTACTCTATCACAACCTAATGGCAGTTTTTTAGAATATAATCACCATTTTTATAATGTAATTGTAACAGGTCATGCATTTGTTATGATTTTTTTTATGGTAATGCCGATTCTTATTGGTGGATTCGGTAACTGGTTTGTTCCATTAATGATTGGTGCTCCTGATATG		Bacillariophyta						0	1	0	0	0	0	0	0	0	0	0	0	0	0	0	0	0	0	0	0	0	0	0	0	0	0	0	0	0	0	0	0	0	0	0	0	0	0	0	0
0df9643bb36a36b3ca13f3a99a2c440d	TACCTTGTACCTCTGGTGGTCATTTATCATGCTGCTGACCGGCGGTGCCATGGCAATGGTAATTCGCGCGGAATTGTTCCAGCCCGGCCTGCAATTTGTTGCGCCGGAGTTCTTCAACCAGATGACCACCATGCACGGTCTTATCATGGTTTTTGGCGCGATCATGCCAGCCTTTGTTGGTCTGGCTAACTGGCTGCTGCCCATGATGATTGGTGCGCCAGACATG	Metazoa	Chordata						0	1	0	0	1	0	0	0	0	0	0	0	0	0	0	0	0	0	0	0	0	0	0	0	0	0	0	0	0	0	0	0	0	0	0	0	0	0	0	0
0f6ce13256263d4eaccf75f8bfd9892c	AACTCTTTATATTATTTTTGGTGGTATTGCTGGTGTAGCAGGTACCGCTTTATCGCTTTATATAAGACTTACCTTAGCACAACCAAACGGAAGTTTCCTTGAGTATAATCACCACTTTTATAATGTGGTTGTAACCGGTCACGCGTTTGTCATGATTTTTTTCATGGTTATGCCAATTTTAATTGGTGGTTTTGGTAACTGGTTTGTTCCATTAATGATTGGTGCGCCTGATATG		Bacillariophyta						0	1	1	0	0	0	0	0	0	0	0	0	1	0	0	0	0	0	0	0	0	0	0	0	0	0	0	0	0	0	0	0	0	0	0	0	0	0	0	0
0ffaefaacad5d0d008122a745d67885d	TACTTTATATGTATTATTTGGCGGTATTTCCGGTGTTATTGGTTTAATTTTTTCTGTTGTTATTCGGATGGAATTGTCATCACCAGGTGATCAAATGCTTGCTGGTAACTACCAGTTATATAATACAATTATTACGGCACATGCATTCATTATGATTTTCTTTATGGTTATGCCTGTGTTATTTGGTGGTTTTGGTAATTGGTTTGTTCCTTTAATGATTGGTGCAGCTGATATG		Evosea						0	1	1	0	1	1	1	0	0	1	0	0	0	0	0	0	0	0	0	0	0	0	0	0	0	0	0	0	0	0	0	0	0	0	0	0	0	0	0	0
1377e3c4ba88efa18acbce05bad1546e	AACTCTGTATCTAATTTTTGGCGCATTTGCCGGAGTATTGGGTACATGCTTCTCTCTTTTGATCCGTATGGAGCTAGCACAACCAGGGAACCAAATCCTTGCTGGAAATCATCAGCTGTACAATGTAATTATTACAGCGCACGCGTTTTTGATGATCTTTTTCATGGTAATGCCTGCTATGATCGGGGGTTTTGGTAATTGGTTTGTACCTATTATGATTGGGGCTCCAGACATG	Viridiplantae	Chlorophyta	Chloropicophyceae	Chloropicales	Chloropicaceae	Chloroparvula		0	1	1	0	0	0	0	0	0	0	0	0	1	0	0	0	1	0	0	0	0	0	0	0	0	0	0	0	0	0	0	0	0	0	0	0	0	0	0	0
17d9de652b641671e0ea17af30b96918	AACATTATATATTGTATTTGGAGCATTTTCCGGAATGGTAGGTACAGCTTTAAGTATGTTAATTAGATTAGAATTAGCTGGACCTGGACCAATGTTCGGTGATGATCATCTATATAATGTTGTAGTTACAGCTCATGCTTTCGTCATGATCTTTTTTTTAGTTATGCCAGTTTTAATAGGAGGATTCGGTAATTGATTTGTTCCATTATATATTGGAGCTCCTGATATG	Metazoa	Cnidaria	Hydrozoa	Leptothecata				0	1	0	0	0	0	0	0	0	0	0	0	0	0	0	0	0	0	0	0	0	0	0	0	0	0	0	0	0	0	0	0	0	0	0	0	0	0	0	0
1a61aa3cdb45e11927938e4d039f1c71	AACTTTATATATTATATTTGGTGGTATCGCTGGTGTAGCTGGTACTGCTTTGTCTCTTTATATAAGGATTACTCTATCGCAACCTAATGGTAGTTTTTTAGAATATAATCACCATTTCTACAACGTAATCGTGACAGGTCTCGCATTTGTCATGATTTTTTTCATGGTAATGCCAATCTTAATTGGTGGATTTGGAAACTGGTTTGTTCCATTGATGATCGGTGCTCCAGATATG		Bacillariophyta						0	1	0	0	0	0	0	0	0	0	0	0	0	0	0	0	0	0	0	0	0	0	0	0	0	0	0	0	0	0	0	0	0	0	0	0	0	0	0	0
2160619b3d8b774599c214b84f48eb9e	TACATTGTATTTAATATTTGGAGCTATTTCTGGTGTAGCAGGTACTGCTTTATCGATGTATATCCGAATTACATTATCACAACCAAATAATGATTTTTTAGCATATAATCATCATTTTTATAATGTTGTGGTAACAGGTCATGCGTTTGTTATGATTTTTTTCATGGTAATGCCCACACTTATTGGTGGTTTTGGTAATTGGTTTGTTCCTTTAATGATAGGAGCACCTGATATG		Bacillariophyta						0	1	1	0	0	0	0	0	0	0	0	1	1	0	0	0	1	0	0	0	0	0	0	0	0	0	0	0	0	0	0	0	0	0	0	0	0	0	0	0
273533bb85513b6912b470d5201e0863	TACTTTATATATCATTTTTGGTGGTATTGCTGGGGTAGCAGGTACTGCATTATCTCTTTATATTCGAATTACATTATCTCAACCAAATAGTAGTTTTTTGGAGTATAATCATCAATTTTATAATGTTGTGGTAACAGGACATGCTTTTGTTATGATTTTTTTCATGGTAATGCCTGTATTAATTGGTGGTTTTGGTAACTGGTTTGTTCCTTTAATGATTGGAGCTCCTGATATG		Bacillariophyta						0	1	1	0	1	0	0	0	0	0	0	0	0	0	0	0	0	0	0	0	0	0	0	0	0	0	0	0	0	0	0	0	0	0	0	0	0	0	0	0
287d913b84e3f215968b246b1f2bcbf1	TACTTTATATCTTATTTTCGGAGCTATTTCTGGTGTAGCAGGTACTGCTTTATCGTTATATATCCGAATCACTCTATCACAACCTAATGGTAGTTTTTTAGAGTACAATCATCATTTATATAATGTAATTGTAACAGGTCATGCGTTTGTTATGATTTTCTTCATGGTGATGCCTGCATTAATCGGTGGATTTGGGAACTGGTTTGTTCCATTAATGATTGGTGCTCCTGATATG		Bacillariophyta						0	1	1	0	0	0	0	0	0	0	0	0	0	0	0	0	0	0	0	0	0	0	0	0	0	0	0	0	0	0	0	0	0	0	0	0	0	0	0	0
2e7af38db0601c1346899918a95301bd	TACGCTTTATATTATCTTTGGTGCAGCTTCTGGTGTTGCAGGTACAGCATTATCTCTCTATATTAGAATTACATTATCTCAACCAAATAATGATTTTTTAGCATATAATCATCATTTTTACAATGTTGTTGTTACAGGTCATGCTTTCGTAATGATTTTTTTTATGGTTATGCCTACTTTAATCGGTGGTTTTGGTAATTGGTTTGTACCATTGATGATTGGTGCTCCAGATATG		Bacillariophyta						0	1	0	0	0	0	0	0	0	0	0	0	0	0	0	0	0	0	0	0	0	0	0	0	0	0	0	0	0	0	0	0	0	0	0	0	0	0	0	0
362dfe70d3d5a80fa0348060347984ec	AACTTTATATATTATTTTTGGTGGTATTGCTGGAGTAGCAGGAACTGCTTTATCACTTTACATTAGACTTACATTAGCACAACCTAATGGAAGCTTTTTAGATTATAACCATCATTTTTATAATGTGGTTGTAACAGGTCACGCTTTTGTTATGATCTTTTTCATGGTAATGCCTGTGTTAATTGGTGGTTTTGGAAACTGGTTTGTTCCATTAATGATCGGTGCACCTGATATG		Bacillariophyta						0	1	0	0	0	0	0	0	0	0	0	0	0	0	0	0	0	0	0	0	0	0	0	0	0	0	0	0	0	0	0	0	0	0	0	0	0	0	0	0
399454a211344c3a2a27730cf850575f	TACTTTGTATATTATTTTTGGTGGTATTGCTGGTGTAGCTGGTACTGCATTATCTCTTTATATTAGAATTACTTTAGCACAACCTAATAGTAATTTTTTAGAGTATAATCACCAATTTTATAATGTTGTTGTGACAGGTCATGCATTTGTTATGATTTTTTTTATGGTAATGCCTGTTCTAATTGGAGGTTTTGGTAACTGGTTTGTTCCGTTAATGATTGGAGCTCCAGATATG		Bacillariophyta						0	1	0	0	0	0	0	0	0	0	0	0	0	0	0	0	0	0	0	0	0	0	0	0	0	0	0	0	0	0	0	0	0	0	0	0	0	0	0	0
3fbd4c196410fb0f43d5a4439d6c6832	TACATTGTATTTAATATTTGGAGCTATTTCTGGTGTAGCAGGTACTGCTTTATCGATGTATATCCGAATTACATTATCACAACCAAATAATGATTTTTTAGCATATAATCATCATTTTTATAATGTTGTGGCAACAGGTCATGCGTTTGTTATGATTTTTTTCATGGTAATGCCCACACTTATTGGTGGTTTTGGTAATTGGTTTGTTCCTTTAATGATAGGAGCACCTGATATG		Bacillariophyta						0	1	0	0	0	0	0	0	0	0	0	0	0	0	0	0	0	0	0	0	0	0	0	0	0	0	0	0	0	0	0	0	0	0	0	0	0	0	0	0
4d977c492bdbec64baca1a411a4f048d	TACATTATATTTAATATTTGGTGCTATTTCTGGAGTTGCAGGTACAACTTTATCTCTTTTCATACGTTTAACATTATCTCAACCTAATAGTGGTTTTTTAGAAAATAACCATCAATTATATAATGTTATTGTTACAGGTCATGCTTTTATTATGATTTTTTTTATGGTTATGCCTACTTTAATAGGAGGGTTTGGTAACTGGTTTGTACCATTAATGATAGGTGCTCCTGATATG		Bacillariophyta						0	1	0	0	1	0	0	0	0	0	0	0	0	0	0	0	0	1	0	0	0	0	0	0	0	0	0	0	0	0	0	0	0	0	0	0	0	0	0	0
5245cd7b3b366697ac1cfea9a948db6c	AACTTTATATATTATTTTTGGTGGTATTGCAGGTGTTGCAGGTACTGCTTTATCTCTTTATATAAGGATTACTTTATCACAGCCTAATGGTAGTTTTTTAGAATATAACCACCACTTCTATAACGTAATCGTAACAGGTCATGCGTTTGTTATGATTTTCTTTATGGTAATGCCTATTCTTATTGGTGGATTCGGTAACTGGTTTGTTCCACTAATGATTGGGGCTCCTGATATG		Bacillariophyta						0	1	0	0	0	0	0	0	0	0	0	0	0	0	0	0	0	0	0	0	0	0	0	0	0	0	0	0	0	0	0	0	0	0	0	0	0	0	0	0
56872af7001aa58fd73cfa070be1af4a	AACTTTGTATCTAATTTTTGGGGCTATTTCTGGAGTAGCCGGTACAGCTTTATCTTTATATATTCGTCTTACATTATCTCAACCTGATAGTGGATTTTTGTCGCATAATCATCATTTGTACAATGTTATTGTTACAGGTCATGCTTTTGTTATGATTTTTTTTATGGTTATGCCTACTTTAATTGGTGGTTTTGGTAATTGGTTTGTTCCTCTAATGATAGGAGCTCCTGATATG		Bacillariophyta						0	1	0	0	0	0	0	0	0	0	0	0	0	0	0	0	0	0	0	0	0	0	0	0	0	0	0	0	0	0	0	0	0	0	0	0	0	0	0	0
59cbc55f31ff691d652cf1cd30b1cb73	TACTTTGTACTTAATATTTGGTGCTATTTCAGGTGTTGCAGGTACTGCTTTATCTATGTATATCCGAGTTACATTATCACAACCAAATAATGATTTTTTAGCATATAATCATCATTTTTATAATGTTGTTGTTACAGGTCATGCTTTTGTAATGATTTTTTTTATGGTAATGCCTACGTTAATAGGAGGATTTGGTAATTGGTTCGTACCGTTAATGATAGGAGCACCTGATATG		Bacillariophyta						0	1	0	0	0	1	1	0	0	1	0	0	0	0	0	0	0	0	0	0	0	0	0	0	0	0	0	0	0	0	0	0	0	0	0	0	0	0	0	0
5b101fa58dfbf9cd7d4410ed26ef8897	AACATTATATATTATTTTTGGTGCTATTGCTGGTGTAGCTGGTACTGCTTTGTCTTTATATATTAGACTTACTTTAGCACAACCAAACAGTAGTTTCTTAGAATATAATCATCATTTGTATAATGTGATTGTAACAGGTCATGCTTTTATTATGATTTTTTTTATGGTAATGCCTGTATTAATTGGTGGATTCGGTAATTGGTTCGTTCCATTGATGATTGGTGCACCTGATATG		Bacillariophyta	Bacillariophyceae	Bacillariales				0	1	0	0	0	0	0	0	0	0	0	0	0	0	0	0	0	0	0	0	0	0	0	0	0	0	0	0	0	0	0	0	0	0	0	0	0	0	0	0
684a0f66d7ca8f39ba1909b0f6608a19	TACTTTATATTTAATTTTTGGTGCTATTTCTGGTGTAGCAGGTACTGCTTTATCTTTATATATTAGAATCAATTTGTCACAACCAAATGGTTCATTTTTAGAGCATAATCATCAAATGTATAATGTTATTGTAACAGGTCACGCCTTTGTTATGATTTTCTTTATGGTTATGCCAACTTTAATAGGTGGTTTTGGTAACTGGTTTGTACCTTTAATGATAGGTGCTCCAGATATG		Bacillariophyta						0	1	0	0	0	0	0	0	0	0	0	0	0	0	0	0	0	0	0	0	0	0	0	0	0	0	0	0	0	0	0	0	0	0	0	0	0	0	0	0
68e01a81b07b8ec205ad21f956ed48d1	AACTTTATATATTATTTTTGGAGCAATTTCTGGAATTGCAGGAACTGCTTTGTCACTTTACATTAGAATAACTTTATCTCAGCCTAACAACTCATTTTTAGAATATAATCATCATTTTTACAATGTGGTTGTGACAGGTCATGCTATTCTAATGATTTTTTTTATGGTAATGCCTATTTTGATCGGCGGATTCGGTAACTGGTTCGTGCCTCTGATGATAGGAGCACCAGATATG		Bacillariophyta	Bacillariophyceae	Bacillariales				0	1	1	0	0	1	0	0	1	0	0	1	0	0	0	0	0	0	0	0	0	0	0	0	0	0	0	0	0	0	0	0	0	0	0	0	0	0	0	0
693577a7b2fc94381acdb565fa4b2518	TACACTTTATTTAATTTTTGCTGCAATCTCAGGATTAGCAGGAACAATCTTATCATTATACATAAGAATAAGTCTTGCTCAGCCTGGATCAACTGCTTTAGATTACAATTTTCATCTATATAACGTTATCGTTACAGGTCATGCTTTCTTAATGATCTTTTTTCTCGTAATGCCTGCTTTAATAGGTGGATTTGGAAATTGGTTTGTTCCATTAATGATCGGAGCACCTGATATG		Bacillariophyta						0	1	0	0	0	0	0	0	0	0	0	0	0	0	0	0	0	0	0	0	0	0	0	0	0	0	0	0	0	0	0	0	0	0	0	0	0	0	0	0
69aa5879a24505d543de40e1b298dd81	AACATTATATATTATATTTGGTGGTATCGCTGGAGTAGCAGGTACTGCTTTATCTTTATACATAAGGATTACTTTATCACAACCTAACGCAAGTTTTTTAGAGTACAATCATCATTTCTATAATGTGATTGTAACAGGTCACGCATTTATTATGATTTTCTTCATGGTAATGCCTATTTTAATTGGTGGTTTTGGTAACTGGTTTGTTCCATTAATGATTGGAGCTCCTGATATG		Bacillariophyta						0	1	0	0	0	0	0	0	0	0	0	0	0	0	0	0	0	0	0	0	0	0	0	0	0	0	0	0	0	0	0	0	0	0	0	0	0	0	0	0
6a6d2296fb10de743887ead7fafae8f0	TACACTTTATTTAATTTTTGCTGCAATCTCAGGATTAGCAGGAACAATCTTATCATTATACATAAGAATAAGTCTTGCACAGCCTGGATCAACTGCTTTAGATTACAATTTTCATCTATATAACGTTATCGTTACAGGTCATGCTTTCTTAATGATCTTTTTTCTCGTAATGCCTGCTTTAATAGGTGGATTTGGAAATTGGTTTGTTCCATTAATGATCGGAGCACCTGATATG		Bacillariophyta						0	1	0	0	0	0	0	0	0	0	0	0	0	0	0	0	0	0	0	0	0	0	0	0	0	0	0	0	0	0	0	0	0	0	0	0	0	0	0	0
6cf8adc5a548e6266b0dd628018797c7	AACATTATATATTATATTTGGTGGTATCGCTGGAGTAGCAGGTACTGCTTTATCTTTATACACAAGGATTACTTTATCACAACCTAACGCAAGTTTTTTAGAGTACAATCATCATTTCTATAATGTGATTGTAACAGGTCACGCATTTATTATGATTTTCTTCATGGTAATGCCTATTTTAATTGGTGGTTTTGGTAACTGGTTTGTTCCATTAATGATTGGAGCTCCTGATATG		Bacillariophyta						0	1	0	0	0	0	0	0	0	0	0	0	0	0	0	0	0	0	0	0	0	0	0	0	0	0	0	0	0	0	0	0	0	0	0	0	0	0	0	0
74612d0aa847bd54bd223af2aff07a75	AACATTATATATTATTTTTGGTGCTATTTCTGGTGTAGCGGGTACAGCGTTATCACTTTATATCAGACTTACATTAGCGCAGCCTAATGGTAGTTTTTTAGAATACAACCATCATTTGTATAATGTGATTGTAACAGGTCATGCTTTTGTTATGATCTTTTTTATGGTAATGCCTGTACTTATCGGAGGATTCGGTAACTGGTTTGTTCCTTTAATGATCGGAGCTCCAGATATG		Bacillariophyta						0	1	1	0	0	0	0	0	0	0	0	0	0	0	0	1	0	0	0	0	0	1	0	0	0	0	0	0	0	0	0	0	0	0	0	0	0	0	0	0
782e96d396ed2d510ff2d36289a7b693	AACTTTGTATCTTATTTTCGGAGGGGTTTCAGGTATTGCAGGAACTGCTTTATCACTTTACATTAGAATTACCTTATCACAACCAAATAACAGTTTTTTAGAATACAATCATCATTTTTACAATGTAATTATTACAGGCCATGCTTTACTTATGATTTTTTTTATGGTAATGCCTATTTTAATCGGTGGTTTTGGTAACTGGTTTGTTCCATTAATGATTGGAGCTCCAGATATG		Bacillariophyta						0	1	0	0	1	0	1	0	1	0	0	0	0	0	0	0	0	0	0	0	0	0	0	0	0	0	0	0	0	0	0	0	0	0	0	0	0	0	0	0
7b697dace0e010036851d5268e68e64a	AACTTTATATATTATCTTTGGTGCAATTTCTGGAATTGCAGGAACAGCTTTATCGCTTTATATTCGAATTACTTTAGCACAGCCTAATGGTAGTTTTTTAGACTATAACCACCATTTTTACAATGTGGTGATTACAGGTCACGCATTACTTATGATTTTCTTCATGGTGATGCCTATTTTAATTGGTGGTTTTGGAAACTGGTTTGTACCATTAATGATTGGTGCTCCAGATATG		Bacillariophyta						0	1	0	0	0	0	0	0	0	0	0	0	0	0	0	0	0	0	0	0	0	0	0	0	0	0	0	0	0	0	0	0	0	0	0	0	0	0	0	0
7c640a89bbbca145fcfc3f1caf08e281	TACTTTATATCTTATTTTTGGTGGTATTGCTGGAGTAGCAGGTACTGCATTATCACTTTATATCCGAATTACTTTATCTCAACCAAATAGTAGTTTTTTAGAATATAATCACCAATTTTATAATGTTGTTGTAACAGGTCATGCATTTATTATGATTTTTTTTATGGTAATGCCTGTTTTAATTGGTGGTTTTGGTAATTGGTTTGTTCCTTTAATGATTGGAGCTCCGGATATG		Bacillariophyta						0	1	0	0	0	0	0	0	0	0	0	1	0	0	0	0	0	0	0	0	0	0	0	0	0	0	0	0	0	0	0	0	0	0	0	0	0	0	0	0
7d2b283ca9f22d93eff680e05d46ffbc	AACTTTATATATTATTTTCGGAGCAATTTCTGGTATTGCAGGAACTGCTCTATCACTTTATATTCGAATTACTTTATCTCAACCAAATGGAAGTTTTCTAGAATATAATCATCATTTTTATAACGTGATTATTACTGGACACGCTATTCTTATGATTTTTTTTATGGTAATGCCCATTTTAATTGGTGGATTCGGTAACTGGTTCGTACCATTAATGATTGGAGCACCAGATATG		Bacillariophyta						0	1	1	0	0	1	0	1	1	1	0	1	1	0	0	0	1	0	1	0	0	0	0	0	0	0	0	0	0	0	0	0	0	0	0	0	0	0	0	0
80a19e4f1320b5956ea52bbb26bff492	TACTTTATATATTATTTTCGGTGGTATCGCAGGTGTTGCAGGTACCGCTTTATCATTATACATTCGAATTACATTATCACAACCTAACGGTAGTTTTTTAGAATATAATCACCATTTATATAACGTTATTGTTACAGGTCATGCATTTGTAATGATCTTTTTTATGGTGATGCCAATTTTAATTGGTGGTTTTGGTAATTGGTTTGTTCCGTTAATGATAGGAGCTCCTGATATG		Bacillariophyta						0	1	0	0	0	0	0	0	0	0	0	0	0	0	0	0	0	0	0	0	0	0	0	0	0	0	0	0	0	0	0	0	0	0	0	0	0	0	0	0
826c1f6e36414cf186895847cd61b261	AACATTATATATTATTTTTGGTGCTATTGCTGGTGTAGCTGGTACTGCGCTATCTCTTTATATTCGAATCACTTTATCACAACCAAATGGAAGTTTTTTAGAATATAATCATCATTTATATAATGTAATTGTAACAGGTCATGCATTCATTATGATCTTTTTTATGGTAATGCCTGTATTAATTGGTGGATTCGGTAATTGGTTTGTTCCACTAATGATAGGTGCACCCGATATG		Bacillariophyta						0	1	0	0	0	0	0	0	0	0	0	0	0	0	0	0	0	0	0	0	0	0	0	0	0	0	0	0	0	0	0	0	0	0	0	0	0	0	0	0
8369b1b69c2e1c75ee4b8027d5a812ac	AACTTTATATATTATCTTTGGAGCAATTTCTGGTATTGCAGGAACTGCTCTATCACTTTATATTCGAATGGCATTAGCTCAGCCGAACAGTTCATTTTTAGATTATAATCATCATTTTTATAATGTAATAATTACCGGTCACGCTTTTGTTATGATTTTTTTTATGGTAATGCCCATTTTAATTGGTGGATTTGGTAACTGGTTTGTACCATTAATGATCGGGGCACCCGATATG		Bacillariophyta						0	1	0	0	0	0	0	0	0	0	0	0	0	0	0	0	0	0	0	0	0	0	0	0	0	0	0	0	0	0	0	0	0	0	0	0	0	0	0	0
84fa41b307b95b82da5a0aae2107ff5e	GACTTTATATATTATTTTCGGAGCAATTTCTGGTATTGCAGGAACTGCGTTATCACTTTACATTCGAATTACTTTATCTCAACCGAATGGAAGTTTCTTAGAATATAATCATCACTTTTATAACGTGATTATTACCGGTCACGCTATTCTTATGATTTTTCTTATGGTAATGCCAATATTAATTGGTGGTTTCGGTAATTGGTTTGTACCATTAATGATTGGAGCACCAGATATG		Bacillariophyta						0	1	0	0	0	0	0	0	0	0	0	0	0	0	0	0	0	0	0	0	0	0	0	0	0	0	0	0	0	0	0	0	0	0	0	0	0	0	0	0
875d723374cf93e3025b97b97972c46f	AACTTTATATATTATTTTCGGAGCAATTTCTGGTATTGCAGGAACTGCTCTATCGCTTTATATTCGAATTACTTTATCTCAACCAAATGGAAGTTTTCTAGAATATAATCATCATTTTTATAACGTGATTATTACTGGACACGCTATTCTTATGATTTTTTTTATGGTAATGCCTATTTTAATTGGTGGATTCGGTAACTGGTTCGTACCATTAATGATTGGAGCACCAGATATG		Bacillariophyta						0	1	0	0	0	0	0	1	1	0	0	0	0	0	0	0	0	0	0	0	0	0	0	0	0	0	0	0	0	0	0	0	0	0	0	0	0	0	0	0
881b3b9e4d3b3e06072f0c4ec905d609	AACATTATATATAATTTTTGGTGCAGCATCAGGAGTTGCTGGTACAGCACTATCTTTATATATAAGAATAACATTGTCTCAACCAAATAACGATTTTTTAGCATACAATCATCATTTTTATAATGTTGTTGTTACAGGACATGCTTTTGTAATGATTTTTTTTATGGTTATGCCTACGTTAATTGGTGGTTTTGGTAATTGGTTTGTACCATTAATGATTGGTGCTCCAGATATG		Bacillariophyta						0	1	0	0	0	0	0	0	0	0	0	0	0	0	0	0	0	0	0	0	0	0	0	0	0	0	0	0	0	0	0	0	0	0	0	0	0	0	0	0
89746b5ef393d7a6344ee82e5c0f0a8a	TACTTTATATTTAATTTTTGGAGGTTTTTCAGGGATTGTAGGTACAGTATTATCTGTTCTAATTCGTTTAGAGTTAGCATATCCAGGTAATCAAGTTTTTTTAGGAAATCATCAGTTATATAATTCTATTGTAACTGCACATGCTTTTATTATGATTTTCTTTATGGTTATGCCAATTTTAATTGGAGGTTTTGGTAATTGGTTAGTTCCTTTAATGTTAGGTGCTCCAGATATG		Rhodophyta	Bangiophyceae	Bangiales				0	1	0	0	0	0	0	0	0	0	0	0	0	0	0	0	0	0	0	0	0	0	0	0	0	0	0	0	0	0	0	0	0	0	0	0	0	0	0	0
89807d5d33f6ef8020bf4f37c03990f0	AACTTTATATATTATCTTCGGAGCAATTTCTGGTATTGCCGGAACAGCTCTATCGCTTTATATTCGAATAACTTTAGCACAGCCTAACTCAAGTTTTTTAGAGTATAATCATCATTTTTATAACGTAATTATTACTGGTCACGCATTACTTATGATCTTCTTCATGGTAATGCCTATTTTGATTGGTGGATTTGGAAACTGGTTTGTTCCATTAATGATTGGTGCGCCTGATATG		Bacillariophyta						0	1	0	0	0	0	0	0	0	0	0	0	0	0	0	0	0	0	0	0	0	0	0	0	0	0	0	0	0	0	0	0	0	0	0	0	0	0	0	0
8b5ad807a969939d65dc38efbb165ecb	AACTTTATATATTATCTTTGGTGCAATTTCTGGTATTGCAGGAACTGCTTTATCATTGTATATCCGAATTACTCTATCTCAACCTAATGGTAGTTTTTTAGAGTATAATCATCATTTTTATAACGTGGTTATCACAGGTCATGCTATTCTTATGATTTTTTTTATGGTAATGCCTATCTTAATTGGTGGATTCGGTAATTGGTTTGTGCCATTAATGATCGGTGCACCAGATATG		Bacillariophyta						0	1	0	0	0	0	1	1	1	0	0	0	0	0	1	0	0	0	0	0	0	0	0	0	0	0	0	0	0	0	0	0	0	0	0	0	0	0	0	0
92cc346650899a7f9d383676d0affdb8	AACTTTATATATTATCTTCGGAGCAATTTCTGGTATTGCCGGAACAGCTCTATCGCTTTATATTCGAATAACTTTAGCACAGCCTAACTCAAGTTTTTTAGAGTATAATCATCATTTTTATAACGTAATTATTACTGGTCACGCATTACTTATGATTTTCTTCATGGTAATGCCTATTTTGATTGGTGGATTTGGAAACTGGTTTGTTCCATTAATGATTGGTGCGCCTGATATG		Bacillariophyta						0	1	0	0	0	1	0	0	0	0	0	0	0	0	0	0	0	0	0	0	0	0	0	0	0	0	0	0	0	0	0	0	0	0	0	0	0	0	0	0
a26ba033455f00208d3cc9e049f66c1b	AACTTTATATATTATATTTGGTGGTATCGCTGGTGTAGCTGGTACTGCTTTGTCTCTTTATATAAGGATTACTCTATCGCAACCTAATGGTAGTTTTTTAGAATATAATCACCATTTCTACAACGTAATCGTGACAGGTCACGCATTTGTCATGATTTTTTTCATGGTAATGCCAATCTTAATTGGTGGATTTGGAAACTGGTTTGTTCCATTGATGATCGGTGCTCCAGATATG		Bacillariophyta						0	1	0	0	0	0	0	0	0	0	0	0	0	0	0	0	0	0	0	0	0	0	0	0	0	0	0	0	0	0	0	0	0	0	0	0	0	0	0	0
a37ef1a5c3b213fbe764b1180a69429b	AACTTTATATATTATATTCGGTGGTATCGCAGGTGTTGCTGGTACCGCTTTATCTCTTTATATTAGAATAACTTTAGCTCAACCTAGTGGAAGCTTTTTAGAATATAATCATCAAATGTATAATGTGATTGTTACAGGTCATGCGTTTGTTATGATTTTCTTCATGGTAATGCCTATTTTAATTGGTGGATTTGGTAACTGGTTCGTTCCATTAATGATCGGTGCTCCTGATATG		Bacillariophyta						0	1	0	0	0	0	0	0	0	0	0	0	0	0	0	0	0	0	0	0	0	0	0	0	0	0	0	0	0	0	0	0	0	0	0	0	0	0	0	0
a7393db870f69f920c57b1eaaf56eaea	TACTTTATATATTATTTTTGGAGCAATTTCTGGAATTGCAGGAACAGCTTTATCACTTTATATTCGAATAACTTTAGCGCAACCAAATGGAAGTTTCTTAGATTACAATCACCATTTTTATAATGTTATTATTACAGGTCATGCATTACTAATGATTTTTTTCATGGTAATGCCTATTCTTATTGGTGGCTTTGGTAATTGGTTTGTTCCTTTGATGGTAGGTGCACCCGACATG		Bacillariophyta						0	1	0	0	0	0	0	0	0	0	0	0	0	0	0	0	0	0	0	0	0	0	0	0	0	0	0	0	0	0	0	0	0	0	0	0	0	0	0	0
ae8f09ceda07ded3059b22a70adbdcb8	TACTTTATACCTTATCTTCGGAGCTATTTCTGGTGTAGCAGGTACAGCTCTATCATTATATATCCGGATTACTTTAGCTCAACCTAACGGAAGTTTCCTAGAGTATAACCACCATTTATATAATGTAATTGTAACAGGTCATGCATTTGTTATGATTTTTTTTATGGTTATGCCTGCATTAATTGGAGGGTTTGGAAACTGGTTTGTTCCTCTTATGATTGGAGCACCAGATATG		Bacillariophyta						0	1	1	0	0	0	0	0	0	0	0	0	0	0	0	0	0	0	0	0	0	0	0	0	0	0	0	0	0	0	0	0	0	0	0	0	0	0	0	0
b266761d0b5b295b0f36c2479c91bd77	AACTTTATATATTATCTTCGGAGCAATTTCTGGTATTGCCGGAACAGCTCTATCGCTTTATATTCGAATAACTTTAGCACAGCCTAACTCAAGTTTTTTAGAGTATAATCACCACTTTTATAACGTAATTATTACCGGTCACGCATTACTTATGATTTTCTTCATGGTAATGCCTATTTTGATTGGTGGATTTGGAAACTGGTTCGTTCCATTAATGATTGGTGCTCCTGATATG		Bacillariophyta						0	1	0	0	0	0	0	0	0	0	0	0	0	0	0	0	0	0	0	0	0	0	0	0	0	0	0	0	0	0	0	0	0	0	0	0	0	0	0	0
b28a3a18e230da9d232a831b35d0d090	AACTTTGTATTTAATTTTTGCAGCTTTATCTGGTATTGCTGGTACTATTTTATCATTTTATATAAGAATGTTATTATCACATCCAAATTCAAATTTTTTAGAGTACAACCACCATTTTTATAACGTTATTGTGACAGGTCATGCTTTTTTAATGATATTTTTTTTAGTAATGCCTGCTTTAATAGGTGGTTTCGGCAACTGGTTTGTACCGTTAATGATTGGAGCACCAGACATG		Bacillariophyta						0	1	1	0	0	0	0	1	0	0	0	0	0	0	0	0	0	0	0	0	0	0	0	0	0	0	0	0	0	0	0	0	0	0	0	0	0	0	0	0
b4e32019cbfaec3f06f30b60d0d7b1b4	TACTCTTTATTTAATTTTTGGAGCTTTTTCTGGTATAATTGGAGCTTGTGTTTCAATGTTAATTCGTATGGAATTAGCTCAGCCGGGTAATAATTTATTATTAGGTAATCATCAAGTTTATAATGTTTTGATAACTGCTCATGGTGTTTTAATGATATTTTTTTTAGTTATGCCTGTTATGATTGGTGGATTTGGTAATTGATTTGTACCTATTATGATAGGTAGCCCTGACATG		Rhodophyta	Florideophyceae	Corallinales	Corallinaceae			0	1	0	0	0	0	0	0	0	0	1	1	1	0	0	1	0	0	0	1	0	0	0	0	1	1	0	0	0	1	0	0	0	0	0	0	1	0	0	0
bc0d455da2e70a453fe547a7ad734748	TACTTTATATATCATTTTCGGTGGTATTGCTGGTGTAGCAGGTACTGCATTATCACTTTATATTAGAATTACTCTGGCACAACCAAATAGTAGTTTTTTAGAATACAACCACCAATTTTATAATGTTGTGGTAACAGGACATGCATTTGTAATGATTTTCTTTATGGTAATGCCCGTTTTAATTGGTGGATTCGGTAACTGGTTTGTTCCATTAATGATTGGAGCTCCAGATATG		Bacillariophyta						0	1	0	0	0	0	0	0	0	0	0	1	0	0	0	0	0	0	0	0	0	0	0	0	0	0	0	0	0	0	0	0	0	0	0	0	0	0	0	0
bc9333020cf1a587418f17d4d298e283	TACTTTATATTTAATTTTCGGTGCAATTTCAGGTGTAGCAGGAACTGCTTTATCTTTGTATATCCGAATAACATTATCACAACCCAATGGTAGTTTTTTAGAATACAATCATCATTTATATAATGTGATAGTAACAGGACATGCTTTTGTAATGATTTTTTTTATGGTAATGCCTACGCTAATTGGCGGATTCGGAAACTGGTTCGTGCCGCTTATGATAGGAGCACCTGATATG	Metazoa							0	1	1	0	0	0	0	0	0	0	0	0	1	0	0	0	0	0	0	0	0	0	0	1	0	0	0	0	0	0	0	0	0	0	0	0	0	0	0	0
c0ac9d6f0e44e6dd8933b6893521cf70	TACTCTTTATATAATTTTTGGTGCAGCGTCTGGGGTTGCTGGTACAGCATTATCATTATATATTAGAATTACATTGTCTCAACCAAATAATGATTTTCTAGCATACAATCACCATTTTTACAATGTTGTTGTTACAGGCCATGCTTTTGTAATGATTTTTTTTATGGTTATGCCGACTTTAATTGGTGGCTTCGGTAACTGGTTTGTACCATTAATGATTGGTGCTCCGGATATG		Bacillariophyta						0	1	0	0	0	0	0	0	0	0	0	0	0	0	0	0	0	0	0	0	0	0	0	0	0	0	0	0	0	0	0	0	0	0	0	0	0	0	0	0
c4b0a6bd16b510bebcd5e098082b9e14	TACTTTATATTTAATTTTCGGTGCAATTTCAGGTGTAGCAGGAACTGCTTTATCTTCGTATATCCGAATAACATTATCACAACCCAATGGTAGTTTTTTAGAATACAGTCATCATTTATATAATGTGATAGTAACAGGACATGCTTTTGTAATGATTTTTTTTATGGTAATGCCTACGCTAATTGGCGGATTCGGAAACTGGTTCGTGCCGCTTATGATAGGAGCACCTGATATG	Metazoa							0	1	0	0	0	0	0	0	0	0	0	0	0	0	0	0	0	0	0	0	0	0	0	0	0	0	0	0	0	0	0	0	0	0	0	0	0	0	0	0
c5c2e4735dc6bdaa33026d27679559a4	AACTTTGTACCTAATCTTTGCAGCTTTCTCTGGAGTTCTTGGAACATGTTTTTCTATTTTGATTCGAATGGAACTTGCAGCCCCAGGAAATCAGATTCTTAGTGGAAACCATCAAGTATACAACGTGTTGGTTACCGCACACGCCTTTTTGATGATTTTCTTCATGGTTATGCCTGCCCTTATTGGAGGGTTTGGAAACTGGCTTGTTCCTCTTATGATTGGAGCACCAGACATG	Viridiplantae	Chlorophyta						0	1	0	0	0	0	0	1	0	0	0	0	1	0	0	0	1	0	0	0	0	1	0	0	0	0	0	0	0	0	0	0	0	0	0	0	0	0	0	0
c5d40faaffad3c6bd9809cf3a66e3df0	AACTTTGTATTTAATTTTTGCAGCTTTATCTGGTATTGCTGGTACTATTTTATCATTTTATATAAGAATGTTATTATCACATCCAAATTCAAATTTTTTAGAGTACAACCACCATTTTTATAACGTTATTGTGACAGGTCATGCTTTTTTAATGATATTCTTTTTAGTAATGCCTGCTTTAATAGGTGGTTTCGGCAACTGGTTTGTACCGTTAATGATTGGAGCACCAGACATG		Bacillariophyta						0	1	0	0	0	0	0	0	0	0	0	0	0	0	0	0	0	0	0	0	0	0	0	0	0	0	0	0	0	0	0	0	0	0	0	0	0	0	0	0
ceecef2b8911752c5146e75fc4f14dcf	AACTCTTTATATTATCTTTGGTGGTATTGCTGGTGTAGCAGGTACCGCGTTATCACTTTATATCAGACTTACTTTAGCACAACCAAATGGAAGTTTCCTAGAATATAATCACCATTTTTATAATGTGGTTGTAACAGGTCACGCATTCGTGATGATTTTTTTCATGGTTATGCCAATTTTAATTGGTGGTTTTGGTAACTGGTTTGTTCCATTAATGATTGGTGCGCCTGATATG		Bacillariophyta						0	1	0	0	0	0	0	0	0	0	0	0	0	0	0	0	0	0	0	0	0	0	0	0	0	0	0	0	0	0	0	0	0	0	0	0	0	0	0	0
d144ccf2d28d75cc5869c373f10da59e	AACCTTATATATTATTTTTGGTGGTATCGCAGGTGTAGCTGGTACCGCATTGTCTCTTTACATTAGAATTACCCTTTCACAACCAAATGGAGGTTTTCTAGAGTACAATCACCATTTCTATAATGTGGTTGTTACCGGTCATGCATTTATTATGATTTTTTTCATGGTAATGCCAATTTTGATTGGTGGATTCGGTAACTGGTTTGTTCCATTAATGATTGGAGCTCCAGATATG		Bacillariophyta						0	1	0	0	0	0	0	0	0	0	0	0	0	0	0	0	0	0	0	0	0	0	0	0	0	0	0	0	0	0	0	0	0	0	0	0	0	0	0	0
d3d65fdae60515602ce906ab6568c875	AACACTGTATCTAATCTTTGGGGCTTTTTCAGGCCTACTAGGTACATGTTTTTCTCTTTTGATTCGTATGGAGCTATCTCAACCAGGAACTCAGATCTTGGCTGGTAATCATCAATTGTATAATGTAATCATTACTGCTCACGCATTTTTGATGATTTTCTTTATGGTTATGCCTGCTATGATTGGAGGATTTGGTAATTGGTTTGTACCAATTATGATTGGAGCTCCCGACATG	Viridiplantae	Chlorophyta	Chloropicophyceae	Chloropicales	Chloropicaceae	Chloroparvula		0	1	0	0	0	0	0	0	0	0	0	0	0	0	0	0	0	0	0	0	0	1	0	0	0	0	0	0	0	0	0	0	0	0	0	0	0	0	0	0
d7259c0dfceeab251f7891aebec6c466	AACTTTGTATTTAATTTTTGCAGCTTTATCTGGTATTGCTGGTACTATTTTATCATTTTATATAAGAATGTTGTTATCACATCCAAATTCAAACTTTTTAGAGTACAACCACCATTTTTATAACGTTATTGTGACAGGTCATGCTTTTTTAATGATATTTTTTTTAGTAATGCCTGCTTTAATAGGTGGTTTCGGTAACTGGTTTGTACCGTTAATGATTGGAGCACCAGACATG		Bacillariophyta						0	1	1	0	0	0	0	0	0	0	0	0	0	0	0	0	0	0	0	0	0	0	0	0	0	0	0	0	0	0	0	0	0	0	0	0	0	0	0	0
d94b60cb9330b40dbff7affc1827f257	TACTTTATATATCATCTTCGGTGGTATTGCTGGTGTAGCAGGTACTGCATTATCACTTTATATTAGAATTACCCTAGCACAACCAAATAGTAGTTTTTTAGAATACAATCATCAATTTTATAATGTTGTGGTAACAGGACATGCATTCGTAATGATTTTCTTTATGGTAATGCCTGTTTTAATTGGTGGATTTGGTAACTGGTTTGTTCCATTAATGATTGGAGCTCCAGATATG		Bacillariophyta						0	1	0	0	0	0	0	0	0	0	0	0	0	0	0	0	0	0	0	0	0	0	0	0	0	0	0	0	0	0	0	0	0	0	0	0	0	0	0	0
dd749b604b2c6e68e43d414a68d5785b	TACTTTATATCTTATTTTCGGAGCTATTTCTGGTGTAGCAGGTACTGCTTTATCGTTATATATCCGAATCACTCTATCACAACCTAATGGTAGTTTTTTAGAGTACAATCATCATTTATATAATGTAATTGTAACAGGTCATGCGTTTGTTATGATTTTCTTCATGGTGATGCCTGCATTAATTGGTGGATTTGGGAACTGGTTTGTTCCATTAATGATTGGTGCTCCTGATATG		Bacillariophyta						0	1	0	0	0	0	0	0	0	0	0	0	0	0	0	0	0	0	0	0	0	0	0	0	0	0	0	0	0	0	0	0	0	0	0	0	0	0	0	0
dfff6544cadb43014019636669be6571	TACTTTATACTTAATTTTTGCTGCTATTGCAGGTATTATAGGTACATTATTTTCTGTTATTATTCGTTTAGAATTAGCTTATCCTGGAGACCAAATTTTTGGTGGAGATTATCAATTATATAACGTTTTCGTTACTGCACATGCTTTTATTATGATTTTTTTTATGGTAATGCCTGCTATGATTGGTGGTTTCGGTAATTGGATGGTTCCTCTAATGATTGGTGCTCCTGATATG		Discosea						0	1	0	0	0	0	0	0	0	0	0	0	0	0	0	0	0	0	0	0	0	0	0	0	0	0	0	0	0	0	0	0	0	0	0	0	0	0	0	0
ea3adb41aba1f0751b01a87d4de974bd	AACTTTATATATTATCTTTGGAGCAATTTCTGGTATTGCAGGAACTGCTCTATCACCTTATATTCGAATGACATTAGCTCAGCCGAACAGTTCATTTTTAGATTATAATCATCATTTTTATAATGTAATAATTACCGGTCACGCTTTTGTTATGATTTTTTTTATGGTAATGCCCATTTTAATTGGTGGATTTGGTAACTGGTTTGTACCATTAATGATCGGGGCACCCGATATG		Bacillariophyta						0	1	0	0	0	0	0	0	0	0	0	0	0	0	0	0	0	0	0	0	0	0	0	0	0	0	0	0	0	0	0	0	0	0	0	0	0	0	0	0
ecef0d80e035d1bcb42c58d21ee72a07	TACTTTGTACTTAATATTTGGTGCTATTTCAGGTGTTGCAGGTACTGCTTTATCTATGTATATCCGAGTTACATTATCACGACCAAATAATGATTTTTTAGCATATAATCATCATTTTTATAATGTTGTTGTTACAGGTCATGCTTTTGTAATGATTTTTTTTATGGTAATGCCTACGTTAATAGGAGGATTTGGTAATTGGTTCGTACCGTTAATGATAGGAGCACCTGATATG		Bacillariophyta						0	1	0	0	0	0	1	0	0	0	0	0	0	0	0	0	0	0	0	0	0	0	0	0	0	0	0	0	0	0	0	0	0	0	0	0	0	0	0	0
edefd97a093fa04e92c602a0975fa1fd	TACTTTGTATTTAATTTTTGGAGCTATTTCTGGTGTAGCAGGAACAGCTTTATCGTTATATATTAGGATTAATCTCGCACAACCTAACGGTTCTTTTTTAGAACATAATCACCAAATGTACAATGTTATTGTAACAGGACACGCTTTTGTTATGATTTTTTTTATGGTTATGCCTACATTAATTGGTGGTTTCGGTAATTGGTTTGTCCCACTGATGATTGGTGCTCCAGATATG		Bacillariophyta						0	1	0	0	0	0	0	0	0	0	0	0	0	0	0	0	0	0	0	0	0	0	0	0	0	0	0	0	0	0	0	0	0	0	0	0	0	0	0	0
ef42eb177ff54d346011c0a296154b46	GACTTTATATATTATTTTCGGAGCAATTTCTGGTATTGCAGGAACTGCGTTATCACTTTACATTCGAATTACTTTATCTCAACCGAATGGAAGTTTCTTAGAATATAATCATCACTTTTATAACGTGATTATTACCGGTCACGCTATTCTTATGATTTTTTTTATGGTAATGCCAATATTAATTGGTGGTTTCGGTAATTGGTTTGTACCATTAATGATTGGAGCACCAGATATG		Bacillariophyta						0	1	1	0	0	0	0	1	1	0	0	1	1	0	0	1	0	0	0	0	0	0	0	0	0	0	0	0	0	0	0	0	0	0	0	0	0	0	0	0
f56ccb45759b7dd4841c2e57289e5c6e	AACATTATATATTATTTTCGGTGGTATTGCTGGTGTAGCAGGTACAGCTTTATCTCTTTACATCAGACTTACTCTTGCACAACCAAATGGTAGCTTTTTAGAATATAACCACCATTTGTATAACGTGATTGTAACAGGTCATGCTTTTGTTATGATTTTTTTCATGGTAATGCCTGTATTGATTGGAGGATTTGGAAACTGGTTTGTACCATTAATGATCGGTGCTCCTGATATG		Bacillariophyta						0	1	0	0	0	0	0	0	0	0	0	0	0	0	0	0	0	0	0	0	0	0	0	0	0	0	0	0	0	0	0	0	0	0	0	0	0	0	0	0
f7bc9687eafca8c42992c048eac627a9	AACTTTATACATTATTTTTGGAGCAATTTCTGGTATTGCAGGAACTGCTTTATCGCTTTATATTCGAATTACTTTATCTCAACCAAATGGAAGTTTTTTAGAGTATAACCATCATTTTTATAACGTGATTATTACTGGACACGCTATTCTTATGATTTTTTTTATGGTAATGCCTATTCTAATTGGTGGATTCGGTAACTGGTTCGTACCATTAATGATTGGAGCACCAGATATG		Bacillariophyta	Bacillariophyceae	Bacillariales				0	1	0	0	1	0	0	0	1	0	0	0	1	0	0	1	0	0	1	0	0	0	0	0	0	0	0	0	0	0	0	0	0	0	0	0	0	0	0	0
f85c64a420d2148ca1faee1af87f5813	AACATTATATATTATATTTGGTGGTATCGCTGGAGTAGCAGGTACTGCTTTATCTTTATACACAAGGATTACTTTATCACAACCTAACGCAAGTTTTTTAGAGTACAATCATCATTTCTATAATGTGATTGTAACAGGTCACGCATTTATTATGATTTTCTTCAAGGTAATGCCTATTTTAATTGGTGGTTTTGGTAACTGGTTTGTTCCATTAATGATTGGAGCTCCTGATATG		Bacillariophyta						0	1	0	0	0	0	0	0	0	0	0	0	0	0	0	0	0	0	0	0	0	0	0	0	0	0	0	0	0	0	0	0	0	0	0	0	0	0	0	0
fdf51d554d29b124f49dae26410b1e77	TACTTTATATTTAATTTTTGGGGCTATTTCAGGTGTAGCTGGAACAGCCTTATCGTTATATATAAGAATCACGTTATCTCAGCCTAATTGTAGTTTTTTAGAATATAATCATCACCTTTATAATGTAATTGTAACAGGTCATGCATTTATTATGATCTTTTTCATGGTAATGCCAACACTGATTGGGGGTTTTGGTAATTGGTTTGTTCCTTTAATGATTGGTGCTCCTGATATG	Metazoa							0	1	1	0	0	0	1	1	1	1	0	1	0	0	0	1	0	0	0	0	0	0	0	0	0	0	0	0	0	0	0	0	0	0	0	0	0	0	0	0
fe24e6880e835e096930f6ed935fcec6	AACTTTATATATTATCTTTGGAGCAATTTCTGGTATTGCAGGAACTGCTTTATCACTTTATATTCGAATGACATTAGCTCAGCCGAATAGTTCATTCTTGGATTATAATCACCATTTTTATAATGTGATTATTACTGGTCATGCTTTTGTTATGATTTTTTTTATGGTAATGCCGATTTTAATTGGTGGGTTTGGGAACTGGTTCGTACCATTAATGATCGGGGCACCCGATATG		Bacillariophyta						0	1	0	0	0	0	0	0	0	0	0	0	0	0	0	0	0	0	0	0	0	0	0	0	0	0	0	0	0	0	0	0	0	0	0	0	0	0	0	0
fe92fccc4d5d9c610bb45a34cefddeca	TACTTTATACATTATCTTTGGAGCAATTTCTGGGATCGCAGGAACTGCTTTATCGCTTTATATTCGAATCACTTTATCTCAACCGAATGGGAGTTTTTTAGAATACAACCATCATTTTTATAATGTGATTATTACCGGTCATGCTCTTCTTATGATTTTTTTCATGGTAATGCCTATTTTAATTGGTGGTTTTGGTAATTGGTTCGTGCCATTAATGATTGGAGCGCCCGATATG		Bacillariophyta						0	1	0	0	0	0	0	0	0	0	0	0	0	0	0	0	0	1	0	0	0	1	0	0	0	0	0	0	0	0	0	0	0	0	0	0	0	0	0	0
ff49d386920d7c02c9272c0d0fa87b6a	AACTCTTTATATTATTTTCGGTGGTATCGCTGGTGTAGCAGGTACTGCTTTATCACTTTATATAAGGATTACCTTAGCACAACCAAATGGAAGTTTCTTAGAATACAACCACCATTTTTATAATGTGATTGTAACTGGTCACGCGTTTATCATGATTTTCTTCATGGTTATGCCAATTTTAATTGGTGGTTTTGGTAACTGGTTTGTTCCATTAATGATTGGTGCGCCTGATATG		Bacillariophyta	Bacillariophyceae	Bacillariales				0	1	0	0	0	0	0	0	0	1	0	0	0	0	0	0	0	0	0	0	0	0	0	0	0	0	0	0	0	0	0	0	0	0	0	0	0	0	0	0
0007fa455138eeb11b0a35a3e7ddf0bb	TACCTTGTATATTATCTTCGGTGCTATCGCAGGTGTAGCTGGTACAGCTTTATCTCTTTATATTAGAATGACATTATCTCAGCCAGGTTCTACTTATTTAGATCATAATTATCATTTATATAATGTTATTGTTACTGGTCATGCCTTTGTAATGATTTTCTTTTCTGTTATGCCTATTATGATTGGTGGTTTTGGAAATTGGTTTGTACCTTTAATGATTGGTGCTCCAGATATG		Bacillariophyta						0	0	1	0	0	0	0	0	0	0	0	0	0	0	0	0	0	0	0	0	0	0	0	0	0	0	0	0	0	0	0	0	0	0	0	0	0	0	0	0
010af4cc8804df4b0099e21970421198	AACATTATATATTATATTTGGTGGTATCGCTGGAGTAGCAGGTACTGCTTTATCTTTATACATAAGGATTACTTTATCACAACCTAACGCAAGTTTTTTAGAGTACAATCATCATTTCTATAATGTGATTGTAACAGGTCACGCATTTATTATGATTTTTTTCATGGTAATGCCTATTTTAATTGGTGGTTTTGGTAACTGGTTTGTTCCATTAATGATTGGAGCTCCTGATATG		Bacillariophyta						0	0	1	0	1	0	0	0	0	0	0	0	0	0	0	0	0	0	0	0	0	0	0	0	0	0	0	0	0	0	0	0	0	0	0	0	0	0	0	0
02962530576a31c850000c8d4c4d62f2	AACTTTATATATCATCTTTGGTGCAATTTCTGGAATTGCAGGAACAGCTTTATCACTTTACATTCGAATAACTTTAGCGCAACCTAATGGTAGTTTTTTAGATTATAATCACCATTTTTATAATGTGGTTATCACAGGTCATGCATTACTTATGATCTTCTTCATGGTGATGCCTATCTTAATTGGTGGTTTTGGGAACTGGTTTGTTCCATTAATGATTGGTGCGCCAGATATG		Bacillariophyta						0	0	1	0	0	0	0	0	0	0	0	0	0	0	0	0	0	0	0	0	0	0	0	0	0	0	0	0	0	0	0	0	0	0	0	0	0	0	0	0
03d116db66bc57b4915f81e5740fe601	AACTTTATACATAATCTTTGGTGCGATTTCTGGTATCGCAGGAACCGCTTTATCACTTTATATTCGAATAACATTATCTCAACCAAATTGTAGTTTTTTAGAATATAATCATCATTTTTATAATGTGATTATTACTGGTCATGCTATTCTAATGATTTTTTTTATGGTAATGCCTATTTTAATTGGTGGATTTGGTAACTGGTTTGTACCATTGATGATCGGAGCACCCGATATG		Bacillariophyta						0	0	1	0	0	0	0	0	0	0	0	0	0	0	0	0	0	0	0	0	0	0	0	0	0	0	0	0	0	0	0	0	0	0	0	0	0	0	0	0
03de9d61798bc2144ebe62617483fa2b	AACTTTATATCTAATTTTTGGAGCAGTAGCTGGAGTAGCAGGTACTGTTTTATCTTTATATATTCGATTAACATTAGCACAACCTGACTCATCATTTTTAAGTGGAAACTATCATTTATATAATGTTATTGTGACAGGTCATGCATTTGTTATGATTTTTTTCTCTGTTATGCCAATCTTAATTGGTGGTTTTGGGAACTGGTTTGTTCCTTTAATGATTGGAGCACCGGATATG		Bacillariophyta						0	0	1	0	0	0	0	0	0	0	0	0	0	0	0	0	0	0	0	0	0	0	0	0	0	0	0	0	0	0	0	0	0	0	0	0	0	0	0	0
044ac68e67e97e5d0a5795347b3c0013	AACATTATATATTATTTTTGGTGCTATTGCTGGTGTAGCTGGTACTGCTTTGTCTTTATATATTAGACTTACTTTAGCACAACCAAACAGTAGTTTTTTAGAATACAACCATCATTTATATAATGTGATTGTAACAGGTCATGCTTTTATTATGATTTTTTTTATGGTAATGCCTGTATTAATTGGTGGATTTGGTAATTGGTTTGTTCCATTGATGATTGGTGCACCTGATATG		Bacillariophyta						0	0	1	0	0	0	0	0	0	0	0	0	0	0	0	0	0	0	0	0	0	0	0	0	0	0	0	0	0	0	0	0	0	0	0	0	0	0	0	0
044d1eefc0da612a1ca70d97587fd5ba	TACTTTATATATTATTTTTGGTGCTATTGCTGGTGTAGCAGGTACTGCTTTATCACTTTATATTAGATTTACTTTAGCACAACCTAATGGTGGTTTTTTAGATTACAATCACCATTTTTATAATGTTATTGTTACAGGTCATGCTTTTGTTATGATTTTCTTCATGGTAATGCCTGTTTTAATTGGTGGATTTGGTAACTGGTTTGTTCCATTAATGATTGGTGCTCCAGATATG		Bacillariophyta	Bacillariophyceae	Bacillariales				0	0	1	0	0	0	0	0	0	0	0	0	0	0	0	0	0	0	0	0	0	0	0	0	0	0	0	0	0	0	0	0	0	0	0	0	0	0	0	0
05baddffc098aa6ac336e9fedad66011	TACTTTATATATTATCTTTGGAGCAATTTCTGGTATTGCAGGAACTGCTTTATCACTTTATATTCGAATCACTCTATCTCAACCAAATGGAAGTTTTTTAGAATATAACCATCATTTTTATAACGTGATTATTACTGGTCACGCTATTCTTATGATTTTTTTCATGGTAATGCCTATTTTAATTGGTGGTTTCGGTAACTGGTTCGTACCATTAATGATTGGAGCACCGGATATG		Bacillariophyta	Bacillariophyceae	Bacillariales				0	0	1	0	0	0	0	0	0	0	0	0	0	0	0	0	0	0	0	0	0	1	0	0	0	0	0	0	0	0	0	0	0	0	0	0	0	0	0	0
0877c00d817efaddeb28828dd52fee55	TACATTATATTTAATATTTGGAGCTATTTCAGGCATTGCAGGAACAACTTTATCCTTATTTATTAGATTAACATTAGAATCACCTGAGAATAATTTTTTAAATTTTAATCACCAATTATATAATGTAATTGTAACAGGTCATGCCTTTATAATGATATTTTTTATGGTAATGCCTACATTAATAGGTGGTTTTGGTAATTGGTTTGTACCAATTATGATAGGAGCACCAGATATG		Bacillariophyta						0	0	1	0	0	0	0	0	0	0	0	0	0	0	0	0	0	0	0	0	0	0	0	0	0	0	0	0	0	0	0	0	0	0	0	0	0	0	0	0
096eeee220c9c898ccebe60b264f51cd	TACTTTGTATCTTATATTTGGTGCGATATCTGGTGTAGCAGGTACTGCATTATCTTTATACATTAGAATTACATTATCACAACCAAACAATGATTTTTTAGCTTACAATCATCATTTTTATAACGTAGTAGTTACAGGTCATGCGTTTGTTATGATTTTTTTTATGGTAATGCCTACATTAATTGGTGGTTTTGGGAACTGGTTTGTTCCGTTAATGATTGGAGCACCAGATATG		Bacillariophyta						0	0	1	0	0	0	0	0	0	0	0	0	0	0	0	0	0	0	0	0	0	0	0	0	0	0	0	0	0	0	0	0	0	0	0	0	0	0	0	0
09d62f6ca059620947aa389bd4be404f	TACATTATATCTTATTTTTGGTGCTTTTTCTGGGGTTTTAGGATCATGTTTTTCCCTTTTAATTCGTATGGAATTAGCACAACCTGGAAATCAAATTTTAGGAGGAAATCATCAATTATATAATGTGTTAATTACAGCACATGCATTCCTTATGATTTTCTTTATGGTAATGCCCGCTCTTATTGGTGGATATGGTAATTGGTTTGTACCAATTATGATTGGTGCACCTGATATG	Viridiplantae	Chlorophyta	Mamiellophyceae	Mamiellales	Mamiellaceae	Micromonas	Micromonas commoda	0	0	1	0	0	0	0	0	0	1	0	0	0	0	0	0	0	0	0	0	0	0	0	0	0	0	0	0	0	0	0	0	0	0	0	0	0	0	0	0
0b3725619eb5d78949c008dc13f6b0dc	TACTTTATATTTAATTTTTGCAGCATTATCAGGTGTAGCTGGTACAATTTTATCTTTTTATATAAGAATGCTGCTTTCGCATCCAAATTCAAATTTTTTAGAATATAACCATCATTTTTATAATGTTATAGTCACAGGACATGCATTTTTAATGATTTTTTTTCTAGTAATGCCTGCATTAATTGGTGGGTTTGGGAATTGGTTTGTACCGTTAATGATTGGTGCACCCGATATG		Bacillariophyta						0	0	1	0	0	0	0	0	0	0	0	0	0	1	0	1	0	0	0	0	0	0	0	0	0	0	0	0	0	0	0	0	0	0	0	0	0	0	0	0
0cfb35b5bde8f616e4101674f2b1fd5c	AACTTTGTATTTAATTTTTGCAGCTTTATCTGGTATTGCTGGTACTATTTTATCATTTTATATAAGAATGTTGTTATCACATCCAAATTCAAACTTTTTAGAGTACAATCACCATTTTTATAACGTTATTGTGACAGGTCATGCTTTTTTAATGATATTTTTTTTAGTAATGCCTGCTTTAATAGGTGGTTTCGGTAACTGGTTTGTACCGTTAATGATTGGAGCACCAGACATG		Bacillariophyta						0	0	1	0	0	0	0	0	0	0	0	0	0	0	0	0	1	0	0	0	0	0	0	0	0	0	0	0	0	0	0	0	0	0	0	0	0	0	0	0
0dd3ac8c001cab474ff96b2df842de51	TACCTTGTATTTGATTTTTGGTGCAACATCAGGTGTTGCAGGAACTGCGTTATCTTTATACATTCGAATTACGTTAGCGCAGCCAAATAATAATTTTTTAGAGTATAATCATCATTTATATAATGTAGTTATTACAGGACATGCTATTTTAATGATTTTTTTTATGGTAATGCCTACTTTAATTGGTGGTTTTGGTAATTGGTTTGTACCATTAATGATAGGTGCACCTGATATG	Metazoa							0	0	1	0	0	0	0	0	0	0	0	0	0	0	0	0	0	0	0	0	0	0	0	0	0	0	0	0	0	0	0	0	0	0	0	0	0	0	0	0
0fb315a4fe6bb9eee249cf860549c76e	AACATTATATATTATTTTTGGTGCTATTTCTGGTGTAGCAGGGACAGCATTATCTCTTTACATTAGACTAACTTTAGCACAACCGAACAGTAGTTTCTTAGAGTATAATCACCATTTATATAATGTAATTGTAACAGGTCACGCTTTTGTTATGATTTTTTTTATGGTAATGCCCGTACTAATCGGTGGTTTTGGAAACTGGTTTGTTCCATTAATGATCGGTGCTCCTGATATG		Bacillariophyta						0	0	1	0	1	0	0	0	0	0	0	0	0	0	0	0	0	0	0	0	0	0	0	0	0	0	0	0	0	0	0	0	0	0	0	0	0	0	0	0
0fd108e60fd64a1339b1ec5ae6e7231d	AACATTGTATCTAATATTTGGTGGTATTTCAGGAGTAGCTGGTACCGCTTTATCATTATACATTAGATTAACATTAGCTCAACCAGAAGGAAGTTTTTTAGAATACAATCATCATTTATATAACGTTATTGTAACAGGTCATGCTTTTGTTATGATATTCTTTATGGTAATGCCTGTTTTAATTGGAGGATTTGGTAATTGGTTTGTTCCATTAATGATTGGGGCACCTGATATG		Bacillariophyta						0	0	1	0	0	0	0	0	1	0	0	0	0	0	0	0	0	0	0	0	0	0	0	0	0	0	0	0	0	0	0	0	0	0	0	0	0	0	0	0
1039496e25ecbbe3b7bad82943cf3282	TACTTTATACATTATCTTTGGTGCAATTTCTGGGATCGCGGGAACTGCTTTATCGCTTTATATTCGAATCACTTTATCTCAACCGAATGGGAGTTTTTTAGAATACAACCATCATTTTTATAATGTGATTATTACTGGTCATGCTCTTCTTATGATTTTTTTCATGGTAATGCCTATTTTAATTGGCGGTTTTGGTAATTGGTTCGTGCCATTAATGATTGGAGCGCCCGATATG		Bacillariophyta						0	0	1	0	0	0	0	0	0	0	0	0	0	0	0	0	0	0	0	0	0	0	0	0	0	0	0	0	0	0	0	0	0	0	0	0	0	0	0	0
11da44f8083f6dee15f0277b56d34ba0	AACTCTTTATTTATTATTTGGAGCATTTGCAGGAATGATTGGGACAGGGTTTAGTATGCTTATTAGATTAGAATTATCTGCTCCAGGGTCTATGCTTGGTGATGATCATTTATATAATGTTATAGTAACGGCTCATGCTTTTTTAATGATATTTTTTTTAGTTATGCCAGTAATGATAGGAGGGTTTGGGAATTGATTTGTACCATTATATATTGGTGCACCTGATATG	Metazoa	Porifera	Demospongiae	Tethyida	Timeidae			0	0	1	0	0	0	0	0	0	0	0	0	0	0	0	0	0	0	0	0	0	0	0	0	0	0	0	0	0	0	0	0	0	0	0	0	0	0	0	0
1219695059abd8dde2b596d2af4b34b6	TACTTTATACCTTATCTTCGGAGCTATTTCTGGTGTAGCAGGTACAGCTCTATCATTATATATTCGGATTACTTTAGCGCAACCTAACGGAAGTTTCCTAGAGTATAACCACCATTTATATAATGTAATTGTAACAGGTCACGCATTTGTTATGATTTTTTTTATGGTTATGCCTGCATTAATTGGAGGATTTGGAAATTGGTTTGTTCCTCTTATGATTGGAGCACCAGATATG		Bacillariophyta						0	0	1	0	0	0	0	0	0	0	0	0	0	0	0	0	0	0	0	0	0	0	0	0	0	0	0	0	0	0	0	0	0	0	0	0	0	0	0	0
148a7271079e596b5653d874ead490e8	AACTCTTTATATTATTTTTGGTGGTATTGCTGGTGTAGCAGGAACCGCTTTATCACTGTATATAAGACTTACCTTAGCACAACCAAATGGAAGTTTCTTAGAATATAACCACCATTTTTATAATGTGGTTGTAACAGGTCATGCATTTGTCATGATTTTTTTCATGGTTATGCCAATTTTAATTGGTGGTTTTGGTAACTGGTTTGTTCCATTAATGATTGGTGCGCCTGATATG		Bacillariophyta						0	0	1	0	0	0	0	0	0	0	0	0	0	0	0	1	0	0	0	0	0	0	0	0	0	0	0	0	0	0	0	0	0	0	0	0	0	0	0	0
1558b158afaabe01527cb088f3ba8640	AACTCTTTATATTATTTTCGGTGGTATCGCTGGTGTAGCAGGTACAGCTTTATCACTTTATATAAGAATTACTTTAGCACAGCCAAATGGAAGTTTTCTAGAATATAATCACCATTTTTATAATGTGATTGTAACTGGTCATGCATTTATTATGATTTTTTTCATGGTTATGCCAATTTTAATTGGTGGTTTCGGTAACTGGTTTGTTCCATTAATGATTGGTGCACCTGATATG		Bacillariophyta	Bacillariophyceae	Bacillariales				0	0	1	0	0	0	0	0	0	0	0	0	0	0	0	0	0	0	0	0	0	0	0	0	0	0	0	0	0	0	0	0	0	0	0	0	0	0	0	0
18ddc51297547c7f70e42a96b869d095	AACCCTTTATATCATTTTTGGAGGTATCGCAGGTGTAGCAGGTACAGCTTTATCTCTTTATATCAGAATTACCTTATCGCAACCTAATGGCAGTTTCTTAGAATACAATCACCACTTTTATAATGTAGTTGTAACAGGTCATGCATTTATTATGATTTTTTTTATGGTAATGCCAATTCTAATTGGTGGATTTGGTAATTGGTTTGTCCCATTAATGATTGGTGCACCAGATATG		Bacillariophyta						0	0	1	0	0	0	0	0	0	0	0	0	0	0	0	0	0	0	0	0	0	0	0	0	0	0	0	0	0	0	0	0	0	0	0	0	0	0	0	0
18e636775e4b1260216c6435346ef859	AACATTATACATTATTTTTGGAGCAATTTCTGGTATCGCAGGAACTGCTCTATCTCTTTATATTCGAATAACTTTATCACAACCAAACGGAAGTTTTTTAGAATATAATCATCATTTTTATAATGTGATTATTACAGGTCATGCTATTTTGATGATTTTTTTTATGGTTATGCCGATTTTAATTGGTGGATTTGGTAATTGGTTTGTTCCACTAATGATCGGTGCACCTGATATG		Bacillariophyta						0	0	1	0	0	0	0	0	1	0	0	0	0	1	0	1	0	0	0	0	0	0	0	1	0	0	0	0	0	0	0	0	0	0	0	0	0	0	0	0
18f458e9bcfd0f7b9942948ce2b05637	AACATTATATCTTATTTTTGGTGCTATTTCAGGAGTAGCTGGTACAGCATTATCTCTTTATATTAGACTTACTTTGGCACAACCAAATAGTAGTTTTCTAGAATATAACCACCATTTATATAATGTAATTGTAACAGGTCATGCTTTTGTTATGATTTTTTTTATGGTAATGCCTGTACTGATTGGAGGTTTCGGAAATTGGTTCGTGCCTTTAATGATCGGTGCTCCCGATATG		Bacillariophyta						0	0	1	0	0	0	0	0	0	0	0	0	0	0	0	0	0	0	0	0	0	0	0	0	0	0	0	0	0	0	0	0	0	0	0	0	0	0	0	0
1d3e1d14776ab110f96e2c8c615f0387	AACTTTATATCTTATTTTTGGAGCGATCTCTGGTATTGCAGGAACAGCTTTATCTTTATATATTCGAATTACTTTATCTCAACCAAATGGAAGTTTTTTAGAATATAATCATCATTTTTATAATGTTGTTATTACTGGTCATGCTATTTTAATGATTTTTTTTATGGTAATGCCTGTTTTAATTGGTGGATTCGGTAATTGGTTTGTACCGTTGTTAATTGGAGCCCCAGATATG		Bacillariophyta						0	0	1	0	0	0	0	0	1	0	0	0	0	0	0	0	0	0	0	0	0	0	0	0	0	0	0	0	0	0	0	0	0	0	0	0	0	0	0	0
22ce7b10957c653b4ecf0a6a9ef9bd1d	AACTCTTTATATCATTTTTGGTGGTATCGCTGGTGTAGCAGGTACTGCTTTATCGCTTTATATAAGAATTACTTTATCACAGCCTAATGGAGCTTTCCTAGAGTATAACCACCATTTCTATAACGTAATTGTAACAGGTCATGCCTTTGTCATGATCTTTTTCATGGTTATGCCAATTTTAATTGGTGGTTTTGGTAACTGGTTTGTTCCATTAATGATTGGTGCGCCTGATATG		Bacillariophyta						0	0	1	0	0	0	0	0	0	0	0	0	0	0	0	0	0	0	0	0	0	0	0	0	0	0	0	0	0	0	0	0	0	0	0	0	0	0	0	0
24b66e53fefa8e55e78c9131abae1f42	AACATTATATATCATTTTTGGTGCTATTTCTGGAGTAGCTGGTACAGCATTATCTCTTTATATTAGACTTACTTTGGCACAACCCAATAGTAGTTTTTTAGAATATAATCATCATTTATATAATGTAATTGTAACAGGTCATGCTTTTGTTATGATTTTTTTCATGGTAATGCCGGTACTGATTGGGGGTTTCGGGAATTGGTTCGTACCTTTAATGATCGGTGCTCCTGATATG		Bacillariophyta						0	0	1	0	0	0	0	0	0	0	0	0	0	0	0	0	0	0	0	0	0	0	0	0	0	0	0	0	0	0	0	0	0	0	0	0	0	0	0	0
25dce3c22d804c919c6c844fe39940a7	TACTTTGTACCTAATTTTTGGTGCGGTTTCTGGTGTTCTTGGTACATGTTTTTCCCTGCTTATTCGCATGGAGCTTGCTCAACCAGGAAATCAGATTTTGGCAGGAAACCACCAGCTCTATAACGTAATCATCACTGCTCATGCATTTTTGATGATTTTTTTCATGGTAATGCCAGCACTTATTGGTGGCTTTGGAAACTGGTTTGTACCAATTATGATTGGTGCTCCAGATATG	Viridiplantae	Chlorophyta						0	0	1	0	0	0	0	0	0	0	0	0	0	0	0	0	0	0	0	0	0	0	0	0	0	0	0	0	0	0	0	0	0	0	0	0	0	0	0	0
26a56e43bb789a9390b0df783bd3ce76	AACTCTTTATATCATTTTTGGGGGTATTGCTGGCGTAGCCGGTACTGCTTTATCGCTTTATATCAGAATTACTTTAGCACAACCAAATGGTAGTTTTTTAGAATATAATCACCATTTTTACAACGTAGTTGTAACTGGTCACGCATTTATCATGATTTTTTTCATGGTTATGCCAATTTTGATCGGTGGTTTTGGTAATTGGTTTGTTCCATTAATGATTGGTGCACCAGATATG		Bacillariophyta						0	0	1	0	0	0	0	0	0	0	0	0	0	0	0	0	0	0	0	0	0	0	0	0	0	0	0	0	0	0	0	0	0	0	0	0	0	0	0	0
26a6930f7f5cc45a7cab78a1b244a173	TACATTATATTTAATTTTTGCAGTAATTTCAGGAATTATAGGTACATATTTTTCAGCATTAATACGTATGGAATTATCATATCCAGGTAATGGTATATTTAATGGTGATTATCAATTATATAATGTTGTTGTTACAGCACATGCATTTATTATGATTTTTTTTATGGTAATGCCTGCTTTAATTGGAGGTTTTGGTAACTGATTTGTACCTTTAATGATTGGTGCACCAGATATG		Discosea						0	0	1	0	0	0	0	0	1	0	0	1	1	0	0	0	1	1	0	0	0	0	0	0	0	0	0	0	0	0	0	0	0	0	0	0	0	0	0	0
27c4470ce196e7ebd0d0cd46ad5e8367	AACTTTGTATTTAATTTTTGCAGCATTATCTGGTATAGCTGGGACTATTTTATCATTTTATATAAGAATGTTATTATCACACCCAAATTCAAATTTTTTGGAATATAACCATCATTTTTATAATGTTATTGTAACTGGGCATGCTTTTTTAATGATATTTTTTCTAGTGATGCCTGCTTTAATAGGTGGTTTTGGTAATTGGTTTGTACCTCTAATGATTGGAGCACCAGACATG		Bacillariophyta						0	0	1	0	0	0	0	0	0	0	0	0	0	0	0	0	0	0	0	0	0	0	0	0	0	0	0	0	0	0	0	0	0	0	0	0	0	0	0	0
27d67ae29c4b2c2f7fcee1fb46aacbfa	AACTCTTTATATTATCTTTGGTGGTATTGCTGGTGTAGCAGGTACCGCTTTATCACTTTATATAAGAATTACCTTAGCACAACCAAATGGAAGCTTCCTTGAATATAACCACCATTTTTATAATGTGGTTGTAACAGGTCACGCATTTGTCATGATTTTTTTCATGGTTATGCCAATTCTAATTGGTGGTTTCGGTAATTGGTTTGTTCCATTAATGATTGGTGCGCCTGATATG		Bacillariophyta						0	0	1	0	0	0	0	0	0	0	0	0	0	0	0	0	1	0	1	0	0	0	0	0	0	0	0	0	0	0	0	0	0	0	0	0	0	0	0	0
2810c60eae30b9aa119b5650e2565782	TACTTTATATTTAATTTTCGGTGGATTTGCCGGTGTTATTGGTACTGTTTTATCTGTTTTAATACGTTTAGAATTGGCGTATCCTGGAAATCAAGTATTTTTAGGAAATCATCAATTATATAATTCAATTGTAACTGCGCATGCATTTATTATGATTTTTTTTATGGTTATGCCAATTTTAATTGGTGGTTTTGGGAATTGGTTAGTTCCTTTAATGTTAGGTGCACCAGATATG		Rhodophyta	Bangiophyceae	Bangiales				0	0	1	0	0	0	0	0	0	0	0	0	0	0	0	0	1	0	0	0	0	0	0	0	0	0	0	0	0	0	0	0	0	0	0	0	0	0	0	0
2ae2e05f340c84cf88275cbfb8c9166c	AACATTATATATCATTTTTGGTGCTATTTCTGGAGTAGCTGGTACAGCATTATCTCTTTATATTAGACTTACTTTGGCACAACCCAATAGTAGTTTTTTAGAATATAATCATCATTTATATAATGTAATTGTAACAGGTCATGCTTTTGTTATGATTTTTTTCATGGTAATGCCGGTACTGATTGGGGGTTTCGGGAATTGGTTCGTGCCTTTAATGATCGGTGCTCCTGATATG		Bacillariophyta						0	0	1	0	0	0	0	0	0	0	0	0	0	0	0	0	0	0	0	0	0	0	0	0	0	0	0	0	0	0	0	0	0	0	0	0	0	0	0	0
2bc912b2619cb298fb5d1d715e1bb602	TACATTATATCTTATATTTGGAGCGTTTTCAGGAATTTTAGGTGGTTGTATGTCTATGTTAATACGAATGGAGTTATCACAACCTGGAAATAATTTACTTTTAGGTAATCATCAAGTTTATAATGTATTAATAACTGCACACGCATTTTTGATGATTTTTTTTATGGTTATGCCTGTTATGATAGGAGGATTTGGAAATTGATTTGTCCCTATAATGATAGGAAGCCCAGATATG		Rhodophyta	Florideophyceae	Gigartinales				0	0	1	0	1	0	0	0	0	0	0	0	0	0	0	0	0	0	0	0	0	0	0	0	0	0	0	0	0	0	0	0	0	0	0	0	0	0	0	0
2bd49de9b303ead63664c988a6d9a641	TACTTTATATTTATTATTTGCTGTTATAGCAGGTATTGTAGGTACTTATTTTTCAGCTTTAATTAGAATGGAATTAGCATATCCAGGTAATGGAGTATTTCATGGAGATTATCAATTGTATAATGTTGTAGTAACAGCACATGCTTTTATTATGATTTTTTTCATGGTTATGCCTGCAATGATTGGAGGTTTTGGAAATTGATTCGTTCCTTTAATGATTGGTGCTCCAGATATG	Metazoa							0	0	1	0	0	0	0	1	0	0	0	0	0	0	0	0	0	0	0	0	0	0	0	0	0	0	0	0	0	0	0	0	0	0	0	0	0	0	0	0
2c22191d2a86461ee174186e57d40a0f	TACCTTATACCTTATCTTCGGAGCTATTTCTGGTGTAGCAGGTACAGCTTTATCATTATATATCCGGATTACTTTATCGCAACCTAACGGAAGTTTTTTAGAGTACAATCACCATTTGTATAATGTAATCGTAACAGGGCACGCATTTGTTATGATTTTTTTCATGGTTATGCCTGCATTAATTGGAGGGTTTGGAAACTGGTTTGTTCCTCTTATGATTGGAGCACCAGATATG		Bacillariophyta						0	0	1	0	0	0	0	0	0	0	0	0	0	0	0	0	0	0	0	0	0	0	0	0	0	0	0	0	0	0	0	0	0	0	0	0	0	0	0	0
2c5354442aacbc79f00dc6bbcfbe31c2	AACTTTATATATTATCTTTGGAGCAATTTCTGGTATTGCAGGAACTGCTCTATCACTTTATATTCGAATGACATTAGCTCAGCCGAACAGTTCATTTTTAGGTTATAATCATCATTTTTATAATGTAATAATTACCGGTCACGCTTTTGTTATGATTTTTTTTATGGTAATGCCCATTTTAATTGGTGGATTTGGTAACTGGTTTGTACCATTAATGATCGGGGCACCCGATATG		Bacillariophyta						0	0	1	0	0	0	0	0	0	0	0	0	0	0	0	0	0	0	0	0	0	0	0	0	0	0	0	0	0	0	0	0	0	0	0	0	0	0	0	0
302403f6c007364f63d11265764a79c1	AACTTTATACATTATTTTTGGAGGTATTGCTGGTGTGGCTGGAACAGCATTATCACTTTATATTCGACTTACTTTAGCACAACCTAATTCAAGTTTTTTAGAATATAACCATCATTTTTATAATGTAATTGTAACAGGTCATGCTTTTGTTATGATTTTTTTTATGGTAATGCCAGTATTAATTGGAGGTTTTGGAAACTGGTTTGTGCCATTAATGATCGGTGCTCCTGACATG		Bacillariophyta						0	0	1	0	0	0	0	0	0	0	0	0	0	0	0	0	0	0	0	0	0	0	0	0	0	0	0	0	0	0	0	0	0	0	0	0	0	0	0	0
33ebed44b7cefbe43d9cb4a98907fded	TACTTTGTATTTAATTTTCGGTGCTGTAGCCGGTGTGGCAGGTACTGCTTTATCATTGTATATCAGAATTACCCTATCACAACCAAATAATAGTTTTTTAGAATACAATCACCATTTCTATAATGTTATTGTTACAGGACATGCTTTTGTAATGATTTTTTTTATGGTAATGCCTATTTTAATAGGCGGATTTGGTAATTGGTTTGTTCCTTTAATGATAGGTGCACCTGATATG		Bacillariophyta						0	0	1	0	0	0	1	0	0	0	0	0	0	0	0	0	0	0	0	0	0	0	0	0	0	0	0	0	0	0	0	0	0	0	0	0	0	0	0	0
3577a1df77f7baa6b7b5437464f30f07	GACTTTATATTTAATCTTTGGTGCGTTTGCCGGAGTTTTGGGAGGTTGCATTTCAATGCTTATTAGAATGGAATTAGCCCAACCAGGTAATAGTTTATTACTAGGGAATCACCAAGTTTATAATGTCTTAATTACTGCACATGCTTTTTTGATGATCTTTTTTATGGTTATGCCTGTAATGATAGGAGGTTTTGGGAATTGATTTGTTCCCATAATGATTGGTAGTCCTGATATG		Rhodophyta						0	0	1	0	0	0	0	0	0	0	0	0	0	0	0	0	0	0	0	0	0	0	0	0	0	0	0	0	0	0	0	0	0	0	0	0	0	0	0	0
35924f02fbe9ec1cd4e2a859e9e61ce6	AACATTATATATTATTTTTGGTGCTATTTCTGGTGTAGCAGGGACAGCATTATCTCTTTACATTAGACTAACTTTAGCACAACCGAACAGTAGTTTCTTAGAGTATAACCACCATTTATATAATGTAATTGTAACAGGTCATGCTTTTGTTATGATTTTTTTTATGGTAATGCCCGTACTAATCGGTGGTTTTGGAAACTGGTTTGTTCCATTAATGATCGGTGCTCCTGATATG		Bacillariophyta						0	0	1	0	0	0	0	0	0	0	0	0	0	0	0	0	0	0	0	0	0	0	0	0	0	0	0	0	0	0	0	0	0	0	0	0	0	0	0	0
368cf74a32d3a4f531234de821b51a9a	AACCCTTTATATTATTTTTGGTGGTATTGCTGGTGTAGCGGGTACTGCTTTATCTCTTTATATAAGAATTACCTTAGCACAACCAAATGGGAGTTTTCTAGAATATAACCACCATTTTTATAATGTGGTTGTAACTGGACATGCGTTTATTATGATCTTCTTCATGGTAATGCCAATTTTAATTGGTGGTTTTGGTAATTGGTTCGTTCCATTAATGATTGGTGCGCCTGATATG		Bacillariophyta						0	0	1	0	0	0	0	0	0	0	0	0	0	0	0	0	0	0	0	0	0	0	0	0	0	0	0	0	0	0	0	0	0	0	0	0	0	0	0	0
37afcfce9919e6f685cb4389ad321bb9	TACTTTATACATTATTTTTGGAGCAATTTCTGGAATTGCAGGAACAGCTCTATCACTATACATTCGAATAACTTTAGCACAACCAAATGGAAGTTTTCTGGATGGAAACTATCATTTTTATAATGTTATTATTACCGGTCATGCATTGTTAATGATTTTCTTCATGGTAATGCCTATCCTTATTGGTGGGTTCGGAAACTGGTTTGTTCCTCTGATGGTCGGAGCTCCAGATATG		Bacillariophyta						0	0	1	0	0	0	0	0	0	0	0	0	0	0	0	0	0	0	0	0	0	0	0	0	0	0	0	0	0	0	0	0	0	0	0	0	0	0	0	0
3ae408ea8bd8b86a6476d1883961183a	AACACTTTATTTAATTTTTGGAGCATTTTCTGGTGTATTAGGAGCTTGTATTTCTATGATAATTCGTATGGAATTAGCTCAACCGGGAAATCAATTATTATTAGGTAACCATCAAGTTTATAATGTTTTAATAACGGCACATGCTATTTTAATGATTTTTTTTTTAGTAATGCCTGTTATGATTGGAGGTTTTGGTAATTGATTAGTACCTATTATGATAGGTAGTCCTGATATG		Rhodophyta	Florideophyceae	Corallinales				0	0	1	0	0	1	1	1	0	1	0	1	1	0	1	1	1	0	1	0	0	0	0	0	0	1	0	0	1	0	0	0	0	1	0	0	0	1	0	0
3c7257fb9b11a40fa3d4e2796399af5f	TACTTTGTATCTAATATTTGGTGCAGTGTCTGGTGTTGCAGGTACTGCATTATCTTTGTACATTAGAATAACACTATCTCAACCTAATAATGATTTTTTAGCATACAACCATCATTTCTATAATGTAGTTGTTACAGGACACGCTTTTGTAATGATTTTTTTTATGGTGATGCCTACATTAATTGGTGGTTTTGGTAATTGGTTTGTTCCATTAATGATTGGTGCTCCAGACATG		Bacillariophyta						0	0	1	0	0	0	1	0	0	0	0	0	0	0	0	0	0	0	0	0	0	0	0	0	0	0	0	0	0	0	0	0	0	0	0	0	0	0	0	0
3f04fc296eb85a8fb3dd76fed1f5ccbc	TACCTTATATATTATTTTTGGTGCCATTGCGGGTGTAGCTGGTACAGCTTTATCTCTTTATATTAGAATGACATTATCTCAACCTAACGGTAGTTTCCTAGAGTATAATCACCATTTATATAATGTGATTGTAACCGGTCATGCTTTCGTTATGATCTTTTTCATGGTAATGCCAGTACTGATCGGCGGTTTCGGTAATTGGTTTGTTCCATTAATGATTGGTGCTCCTGATATG		Bacillariophyta						0	0	1	0	0	0	0	0	0	0	0	0	0	0	0	0	0	0	0	0	0	0	0	0	0	0	0	0	0	0	0	0	0	0	0	0	0	0	0	0
3f4bbe43c5ddc19d403b54f3acb631d2	AACTTTATATTTAATTTTTGGAGCAGTAGCTGGAGTAGCAGGTACTGTTTTATCTATGTATATTCGATTAACATTAGCTCAGCCTGATTCATCATTTTTAAGTGGAAACTATCATTTATATAATGTTATTGTAACAGGTCATGCGTTTGTTATGATTTTCTTTTCTGTTATGCCAATTTTAATTGGTGGTTTTGGAAACTGGTTTGTTCCTTTAATGATTGGAGCACCGGATATG		Bacillariophyta						0	0	1	0	0	0	0	1	0	0	0	1	0	0	0	0	1	0	0	0	0	0	0	0	0	0	0	0	0	0	0	0	0	0	0	0	0	0	0	0
401155cd9e1d28769387855338eed2d4	TACTCTTTATTTAATTTTTGGAGCTTTTTCTGGTATAATTGGAGCTTGTGTTTCAATGTTAATTCGTATGGAATTAGCTCAGCCGGGTAATAATTTATTATTAGGTAATCATCAAATTTATAATGTTTTGATAACTGCTCATGGTGTTTTAATGATATTTTTTTTAGTTATGCCTGTTATGATTGGTGGATTTGGTAATTGATTTGTACCTATTATGATAGGTAGCCCTGACATG		Rhodophyta	Florideophyceae	Corallinales	Corallinaceae			0	0	1	0	0	0	0	0	0	1	0	0	0	0	0	1	0	0	0	0	0	0	0	0	0	0	0	0	0	0	0	0	0	0	0	0	0	0	0	0
416dc45806069420f70759211af6d011	AACACTATACATCATTTTTGGTGCTATTGCTGGTGTAGCAGGGACTGCTTTATCTCTGTATATTCGACTTACATTAGCACAGCCTAATGGTAGCTTTTTAGAATATAATCACCATTTATATAACGTGATTGTAACTGGTCATGCTTTTGTTATGATCTTTTTTATGGTAATGCCTGTACTTATTGGAGGATTCGGAAACTGGTTTGTTCCATTAATGATTGGAGCACCGGATATG		Bacillariophyta						0	0	1	0	0	0	0	0	0	0	0	0	0	0	0	0	0	0	0	0	0	0	0	0	0	0	0	0	0	0	0	0	0	0	0	0	0	0	0	0
433bc2b21a32195a1bdcc36ea3a29338	TACTTTATACTTAATTTTTGCTTTTATAGCAGGATTAATAGGAACTTTTTTATCTGTAGTTATTAGATTAGAATTGTCTAATATAGGTCCTACAATTTTAGATTATAATCATCAAATATACAATGTTGTAATAACTGCACATGGTGTAATTATGATTTTTTTTATGGTTATGCCTGCGATGATTGGTGGTTTTGGTAACTGATTTGTACCTTTAATGATTGGTGCTCCTGATATG		Discosea						0	0	1	0	0	0	0	0	0	0	0	0	0	0	0	0	0	0	0	0	0	0	0	0	0	0	0	0	0	0	0	0	0	0	0	0	0	0	0	0
43f3b3b354c85f1ddcff0b1332390824	AACTTTATATATCATTTTTGGAGGTATTGCAGGTGTTGCAGGTACCGCCTTATCTCTTTATATACGGATTACTTTATCTCAACCTAATGGTAGTTTTTTAGAATACAACCACCACTTTTATAATGTAATTGTAACAGGTCATGCTTTTGTTATGATTTTTTTTATGGTAATGCCAATTCTTATTGGTGGATTTGGTAATTGGTTTGTTCCATTAATGATAGGTGCTCCTGACATG		Bacillariophyta						0	0	1	0	0	0	0	0	0	0	0	0	0	0	0	1	1	0	0	0	0	1	0	0	0	0	0	0	0	0	0	0	0	0	0	0	0	0	0	0
4757f3388969e44efdb5d664e818a180	TACTTTGTATTTAATATTTGGAGCTATTTCTGGTGTAGCAGGTACTGCTTTATCAATGTATATCCGAATTACATTATCACAACCAAACAATGATTTTTTAGCGTATAATCATCATTTTTATAATGTTGTGGTGACAGGTCATGCATTTGTTATGATCTTTTTTATGGTAATGCCTACACTTATCGGCGGTTTCGGTAATTGGTTTGTTCCTTTAATGATAGGAGCACCTGATATG		Bacillariophyta						0	0	1	0	0	0	0	0	0	0	0	0	0	0	0	0	0	0	0	0	0	0	0	0	0	0	0	0	0	0	0	0	0	0	0	0	0	0	0	0
48e5c54010737e16509ef73f68bac37b	AACTCTTTATATTATTTTCGGTGGTATCGCTGGTGTAGCAGGTACTGCTTTATCACTTTATATAAGGATTACCTTAGCGCAACCAAATGGAAGTTTCTTAGAATACAACCACCATTTTTATAATGTGATTGTAACTGGTCACGCGTTTATCATGATTTTCTTCATGGTTATGCCAATTTTAATTGGTGGTTTTGGTAACTGGTTTGTTCCATTAATGATTGGTGCGCCTGATATG		Bacillariophyta	Bacillariophyceae	Bacillariales				0	0	1	0	0	0	0	0	0	0	0	0	0	0	0	0	0	0	0	0	0	0	0	0	0	0	0	0	0	0	0	0	0	0	0	0	0	0	0	0
499f6cad8f84f64e6ec179c9043364c6	AACTCTTTATATTATTTTTGGGGGAATTGCAGGCGTAGCAGGAACTGCGTTGTCTCTTTATATCCGAATTACACTAACACAACCGAATGGAAGCTTCTTAGAATATAATCATCATTTTTACAATGTAGTTGTAACTGGGCATGCTTTTATCATGATTTTTTTTATGGTAATGCCAATTCTGATTGGTGGGTTCGGTAATTGGTTTGTTCCATTAATGATCGGTGCTCCTGATATG		Bacillariophyta						0	0	1	0	0	0	0	0	0	0	0	0	0	0	0	0	0	0	0	0	0	0	0	0	0	0	0	0	0	0	0	0	0	0	0	0	0	0	0	0
4cb8a86d8f371921ecf87d6d568c6fba	AACTCTTTATATCATTTTCGGCGGTATCGCGGGTGTAGCAGGTACTGCTTTATCACTTTATATAAGAATTACTTTGGCACAACCAAATGGAAGTTTTCTAGAATATAACCACCATTTCTATAACGTGGTTGTAACTGGTCATGCATTTATCATGATTTTCTTCATGGTTATGCCAATCTTAATTGGTGGTTTCGGTAACTGGTTTGTTCCTTTAATGATTGGTGCGCCTGATATG		Bacillariophyta						0	0	1	0	0	0	0	0	0	0	0	0	0	0	0	0	0	0	0	0	0	0	0	0	0	0	0	0	0	0	0	0	0	0	0	0	0	0	0	0
4e95f58be25cd01f2e0e05aceb20413c	AACATTATATTTAATATTTGGAGGTATTTCAGGTGTAGCTGGTACCGCATTATCTTTATACATTCGTTTCACATTATCTCATCCAGAAGGAAACTTTTTGGAATACAATCATCATTTATATAATGTTATTGTAACAGGGCATGCTTTTGTTATGATTTTTTTCATGGTAATGCCTGTATTAATTGGAGGATTCGGTAACTGGTTTGTTCCTTTAATGATAGGTGCACCTGATATG		Bacillariophyta						0	0	1	0	0	0	0	0	0	0	0	0	0	0	0	0	0	0	0	0	0	0	0	0	0	0	0	0	0	0	0	0	0	0	0	0	0	0	0	0
4ee0a9496891898617a23a3502f298de	TACCTTATATATTATTTTTGGAGGTATTGCTGGAGTAGCTGGTACAGCTTTATCTCTTTACATTAGAATAACTCTATCACAACCTAATAGTACTTTTTTAGAATATAACCACCATTTCTATAACGTTATTGTGACAGGGCATGCTTTTGTTATGATTTTTTTCATGGTAATGCCTATTTTAATTGGAGGTTTCGGAAATTGGTTTGTTCCTTTAATGATTGGTGCTCCTGATATG		Bacillariophyta						0	0	1	0	0	0	0	0	1	1	0	1	1	1	0	1	1	0	1	0	0	0	0	0	0	0	0	0	0	0	0	0	0	0	0	0	0	0	0	0
4fa7395f5ce70487f3ec781319a5cfae	AACTTTATATATTATTTTTGGAGCAATTTCTGGTATTGCAGGAACTGCTTTATCACTTTATATTCGAATTACTTTATCTCAACCAAACGGAAGTTTTCTAGAATATAATCATCATTTCTACAATGTAATTATTACTGGACACGCTATTCTTATGATTTTTTTTATGGTAATGCCTATTCTAATTGGTGGATTCGGTAACTGGTTCGTACCATTAATGATTGGAGCACCAGATATG		Bacillariophyta						0	0	1	0	0	0	0	0	0	0	0	0	0	0	0	0	0	0	0	0	0	0	0	0	0	0	0	0	0	0	0	0	0	0	0	0	0	0	0	0
50591243bbf88032e9806e8af58fa967	AACTTTATATATTATATTTGGTGGTATTGCTGGTGTAGCAGGTACTGCTTTATCTCTTTATATAAGGATTACTTTATCGCAACCTAATGGAAGTTTCTTAGAATATAATCATCATTTTTATAACGTAATTGTAACAGGTCACGCATTTGTTATGATTTTTTTTATGGTAATGCCAATTTTAATTGGAGGATTTGGTAACTGGTTCGTTCCATTAATGATAGGTGCTCCTGATATG		Bacillariophyta						0	0	1	0	0	0	0	0	0	0	0	0	0	0	0	0	0	0	0	0	0	0	0	0	0	0	0	0	0	0	0	0	0	0	0	0	0	0	0	0
51586f36286d3ce75c0869b0b72ed892	TACTTTATATTTAATTTTTGGAGCTATTTCAGGTGTAGCAGGAACAGCTTTATCATTATATATTAGAATTACTTTATCTCAACCTAATTGTAATTTTTTAGAATATAACCATCATCTTTACAATGTTATTGTAACAGGTCATGCATTTATAATGATTTTTTTTATGGTAATGCCAACATTAATTGGAGGTTTTGGAAATTGGTTTGTTCCATTAATGATCGGTGCTCCTGATATG		Bacillariophyta						0	0	1	0	0	0	0	0	0	0	0	0	0	0	0	0	0	0	0	0	0	0	0	0	0	0	0	0	0	0	0	0	0	0	0	0	0	0	0	0
5299376b99a98b3971c46a08681d54e4	AACTCTTTATATTATTTTTGGGGGAATTGCAGGCGTAGCAGGAACTGCGTTGTCTCTTTATATCCGAATTACACTATCACAACCGAATGGAAGCTTCTTAGAATATAATCATCATTTTTACAATGTGGTTGTAACTGGGCATGCTTTTATCATGATTTTTTTTATGGTAATGCCAATTCTGATTGGTGGGTTCGGTAATTGGTTTGTTCCATTAATGATCGGTGCTCCTGATATG		Bacillariophyta						0	0	1	0	0	0	0	0	0	0	0	0	0	0	0	0	0	0	0	0	0	0	0	0	0	0	0	0	0	0	0	0	0	0	0	0	0	0	0	0
53413a391639642dcc2eeb00c22b779a	TACTTTATACCTTATCTTCGGAGCTATCTCTGGTGTAGCAGGTACAGCTCTATCATTATATATTCGGATTACTTTAGCGCAACCTAACGGAAGTTTCCTAGAGTATAACCACCACCTATATAATGTTATTGTAACAGGTCATGCATTTGTTATGATCTTTTTCATGGTTATGCCTGCATTAATTGGAGGATTTGGAAACTGGTTCGTTCCTCTTATGATTGGAGCACCAGATATG		Bacillariophyta						0	0	1	0	0	0	0	0	0	0	0	0	0	0	0	0	0	0	0	0	0	0	0	0	0	0	0	0	0	0	0	0	0	0	0	0	0	0	0	0
54310df663a08b3166d811ab1ee5f4aa	AACTCTTTATATTATTTTTGGTGGTATTGCTGGTGTAGCAGGTACCGCTCTATCACTTTATATAAGACTTACCTTAGCACAACCAAATGGAAGTTTCCTAGAATATAATCACCATTTTTACAATGTGATTGTAACAGGTCACGCATTTGTCATGATTTTCTTCATGGTGATGCCAATTCTGATTGGTGGTTTCGGTAACTGGTTTGTTCCATTAATGATCGGTGCGCCTGATAT		Bacillariophyta						0	0	1	0	0	0	0	0	0	0	0	0	0	0	0	0	0	0	0	0	0	0	0	0	0	0	0	0	0	0	0	0	0	0	0	0	0	0	0	0
5481a9c060ad9762507bfbb5b9f1801e	AACTTTATATCTTCTTTTCGGTGCAGTAGCAGGGGTTGCTGGTACTGTCTTATCATTATATATTCGACTTTCATTAGCACAGCCTGGTTCAACTTATCTAGATCATAACTATCATCTATACAACGTTATTGTTACTGGTCATGCTTTTGTTATGATTTTCTTTTCTGTTATGCCTATTATGATTGGTGGCTTTGGAAACTGGTTTGTGCCTTTAATGATTGGTGCTCCAGATATG		Bacillariophyta						0	0	1	0	0	0	0	0	0	0	0	0	0	0	0	0	0	0	0	0	0	0	0	0	0	0	0	0	0	0	0	0	0	0	0	0	0	0	0	0
54df88977ebbc10c8723c3d80d9bc7ec	TACTTTATATTTAATTTTTGGTGCTATTTCAGGTGTAGCGGGTACTGCATTATCTTTATATATTCGAATAAATTTATCACAACCAAATGGTTCTTTTTTAGAGCATAATCATCAAATGTATAATGTTATAGTAACAGGTCATGCCTTTGTTATGATTTTTTTCATGGTTATGCCTACACTAATCGGTGGTTTTGGTAATTGGTTTGTTCCTTTAATGATTGGTGCTCCAGATATG		Bacillariophyta						0	0	1	0	0	0	0	0	0	0	0	0	0	0	0	0	1	0	0	0	0	0	0	0	0	0	0	0	0	0	0	0	0	0	0	0	0	0	0	0
5611264aeeb8915085b03a83d2ddbb81	TACTTTGTATTTAATTTTTGCTGCTATTTCTGGTATAGCTGGAACCATTTTATCTATTTATATAAGAGTAACATTAGCTCAACCGAATTCAAGTTTTTTAGATTATAATTATCATCTTTATAATGTAATTGTAACAGGTCATGCATTTGTTATGATTTTTTTTATGGTAATGCCAGCTCTTATAGGAGGATTTGGTAATTGGTTTGTTCCACTAATGGTTGGCGCTCCAGATATG		Bacillariophyta						0	0	1	0	0	0	0	0	0	0	0	0	0	0	0	0	0	0	0	0	0	0	0	0	0	0	0	0	0	0	0	0	0	0	0	0	0	0	0	0
56f9e71b0175ecc5333e6ef53cfeda80	TACCTTGTATATTATTTTCGGAGCTATTGCAGGTGTAGCAGGTACTGCTTTATCGCTTTATATCCGAATCACTTTATCTCAACCAAATGGGAGTTTCTTAGAATATAATCACCACTTATATAATGTTATTGTAACTGGTCACGCTTTTGTTATGATCTTTTTTATGGTAATGCCTGTTTTAATTGGTGGTTTTGGGAATTGGTTTGTTCCTTTAATGATTGGTGCTCCTGATATG		Bacillariophyta						0	0	1	0	0	0	0	0	0	0	0	0	0	0	0	0	0	0	0	0	0	0	0	0	0	0	0	0	0	0	0	0	0	0	0	0	0	0	0	0
577534b41aee12ff1ac85696f997aa9a	AACTCTTTATATCATCTTCGGTGGTATCGCTGGTGTAGCAGGTACTGCTTTATCGCTTTATATAAGAATTACCTTAGCACAACCAAATGGAAGTTTCTTAGAATACAACCACCATTTTTATAACGTAGTTGTGACCGGCCACGCATTTATCATGATTTTTTTCATGGTTATGCCAATCTTAATTGGTGGATTCGGTAACTGGTTTGTTCCATTAATGATTGGTGCGCCTGATATG		Bacillariophyta						0	0	1	0	1	0	0	0	0	0	0	0	0	0	0	0	0	0	0	0	0	0	0	0	0	0	0	0	0	0	0	0	0	0	0	0	0	0	0	0
5a617b6f64be1dd1b9ad53e3df73f292	AACACTATACCTAATTTTTGGTGGTGTTGCTGGAGTAGCTGGTACAGCTTTATCTTTATATATTCGGTTTACTTTAGCTCAACCTAACGGTAGTTTTTTAGAGTACAACCACCACTTATATAATGTTATTGTAACAGGACATGCATTTGTTATGATTTTTTTCATGGTAATGCCTGTATTAATTGGAGGTTTTGGTAACTGGTTCGTTCCTTTAATGATCGGAGCTCCAGATATG		Bacillariophyta						0	0	1	0	0	0	0	0	0	0	0	1	0	0	0	0	0	0	0	0	0	0	0	0	0	0	0	0	0	0	0	0	0	0	0	0	0	0	0	0
5b33876c428d4bc390f4943e33009f96	AACTCTATATCTTCTTTTCGGTGGTTTTTCTGGTTTACTTGGAACATGTTTCTCGCTTCTTATCCGTATGGAACTAGCGCAGCCAGGAAACCAGATCCTAGCAGGAAACCATCAACTGTATAATGTTATTATTACCGCTCACGCGTTTTTAATGATTTTCTTTATGGTTATGCCTGCATTAATTGGAGGTTACGGAAACTGGTTCGTGCCTATTATGATCGGTGCTCCCGATATG	Viridiplantae	Chlorophyta						0	0	1	0	0	0	0	0	0	0	0	0	0	0	0	0	0	0	0	0	0	0	0	0	0	0	0	0	0	0	0	0	0	0	0	0	0	0	0	0
5bd9595362d6a0795174fbb14da10a4b	GACTTTATATATTATTTTCGGAGCAATTACTGGTATTGCAGGAACTGCGTTATCACTTTACATTCGAATTACTTTATCTCAACCGAATGGAAGTTTCTTAGAATATAATCATCACTTTTATAACGTGATTATTACCGGTCACGCTATTCTTATGATTTTTTTTATGGTAATGCCAATATTAATTGGTGGTTTCGGTAATTGGTTTGTACCATTAATGATTGGAGCACCAGATATG		Bacillariophyta						0	0	1	0	0	0	0	0	0	0	0	0	0	0	0	0	0	0	0	0	0	0	0	0	0	0	0	0	0	0	0	0	0	0	0	0	0	0	0	0
5cfe8b2c0586661ddd66cc7486fba01b	TACATTGTATTTAATATTTGGAGCTATTTCTGGTGTAGCAGGTACTGCTTTATCGATGTATATCCGAATTACATTATCACAACCAAATAATGATTTTTTAGCATATAATCATCATTTTTATAACGTTGTGGTGACAGGTCATGCGTTTGTTATGATTTTTTTTATGGTAATGCCTACACTTATTGGTGGTTTTGGTAATTGGTTTGTTCCTTTAATGATAGGAGCACCTGATATG		Bacillariophyta						0	0	1	0	0	0	0	0	0	0	0	0	0	0	0	0	0	0	0	0	0	0	0	0	0	0	0	0	0	0	0	0	0	0	0	0	1	0	0	0
5f425f6c001f8bfab58e8aef4fd511fc	AACTCTTTATATCATTTTTGGCGGTATCGCAGGAGTAGCAGGTACAGCTCTATCTTTATATATTAGAATTACTTTATCACAACCTAATGGCAGTTTTTTAGAGTATAACCACCATTTTTACAACGTAGTTGTAACAGGTCACGCATTTATTATGATTTTTTTTATGGTAATGCCAATTTTGATTGGTGGATTTGGAAACTGGTTTGTTCCATTAATGATAGGTGCTCCGGATATG		Bacillariophyta						0	0	1	0	0	0	0	0	0	0	0	0	0	0	0	0	0	0	0	0	0	0	0	0	0	0	0	0	0	0	0	0	0	0	0	0	0	0	0	0
61866910f42c8bccec2bad31a240758a	AACTTTATATTTAATTTTTGGTGCTATCTCTGGTGTTGCGGGTACAGCATTATCTTTATATATAAGATTAACATTAGCTCAACCTAATAGTGAATTTTTAGCTCATAATCATCATTTATATAATGTTATAGTAACAGGTCATGCATTTGTTATGATATTTTTTATGGTAATGCCTACTTTAATTGGGGGTTTCGGTAACTGGTTTGTGCCTTTAATGATAGGAGCACCCGATATG		Bacillariophyta						0	0	1	0	0	0	0	0	0	0	0	0	0	0	0	0	0	0	0	0	0	0	0	0	0	0	0	0	0	0	0	0	0	0	0	0	0	0	0	0
61ca6b6bdc290d5d534a3dc1197e6628	AACTTTATATATTATTTTTGGTGGTATTGCTGGAGTAGCAGGAACTGCTTTATCACTTTACATCAGACTTACATTAGCACAACCTAATGGAAGCTTTTTAGATTATAACCATCATTTTTATAATGTGGTTGTAACAGGTCACGCTTTTGTTATGATCTTTTTCATGGTAATGCCTGTGTTAATTGGTGGTTTTGGAAACTGGTTTGTTCCATTAATGATCGGTGCACCTGATATG		Bacillariophyta						0	0	1	0	0	0	0	0	0	0	0	0	0	0	0	0	0	0	0	0	0	0	0	0	0	0	0	0	0	0	0	0	0	0	0	0	0	0	0	0
61e06fa18a8186409edab047d09400fa	AACTCTTTATATTATTTTCGGTGGTATCGCTGGTGTAGCAGGTACCGCTTTATCACTTTATATAAGAATTACTTTAGCACAGCCAAATGGAAGTTTTCTAGAATATAATCACCATTTTTATAATGTGATTGTAACTGGTCATGCATTTATTATGATTTTTTTCATGGTTATGCCAATTTTAATTGGTGGTTTCGGTAACTGGTTTGTTCCATTAATGATTGGTGCACCTGATATG		Bacillariophyta	Bacillariophyceae	Bacillariales				0	0	1	0	0	0	0	0	0	0	0	0	0	0	0	0	0	0	0	0	0	0	0	0	0	0	0	0	0	0	0	0	0	0	0	0	0	0	0	0
62f1a17ebfbbb047c03f9f53de2e64a4	TACTTTATATCTTATTTTTGGTGGTATCGCTGGAGTAGCTGGTACCGCATTATCTCTTTATATCCGAATTACTTTATCTCAACCAAATGGTGGTTTCTTAGAATATAACCACCAATTTTATAACGTTGTTGTGACGGGCCACGCATTTATTATGATTTTCTTTATGGTAATGCCAGTTTTAATTGGTGGTTTTGGTAATTGGTTTGTTCCGTTAATGATTGGAGCTCCAGATATG		Bacillariophyta						0	0	1	0	0	0	0	0	0	0	0	0	0	0	0	0	0	0	0	0	0	0	0	0	0	0	0	0	0	0	0	0	0	0	0	0	0	0	0	0
64c0d27b1d05398460fe80ceed789ac9	TACCTTGTATTTAATATTCGGTGCCACTTCGGGTGTTGCAGGTACTGCTTTATCCTTGTATATCAGAATAACATTAGCACAACCTAATAACAATTTTTTAGAATATAATCACCATTTTTATAATGTTGTTATTACAGGTCATGCTATTTTAATGATTTTTTTCATGGTTATGCCTACTTTAATAGGAGGTTTTGGTAATTGGTTTGTTCCTTTAATGATAGGAGCTCCTGATATG		Bacillariophyta						0	0	1	0	0	0	0	0	0	0	0	0	0	0	0	0	0	0	0	0	0	0	0	0	0	0	0	0	0	0	0	0	0	0	0	0	0	0	0	0
6520139918f352951cb52447fec79814	TACTTTATATCTAATATTCGGTGCCACTTCAGGTGTTGCAGGTACTGCTTTATCTTTGTATATCAGAATAACTTTAGCACAACCTAATAATAATTTTTTAGAATATAATCATCATTTTTATAATGTTGTTATCACAGGTCATGCTATTTTAATGATTTTTTTTATGGTTATGCCAACCTTAATAGGGGGTTTTGGTAATTGGTTTGTTCCTTTAATGATAGGAGCTCCTGATATG		Bacillariophyta						0	0	1	0	0	0	0	0	0	0	0	0	0	0	0	0	0	0	0	0	0	0	0	0	0	0	0	0	0	0	0	0	0	0	0	0	0	0	0	0
6592cc79ef391c609d49cd9b77604fe7	AACCCTTTATATCATTTTTGGTGGTATTGCAGGGGTGGCTGGTACAGCTTTATCTCTTTATATTAGGATTACTTTATCACAACCTAACGGCAGTTTCTTAGAATACAACCATCATTTTTATAATGTAGTTGTAACAGGTCATGCATTTATCATGATTTTCTTCATGGTAATGCCAATCCTAATTGGTGGATTCGGTAACTGGTTTGTACCGTTAATGATCGGTGCACCAGATATG		Bacillariophyta						0	0	1	0	0	0	0	0	0	0	0	0	0	0	0	0	0	0	0	0	0	0	0	0	0	0	0	0	0	0	0	0	0	0	0	0	0	0	0	0
669a977cacc66dbc31b09e5cf5c8c64a	AACTCTTTATATTATTTTTGGTGGTATTGCTGGTGTAGCAGGTACCGCTTTATCTCTTTATATAAGACTTACTTTAGCTCAACCAAATGGGAGTTTCCTAGAATATAATCACCACTTTTATAATGTGGTTGTAACAGGTCACGCATTTGTCATGATTTTTTTCATGGTTATGCCAATTCTAATTGGTGGTTTTGGTAACTGGTTTGTTCCATTAATGATTGGTGCGCCGGATATG		Bacillariophyta						0	0	1	0	0	0	0	0	0	0	0	0	0	0	0	0	0	0	0	0	0	0	0	0	0	0	0	0	0	0	0	0	0	0	0	0	0	0	0	0
66a1a6c82307113f723e9c4afbefde4d	AACTTTGTATTTAATTTTTGCAGCTTTATCTGGTATTGCTGGTACTATTTTATCATTTTATATAAGAATGTTATTATCACACCCAAATTCAAATTTTTTAGAGTACAACCACCATTTTTATAACGTTATTGTGACAGGTCATGCTTTTTTAATGATATTTTTTTTAGTAATGCCTGCTTTAATAGGTGGTTTCGGCAACTGGTTTGTACCGTTAATGATTGGAGCACCAGACATG		Bacillariophyta						0	0	1	0	0	0	0	0	0	0	0	0	0	0	0	0	0	0	0	0	0	0	0	0	0	0	0	0	0	0	0	0	0	0	0	0	0	0	0	0
68463d778ec4637b10ba49c4f0377bc6	TACTTTATATATCATTTTTGGTGGTATTGCTGGTGTAGCAGGTACTGCATTATCTCTTTATATTCGAATTACATTATCTCAACCAAATAGTAGTTTTTTGGAGTATAATCATCAATTTTATAATGTTGTGGTAACAGGACATGCTTTTGTTATGATTTTTTTCATGGTAATGCCCGTATTAATTGGTGGTTTTGGTAACTGGTTTGTTCCTTTAATGATCGGAGCTCCGGATATG		Bacillariophyta						0	0	1	0	0	0	0	0	0	0	0	0	0	0	0	0	0	0	0	0	0	0	0	0	0	0	0	0	0	0	0	0	0	0	0	0	0	0	0	0
69d21f70533d2b8da53cbeb96b57f217	AACTTTATACATTATTTTTGGAGCAATTTCTGGTATTGCAGGAACTGCTTTATCGCTTTATATTCGAATTACTTTATCTCAACCAAATGGAAGTTTTTTAGAGTATAACCATCATTTTTATAACGTGATTATTACTGGACACGCTATTCTTATGATTTTTTTTATGGTAATGCCTATTCTAATTGGTGGATTTGGTAACTGGTTCGTACCATTAATGATTGGAGCACCAGATATG		Bacillariophyta	Bacillariophyceae	Bacillariales				0	0	1	0	0	0	0	0	0	0	0	0	0	0	0	0	1	0	0	0	0	0	0	0	0	0	0	0	0	0	0	0	0	0	0	0	0	0	0	0
6ab515f34a14db6b6b5422172b142e0d	AACTCTTTATATTATTTTTGGTGGTATTGCTGGTGTCGCGGGTACCGCTCTATCACTTTATATAAGGATTACTTTAGCGCAACCAAATGGGAGCTTCTTAGAATATAATCATCATTTCTATAATGTTATCGTAACTGGTCATGCATTCATAATGATTTTCTTTATGGTTATGCCAATTCTAATCGGTGGTTTTGGTAACTGGTTTGTACCATTAATGATTGGGGCTCCTGATATG		Bacillariophyta	Bacillariophyceae	Bacillariales				0	0	1	0	0	0	0	0	0	0	0	0	0	0	0	0	0	0	0	0	0	0	0	0	0	0	0	0	0	0	0	0	0	0	0	0	0	0	0	0
6d1962785581429e09aba245076f4ab8	AACTCTTTATATTATTTTTGGTGGTATTGCTGGTGTAGCAGGTACCGCTTTATCTCTTTATATAAGACTTACCTTAGCTCAACCAAATGGAAGCTTTTTAGAGTATAACCACCACTTTTACAATGTGGTTGTAACAGGTCATGCATTTGTTATGATTTTTTTCATGGTTATGCCTATTCTAATTGGCGGTTTTGGTAACTGGTTTGTTCCATTAATGATTGGTGCGCCTGATATG		Bacillariophyta						0	0	1	0	0	0	0	0	0	0	0	0	0	0	0	0	0	0	0	0	0	0	0	0	0	0	0	0	0	0	0	0	0	0	0	0	0	0	0	0
6ecc7a6445c9ad09b88da53be7bbb5fc	TACTTTATATCTTATTTTTGGTGGTATCGCTGGAGTAGCTGGTACCGCATTATCTCTTTATATCCGAATTACTTTATCTCAACCAAATGGTGGTTTCTTAGAATATAACCACCAATTTTATAACGTTGTTGTGACGGGCCACGCATTTATTATGATTTTCTTTAAGGTAATGCCAGTTTTAATTGGTGGTTTTGGTAATTGGTTTGTTCCGTTAATGATTGGAGCTCCAGATATG		Bacillariophyta						0	0	1	0	0	0	0	0	0	0	0	0	0	0	0	0	0	0	0	0	0	0	0	0	0	0	0	0	0	0	0	0	0	0	0	0	0	0	0	0
6edca40b212e1cb817e7621f00b2d148	AACTCTTTATATTATTTTTGGTGGTATTGCTGGCGTAGCAGGTACCGCTTTATCTCTTTACATAAGAATTACTTTAGCTCAACCAAACGGAAGTTTTTTAGAATACAACCACCATTTTTATAATGTGGTTGTAACAGGTCACGCATTTGTCATGATTTTTTTTATGGTTATGCCTATTCTAATTGGTGGTTTTGGTAATTGGTTTGTTCCATTAATGATTGGTGCGCCTGATATG		Bacillariophyta						0	0	1	0	0	1	0	0	0	0	0	0	0	0	0	0	0	0	0	0	0	0	0	0	0	0	0	0	0	0	0	0	0	0	0	0	0	0	0	0
70089e2c3c19e936b6460d5ec0d17e67	TACTTTATATATTATTTTTGGTGCTATTTCTGGAGTAGCCGGTACAGCATTATCATTATATATCCGAATAACATTATCACAACCAAATAGTGATTTTTTAGCTTACAACCATCATTTTTATAATGTGGTTGTAACAGGTCATGCATTTGTTATGATTTTTTTTATGGTAATGCCTACATTAATTGGAGGTTTCGGTAATTGGTTTGTTCCATTAATGATCGGAGCTCCTGATATG	Metazoa	Mollusca						0	0	1	0	0	0	1	0	1	1	0	0	0	0	0	0	0	1	0	1	0	1	0	0	0	0	0	0	0	0	0	0	0	0	0	0	0	0	0	0
715c5a67ee754884e40714784a1aaec5	AACTCTTTACTTAATTTTTGGGGCGTTTTTAGGAGTGTTAGGTGGTTGCATGTCAATGCTAATTCGTATGGAACTAGCGCAGCCCGGAAATCATTTATTACTTGGAAATCACCAAATTTATAATGTTTTAATAACGGCGCATGCCTTTTTAATGATTTTTTTTATGGTAATGCCTGTTATGATTGGTGGGTTTGGAAACTGGTTTGTTCCAATTATGATTGGAAGTCCTGATATG		Rhodophyta						0	0	1	0	0	0	0	0	0	0	0	0	0	0	0	0	0	0	0	0	0	0	0	0	0	0	0	0	0	0	0	0	0	0	0	0	0	0	0	0
76936ce0f3c16938cc15ea15e491e4aa	TACTTTATATATCATCTTTGGCGGTATCGCAGGTGTTGCGGGTACTGCTTTATCGTTATATATTAGAATTACACTATCACAACCTAATGGTAGTTTTTTAGAATATAACCACCACTTATATAATGTTATTGTGACAGGTCATGCATTTGTTATGATTTTCTTCATGGTAATGCCAATTTTAATTGGAGGTTTTGGTAACTGGTTCGTTCCATTAATGATTGGAGCCCCTGATATG		Bacillariophyta						0	0	1	0	0	0	0	0	0	0	0	0	0	0	0	0	0	0	0	0	0	0	0	0	0	0	0	0	0	0	0	0	0	0	0	0	0	0	0	0
773b8d41a47029e6a0d319ef0b87a8bc	TACTTTATATATAATTTTTGGTGCTATTTCTGGCGTAGCAGGTACAGCATTGTCTTTATATATCAGAATCACACTTTCCCAACCCAACAACGATTTTTTAGCTTATAACCATCATTTTTATAATGTTGTTGTAACAGGTCATGCTTTTGTGATGATTTTTTTTATGGTTATGCCTACTTTGATAGGTGGTTTTGGGAATTGGTTTGTGCCTTTAATGATTGGCGCTCCTGACATG		Bacillariophyta						0	0	1	0	0	0	0	0	0	0	0	0	0	0	0	0	0	0	0	0	0	0	0	0	0	0	0	0	0	0	0	0	0	0	0	0	0	0	0	0
7952e84c063e61feb6e57abb6eb5472f	AACTTTATATATCATCTTCGGAGCAATTTCTGGTATTGCAGGAACTGCTTTATCGTTGTACATCCGAATTACTTTAGCTCAACCAAACGGAAGTTTTTTAGAGTACAACCATCATTTTTATAACGTGATCATTACAGGTCACGCGCTTTTAATGATTTTTTTTATGGTAATGCCTATTTTAATTGGTGGATTTGGGAACTGGTTTGTACCTTTAATGATCGGAGCACCAGATATG		Bacillariophyta						0	0	1	0	0	0	0	0	1	0	0	1	0	0	0	0	1	0	0	0	0	0	0	0	0	0	0	0	0	0	0	0	0	0	0	0	0	0	0	0
79ea68c582fe9e5f8262aeab2510678e	AACTTTATATATTATATTTGGTGGTATTGCTGGTGTAGCAGGTACCGCTTTATCTCTTTATATAAGGATTACTTTATCACAACCTAATGGAAGTTTCTTAGAGTATAATCACCATTTTTATAATGTAATCGTAACAGGTCACGCATTTGTTATGATTTTTTTTATGGTAATGCCAATTTTAATTGGTGGTTTCGGTAATTGGTTCGTTCCATTAATGATTGGTGCTCCTGATATG		Bacillariophyta	Bacillariophyceae	Bacillariales				0	0	1	0	0	0	0	0	0	0	0	0	0	0	0	0	0	0	0	0	0	0	0	0	0	0	0	0	0	0	0	0	0	0	0	0	0	0	0	0
7bc3903a8f848ec8e88ddc0aaa63168a	TACTTTATATATTATTTTTGGTGCAATTTCTGGTATTGCAGGAACTGCTCTATCACTTTATATTCGAATAACATTATCTCAACCAAACGGTAGTTTCTTAGATTATAATCATCACTTTTATAACGTAATTATTACAGGTCATGCTCTTCTTATGATTTTTTTCATGGTAATGCCTATATTAATTGGTGGATTCGGTAACTGGTTTGTTCCATTAATGATCGGAGCTCCTGATATG		Bacillariophyta						0	0	1	0	0	1	1	1	1	1	0	1	0	0	0	1	1	0	0	0	0	0	0	0	0	0	0	0	0	0	0	0	1	0	0	0	0	0	0	0
7c420442dbdc7d180a2a7204a56bbd45	TACTTTATATTTAATTTTTGGTGCAGTATCAGGAGTAGCAGGAACTGCATTATCATTATATATCCGATTAACCTTAGCTTATCCAAATTCTAGCTTTTTAGAATATAATCATCATTTATATAACGTAATTGTAACCGGACATGCTTTAATAATGGTTTTTTTCGTAGTTATGCCAATATTAATTGGAGGTTTCGGTAATTGGTTTGTTCCTTTAATGATTGGAGCACCAGATATG		Bacillariophyta						0	0	1	0	0	0	0	0	0	0	0	0	0	0	0	0	0	0	0	0	0	0	0	0	0	0	0	0	0	0	0	0	0	0	0	0	0	0	0	0
7c990297a4dcc38e0981aa91496d8ca9	AACTTTATATATTATATTCGGTGGTATCGCAGGTGTTGCTGGTACCGCTTTATCTCTTTATATTAGAATAACTTTAGCTCAACCTAATGGAAGCTTTTTAGAATATAATCATCAAATGTATAATGTGATCGTTACAGGTCATGCGTTTGTTATGATTTTCTTCATGGTAATGCCTATTTTAATTGGTGGATTTGGTAACTGGTTCGTTCCATTAATGATCGGTGCTCCTGATATG		Bacillariophyta						0	0	1	0	0	0	1	0	1	1	0	1	1	0	1	0	1	1	1	0	0	0	0	0	0	0	0	0	0	0	0	0	0	0	0	0	0	0	0	0
7dba83cc40cbd445834507011f81b3d1	AACTTTGTATATTATTTTCGGAGCAGTCTCTGGTATTGCAGGAACTGCTTTATCACTTTACATTCGAATAACCTTATCTCAACCAAATGGTAGTTTTTTAGAATATAATCATCACTTCTATAATGTAATTATTACTGGTCACGCTTTACTTATGATTTTTTTTATGGTAATGCCTATTTTAATTGGTGGTTTTGGTAACTGGTTTGTACCATTAATGATCGGAGCGCCAGATATG		Bacillariophyta						0	0	1	0	0	1	0	1	1	1	1	1	1	0	0	0	0	0	1	0	0	0	0	0	0	0	0	0	0	0	0	0	0	0	0	0	0	0	0	0
7eb7b0a8a8878ca7f7853f75a26f3d62	AACTTTATATATTATTTTTGGAGCAATTTCTGGTATTGCAGGAACTGCTTTATCACTTTATATTCGAATTACTTTATCTCAACCAAACGGAAGTTTTCTAGAATATAATCACCACTTCTACAATGTAATTATTACTGGACACGCTATTCTTATGATTTTTTTTATGGTAATGCCTATTCTAATTGGTGGATTCGGTAACTGGTTCGTACCATTAATGATTGGAGCACCAGATATG		Bacillariophyta						0	0	1	0	0	0	0	0	0	0	0	0	0	0	0	0	0	0	0	0	0	0	0	0	0	0	0	0	0	0	0	0	0	0	0	0	0	0	0	0
7fdbe67ae80b563242f0d2d79608c014	TACTTTGTATTTAATTTTTGGTGCAACATCGGGTGTTGCAGGAACTGCGTTATCTTTATACATTCGAATTACGTTAGCGCAACCAAATAACAATTTTTTAGAGTATAATCATCATTTATATAATGTAGTTATTACAGGGCATGCTATTTTAATGATTTTTTTTATGGTAATGCCTACTTTAATTGGTGGTTTTGGTAATTGGTTTGTGCCATTAATGATAGGTGCACCAGATATG	Metazoa							0	0	1	0	0	0	0	0	0	0	0	0	0	0	0	0	0	0	0	0	0	0	0	0	0	0	0	0	0	0	0	0	0	0	0	0	0	0	0	0
848006b7d07cb0ce333e406988e6cf2a	TACTTTATATTTTATTTTTGGTATATGAGCTGGGTTTATTGGCCTAAGAATAAGACTTTTAATTCGTTTAGAGTTGGGAGTTGTTGGTCCATACTTAGGTGATGAACATTTATATAATGTTGTAGTAACTGCTCATGCATTTGTTATAATTTTTTTTATAACTATGCCTATTTCTATAGGGGGGTTTGGTAATTGATTGATTCCTTTAATATTAGGAGTTGCAGATATA	Metazoa	Rotifera						0	0	1	0	0	0	0	0	0	0	0	0	0	0	0	0	0	0	0	0	0	0	0	0	0	0	0	0	0	0	0	0	0	0	0	0	0	0	0	0
868bfb30523201115940da1a9a6bf5c2	TACATTATACTTAATTTTTGCTTTTTTAGCAGGATTAATAGGAACTTTTTTATCTGTTGTAATCCGATTAGAATTATCAAATATTGGTCCAACAGTTTTAGATTATAATCATCAAATATATAATGTTATAATAACAGCGCATGGTTTAATTATGATTTTTTTTATGGTTATGCCTGCAATGATAGGTGGTTTTGGTAATTGATTTATACCTTTAATGATAGGTGCTCCTGATATG		Discosea						0	0	1	0	0	0	0	0	0	0	0	0	0	0	0	0	0	0	0	0	0	0	0	0	0	0	0	0	0	0	0	0	0	0	0	0	0	0	0	0
89b7f51d9be47a2666a91a35e8efe0c7	AACTCTTTATATTATTTTTGGGGGTATCGCTGGTGTAGCGGGTACTGCTTTATCACTTTATATAAGGATTACTTTAGCACAACCAAATGGAAGTTTCCTAGAATACAATCACCATTTTTATAACGTGATCGTAACCGGTCATGCGTTTATCATGATTTTCTTCATGGTTATGCCAATTTTAATTGGTGGTTTTGGTAACTGGTTTGTTCCATTAATGATTGGTGCGCCTGATATG		Bacillariophyta	Bacillariophyceae	Bacillariales	Bacillariaceae			0	0	1	0	0	0	0	0	0	0	0	0	0	0	0	0	0	0	0	0	0	0	0	0	0	0	0	0	0	0	0	0	0	0	0	0	0	0	0	0
8a509159e3240f8dd5cd87eb09de969b	AACTCTTTATATCATTTTTGGCGGTATTGCAGGTGTAGCAGGTACTGCTTTATCACTTTATATAAGAATTACTCTAGCTCAACCAAATGGAAGTTTTCTAGAATATAACCACCATTTCTATAATGTGGTTGTAACTGGTCATGCATTTATTATGATTTTTTTCATGGTTATGCCAATCTTAATTGGTGGTTTCGGTAATTGGTTCGTTCCTTTAATGATCGGTGCGCCTGATATG		Bacillariophyta						0	0	1	0	0	0	0	0	0	0	0	0	0	0	0	0	0	0	0	0	0	0	0	0	0	0	0	0	0	0	0	0	0	0	0	0	0	0	0	0
8a8592b312a5f197cb2a7ca3de31d418	AACCCTTTATATCATTTTTGGTGGTATTGCAGGAGTGGCTGGTACAGCTTTATCTCTTTATATTAGGATTACTTTATCACAACCTAACGGCAGTTTCTTAGAATACAACCATCATTTTTATAATGTAGTTGTAACAGGTCATGCATTTATCATGATTTTCTTCATGGTAATGCCAATCCTAATTGGTGGATTCGGTAACTGGTTTGTACCGTTAATGATCGGTGCACCAGATATG		Bacillariophyta						0	0	1	0	0	0	0	0	0	0	0	0	0	0	0	0	0	0	0	0	0	0	0	0	0	0	0	0	0	0	0	0	0	0	0	0	0	0	0	0
8aa4feb03c47000bca492fb2d0323fa0	TACTTTATATCTTATTTTTGGAGCTATTTCAGGTGTAGCTGGTACAGCATTGTCAATATATATTAGAGTAACGTTGTCACAGCCAAACAATGATTTTTTAGCATATAATCATCATTTTTACAATGTTGTGGTAACAGGTCATGCTTTCGTTATGATTTTTTTTATGGTTATGCCAACATTGATAGGAGGATTTGGTAATTGGTTTGTGCCTTTAATGATTGGTGCTCCAGATATG		Bacillariophyta						0	0	1	0	0	0	0	0	0	0	0	0	0	0	0	0	0	0	0	0	0	0	0	0	0	0	0	0	0	0	0	0	0	0	0	0	0	0	0	0
9234abf4868fc498a9e342c980dc1576	TACCTTGTATTTGATTTTTGGTGCAACATCAGGTGTTGCAGGAACTGCGTTATCTTTATACATTCGAATTACGTTAGCGCAGCCAAATAATAATTTTTTAGAGTATAATCATCATTTATATAATGTAGTTATCACAGGACATGCTATTTTAATGATTTTTTTTATGGTAATGCCTACTTTAATTGGTGGTTTTGGTAATTGGTTTGTACCGTTAATGATAGGTGCACCTGATATG	Metazoa							0	0	1	0	0	0	0	0	0	0	0	0	0	0	0	0	0	0	0	0	0	0	0	0	0	0	0	0	0	0	0	0	0	0	0	0	0	0	0	0
930bf115f1766f3c5c2eab912a0dc78a	TACCTTGTATATTATCTTCGGTGCTATCGCGGGTGTAGCTGGTACAGCTTTATCTCTTTATATTAGAATGACATTATCTCAACCTAACGGTAGCTTCTTAGAGTATAATCATCATTTATACAATGTGATTGTAACCGGTCATGCTTTCGTTATGATCTTTTTCATGGTAATGCCAGTACTAATTGGTGGTTTCGGTAACTGGTTTGTTCCATTAATGATTGGTGCTCCTGATATG		Bacillariophyta						0	0	1	0	0	0	0	0	0	0	0	0	0	0	0	0	0	0	0	0	0	0	0	0	0	0	0	0	0	0	0	0	0	0	0	0	0	0	0	0
94663354d825b8308c467b0f27acfffa	AACTTTGTATATTATTTTTGGTGGTATTGCTGGAGTAGCGGGAACTGCTTTATCGCTTTATATTCGACTTACTCTAGCACAACCTAATGGAAGTTTCTTAGATTATAACCATCATTTTTATAACGTGGTTGTGACAGGTCATGCTTTTGTTATGATCTTTTTTATGGTAATGCCTGTGCTAATTGGTGGCTTTGGAAATTGGTTTGTTCCATTAATGATTGGTGCACCAGATATG		Bacillariophyta						0	0	1	0	0	0	0	0	1	0	0	0	0	0	0	0	1	0	0	0	0	0	0	0	0	0	0	0	0	0	0	0	0	0	0	0	0	0	0	0
96053e18e0b9c9374e893e8dccb3c90e	AACTCTTTATATTATTTTTGGGGGAATTGCAGGCGTAGCAGGAACTGCGTTGTCTCTTTATATCCGAATTACACTATCACAACCGAATGGAAGCTTCTTAGAATATAATCATCATTTTTACAATGTAGTTGTAACTGGGCATGCTTTTATCATGATTTTTTTTATGGTAATGCCAATTCTGATTGGTGGGTTCGGTAATTGGTTTGTTCCATTAATGATCGGTGCTCCTGATATG		Bacillariophyta						0	0	1	0	0	0	0	0	0	1	0	0	0	0	0	0	0	0	0	0	0	0	0	0	0	0	0	0	0	0	0	0	0	0	0	0	0	0	0	0
97c74b3d0f9a7c9c3fc5c88954bec36e	AACTTTATATATTATTTTTGGTGGTATAGCTGGTGTAGCCGGTACTGCTTTATCTCTTTATATAAGAATTACTTTATCTCAACCTAACGGTAGTTTTTTAGAATACAACCATCATTTTTATAACGTAATCGTAACAGGTCATGCATTTGTTATGATTTTTTTTATGGTAATGCCAATTTTAATTGGTGGATTTGGTAACTGGTTTGTTCCATTAATGATTGGAGCTCCTGATATG		Bacillariophyta						0	0	1	0	1	0	0	0	0	0	0	0	0	0	0	0	0	0	0	0	0	0	0	0	0	0	0	0	0	0	0	0	0	0	0	0	0	0	0	0
9816050beaec117ee29379d5d170e4e9	AACATTATATATTATTTTCGGTGGTATTGCTGGTGTAGCAGGTACAGCTTTATCTCTTTACATCAGACTTACTCTTGCACAACCAAATGGTAGCTTTTTAGAATATAACCATCATTTGTATAACGTGATTGTAACAGGTCATGCTTTTGTTATGATTTTTTTCATGGTAATGCCTGTATTGATTGGAGGATTTGGAAACTGGTTTGTACCATTAATGATCGGTGCTCCTGATATG		Bacillariophyta						0	0	1	0	0	0	0	0	0	0	0	0	0	0	0	0	0	0	0	0	0	0	0	0	0	0	0	0	0	0	0	0	0	0	0	0	0	0	0	0
9aecb4516b66d0b2a08618afda634703	AACTCTTTATATTATTTTTGGTGGTATCGCTGGTGTAGCAGGTACTGCTTTATCACTTTATATAAGGATTACCTTAGCACAACCAAATGGAAGTTTCTTAGAATACAACCACCATTTTTATAACGTGATTGTAACCGGTCATGCATTTATTATGATTTTCTTCATGGTTATGCCAATTTTAATCGGTGGTTTTGGTAACTGGTTCGTTCCATTAATGATTGGTGCGCCTGATATG		Bacillariophyta	Bacillariophyceae	Bacillariales				0	0	1	0	1	0	0	0	0	0	0	0	0	0	0	0	0	0	0	0	0	0	0	0	0	0	0	0	0	0	0	0	0	0	0	0	0	0	0	0
9b0445022161c6178d9cf9c8cf5af224	TACATTGTATTTAATATTTGGAGCTATTTCTGGTGTAGCAGGTACTGCTTTATCGATGTATATTCGAATTACATTATCACAACCAAATAATGATTTTTTAGCATATAATCATCATTTTTATAATGTTGTGGTGACCGGTCATGCGTTTGTTATGATTTTTTTTATGGTAATGCCCACACTTATTGGTGGTTTTGGTAATTGGTTTGTTCCTTTAATGATAGGAGCACCTGATATG		Bacillariophyta						0	0	1	0	0	0	0	0	0	0	0	0	0	0	0	0	0	0	0	0	0	0	0	0	0	0	0	0	0	0	0	0	0	0	0	0	0	0	0	0
9bdaed6f8f2f8b9dd5828fc0a576c708	TACTCTTTATTTAATTTTTGGAGCTTTTTCTGGTATAATTGGAGCTTGTGTTTCAATGTTAATTCGTATGGAATTAGCTCAGCCGGGTAATAATTTATTATTAGGTAATCATCAAATTTATAATGTTTTGATAACTGCTCATGGTGTTTTAATGATATTTTTTTTAGTTATGCCTGCTATGATTGGTGGATTTGGTAATTGATTTGTACCTATTATGATAGGTAGCCCTGACATG		Rhodophyta	Florideophyceae	Corallinales	Corallinaceae			0	0	1	0	0	0	0	0	0	0	0	0	0	0	0	0	0	0	0	0	0	0	0	0	0	0	0	0	0	0	0	0	0	0	0	0	0	0	0	0
9e2643cdcc6256f7d0c657f5ee714804	TACTTTATATATTATTTTTGGTGCAATTTCTGGTATTGCAGGAACTGCTTTATCACTTTATATTCGAATAACATTATCTCAACCAAACGGTAGTTTCTTAGATTATAATCATCACTTTTATAACGTAATTATTACAGGTCATGCTCTTCTTATGATTTTTTTCATGGTAATGCCTATATTAATTGGTGGATTCGGTAACTGGTTTGTTCCATTAATGATCGGAGCTCCTGATATG		Bacillariophyta						0	0	1	0	0	1	0	0	0	0	0	0	1	0	0	0	0	0	1	0	0	0	0	0	0	0	0	0	0	0	0	0	0	0	0	0	0	0	0	0
a14e16fd491d1a6fe2d98cd9b1dfb181	TACTTTATATCTTATTTTTGGAGCAATTTCTGGTATTGCAGGAACTGCTTTATCGCTTTATATTCGAATTACTTTAGCTCAACCAAATGGAAGTTTTTTAGAATATAATCATCATTTTTATAATGTGATCATTACTGGGCATGCTCTTCTTATGATCTTCTTTATGGTAATGCCTATTTTAATAGGAGGCTTTGGGAATTGGTTTGTTCCATTAATGATTGGGGCACCGGACATG		Bacillariophyta						0	0	1	0	0	0	0	0	1	1	0	0	0	0	0	1	0	0	0	1	0	0	0	0	0	0	0	0	0	0	0	0	0	0	0	0	0	0	0	0
a2188970990e0dbeaac099ac068c91a5	AACTTTATATATTATCTTTGGAGCAATTTCTGGTATTGCAGGAACTGCTCTATCACTTTATATTCGAATGACATTAGCTCAGCCGAACAGTTCATTTTTAGATTATAATCATCATTTTTATAATGTAATAATTACTGGTCACGCTTTTGTTATGATTTTTTTTATGGTAATGCCCATTTTAATTGGTGGATTTGGTAACTGGTTTGTACCATTAATGATCGGGGCACCCGATATG		Bacillariophyta						0	0	1	0	0	0	0	0	0	0	0	0	0	0	1	0	0	0	0	0	0	0	0	0	0	0	0	0	0	0	0	0	0	0	0	0	0	0	0	0
a311a8534369b8f543a404acbe26ed75	TACTTTATATTTAATTTTTGGTGCAATTTCAGGTGTAGCTGGTACTGCGTTGTCACTATATATTCGAATTACTTTAGCTCAACCAAATAATAATTTTTTAGAATATAACCATCATTTGTATAATGTAATTGTAACAGGGCATGCTTTTATTATGATTTTTTTTATGGTTATGCCAACTTTAATAGGTGGATTTGGAAATTGGTTTGTTCCGTTAATGATTGGAGCTCCTGATATG		Bacillariophyta						0	0	1	0	0	0	1	0	0	0	0	0	0	0	0	0	0	0	0	0	0	0	0	0	0	0	0	0	0	0	0	0	0	0	0	0	0	0	0	0
a3f1d635745b55481880c96a05d06974	TACATTGTATTTAATATTTGGAGCTATTTCTGGTGTAGCAGGTACTGCTTTATCGATGTATATCCGAATTACATTATCACAACCAAATAATGATTTTTTAGCATATAATCATCATTTTTATAATGTTGTGGTGACCGGTCATGCGTTTGTTATGATTTTTTTTATGGTAATGCCTACACTTATTGGTGGTTTTGGTAATTGGTTTGTTCCTTTAATGATAGGAGCACCTGATATG		Bacillariophyta						0	0	1	0	0	0	0	0	1	0	0	0	1	0	0	0	1	0	0	0	0	0	0	0	0	0	0	0	0	0	0	0	0	0	0	0	0	0	0	0
a44b25ac6b48b89eabb2d82c1da82690	AACCTTATATATTATTTTTGGTGGTATCGCTGGTGTAGCGGGTACTGCATTATCTCTTTATATAAGGATTACATTATCACAGCCTAATGGCAGTTTTTTAGAATATAATCATCACTTTTATAACGTAATCGTGACAGGTCATGCATTCGTTATGATTTTCTTTATGGTAATGCCAATTTTAATTGGTGGTTTCGGAAATTGGTTCGTTCCATTAATGATCGGTGCTCCTGATATG		Bacillariophyta						0	0	1	0	0	0	0	0	0	0	0	0	1	0	0	0	0	0	0	0	0	0	0	0	0	0	0	0	0	0	0	0	0	0	0	0	0	0	0	0
a460230754b724d3d75218ee281d950b	TACTTTATATATTATTTTTGGAGCAATTTCTGGTATTGCAGGAACTGCTTTATCACTTTATATTCGAATTACTCTAGCTCAACCAAATGGAAGTTTTTTAGAATATAATCATCATTTTTATAACGTGATTATTACTGGACATGCTATTCTTATGATTTTTTTTATGGTAATGCCTATTTTAATAGGTGGATTCGGAAACTGGTTCGTACCGCTGATGATTGGAGCACCAGATATG		Bacillariophyta	Bacillariophyceae	Bacillariales				0	0	1	0	0	0	0	1	1	1	0	0	0	0	0	1	0	0	0	0	0	0	0	0	0	0	0	0	0	0	0	0	0	0	0	0	0	0	0	0
a661668d424ab1a4a62ae8221d992eea	TACTTTATATTTAATTTTCGGTGGATTTGCCGGTGTTATTGGTACTGTTTTATCTGTTTTAATACGTTTAGAATTAGCGTATCCTGGAAATCAAGTATTTTTAGGAAATCATCAATTATATAATTCAATTGTAACTGCGCATGCATTTATTATGATTTTTTTTATGGTTATGCCAATTTTAATTGGTGGTTTTGGGAATTGGTTAGTTCCTTTAATGTTAGGTGCACCAGATATG		Rhodophyta	Bangiophyceae	Bangiales				0	0	1	0	0	0	0	0	0	0	0	1	0	0	0	0	0	0	0	0	0	0	0	0	0	0	0	0	0	0	0	0	0	0	0	0	0	0	0	0
a7ca1a0b8dfb14b7f2a0fa08f972f98e	AACTTTATACATTATTTTTGGAGCAATTTCTGGTATTGCAGGAACTGCATTATCACTTTACATTCGAATAACATTATCTCAGCCTAACAGTAGTTTTTTAGAGTATAATCATCATTTTTATAATGTGGTAATTACGGGTCATGCTCTTTTAATGATTTTTTTTATGGTAATGCCAATTTTAATAGGCGGTTTTGGAAACTGGTTTGTTCCTTTAATGATTGGTGCACCAGATATG		Bacillariophyta						0	0	1	0	1	0	0	0	0	0	0	0	0	0	0	0	1	0	0	0	0	0	0	0	0	0	0	0	0	0	0	0	0	0	0	0	0	0	0	0
a9047309036ffdebc37791be44585c55	TACTTTATATTTAATTTTTGGTGCAATATCTGGTGTTGCAGGAACAGCATTATCGTTATATATCCGAATTACTTTAGCGCAGCCTAATAATAATTTTTTAGAGTATAACCATCATCTTTATAATGTAATTGTTACAGGTCATGCTTTTATTATGATTTTTTTTATGGTTATGCCAACATTAATTGGAGGTTTTGGTAACTGGTTTGTTCCGTTAATGATTGGTGCACCAGATATG		Bacillariophyta						0	0	1	0	1	0	0	1	1	0	0	0	0	0	0	0	0	0	0	0	0	1	0	0	0	0	0	0	0	0	0	0	0	0	0	0	0	0	0	0
a940fe613f23134906b36a25b42568c3	AACTTTATATATTATTTTTGGTGGTATCGCAGGTGTAGCTGGTACCGCATTGTCTCTTTACATTAGAATTACCCTTTCACAACCAAATGGAGGTTTTCTAGAGTACAATCACCATTTCTATAATGTGGTTGTTACCGGTCATGCATTTATTATGATTTTTTTCATGGTAATGCCAATTTTGATTGGTGGATTCGGTAACTGGTTTGTTCCATTAATGATTGGAGCTCCAGATATG		Bacillariophyta						0	0	1	0	0	0	0	0	0	0	0	0	0	0	0	0	0	0	0	0	0	0	0	0	0	0	0	0	0	0	0	0	0	0	0	0	0	0	0	0
a9aec51f1e006c4695601c6bb9d59694	AACTTTATATCTTCTTTTCGGTGCAGTAGCAGGGGTTGCTGGTACTGTCTTATCATTATATATTCGACTTTCATTAGCACAGCCTGGTTCAACCTATTTAGATCATAACTATCATCTATACAACGTTATTGTTACTGGTCATGCTTTTGTTATGATTTTCTTTTCTGTTATGCCTATTATGATTGGTGGCTTTGGAAATTGGTTTGTGCCTTTAATGATTGGTGCTCCAGATATG		Bacillariophyta						0	0	1	0	0	0	0	1	0	0	0	0	0	0	0	0	0	0	0	0	0	0	0	0	0	0	0	0	0	0	0	0	0	0	0	0	0	0	0	0
aa6a53b01993f02fe4737e3c589bc149	AACATTATATATTATTTTTGGTGCTATTTCTGGAGTAGCTGGTACAGCATTATCTCTTTATATTAGACTTACTTTGGCACAACCCAATAGTAGTTTTTTAGAATATAATCACCACTTATATAATGTAATTGTAACAGGTCATGCTTTTGTTATGATTTTTTTCATGGTAATGCCTGTACTGATTGGAGGTTTCGGAAATTGGTTCGTGCCTTTAATGATCGGTGCTCCTGATATG		Bacillariophyta						0	0	1	0	0	0	0	0	0	0	0	0	0	0	0	0	0	0	0	0	0	0	0	0	0	0	0	0	0	0	0	0	0	0	0	0	0	0	0	0
ac35f4f00cf997dd4f943f2963fd10a6	TACTTTATATTTAATTTTTGGAGCTTTTTCAGGAGTGATCGGAACTTGTTCCTCGTTACTTATTAGAATGGAACTAGCTCAACCAGGTAATCAGATTTTAGGAGGAAATCATCAGCTTTATAATGTAATCATTACAGCTCATGCCTTCTTAATGATTTTCTTTATGGTTATGCCGGCTTTAATCGGTGGTTTTGGGAACTGGTTTGTTCCTATTATGATCGGTGCTCCGGACATG	Viridiplantae	Chlorophyta	Chloropicophyceae	Chloropicales	Chloropicaceae	Chloropicon		0	0	1	0	0	0	0	0	0	0	0	0	0	0	0	0	0	0	0	0	0	0	0	0	0	0	0	0	0	0	0	0	0	0	0	0	0	0	0	0
ac722b9ac5e7938f27b9e9a9e7564f10	TACCTTATATATTATTTTTGGTGCTATTGCGGGTGTAGCTGGTACAGCTTTATCTCTTTATATTAGAGTGACATTATCTCAACCTAACGGTAGTTTCCTAGAGTATAATCACCATTTATATAATGTGATTGTAACCGGTCATGCTTTCGTTATGATCTTTTTCATGGTAATGCCAGTACTGATCGGCGGTTTCGGTAATTGGTTTGTTCCATTAATGATTGGTGCTCCTGATATG		Bacillariophyta						0	0	1	0	0	0	0	0	0	0	0	0	0	0	0	0	0	0	0	0	0	0	0	0	0	0	0	0	0	0	0	0	0	0	0	0	0	0	0	0
adb58cd6d280510202b75b11dc70d32b	TACTTTGTATTTAATATTTGGAGCAACTTCTGGTGTAGCTGGTACTGCTCTTTCACTTTTTATACGATTGACTTTATCTGAGCCAAATAATAGTTTTTTAGAAAATAATTATCAATTATACAATGTTATAGTAACTGGTCATGCTTTTATCATGATTTTTTTTATGGTTATGCCTACTTTAATAGGCGGTTTTGGCAATTGGTTTGTGCCTTTAATGATAGGAGCTCCAGATATG		Bacillariophyta						0	0	1	0	0	1	1	1	0	1	0	0	0	0	0	0	0	1	0	0	0	0	0	0	0	0	0	0	0	0	0	0	0	0	0	0	0	0	0	0
aecad971b150f8479c0bcfbb0a43ec9e	AACACTATACCTAATTTTTGGTGGTGTTGCTGGAGTAGCTGGTACAGCTTTATCTTTATATATTCGGTTTACTTTAGCTCAACCTAACGGTAGCTTTTTAGAGTACAACCATCATTTATATAATGTTATTGTAACAGGACATGCATTTGTTATGATTTTTTTCATGGTAATGCCTGTATTAATTGGAGGTTTTGGTAACTGGTTTGTTCCTTTAATGATTGGAGCTCCAGATATG		Bacillariophyta						0	0	1	0	0	0	0	0	0	0	0	0	0	0	0	0	0	0	0	0	0	0	0	0	0	0	0	0	0	0	0	0	0	0	0	0	0	0	0	0
b158ad08a632627b2eb4545a68bd28fb	TACTTTATATATTATCTTTGGAGCAATTTCTGGTATCGCAGGAACTGCTTTATCACTCTATATTCGAATTACTTTATCTCAACCAAACGGAAGTTTTTTAGAATATAACCATCATTTTTATAACGTGATCATTACTGGCCACGCTATTCTTATGATTTTTTTTATGGTAATGCCTATTTTAATTGGCGGATTTGGAAACTGGTTTGTGCCGTTGATGATTGGAGCACCAGATATG		Bacillariophyta	Bacillariophyceae	Bacillariales				0	0	1	0	0	0	0	0	0	0	0	0	0	0	0	0	0	0	0	0	0	0	0	0	0	0	0	0	0	0	0	0	0	0	0	0	0	0	0	0
b1ff7fa0b7c7a1a0f76ade27eeadfc34	AACTCTTTATATTATTTTTGGTGGTATCGCTGGTGTAGCAGGTACCGCTTTATCGCTTTATATAAGGATTACCTTAGCACAACCAAATGGAAGTTTCTTAGAATACAACCACCATTTTTATAACGTAATTGTAACTGGTCATGCATTTATCATGATTTTCTTTATGGTTATGCCAATTTTAATTGGTGGTTTTGGTAACTGGTTCGTTCCATTAATGATTGGTGCGCCTGATATG		Bacillariophyta	Bacillariophyceae	Bacillariales				0	0	1	0	0	0	0	0	0	0	0	0	0	0	0	0	0	0	0	0	0	0	0	0	0	0	0	0	0	0	0	0	0	0	0	0	0	0	0	0
b2814cdb33d2f5a91eda8abb6c22b8d8	TACTCTTTATTTAATTTTCGGAGCCTTTTCAGGAGTTTTAGGTGGCTGTATGTCTATGCTTATTCGTATGGAACTAGCTCAACCAGGCAATCACTTACTTTTAGGTAATCATCAAGTTTATAATGTCCTTATAACAGCTCATGCATTCTTGATGATTTTCTTCATGGTTATGCCGGTAATGATTGGAGGTTTTGGAAATTGATTGGTTCCAATCATGATTGGCAGTCCAGATATG		Rhodophyta	Florideophyceae	Gigartinales	Kallymeniaceae	Meredithia		0	0	1	0	0	0	0	0	0	0	0	0	0	0	0	0	0	0	0	0	0	0	0	0	0	0	0	0	0	0	0	0	0	0	0	0	0	0	0	0
b3623ad76f15f0531c117568bbc5d9a6	TACTTTATACTTATTATTTGCTGTTATTGCGGGGATTGTAGGTACTTATTTTTCTGCTTTGATTAGAATGGAATTAGCTTATCCAGGAAATGGAGTTTTTCATGGTGATTATCAATTATATAATGTGGTTGTTACTGCACACGCATTTATTATGATTTTTTTTATGGTAATGCCTGCAATGATTGGAGGTTTTGGTAATTGATTTGTTCCTTTAATGATTGGTGCGCCAGATATG	Metazoa							0	0	1	0	0	0	0	0	0	0	0	0	0	0	0	0	0	0	0	0	0	0	0	0	0	0	0	0	0	0	0	0	0	0	0	0	0	0	0	0
b36f95609ea93f7a3e8a44467e6de627	AACTCTTTATATTATTTTTGGTGGTATTGCTGGTGTAGCAGGTACCGCTTTATCACTTTATATAAGACTTACCTTAGCGCAACCAAATGGAAGTTTCCTTGAGTATAACCACCATTTTTATAATGTGGTTGTAACAGGTCACGCATTTGTTATGATTTTTTTCATGGTTATGCCAATCCTAATTGGTGGTTTTGGTAACTGGTTTGTTCCATTAATGATTGGTGCGCCTGATATG		Bacillariophyta						0	0	1	0	0	0	0	0	0	0	0	0	0	0	0	0	0	1	0	0	0	0	0	0	0	0	0	0	0	0	0	0	0	0	0	0	0	0	0	0
b5ccb63b046bd637c03aa4a77afbe1a9	AACATTGTATATTATTTTCGGTGGTATTGCTGGTGTAGCAGGTACAGCTTTATCTCTTTACATCAGACTTACTCTTGCACAACCAAATGGTAGCTTTTTAGAATATAACCATCATTTGTATAACGTGATCGTAACTGGTCATGCTTTTGTTATGATTTTTTTCATGGTAATGCCTGTATTGATTGGAGGGTTTGGAAACTGGTTTGTACCATTAATGATCGGTGCTCCTGATATG		Bacillariophyta						0	0	1	0	0	0	0	0	0	0	0	0	0	0	0	0	0	0	0	0	0	0	0	0	0	0	0	0	0	0	0	0	0	0	0	0	0	0	0	0
b88628172a54babab2119dfc46cf0164	TACTTTATATTTAATATTTGCTGTTTTAGCAGGTATTGTAGGTACTTATTTTTCAGCTTTAATTCGTTTAGAGTTAGCATATCCAGGTAATGGTCTTTTTCAAGGTGATTATCAATTATATAATGTTGTAATAACTGCTCATGCTTTTATTATGATTTTTTTTATGGTTATGCCAGCAATGATTGGTGGTTTTGGTAATTGATTTGTACCTTTAATGATTGGAGCTCCAGATATG		Discosea						0	0	1	0	0	0	1	1	1	1	0	1	1	0	0	0	1	0	1	0	0	0	0	0	0	0	0	0	0	0	0	0	0	0	0	0	0	0	0	0
b99af932b217ecf2c6b6304577aa7a6c	TACTTTATACCTTATCTTCGGAGCTATCTCTGGTGTAGCAGGTACAGCTCTATCATTATATATTCGGATTACTTTAGCGCAACCTAACGGAAGTTTCCTAGAGTATAACCACCACCTGTATAATGTTATTGTAACAGGTCATGCATTTGTTATGATCTTTTTCATGGTTATGCCTGCATTAATTGGAGGATTTGGAAACTGGTTTGTTCCTCTTATGATTGGAGCACCAGATATG		Bacillariophyta						0	0	1	0	0	1	0	0	0	0	0	0	0	0	0	0	0	1	0	0	0	0	0	0	0	0	0	0	0	0	0	0	0	0	0	0	0	0	0	0
bcf11980634ee210c8b71ed29d736981	AACTCTTTACTTAATTTTTGGGGCGTTTTCAGGAGTGTTAGGTGGTTGCATGTCAATGCTAATTCGTATGGAACTAGCACAGCCCGGAAATCATTTATTACTTGGAAATCACCAAATTTATAATGTTTTAATAACGGCGCATGCCTTTTTAATGATTTTTTTTATGGTAATGCCTGTTATGATTGGTGGGTTTGGAAACTGGTTTGTTCCAATTATGATTGGAAGTCCTGATATG		Rhodophyta						0	0	1	0	0	0	0	0	1	1	0	0	0	0	0	0	0	0	0	0	0	0	0	0	0	0	0	0	0	0	0	0	0	0	0	0	0	0	0	0
bdef161bac628417daf4b6c4012f6dcd	TACCTTATATATTATTTTTGGTGCTATTGCGGGTGTAGCTGGTACAGCTTTATCTCTTTATATTAGAATGACATTATCTCAACCTAACGGTAGTTTCCTAGAGTATAATCACCATTTATATAATGTGATTGTAACCGGTCATGCTTTCGTTATGATCTTTTTCATGGTAATGCCAGTACTAATCGGCGGTTTCGGTAATTGGTTTGTTCCATTAATGATTGGTGCTCCTGATATG		Bacillariophyta						0	0	1	0	0	0	0	0	0	0	0	0	0	0	0	0	0	0	0	0	0	0	0	0	0	0	0	0	0	0	0	0	0	0	0	0	0	0	0	0
be0e24f0ff51bb36715852c91f9105d5	TACCTTATATATTATTTTTGGTGCTATTGCGGGTGTAGCTGGTACAGCTTTATCTCTTTATATTAGAATGACATTATCTCAACCTAACGGTAGTTTCCTAGAGTATAATCACCATTTATATAATGTGATCGTAACCGGTCATGCTTTCGTTATGATTTTTTTCATGGTAATGCCAGTACTGATCGGCGGTTTCGGTAATTGGTTTGTTCCATTAATGATTGGTGCTCCTGATATG		Bacillariophyta						0	0	1	0	0	0	0	0	0	0	0	0	0	0	0	0	0	0	0	0	0	0	0	0	0	0	0	0	0	0	0	0	0	0	0	0	0	0	0	0
bf58585645a39cf2b5c9a4bf442cb668	TACTTTGTACTTAATATTCGGAGCTATTTCAGGTGTTGCAGGTACAGCTCTATCATTATATATTAGAATAACTTTATCTCAACCAAATAATGATTTTTTAGCTTATAACCATCATTTTTATAATGTTGTGGTAACTGGTCATGCTTTTGTTATGATTTTTTTTATGGTAATGCCTACATTAATTGGTGGTTTCGGTAATTGGTTTGTTCCTTTAATGATAGGAGCACCAGATATG		Bacillariophyta						0	0	1	0	0	0	0	0	0	0	0	0	0	0	0	0	0	0	0	0	0	0	0	0	0	0	0	0	0	0	0	0	0	0	0	0	0	0	0	0
bfad602250ff3d38a8e82d0b98c7d8e2	AACTTTATATATTATCTTTGGAGGAATTTCAGGTATTGCAGGAACTGCTTTATCACTTTATATTAGAATAACTTTAGCTCAACCTAACAGTAGCTTTTTAGATTACAACCATCATTTTTATAACGTGATTATTACAGGTCACGCTATTCTTATGATTTTTTTTATGGTAATGCCTATTTTAATTGGTGGTTTTGGAAACTGGTTTGTACCATTAATGATTGGAGCACCAGATATG		Bacillariophyta	Bacillariophyceae	Bacillariales				0	0	1	0	0	0	0	1	1	1	0	0	0	0	0	0	0	0	0	0	0	0	0	0	0	0	0	0	0	0	0	0	0	0	0	0	0	0	0	0
bfdbfa7846ab5295d44556fe3d025cf1	AACTTTATATCTTATTTTTGCTGCGTTTGCAGGTATTATTGGTACTATTTTTTCTGTTGTTATTCGTATGGAATTAGCATATCCTGGAGATCAAGTTTTAGCAGGGGATTACCAGTTATATAATGTTATTATAACCGCTCATGCTTTTATTATGATTTTTTTTATGGTTATGCCTGCATTATTAGGTGGTTTAGGTAATTGGTTTGTGCCTTTAATGATAGGTGCTCCTGATATG		Discosea						0	0	1	0	0	0	0	0	0	0	0	0	0	0	0	0	0	0	0	0	0	0	0	0	0	0	0	0	0	0	0	0	0	0	0	0	0	0	0	0
c13ca256fa01e6175f85f8edff60e302	AACCCTTTATATCATTTTTGGTGGTATCGCGGGTGTAGCAGGTACTGCTTTATCTTTGTATATAAGAATCACTTTAGCACAACCAAATGGAAGCTTTTTAGAGTACAATCACCATTTTTATAATGTGGTTGTAACTGGTCATGCTTTCATCATGATTTTTTTCATGGTTATGCCAATTTTAATCGGTGGTTTTGGTAATTGGTTCGTTCCATTAATGATCGGTGCGCCTGATATG		Bacillariophyta						0	0	1	0	0	0	0	0	0	0	0	0	0	0	0	0	0	0	1	0	0	0	0	0	0	0	0	0	0	0	0	0	0	0	0	0	0	0	0	0
c192d22bf8948abb0f1bf9c807624679	TACTTTATACTTAATTTTCGGAGCTATCGCAGGTGTCGCAGGTACAGCTCTATCTTTATATATTCGAATTACACTATCTCAACCAAATAGTAGTTTTTTAGAATATAATCATCATTTTTACAATGTAATTGTAACAGGACATGCTTTTGTTATGATCTTTTTTATGGTAATGCCTATTTTAATCGGTGGTTTCGGTAATTGGTTTGTTCCTCTTATGATCGGTGCTCCTGATATG		Bacillariophyta						0	0	1	0	0	0	0	0	0	0	0	0	0	0	0	0	0	0	0	0	0	0	0	0	0	0	0	0	0	0	0	0	0	0	0	0	0	0	0	0
c592b6189c06490209df0fed330863d9	AACTCTTTATATCATTTTTGGTGCTATTGCTGGTGTAGCAGGTACCGCTTTGTCACTTTATATTAGACTTACCTTAGCACAACCAAATGGAAGTTTTCTAGAATATAATCACCATTTTTATAATGTGGTTGTAACTGGTCACGCATTTATTATGATTTCCTTCATGGTTATGCCAATCTTGATTGGTGGTTTTGGTAACTGGTTTGTTCCATTAATGATTGGTGCGCCTGATATG		Bacillariophyta						0	0	1	0	0	0	0	0	0	0	0	0	0	0	0	0	0	0	0	0	0	0	0	0	0	0	0	0	0	0	0	0	0	0	0	0	0	0	0	0
c6989b71ebe20a9f1a8d260266a3c1db	AACTTTATATATAATTTTTGGTGGTATTGCAGGTGTTGCAGGTACCGCTTTATCTCTTTATATAAGGATTACTTTATCACAACCTAATGGTAGTTTTTTAGAATATAATCACCATTTTTATAACGTAATCGTAACAGGTCATGCCTTTGTTATGATTTTTTTCATGGTAATGCCAATCCTTATTGGTGGATTCGGTAACTGGTTTGTTCCATTAATGATTGGTGCTCCTGATATG		Bacillariophyta						0	0	1	0	0	0	0	1	0	1	0	0	0	0	0	0	1	0	0	0	0	0	0	0	0	0	0	0	0	0	0	0	0	0	0	0	0	0	0	0
cb1d53121cbf720abccb14714c93f841	AACTTTATATCTAATTTTTGGAGCAGTAGCTGGAGTAGCTGGTACTGTTTTATCTTTATATATTCGATTAACATTAGCACAACCTGACTCATCATTTTTAAGTTCGAATTATCACTTATATAATGTTATTGTTACTGGTCATGCGTTTGTTATGATTTTTTTTTCTGTTATGCCTATATTAATTGGTGGTTTTGGAAACTGGTTTGTTCCATTAATGATTGGAGCTCCGGATATG		Bacillariophyta						0	0	1	0	0	0	0	1	0	0	0	0	0	0	0	0	0	0	0	0	0	0	0	0	0	0	0	0	0	0	0	0	0	0	0	0	0	0	0	0
cc4224a4d1d849977537c3378c171716	AACTTTATATATTATTTTTGGCGGTATTGCAGGTGTTGCAGGTACAGCTTTATCTCTTTATATAAGGATTACTCTATCACAGCCTAATGGTAGTTTTTTAGAATATAATCACCATTTCTATAATGTAATCGTAACAGGTCATGCATTTGTTATGATTTTTTTTATGGTAATGCCGATCCTTATTGGTGGATTCGGTAACTGGTTTGTTCCATTAATGATCGGTGCTCCTGACATG		Bacillariophyta						0	0	1	0	0	0	0	0	0	0	0	0	0	0	0	0	0	0	0	0	0	0	0	0	0	0	0	0	0	0	0	0	0	0	0	0	0	0	0	0
cd730ff40e83c6f13b8b26ee369f8952	TACTTTATATTTAGTTTTTGGTGTTGGAGCAGGTCTAATTGGGACTGCTTTTAGTATGCTTATACGATTGGAACTTTCTGCGCCAGGCGCTATGTTAGGTGATGATCATCTTTATAATGTAATTGTAACAGCACATGCTTTTATTATGATTTTTTTTTTAGTAATGCCGGTTATGATTGGGGGATTTGGAAACTGGTTAGTGCCATTATATATTGGGGCACCGGATATG	Metazoa	Cnidaria	Anthozoa	Scleractinia	Montastraeidae	Montastraea	Montastraea cavernosa	0	0	1	0	0	0	0	0	0	0	0	0	0	0	0	0	0	0	0	0	0	0	0	0	0	0	0	0	0	0	0	0	0	0	0	0	0	0	0	0
cd7b55c47ddae11663d70ea86b9d4b3a	AACTCTTTATATTATTTTTGGTGGTATTGCGGGTGTAGCAGGTACTGCTTTATCACTTTACATCAGAATTACATTAGCACAACCTAATGGTAGTTTTTTGGAATACAATCATCATTTCTATAATGTGGTTGTTACTGGTCATGCATTTATCATGATTTTCTTCATGGTTATGCCAATTCTAATTGGTGGTTTTGGTAATTGGTTTGTTCCATTGATGATCGGTGCACCAGATATG		Bacillariophyta						0	0	1	0	1	0	0	0	0	0	0	0	0	0	0	0	0	0	0	0	0	0	0	0	0	0	0	0	0	0	0	0	0	0	0	0	0	0	0	0
cdca8038860fa60a4fb0508026639df8	TACATTATACATTATATTTGGTGCAATTTCTGGTGTAGCAGGTACCGCTTTATCTTTATATATTCGATTAACCCTAGCTCATCCTAATGGAAATTTTTTAGAATATAACCATCATTTATATAATGTTATTGTTACCGGACATGCTTTTATTATGATTTTTTTTATGGTAATGCCTACTTTAATTGGAGGTTTCGGTAACTGGTTTGTTCCGTTAATGATCGGGGCACCTGACATG		Bacillariophyta						0	0	1	0	0	0	0	0	0	0	0	0	0	0	0	0	0	0	0	0	0	0	0	0	0	0	0	0	0	0	0	0	0	0	0	0	0	0	0	0
cf36c2924d8821e67e5268eab5cc75ea	AACTTTATATATTATCTTTGGAGCAATTTCAGGTATTGCAGGGACAGCTTTATCGTTATATATTCGAATTACTTTATCGCAGCCAAATAGTAGTTTTTTAGAATATAACCATCATTTCTACAACGTGGTTATTACAGGTCATGCTATTTTAATGATTTTTTTTATGGTAATGCCTATTTTAATTGGTGGTTTCGGTAACTGGTTCGTACCATTAATGATCGGAGCCCCTGATATG		Bacillariophyta						0	0	1	0	0	0	0	0	0	0	0	0	0	0	0	0	0	0	0	0	0	0	0	0	0	0	0	0	0	0	0	0	0	0	0	0	0	0	0	0
d023a7e1470f02906b1d855ad2c001e5	AACTTTATATATTATTTTCGGAGCAATTTCTGGTATAGCAGGAACTGCCTTATCACTTTATATTCGAATAACTCTATCTCAACCTAATAGTGGTTTTTTAGAATCAAATTATCATTTTTATAATGTAATCATCACAGGTCATGCTATTTTAATGATTTTTTTCATGGTAATGCCTATTTTAATTGGAGGATTTGGTAACTGGTTTGTGCCACTAATGATCGGAGCACCTGATATG		Bacillariophyta						0	0	1	0	0	0	0	0	0	0	0	0	0	0	0	0	0	0	0	0	0	0	0	0	0	0	0	0	0	0	0	0	0	0	0	0	0	0	0	0
d37d5bf49e02aaa683d15399025c246d	AACTCTTTACTTAATTTTTGGGGCGTTTTCAGGAGTGTTAGGTGGTTGCATGTCAATGCTAATTCGTATGGAACTAGCGCAGCCCGGAAATCATTTATTACTTGGAAATCACCAAATTTATAATGTTTTAATAACGGCGCATGCCTTTTTAATGATTTTTTTTATGGTAATGCCTGTTATGATTGGTGGGTTTGGAAACTGGTTTGTTCCAATTATGATTGGAAGTCCTGATATG		Rhodophyta						0	0	1	0	0	0	0	0	0	0	0	0	0	0	0	0	0	0	0	0	0	0	0	0	0	0	0	0	0	0	0	0	0	0	0	0	0	0	0	0
d57035c7ca82d3104ddf4bd5eaff5b9a	GACACTTTATTTATTGTTTGGGGCTTTTGGGGGGATGATTGGTACAGCATTTAGTATGCTTATAAGATTAGAATTATCTGCCCCAGGGGCGATGTTAGGGGATGATCATTTATATAATGTTATAGTGACTGCTCATGCCTTTGTAATGATATTTTTCTTAGTTATGCCAGTAATGATAGGGGGTTTTGGAAATTGATTAGTTCCTTTATATATTGGTGCACCTGACATG	Metazoa	Porifera	Demospongiae	Haplosclerida	Petrosiidae	Xestospongia		0	0	1	0	0	0	0	0	0	0	0	0	0	0	0	0	0	0	0	0	0	0	0	0	0	0	0	0	0	0	0	0	0	0	0	0	0	0	0	0
d578b823c0e59e43b222c57df8ccca75	AACTTTGTACTTAATCTTCGGGGCAATCTCTGGAGTTGCGGGAACTGCTTTATCTTTATATATCAGAATAACACTAGCTCAACCCAATAGTAGCTTTTTAGAGTATAACCACCACCTATATAACGTGATTGTTACTGGTCATGCTATTTTAATGATTTTCTTCATGGTAATGCCAACATTAATTGGAGGTTTCGGTAATTGGTTCGTTCCTTTAATGATTGGGGCTCCAGATATG		Bacillariophyta						0	0	1	0	0	0	0	0	0	0	0	0	0	0	0	0	0	0	0	0	0	0	0	0	0	0	0	0	0	0	0	0	0	0	0	0	0	0	0	0
d6c305e3eb5de9276bf3780a8921fcae	AACTTTATATATTATCTTTGGAGCAATTTCTGGAATTGCAGGAACTGCTTTATCACTTTATATTCGAATTACACTTTCTCAACCAAACAATTCGTTCTTAGAATACAATCATCATTTTTATAATGTAATCGTTACAGGTCATGCTATTTTAATGATTTTTTTCATGGTAATGCCTATCTTAATTGGCGGTTTTGGTAATTGGTTCGTTCCTTTAATGATTGGAGCACCGGATATG		Bacillariophyta						0	0	1	0	0	0	0	0	1	0	0	0	0	0	0	1	0	0	0	0	0	0	0	0	0	1	0	0	0	0	0	0	0	0	0	0	0	0	0	0
d9133b11e730621bb7ccbdf96dbae351	TACATTGTATTTAATATTTGGAGCTATTTCTGGTGTAGCAGGTACTGCTTTATCGATGTATATCCGAATTACATTATCACAACCAAATAATGATTTTTTAGCATATAATCATCATTTTTATAATGTTGTGGTGACCGGTCATGCGTTTGTTATGATTTTTTTTATGGTAATGCCCACACTTATTGGGGGTTTTGGTAATTGGTTTGTTCCTTTAATGATAGGAGCACCTGATATG		Bacillariophyta						0	0	1	0	0	0	0	0	0	0	0	0	0	0	0	0	0	0	0	0	0	0	0	0	0	0	0	0	0	0	0	0	0	0	0	0	0	0	0	0
d92b1986aa42cc6c7af58b034474f2a8	AACTTTGTATTTAATTTTTGCAGCTTTATCTGGTATTGCAGGTACAATTTTATCATTTTACATAAGAATGTTATTATCACACCCAAATTCGAATTTTTTAGAGTACAACCATCATTTTTATAATGTGATTGTAACAGGGCATGCTTTCTTAATGATCTTTTTTTTAGTAATGCCTGCTTTAATAGGAGGTTTTGGTAACTGGTTTGTGCCATTAATGATTGGTGCACCAGACATG		Bacillariophyta						0	0	1	0	0	0	0	0	0	0	0	0	0	1	0	0	0	0	0	0	0	0	0	0	0	0	0	0	0	0	0	0	0	0	0	0	0	0	0	0
da2b7fffeea891bfcd434bb5d7a88d43	TACTTTATATATTATTTTCGGTGGTATAGCTGGTGTAGCCGGTACAGCATTATCTTTATATATTCGAATAACATTATCTCAACCTAATGGAAGTTTTCTAGAATACAATCACCATTTATATAATGTAATAGTGACAGGTCATGCTTTTGTTATGATTTTTTTTATGGTAATGCCTGTACTAATTGGTGGTTTTGGTAATTGGTTTGTTCCGTTAATGATCGGTGCTCCAGATATG		Bacillariophyta						0	0	1	0	0	0	0	0	0	0	0	0	0	0	0	0	0	0	0	0	0	0	0	0	0	0	0	0	0	0	0	0	0	0	0	0	0	0	0	0
db5d135ab5447b2408b79f1a898bae3c	TACATTATATTTAATTTTTGGTGCTTTTTCTGGAGTTATTGGGACTATTTTATCTATATTAATTCGTATGGAATTAGCTCAACCAGGTAATAATCTTTTAATGGGTAATCACCAGTTATATAATGTTATTGTAACAGCTCATGCATTTATTATGATTTTTTTTATGGTTATGCCTATTTTAATAGGTGGTTTTGGTAATTGGTTTGTACCTTTAATGTTAGGTGCACCTGATATG			Oomycota					0	0	1	0	1	1	0	0	0	0	0	0	0	0	0	0	0	0	0	0	0	0	0	0	0	0	0	0	0	0	0	0	0	0	0	0	0	0	0	0
df27db79660a3c4b882a8fd6c731b030	AACTTTATATATTATTTTCGGAGCAATTTCTGGTATTGCAGGAACTGCTTTATCACTTTATATTCGAATTACTTTATCTCAACCAAACGGAAGTTTTTTAGAATATAACCACCATTTTTATAATGTAATTATTACTGGACACGCTATTCTTATGATTTTTTTTATGGTAATGCCTATTCTAATTGGTGGATTCGGTAACTGGTTCGTACCATTAATGATTGGAGCACCAGATATG		Bacillariophyta	Bacillariophyceae	Bacillariales				0	0	1	0	0	0	0	0	1	0	0	0	0	0	0	0	0	0	0	0	0	0	0	0	0	0	0	0	0	0	0	0	0	0	0	0	0	0	0	0
df58500b1b37e2b87bb472124905b615	GACTCTTTATATTATTTTTGGTGGTATCGCTGGTGTAGCAGGTACCGCTTTATCGCTTTATATTCGTCTTACTTTAGCGCAACCAAATGGTAATTTCTTAGAATACAATCACCATTTTTATAATGTAGTTGTAACAGGCCATGCATTTATTATGATTTTTTTCATGGTGATGCCAATCCTAATTGGTGGTTTTGGTAACTGGTTTGTTCCATTAATGATTGGTGCGCCTGATATG		Bacillariophyta						0	0	1	0	0	0	0	0	0	0	0	0	0	0	0	0	0	0	0	0	0	0	0	0	0	0	0	0	0	0	0	0	0	0	0	0	0	0	0	0
df7a76da53975eac9fc3ba37fb5b38c1	TACTCTTTATCTTCTTTTTGGTGGGTTTTCTGGCCTATTAGGAACATGCTTCTCTCTTCTAATTCGTATGGAGTTAGCACAACCAGGAGACCAAATCTTAGGAGGAAATCATCAATTATATAACGTGATCATTACAGCTCACGCTTTCTTAATGATTTTCTTCATGGTTATGCCCGCATTAATCGGGGGTTACGGTAACTGGTTCGTACCTCTAATGATTGGTGCCCCAGATATG	Viridiplantae	Chlorophyta	Chloropicophyceae	Chloropicales	Chloropicaceae	Chloropicon	Chloropicon sieburthii	0	0	1	0	0	0	0	0	0	0	0	0	0	0	0	0	0	0	0	0	0	0	0	0	0	0	0	0	0	0	0	0	0	0	0	0	0	0	0	0
e0115819a0d83ee87654cadefe9055d1	TACTTTATATTTAATTTTTGGAGCTTTTTCAGGAGTGATCGGAACTTGTTTCTCGTTACTTATTAGAATGGAACTAGCTCAACCAGGTAATCAGATTTTAGGAGGAAATCATCAGCTTTATAATGTAATCATTACAGCTCATGCCTTCTTAATGATTTTCTTCATGGTTATGCCGGCTTTAATCGGTGGTTTTGGGAACTGGTTTGTTCCTATTATGATCGGTGCTCCGGACATG	Viridiplantae	Chlorophyta	Chloropicophyceae	Chloropicales	Chloropicaceae	Chloropicon		0	0	1	0	0	0	0	0	1	0	0	1	0	0	0	1	1	0	1	0	0	1	0	0	0	0	1	0	0	0	0	0	0	0	0	0	0	0	0	0
e01bc5d46668f5ed4263ce695da7fbb5	AACTCTTTATATTATCTTTGGTGGTATTGCTGGTGTAGCAGGTACCGCTTTATCACTTTATATCAGACTTACTTTAGCACAACCAAATGGAAGTTTCCTAGAATATAATCACCATTTTTATAATGTGGTTGTAACAGGTCACGCATTCGTGATGATTTTTTTCATGGTTATGCCAATTTTAATTGGTGGTTTTGGTAACTGGTTTGTTCCATTAATGATTGGTGCGCCTGATATG		Bacillariophyta						0	0	1	0	0	0	0	0	0	0	0	0	0	0	0	0	0	0	0	0	0	0	0	0	0	0	0	0	0	0	0	0	0	0	0	0	0	0	0	0
e07cb6eeb53a94e4acd7048b2a848fd7	TACATTATATCTTATTTTTGCCTTATTTGCTGGTGTTATCGGTACAGTATTTTCAATATTTATACGTATGGAGTTAGCGACAACGGGTGATCAAATTTTTAATGGGAATTATCAATTGTATAATGTAGTTATAACGGCACATGCATTTATTATGATATTTTTTATGGTTATGCCAGCACTTATTGGTGGTTTTGGTAATTGGTTTGTGCCCTTAATGTTAGGTGCTCCAGATATG		Discosea						0	0	1	0	0	0	0	0	0	0	0	1	1	1	0	0	0	0	0	0	0	1	0	0	0	0	0	0	0	0	0	0	0	0	0	0	0	0	0	0
e0a2e02ca54abf089869adaaefd43f37	TACTTTATATATTATCTTTGGAGCAATCTCTGGTATTGCAGGAACTGCTCTTTCACTGTATATTCGAATTACTTTATCTCAACCAAATGGAAGCTTTTTAGAATATAACCACCACTTTTACAACGTGATTATTACTGGTCACGCTATTCTGATGATTTTTTTTATGGTAATGCCTATTTTAATTGGCGGATTTGGAAACTGGTTCGTGCCGCTGATGATTGGAGCACCAGATATG		Bacillariophyta						0	0	1	0	0	0	0	0	0	0	0	0	0	0	0	0	0	0	0	0	0	0	0	0	0	0	0	0	0	0	0	0	0	0	0	0	0	0	0	0
e1c8c035df32765e01ea8488035eb613	AACATTATATTTAATTTTTGCAGTATTAGCCGGAATTGTTGGGACATACTTTTCTGCATTAATACGAATGGAATTAGCATACCCTGGAAATGGTATTTTTGCAGGTGATTATCAATTATATAATGTAGTCGTAACTGCACATGCATTTATCATGATTTTTTTTATGGTTATGCCTGCAATGATTGGAGGTTTTGGAAATTGATTTGTTCCTTTAATGATTGGAGCACCTGACATG		Discosea						0	0	1	0	0	0	0	0	0	0	0	1	1	0	1	0	1	0	1	0	0	1	0	1	0	0	0	0	0	0	0	0	0	0	0	1	0	0	0	0
e1d37296d779ee2486db9448f758cc10	TACTTTATATCTTATTTTTGGTGCAATTTCAGGTGTTGCTGGAACGGCATTATCTTTATATATTCGAATAACATTAGCACAACCTAACAGCTCGTTTTTAGAATATAATCACCAAATGTATAATGTAATAGTGACAGGTCATGCTTTTGTAATGATTTTTTTTATGGTTATGCCAACTTTAATTGGTGGATTTGGTAATTGGTTTGTGCCATTAATGATTGGTGCCCCAGATATG	Metazoa							0	0	1	0	0	1	0	0	0	0	0	0	0	0	0	0	0	0	0	1	0	1	0	0	0	0	0	0	0	0	0	0	0	0	0	0	0	0	0	0
e345cf69d030a5b0b144c7c9169f0646	TACATTATATTTAATATTTGGTGCTATTTCTGGAGTTGCAGGTACAACTTTATCTCTTTTCATACGTTTAACATTATCTCAACCTAATAGTGGTTTTTTAGAAAATAATCATCAATTATATAATGTTATCGTTACAGGTCATGCTTTTATTATGATTTTTTTTATGGTTATGCCTACTTTAATAGGAGGGTTTGGTAACTGGTTTGTACCATTAATGATAGGTGCTCCTGATATG		Bacillariophyta						0	0	1	0	0	0	0	0	0	0	0	0	0	0	0	0	0	0	0	0	0	0	0	0	0	0	0	0	0	0	0	0	0	0	0	0	0	0	0	0
e3d65ba546c325b9460606f14f763bb5	TACTTTATACCTTATCTTCGGAGCTATTTCTGGTGTAGCAGGTACAGCTCTATCATTATATATTCGGATTACTTTAGCGCAACCTAACGGAAGTTTCCTAGAGTATAACCACCATTTATATAATGTAATTGTAACGGGTCACGCATTTGTTATGATTTTTTTTATGGTTATGCCTGCATTAATTGGAGGATTTGGAAATTGGTTTGTTCCTCTTATGATTGGAGCACCAGATATG		Bacillariophyta						0	0	1	0	0	0	0	0	0	0	0	0	0	0	0	0	0	0	0	0	0	0	0	0	0	0	0	0	0	0	0	0	0	0	0	0	0	0	0	0
e487ce9b6c882697c4c57b22c5328599	AACTCTTTATATTATTTTCGGTGGTATCGCTGGTGTAGCAGGTACCGCTTTATCTCTTTATATAAGGATTACCTTAGCACAACCAAATGGAAGCTTCCTAGAGTATAACCACCATTTTTATAATGTGATCGTAACCGGTCACGCATTTATCATGATTTTCTTCATGGTTATGCCAATTCTAATCGGTGGTTTTGGTAACTGGTTCGTTCCATTAATGATTGGTGCGCCTGATATG		Bacillariophyta						0	0	1	0	0	0	0	0	0	0	0	0	0	0	0	0	0	0	0	0	0	0	0	0	0	0	0	0	0	0	0	0	0	0	0	0	0	0	0	0
e4b7b3dc959af96aad33d9f2463faa46	AACATTATATATCATTTTTGGTGCTATTTCTGGAGTAGCAGGTACAGCGTTATCTCTTTATATTAGACTTACTCTAGCACAACCAAACGGTAGTTTCTTAGAGTATAATCATCACTTATATAACGTAATTGTAACAGGTCATGCTTTTGTTATGATCTTTTTTATGGTAATGCCTGTACTGATTGGAGGTTTTGGAAACTGGTTCGTGCCTCTAATGATCGGTGCTCCTGATATG		Bacillariophyta						0	0	1	0	0	0	0	0	0	0	0	0	0	0	0	0	0	0	0	0	0	0	0	0	0	0	0	0	0	0	0	0	0	0	0	0	0	0	0	0
e4fa880f06354a374b5f9db128b9c7f5	TACTTTATACTTAATTTTTGCTTTTATTGCAGGATTAATAGGAACTTTTTTATCTGTAGTTATTAGATTAGAATTATCTAATATAGGTCCTACAGTTTTAGATTATAATCATCAAATTTATAATGTTGTTATAACAGCACATGGTGTTATTATGATTTTTTTTATGGTTATGCCAGCAATGATTGGTGGTTTTGGTAACTGATTTGTACCTTTAATGATCGGTGCACCTGATATG		Discosea						0	0	1	0	0	0	0	0	0	0	0	0	0	0	0	0	0	0	0	0	0	0	0	0	0	0	0	0	0	0	0	0	0	0	0	0	0	0	0	0
e59c8126f2c37a46f51de70e544f703f	AACTCTTTATATTATTTTTGGGGGTATCGCTGGTGTAGCAGGTACTGCTTTATCACTTTATATAAGGATTACTTTAGCACAACCAAATGGAAGTTTCTTAGAATACAATCACCACTTTTATAACGTGATCGTAACTGGTCATGCGTTTATCATGATTTTCTTCATGGTTATGCCAATTTTAATCGGTGGTTTTGGTAACTGGTTTGTTCCATTAATGATCGGTGCGCCTGATATG		Bacillariophyta	Bacillariophyceae	Bacillariales	Bacillariaceae			0	0	1	0	0	0	0	0	0	0	0	0	0	0	0	0	0	0	0	0	0	0	0	0	0	0	0	0	0	0	0	0	0	0	0	0	0	0	0	0
e5d9f337183e43c6d68c88318c66c89e	TACTTTATATATAATTTTCGGTGCTATTTCTGGTGTAGCAGGTACTGCTTTGTCATTATATATAAGAATAACATTATCTCAACCTAATAATGATTTTTTAGCGTATAACCACCATTTTTACAATGTTGTTGTAACAGGTCACGCATTCGTGATGATTTTTTTCATGGTTATGCCTACACTAATCGGTGGTTTTGGTAATTGGTTTGTGCCTTTAATGATAGGGGCGCCTGATATG		Bacillariophyta						0	0	1	0	0	0	0	0	0	0	0	0	0	0	0	0	0	0	0	0	0	0	0	0	0	0	0	0	0	0	0	0	0	0	0	0	0	0	0	0
e5ded4c94008fcd9ab1bae8ee8dfd4e2	AACATTATACATTATTTTTGGAGCAATTTCTGGTATCGCAGGAACTGCGTTATCTCTTTATATTCGAATAACTTTATCACAACCAAATGGAAGTTTTTTAGAATACAATCATCACTTTTATAATGTGATTATTACAGGTCATGCTATTTTGATGATTTTTTTTATGGTTATGCCGATTTTAATTGGTGGATTTGGTAATTGGTTTGTTCCACTAATGATCGGTGCACCTGATATG		Bacillariophyta						0	0	1	0	0	0	0	0	0	0	0	0	1	0	0	1	1	0	0	0	0	0	0	0	0	0	0	0	0	0	0	0	0	0	0	0	0	0	0	0
e738c1612f5f8d1f9d53fbac6dc3b6a4	AACTTTATATATTATTTTTGGAGCAATTTCTGGTATTGCAGGAACTGCTTTATCACTTTATATTCGAATTACTTTATCTCAACCAAACGGAAGTTTTTTAGAATATAATCACCACTTCTACAACGTGATCATTACTGGACACGCTATTCTTATGATTTTTTTTATGGTAATGCCTATCCTAATTGGTGGATTTGGTAATTGGTTCGTACCATTAATGATTGGAGCACCAGATATG		Bacillariophyta						0	0	1	0	0	0	0	0	1	0	0	0	0	0	0	0	1	0	0	0	0	0	0	0	0	0	0	0	0	0	0	0	0	0	0	0	0	0	0	0
e7fb341f4408ffdcbe1c65145726c223	TACTTTGTATCTAATATTTGGAGCTATTTCTGGTGTAGCAGGTACTGCTTTATCGATGTATATCAGAATTACATTATCACAGCCAAATAATGATTTTTTAGCGTATAATCATCATTTTTATAACGTTGTGGTGACAGGTCATGCGTTTGTTATGATCTTTTTTATGGTAATGCCTACACTTATAGGTGGTTTTGGTAATTGGTTTGTTCCTTTAATGATAGGAGCACCTGATATG		Bacillariophyta						0	0	1	0	0	1	1	1	1	1	0	0	1	0	0	1	1	0	0	1	0	0	0	0	0	0	0	0	0	0	0	0	0	0	0	0	1	0	0	0
e914d149705bf4b5404404c791d6680d	TACTTTATATCTTATTTTTGGTGGTATCGCTGGAGTAGCTGGTACCGCATTATCTCTTTATATCCGAATTACTTTATCTCAACCAAATGGCGGTTTCTTAGAATATAATCACCAATTTTATAATGTTGTTGTGACGGGCCACGCATTTATTATGATTTTCTTTATGGTAATGCCAGTTTTAATTGGTGGTTTTGGTAATTGGTTTGTTCCGTTAATGATTGGAGCTCCAGATATG		Bacillariophyta						0	0	1	0	0	0	0	0	0	0	0	0	0	0	0	0	0	0	0	0	0	0	0	0	0	0	0	0	0	0	0	0	0	0	0	0	0	0	0	0
e9a393f6c25e574b2fe1de32eff61ce3	AACTTTATATATTATTTTTGGTGGTATTGCAGGAGTAGCTGGTACTGCTTTATCTCTTTATATTAGAATTACACTATCACAACCAAATGGTAGCTTTCTTGAGTATAATCACCATTTTTATAATGTAGTGGTAACTGGTCATGCATTCATCATGATCTTTTTCATGGTAATGCCGATTTTGATTGGTGGTTTTGGTAACTGGTTTGTTCCTTTAATGATTGGTGCACCTGATATG		Bacillariophyta						0	0	1	0	0	0	0	0	0	0	0	1	1	0	0	0	0	0	0	0	0	1	0	0	0	0	0	0	0	0	0	0	0	0	0	0	0	0	0	0
edf0ec8b006b0a09ff147f8f43eec7c1	AACTTTATATATTATTTTTGGAGCAATTTCTGGTATAGCAGGAACTGCTTTATCACTTTATATTCGAATAACTTTATCTCAACCTAATGGTAGTTTTTTAGAATATAATCATCATTTTTATAACGTAATCATTACAGGTCATGCTATTTTAATGATTTTTTTTATGGTAATGCCTATTTTAATTGGTGGATTTGGTAACTGGTTTGTACCACTAATGATTGGAGCACCTGATATG		Bacillariophyta	Bacillariophyceae	Bacillariales				0	0	1	0	0	0	0	0	0	0	0	0	0	0	0	0	0	0	0	0	0	0	0	0	0	0	0	0	0	0	0	0	0	0	0	0	0	0	0	0
ef27b1c2c60b77ea119b7b423ea40a9e	AACTTTGTATTTAATTTTTGCAGCTTTATCTGGTATTGCAGGTACCATTTTATCATTTTACATAAGAATGTTATTATCACACCCAAATTCGAATTTTTTAGAGTACAACCATCATTTTTATAATGTGATTGTAACAGGGCATGCTTTCTTAATGATATTTTTTTTAGTAATGCCTGCTTTAATAGGAGGTTTTGGTAACTGGTTTGTGCCATTAATGATTGGTGCACCAGACATG		Bacillariophyta						0	0	1	0	0	0	0	0	0	0	0	0	0	0	0	0	0	0	0	0	0	0	0	0	0	0	0	0	0	0	0	0	0	0	0	0	0	0	0	0
f045d1764116916aab2242d0c4ddc926	TACATTGTACTTAATATTCGGTGCTATTTCAGGTGTAGCAGGTACTGCTTTATCTATGTATATTCGAATTACATTATCACAACCAAACAATGATTTCTTAGCATACAATCATCATTTTTATAATGTGGTTGTAACAGGTCATGCGTTCGTTATGATTTTTTTTATGGTAATGCCTACACTTATTGGTGGTTTCGGTAACTGGTTTGTACCTTTAATGATCGGAGCACCTGATATG		Bacillariophyta						0	0	1	0	0	0	0	0	0	0	0	0	0	0	0	0	0	0	0	0	0	0	0	0	0	0	0	0	0	0	0	0	0	0	0	0	0	0	0	0
f052c0a725aeeb6b0bf78d5d0c7590fb	AACTTTATATATTATTTTTGGTGGTATTGCGGGTGTTGCAGGTACTGCTTTATCTCTTTATATAAGGATTACTTTATCACAACCTAATGGAAGTTTTTTAGAATATAATCACCATTTCTATAATGTAATCGTGACAGGTCATGCGTTTGTTATGATTTTCTTTATGGTAATGCCAATTCTTATTGGTGGATTCGGTAACTGGTTTGTTCCATTAATGATTGGGGCTCCTGATATG		Bacillariophyta						0	0	1	0	0	0	0	0	0	0	0	0	0	0	0	0	0	0	0	0	0	0	0	0	0	0	0	0	0	0	0	0	0	0	0	0	0	0	0	0
f1bf4b55f190f1ac29fd9d46bb757c84	TACCTTGTATTTAATTTTCGGAGCTATCTCTGGAGTAGCAGGTACTGCTCTTTCTATGTATATTAGAATCACATTAGCTCAACCAAATAACGATTTTTTAGCATACAACCACCATTTATATAATGTTATTGTAACTGGTCATGCCTTTGTTATGATTTTTTTTATGGTAATGCCTACTTTAATCGGTGGTTTTGGTAACTGGTTTGTTCCTTTAATGATAGGTGCACCTGACATG		Bacillariophyta						0	0	1	0	0	0	0	0	0	0	0	0	0	0	0	0	0	0	0	0	0	0	0	0	0	0	0	0	0	0	0	0	0	0	0	0	0	0	0	0
f3415688715bc6d32867e62db521472f	GACTCTTTATATTATTTTTGGTGGTATTGCTGGTGTAGCAGGTACCGCTTTATCTCTTTATATAAGGATTACCCTAGCACAACCTAATGGAAGTTTCTTAGAGTATAATCACCATTTCTATAATGTGGTTGTAACCGGTCACGCATTTATCATGATTTTCTTCATGGTTATGCCAATTTTAATTGGTGGTTTTGGTAACTGGTTTGTTCCATTAATGATTGGTGCGCCTGATATG		Bacillariophyta						0	0	1	0	0	0	0	0	0	0	0	0	0	0	0	0	0	0	0	0	0	0	0	0	0	0	0	0	0	0	0	0	0	0	0	0	0	0	0	0
f41bd6ee8907db7614490f88607ee724	AACATTATATATTATTTTTGGTGCTATTTCTGGTGTAGCAGGGACAGCATTATCTCTTTACATTAGACTAACTTTAGCACAACCGAACAGTAGTTTCTTAGAGTATAACCACCATTTATATAATGTAATTGTAACAGGTCACGCTTTTGTTATGATTTTTTTTTATGGTTATGCCAACATTAATTGGAGGTTTTGGTAACTGGTTTGTTCCGTTAATGATTGGTGCACCAGATATG		Bacillariophyta						0	0	1	0	0	0	0	0	0	0	0	0	0	0	0	0	0	0	0	0	0	0	0	0	0	0	0	0	0	0	0	0	0	0	0	0	0	0	0	0
f8953f8381fb1cd6947ce6a79340a365	AACATTATATATCATTTTTGGTGCTATTGCTGGTGTAGCAGGTACTGCGCTATCTCTTTATATTCGGATCACTTTATCGCAACCAAATGGAAGTTTTTTAGAATATAATCATCATTTATATAATGTAATCGTAACAGGTCATGCATTCATTATGATTTTCTTTATGGTGATGCCTGTATTAATTGGTGGATTCGGTAACTGGTTCGTTCCACTAATGATCGGTGCACCTGATATG		Bacillariophyta						0	0	1	0	0	0	0	0	0	0	0	0	0	0	0	0	0	0	0	0	0	0	0	0	0	0	0	0	0	0	0	0	0	0	0	0	0	0	0	0
f96ba9fc16c010568cfe8d277f980638	TACTTTATATTTAATTTTTGCAGCATTATCAGGTGTAGCTGGTACAATTTTATCTTTTTATATAAGAATGCTGCTTTCGCATCCAAATTCAAATTTTTTAGAATATAACCATCATTTTTATAATGTTATAGTCACAGGACATGCATTTTTAATGATTTTTTTTCTAGTAATGCCTGCGTTAATTGGTGGGTTTGGGAATTGGTTTGTACCGTTAATGATTGGTGCACCCGATATG		Bacillariophyta						0	0	1	0	0	0	0	0	0	0	0	0	0	0	0	0	0	0	0	0	0	0	0	0	0	0	0	0	0	0	0	0	0	0	0	0	0	0	0	0
fbe2338d130202e0b1f2626edc748a63	AACTTTATACTTATTATTTGCTGTTTTAGCAGGTATTGTTGGTACTTATTTTTCTGCATTAATTAGAATGGAATTAGCATTTCCTGGTAATGGTGTTTTTCAAGGTGATTATCAATTATATAATGTTGTTGTAACTGCACATGCTTTTATAATGATATTCTTTTTAGTAATGCCTGCAATGATTGGTGGTTTTGGAAATTGATTTGTACCTTTAATGTTAGGAGCTCCAGATATG		Discosea						0	0	1	0	0	0	0	0	0	0	0	0	0	0	0	0	1	0	0	0	0	0	0	0	0	0	0	0	0	0	0	0	0	0	0	0	0	0	0	0
fc2660d03d0188388cf596095e1a349f	AACATTATATCTTATTTTTGGTGGTATTTCTGGTGTAGCGGGTACTGCGTTATCCCTTTATATTAGACTTACTTTAGCACAACCAAATGGAAGTTTTTTGGAGTATAATCATCATTTATATAATGTAATTGTAACAGGTCATGCTTTTGTTATGATTTTTTTTATGGTAATGCCAGTATTAATCGGTGGATTCGGTAACTGGTTTGTTCCACTGATGATAGGAGCTCCTGATATG		Bacillariophyta						0	0	1	0	0	0	0	0	0	0	0	0	0	0	0	0	0	0	0	0	0	0	0	0	0	0	0	0	0	0	0	0	0	0	0	0	0	0	0	0
fd0abdff6353baeb426fab127a7e45ca	AACCCTCTATATAATTTTTGGTGGTATCGCTGGTGTAGCTGGTACTGCTTTGTCACTCTATATAAGGATTACGTTAGCACAGCCAAATGGAAGTTTTTTAGAATACAACCATCATTTTTATAATGTGGTTGTGACCGGACACGCATTTATCATGATTTTCTTCATGGTGATGCCAATTTTGATTGGCGGTTTTGGTAATTGGTTCGTTCCATTAATGATTGGTGCACCTGATATG		Bacillariophyta						0	0	1	0	0	0	0	0	0	0	0	0	0	0	0	0	0	0	0	0	0	0	0	0	0	0	0	0	0	0	0	0	0	0	0	0	0	0	0	0
fd406d1c638e5d57d82f9f4e66ef5497	TACTTTGTATTTATTCTTCGGAGCATTTTCAGGTATTATTGGTGCTTGTTTATCAATGTTAATTCGTATGGAGTTGTCGCAACCAGGTAATCAATTACTTTTAGGTAATCACCAAGTTTACAATGTTTTAATTACAGCTCATGCTTTTTTAATGATATTTTTTTTAGTTATGCCCGTGATGATTGGTGGTTTTGGAAATTGATTAGTTCCTATAATGATTGGTAGTCCAGATATG		Rhodophyta						0	0	1	0	0	1	0	0	1	0	0	1	0	0	0	1	1	1	0	1	0	0	0	0	0	0	0	0	0	0	0	0	0	0	0	0	0	0	0	0
fd4259b74a9c6668dc8676a6437e844c	TACTTTATACTTAATTTTTGGTGCAGTATCAGGAGTAGCTGGAACTGCATTATCATTATATATTCGATTAACTTTAGCATATCCAAATTCAAGTTTTTTAGAATATAATCATCATTTATATAATGTAATTGTAACTGGACATGCTTTAATAATGGTTTTCTTTGTAGTTATGCCAATATTAATTGGAGGTTTTGGTAATTGGTTTGTTCCATTAATGATTGGAGCACCTGATATG		Bacillariophyta						0	0	1	0	0	0	0	0	0	0	0	1	1	0	0	0	0	1	0	0	0	0	0	0	0	0	0	0	0	0	0	0	0	0	0	0	0	0	0	0
fe17d0c168f9f1fa474110dd131a0c71	TACTTTATACCTTATCTTCGGAGCTATCTCTGGTGTAGCAGGTACAGCTCTATCATTATATATTCGGATTACTTTAGCGCAACCTAACGGAAGTTTCCTAGAGTATAACCACCACCTATATAATGTAATTGTAACAGGTCATGCATTTGTTATGATCTTTTTCATGGTTATGCCTGCATTAATTGGAGGATTTGGAAACTGGTTTGTTCCTCTTATGATTGGAGCACCAGATATG		Bacillariophyta						0	0	1	0	0	0	0	0	0	0	0	0	0	0	0	0	0	0	0	0	0	0	0	0	0	0	0	0	0	0	0	0	0	0	0	0	0	0	0	0
fe6ba39512f4b3f3f24b68ebd7b506c6	AACTTTATATATTATCTTTGGAGGAATTTCAGGTATTGCAGGAACTGCTTTATCACTTTATATTAGAATAACTTTAGCTCAACCTAATAGTAGCTTTTTAGATTCCAACTATCATTTTTATAATGTGATTATTACTGGTCACGCTATTCTTATGATTTTTTTTATGGTAATGCCTATTTTAATTGGTGGTTTTGGAAACTGGTTTGTACCATTAATGATTGGAGCACCAGATATG		Bacillariophyta						0	0	1	0	0	0	0	1	0	0	0	0	0	0	0	0	0	0	0	0	0	0	0	0	0	0	0	0	0	0	0	0	0	0	0	0	0	0	0	0
205f90e961a63aafb4d4a6bf8fe2b6a5	TACATTATATTTAATATTTGGTGCTATTTCTGGAGTTGCTGGTACAACTTTATCTCTTTTCATACGTTTAACATTATCTCAACCTAATAGTGGTTTTTTAGAAAATAACCATCAATTATATAATGTTATCGTTACAGGTCATGCTTTTATTATGATTTTTTTTATGGTTATGCCTACTTTAATAGGAGGGTTTGGTAACTGGTTTGTACCATTAATGATAGGTGCTCCTGATATG		Bacillariophyta						0	0	0	1	0	0	0	0	0	0	0	0	0	0	0	0	0	0	0	0	0	0	0	0	0	0	0	0	0	0	0	0	0	0	0	0	0	0	0	0
64a3bbd38c9293ef2cb1bcd86ee3bb76	TACATTGTATTTAATATTTGGAGCTATTTCTGGTGTAGCAGGTTCTGCTTTATCGATGTATATCCGAATTACATTATCACAACCAAATAATGATTTTTTAGCATATAATCATCATTTTTATAATGTTGTGGTGACCGGTCATGCGTTTGTTATGATTTTTTTTATGGTAATGCCCACACTTATTGGTGGTTTTGGTAATTGGTTTGTTCCTTTAATGATAGGAGCACCTGATATG		Bacillariophyta						0	0	0	1	0	0	0	0	0	0	0	0	0	0	0	0	0	0	0	0	0	0	0	0	0	0	0	0	0	0	0	0	0	0	0	0	0	0	0	0
84d03e0eeb2360f1789666394a150e3d	TACATTGTATTTAATATTTGGGGCTATTTCTGGTGTAGCAGGTACTGCTTTATCGATGTATATCCGAGTTACATTATCACAACCAAATAATGATTTTTTAGCATATAATCATCATTTTTATAATGTTGTGGTGACCGGTCATGCGTTTGTTATGATTTTTTTTATGGTAATGCCCACACTTATTGGTGGTTTTGGTAATTGGTTTGTTCCTTTAATGATAGGAGCACCTGATATG		Bacillariophyta						0	0	0	1	0	0	0	0	0	0	0	0	0	0	0	0	0	0	0	0	0	0	0	0	0	0	0	0	0	0	0	0	0	0	0	0	0	0	0	0
87eeb4907edcb1cbba04a60c8918d323	TACATTGTATTTAATATTTGGAGCTATTTCTGGTGTAGCAGGTACTGCTTTATCGATGTATATCCGAATTACATTATCACAACCAAATAATGATTTTTTAGCATATAATCATCATTTTTATAATGTTGTGGTGACCGGTCATGCGTTTGTTATGATTTTTTTTATGGTAATGCCCACACTTATTGGTGGTTTTGGTAATTGGTTAGTTCCTTTAATGATAGGAGCACCTGATATG		Bacillariophyta						0	0	0	1	0	0	0	0	0	0	0	0	0	0	0	0	0	0	0	0	0	0	0	0	0	0	0	0	0	0	0	0	0	0	0	0	0	0	0	0
88992ccb38211925510bfd240c1f915e	TACTTTATATTTAATGTTTGGTGCTATGTCTGGCGTTGCAGGTACGACTTTATCTCTTTTTATTCGTTTAACATTGTCTCAACCTAATAGCGGTTTTTTAGAAAATAATCATCAATTGTATAACGTTATAGTTACAGGTCATGCTTTTATTATGATTTTTTTTATGGTTATGCCTACTTTAATTGGAGGTTTTGGTAATTGGTTTGTACCATTAATGATCGGAGCTCCCGACATG		Bacillariophyta						0	0	0	1	0	0	0	0	0	0	0	0	0	0	0	0	0	0	0	0	0	0	0	0	0	0	0	0	0	0	0	0	0	0	0	0	0	0	0	0
9d492b3896514561f4774fa4c3c3eefd	TACATTGTATTTAATATTTGGAGCTATTTCTGGTGTAGCAGGTACTGCTTTATCGATGTATATCCGAATTACATTATCACAACCAAATAATGATTTTTTAGCATATAATCATCATTTTTATAATGTTGTGGTGACCGGTCATGCGTTTGTTATGATTTTTTTTATGGTAATGCCCACACTTATTGGTGGTTTTGGTAATTGGTTTGTTCCTTTAATGTTAGGAGCACCTGATATG		Bacillariophyta						0	0	0	1	0	0	0	0	0	0	0	0	0	0	0	0	0	0	0	0	0	0	0	0	0	0	0	1	0	0	0	0	0	0	0	0	0	0	0	0
bae9908b2d0eac8a59c30cc93289e910	TACTTTATATTTAATGTTTGGTGCTATGTCTGGCGTTGCAGGTACAACTTTATCTCTTTTTATTCGTTTAACATTGTCTCAACCTAATAGCGGTTTTTTAGAAAATAATCATCAATTGTATAACGTTATAGTTACAGGTCATGCTTTTATTATGATTTTTTTTATGGTTATGCCTACTTTAATTGGAGGTTTTGGTAATTGGTTTGTACCATTAATGATCGGAGCTCCCGACATG		Bacillariophyta						0	0	0	1	1	0	0	0	0	0	0	1	0	0	0	1	0	0	1	0	0	0	0	0	0	0	0	0	0	0	0	0	0	0	0	0	0	0	0	0
dd38e4065c0ae0a4824b5f4773e9a40d	TACATTGTATTTAATATTTGGAGCTATTTCTGGTGTAGCAGGTACTGCTTTATCGATGTATATCCGAATTACATTATCACAACCAAATAATGATTTTTTAGCATATAATCATCATTTTTATAATGTTGTGGTGACCGGTCATGCGTTTGTTATGATTTTTTTTATGGTAATGCCCACACTTATTGGTAGTTTTGGTAATTGGTTTGTTCCTTTAATGATAGGAGCACCTGATATG		Bacillariophyta						0	0	0	1	0	0	0	0	0	0	0	0	0	0	0	0	0	0	0	0	0	0	0	0	0	0	0	0	0	0	0	0	0	0	0	0	0	0	0	0
11016b65b81a06a14dbf6c8dff53eb97	TACATTATACTTAATTTTTGCTTTTTTAGCAGGATTAATAGGAACTTTTTTATCTGTTGTAATCCGATTAGAATTATCAAATATTGGACCAACAGTTTTAGATTATAATCATCAAATATATAATGTTATAATAACAGCGCATGGTTTAATTATGATTTTTTTTATGGTTATGCCTGCAATGATAGGTGGTTTTGGTAATTGATTTATACCTTTAATGATAGGTGCTCCTGATATG		Discosea						0	0	0	0	1	0	0	0	0	0	0	0	0	0	0	0	0	0	0	0	0	0	0	0	0	0	0	0	0	0	0	0	0	0	0	0	0	0	0	0
15756c7627cc6754597da843db0cbfba	AACTTTATATATTATCTTCGGAGCAATTTCTGGTATTGCCGGAACAGCTCTATCGCTTTATATTCGAATAACTTTAGCACAGCCTAACTCAAGTTTTTTAGAGTATAATCATCATTTTTATAACGTAATTATTACTGGTCACGCATTACTTATGATTTTCTTCATGGTAATGCCTATTTTGATTGGTGGGTTTGGAAACTGGTTCGTTCCATTAATGATTGGTGCGCCTGATATG		Bacillariophyta						0	0	0	0	1	0	0	0	0	0	0	0	0	0	0	0	0	0	0	0	0	0	0	0	0	0	0	0	0	0	0	0	0	0	0	0	0	0	0	0
169289d0f6c4d1b8f1b157895f72e951	AACTTTATATCTTCTTTTTGGTGCGGTAGCAGGAGTTGCTGGTACTGCTTTATCATTATATATTCGACTTTCATTAGCACAGCCAGGTTCTACTTATTTAGATCATAATTATCATTTATATAATGTTATTGTTACTGGTCATGCCTTTGTAATGATTTTCTTTTCTGTTATGCCTATTATGATTGGTGGTTTTGGAAATTGGTTTGTACCTTTAATGATTGGTGCTCCAGATATG		Bacillariophyta	Bacillariophyceae	Naviculales				0	0	0	0	1	0	0	0	0	0	0	0	0	0	0	0	0	0	0	0	0	0	0	0	0	0	0	0	0	0	0	0	0	0	0	0	0	0	0	0
17666cdbda50aa83883653b0cfc27d3a	AACATTATATATTATTTTTGGTGCTATTTCTGGTGTAGCAGGGACAGCATTATCTCTTTACATTAGACTAACTTTAGCACAACCGAACAGTAGTTTCTTAGAGTATAATCACCATTTATATAATGTAATTGTAACAGGTCACGCTTTAGTTATGATTTTTTTTATGGTAATGCCCGTACTAATCGGTGGTTTTGGAAACTGGTTTGTTCCATTAATGATCGGTGCTCCTGATATG		Bacillariophyta						0	0	0	0	1	0	0	0	0	0	0	0	0	0	0	0	0	0	0	0	0	0	0	0	0	0	0	0	0	0	0	0	0	0	0	0	0	0	0	0
1a8b97843364a043f94372d32687b630	AACTCTTTATTTAATTTTTGGAGCTTTTTCTGGAGTATTGGGAGGTTGCATGTCAATGTTAATTCGAATGGAATTAGCACAGCCAGGAAATCATTTGTTACTTGGAAACCTCCAAGTTTATAATGTTTTAATTACTGCACACGCTTTTTTAATGATTTTTTTTATGGTGATGCCCGTTATGATTGGTGGTTTTGGGAATTGGTTTGTACCAATTATGATTGGAAGTCCTGATATG		Rhodophyta						0	0	0	0	1	0	0	0	0	0	0	0	0	0	0	0	0	0	0	0	0	0	0	0	0	0	0	0	0	0	0	0	0	0	0	0	0	0	0	0
1ce652aafba36428d9269c92fc8626e4	AACTCTGTATCTTTTTTTTGCAGCGTTTTCAGGAGTTTTAGGAACACTTTTCTCGTTCCTTATTCGTCTTGAGCTTGCTTCTCCAGGGAATCAAGTTTTGAATGGTGATCACCAGTTTTATAATGTTGTTGTAACTGCCCATGCATTTCTTATGATTTTCTTCATGGTTATGCCAGCGCTTATTGGTGGATTTGGAAACTGGTTTGTTCCTCTTCTTATTGGAGCACCGGATATG	Viridiplantae	Chlorophyta	Palmophyllophyceae	Prasinococcales	Prasinococcaceae	Prasinococcus	Prasinococcus capsulatus	0	0	0	0	1	0	0	0	0	0	0	0	0	0	0	0	0	0	0	0	0	0	0	0	0	0	0	0	0	0	0	0	0	0	0	0	0	0	0	0
1d332ec8386a0a686401c770bd542910	TACATTGTATATTATTTTTGGTGGTTTATCTGGTGTTATTGGTTTAATTTTTTCTATCTTAATTAGGATGGAATTAGCAAGCCCTGGTAACCAAGTATTTAATGGTAATTTTCAATTATATAATACAGTTATTACGGCTCACGCTTTTATTATGATTTTTTTTATGGTTATGCCTATCCTTTTTGGAGGGTTTGGTAATTGGTTTGTACCTTTATTAATTGGTGCAGCTGATATG		Evosea						0	0	0	0	1	0	0	0	0	0	0	0	0	0	0	0	0	0	0	0	0	0	0	0	0	0	0	0	0	0	0	0	0	0	0	0	0	0	0	0
201e932f5744cbd981f73e4a0696ca1e	AACTTTATATATTATATTCGGTGGTATCGCAGGTGTTGCTGGTACCGCTTTATCTCTTTATATTAGAATAACTTTAGCTCAACCTAATGGAAGCTTTTTAGAATATAATCATCAAATGTATAACGTGATCGTTACTGGTCATGCATTTGTTATGATTTTTTTCATGGTAATGCCTATTTTAATTGGTGGATTTGGTAACTGGTTCGTTCCATTAATGATCGGTGCTCCTGATATG		Bacillariophyta						0	0	0	0	1	0	0	0	0	0	0	0	0	0	0	0	0	0	0	0	0	0	0	0	0	0	0	0	0	0	0	0	0	0	0	0	0	0	0	0
2137f2aef250fdd39edff0164a440101	AACTCTTTATATTATCTTTGGTGGTATTGCTGGTGTAGCAGGTACCGCTTTATCACTTTATATAAGACTTACCTTAGCACGACCGAATGGAAGTTTCCTTGAGTATAATCACCATTTTTATAATGTGGTTGTAACAGGTCACGCATTTGTCATGATTTTCTTCATGGTTATGCCAATCCTAATCGGTGGTTTTGGTAATTGGTTCGTTCCATTAATGATTGGTGCGCCTGATATG		Bacillariophyta						0	0	0	0	1	0	0	0	0	0	0	0	0	0	0	0	0	0	0	0	0	0	0	0	0	0	0	0	0	0	0	0	0	0	0	0	0	0	0	0
234e24df2df3272016bc376958d2f7e5	AACTTTGTATTTAATTTTTGCAGCTTTATCTGGTATTGCAGGTACCATTTTATCATTTTACATAAGAATGTTATTATCACACCCAAATTCGAATTTTTTAGAGTACAACCATCATTTTTATAATGTGATTGTAACAGGGCATGCTTTTATTAATGATATTTTTTTTAGTAATGCCTGCTTTAATAGGAGGTTTTGGTAACTGGTTTGTGCCATTAATGATTGGTGCACCAGACATG		Bacillariophyta						0	0	0	0	1	0	0	0	0	0	0	0	0	0	0	0	0	0	0	0	0	0	0	0	0	0	0	0	0	0	0	0	0	0	0	0	0	0	0	0
3ce4eab686ab44ea4277c45b5c9b9a6f	AACTCTTTATTTAATTTTTGGAGCTTTTTCTGGAGTATTGGGAGGTTGCATGTCAATGTTAATTCGAATGGAATTAGCACAGCCAGGAAATCATTTGTTACTTGGAAACCACCAAGTTTATAATGTTTTAATTACTGCACACGCTTTTTTAATGATTTTTTTTATGGTGATGCCCGTTATGATTGGTGGTTTTGGGAATTGGTTTGTACCAATTATGATTGGAAGTCCTGATATG		Rhodophyta						0	0	0	0	1	0	0	0	0	0	0	0	0	0	0	0	0	0	0	0	0	0	0	0	0	0	0	0	0	0	0	0	0	0	0	0	0	0	0	0
3fb7f2985bece0e73e9f5ec470d6f0f7	AACTCTTTATTTAATTTTTGGAGCTTTTTCTGGAGTTTTGGGAGGTTGCATGTCAATGTTAATTCGAATGGAATTAGCACAGCCAGGAAATCATTTGTTACTTGGAAACCACCAAGTTTATAATGTTTTAATTACTGCACACGCTTTTTTAATGATTTTTTTTATGGTGATGCCCGTTATGATTGGTGGTTTTGGGAATTGGTTTGTACCAATTATGATTGGAAGTCCTGATATG		Rhodophyta	Florideophyceae					0	0	0	0	1	0	0	0	0	0	0	0	0	0	0	0	0	0	0	0	0	0	0	0	0	0	0	0	0	0	0	0	0	0	0	0	0	0	0	0
459f0cb931a096a4c859e9a30abc4ab6	AACTTTGTATTTAATTTTTGCAGCTTTATCTGGTATTGCAGGTACCATTTTATCATTTTACATAAGAATGTTATTATCACACCCAAATTCGAATTTTTTAGAGTACAACCATCATTTTTATAATGTGATTGTAACAGGGCATGCTTTTATAATGATATTTTTTTTAGTAATGCCTGCTTTAATAGGAGGTTTTGGTAACTGGTTTGTGCCATTAATGATTGGTGCACCAGACATG		Bacillariophyta						0	0	0	0	1	0	0	0	0	0	0	0	0	0	0	0	0	0	0	0	0	0	0	0	0	0	0	0	0	0	0	0	0	0	0	0	0	0	0	0
471901d7cd0026a6ab0325a6a7f68d12	AACTCTTTATTTAATTTTTGGAGCTTTTTCTGGAGTATTGGGAGGTTGCATGTCAATGTTAATTCGAATGGAATTAGCACAGCCAGGAAATCATTTGTTACTTGGAAACCACCAAGTTTATAATGTTTAAATTACTGCACACGCTTTTTTAATGATTTTTTTTATGGTGATGCCCGTTATGATTGGTGGTTTTGGGATTTGGTTTGTACCAATTATGATTGGAAGTCCTGATATG		Rhodophyta						0	0	0	0	1	0	0	0	0	0	0	0	0	0	0	0	0	0	0	0	0	0	0	0	0	0	0	0	0	0	0	0	0	0	0	0	0	0	0	0
4fe756618d68d61df4734ba10c8c5eaa	TACTTTGTATTTAATTTTTGGCGCTTTTTCAGGAGTTGTTGGTACTATTTTATCTATACTAATTAGAATGGAATTATCTCAACCAGGTAATAATATATTAATGGGTAATCATCAATTATATAATGTTATAGTAACAGCACATGCTTTTATTATGATTTTTTTTATGGTTATGCCTATATTAATAGGTGGTTTTGGTAATTGGTTTGTTCCTTTAATGTTAGGTGCACCTGATATG			Oomycota	Pythiales				0	0	0	0	1	0	0	0	1	0	0	0	0	0	0	0	0	0	0	0	0	0	0	0	0	0	0	0	0	0	0	0	0	0	0	0	0	0	0	0
5a09f47ef99769012509a8b35d2e792c	TACTTTATATGTATTACTTGGCGGTATTTCCGGTGTTATTGGTTTAATTTTTTCTGTTGTTATTCGGATGGAATTGTCATCACCAGGTGATCAAATGCTTGCTGGTAACTACCAGTTATATAATACAATTATTACGGCACATGCATTCATTATGATTTTCTTTATGGTTATGCCTGTGTTATTTGGTGGTTTTGGTAATTGGTTTGTTCCTTTAATGATTGGTGCAGCTGATATG		Evosea						0	0	0	0	1	0	0	0	0	0	0	0	0	0	0	0	0	0	0	0	0	0	0	0	0	0	0	0	0	0	0	0	0	0	0	0	0	0	0	0
61bf7e4c9fddd9c987dd6fa1137d5c43	TACTTTATATATAATTTTTTGTGCTATTTCTGGCGTAGCAGGTACAGCATTGTCTTTATATATCAGAATCACACTTTCCCAACCCAACAACGATTTTTTAGCTTATAACCATCATTTTTATAATGTTGTTGTAACTGGTCATGCTTTTGTGATGATTTTTTTTATGGTTATGCCTACTTTGATAGGTGGTTTTGGGAATTGGTTTGTGCCTTTAATGATTGGCGCTCCTGACATG		Bacillariophyta						0	0	0	0	1	0	0	0	0	0	0	0	0	0	0	0	0	0	0	0	0	0	0	0	0	0	0	0	0	0	0	0	0	0	0	0	0	0	0	0
6261584c855b9d87dcfe035605d51085	TACCTTATATATTATTTTTGGTGCTATTGCGGGTGTGGCTGGTACAGCTTTATCTCTTTATATTAGAATGACATTATCTCAACCTAACGGTAGTTTCCTAGAGTATAATCACCATTTATATAATGTGATTGTAACCGGTCATGCTTTCGTTATGATCTTTTTCATGGTAATGCCAGTACTGATCGGCGGTTTCGGTAATTGGTTTGTTCCATTAATGATTGGTGCTCCTGATATG		Bacillariophyta						0	0	0	0	1	0	0	0	0	0	0	0	0	0	0	0	0	0	0	0	0	0	0	0	0	0	0	0	0	0	0	0	0	0	0	0	0	0	0	0
666a8dbbc74ffdf1bbdd3039fc7d12ce	AACTTTATATATTATCTTCGGAGCAATTTCTGGTATTGCCGGAACAGCTCTATCGCTTTATATTCGAAGAACTTTAGCACAGCCTAACTCAAGTTTTTTAGAGTATAATCATCATTTTTATAACGTAATTATTACTGGTCACGCATTACTTATGATTTTCTTCATGGTAATGCCTATTTTGATTGGTGGATTTGGAAACTGGTTCGTTCCATTAATGATTGGTGCGCCTGATATG		Bacillariophyta						0	0	0	0	1	0	0	0	0	0	0	0	0	0	0	0	0	0	0	0	0	0	0	0	0	0	0	0	0	0	0	0	0	0	0	0	0	0	0	0
6d5cd2c721138caadbed39f8aea7a11b	AACTCTGTATCTTTTTTTTGCAGCGTTTTCAGGAATTTTAGGAACACTTTTCTCGTTCCTTATTCGTCTTGAGCTTGCTTCTCCAGGGAATCAGGTTTTGAATGGTGATCACCAGTTTTATAATGTTGTTGTAACTGCCCATGCATTTCTTATGATTTTCTTCATGGTTATGCCAGCGCTTATTGGTGGATTTGGAAACTGGTTTGTTCCTCTTCTTATTGGAGCACCGGATATG	Viridiplantae	Chlorophyta	Palmophyllophyceae	Prasinococcales	Prasinococcaceae	Prasinococcus	Prasinococcus capsulatus	0	0	0	0	1	0	0	0	0	0	0	0	0	0	0	0	0	0	0	0	0	0	0	0	0	0	0	0	0	0	0	0	0	0	0	0	0	0	0	0
711271e72e80ae4ed4a6903fa571eca9	TACATTATATATTATTTTTGGTGGTATCGCTGGTGTAGCAGGTACTGCATTATCATTATACATTAGAATTACTTTATGTCAACCAAATGGGAGTTTTTTAGAGTATAATCACCATTTATATAATGTAATTGTAACAGGACATGCGTTTGTTATGATCTTTTTTATGGTAATGCCTATTTTAATTGGAGGTTTTGGGAATTGGTTTGTTCCTTTAATGATTGGAGCTCCTGATATG		Bacillariophyta						0	0	0	0	1	0	0	0	0	0	0	0	0	0	0	0	0	0	0	0	0	0	0	0	0	0	0	0	0	0	0	0	0	0	0	0	0	0	0	0
7b0282d96ea3e836cd3014f1a6cc35c6	AACTCTTTATATTATTTTTGGTGGTATCGCTGGTGTAGCAGGTACCGCTTTATCTCTTTATATAAGAATTACTTTAGCACAACCGAATGGAAGCTTTTTAGAATATAACCACCATTTTTATAACGTGGTTGTAACAGGTCATGCATTTATCATGATTTTCTTTATGGTTATGCCAATTTTAATTGGAGGTTTCGGTAATTGGTTCGTTCCGTTAATGATTGGTGCGCCCGATATG		Bacillariophyta						0	0	0	0	1	0	0	0	0	0	0	0	0	0	0	0	0	0	0	0	0	0	0	0	0	0	0	0	0	0	0	0	0	0	0	0	0	0	0	0
7e0dda2083731c1ce9b8c04b2c1a6301	AACATTATATATTATTTTTGGTGCTATTTCTGGTGTAGCGGGTACAGCGTTATCACTTTATATCAGACTTACATTAGCGCAGCCTAATGGTAGTTTTTTAGAATACAACCATCATTTGTATAATGTGATTGTAACAGGTCATGCTTTTGTTATGATCTTTTTATGGTAATGCCTGTACTTATCGGAGGATTCGGTAACTGGTTTGTTCCTTTAATGATCGGAGCTCCAGATATG		Bacillariophyta						0	0	0	0	1	0	0	0	0	0	0	0	0	0	0	0	0	0	0	0	0	0	0	0	0	0	0	0	0	0	0	0	0	0	0	0	0	0	0	0
81ebf1ca2ee846a33d738c685af9de97	AACTTTGTATTTAATTTTTGCAGCTTTATCTGGTATTGCAGGTACCATTTTATCATTTTACATAAGAATGTTATTATCACACCCAAATTCGAATTTTTTAGAGTACAACCATCATTTTTATAATGTGATTGTAACAGGGCATGCTTTTTTAATGATATTTTTTTTAGTAATGCCTGCTTTAATAGGAGGTTTTGGTAACTGGTTTGTGCCATTAAAGATTGGTGCACCAGACATG		Bacillariophyta						0	0	0	0	1	0	0	0	0	0	0	0	0	0	0	0	0	0	0	0	0	0	0	0	0	0	0	0	0	0	0	0	0	0	0	0	0	0	0	0
879320ef84536b8cf2c2f619e6ee33c2	TACATTGTATATTATTTTTGGTGGTTTATCTGGTGTTATTGGTTTAATTTTTTCTATCTTAATTAGGATGGAATTAGCAAGCCCTGGTAACCAAGTATTTAATGGTAATTTTCAACTATATAATACAGTTATTACGGCTCACGCTTTTATTATGATTTTTTTTATGGTTATGCCTATCCTTTTTGGAGGGTTTGGTAATTGGTTTGTACCTTTATTAATTGGTGCAGCTGATATG		Evosea						0	0	0	0	1	0	0	0	0	0	0	1	0	0	0	0	0	1	0	0	0	0	0	0	0	0	0	0	0	0	0	0	0	0	0	0	0	0	0	0
88e2973cc35bbc1a3656ca5eb37be835	TACTCTTTATTTTTTATTTGGAATTTGGGCTGGATTTATTGGCTTAAGAATAAGATTATTAATTCGTTTAGAGCTAGGTGTTATTGGTTCTTTTATTGGTGATGAACATATTTATAATGTTTTAGTTACAGCTCATGCTTTTGTTATAATTTTCTTTATAGTAATACCAATTTCCATGGGTGGATTTGGAAATTGATTAATTCCTTTAATATTAGGTGTAGCAGATATG	Metazoa	Rotifera						0	0	0	0	1	0	0	0	0	0	0	0	0	0	0	0	0	0	0	0	0	0	0	0	0	0	0	0	0	0	0	0	0	0	0	0	0	0	0	0
9111078e628ecc488db253e22d951e0c	AACTTTATATTTAATTTTCGCAGCAATCTCTGGAGTAGCTGGTACAGTTTTATCTTTATATATAAGAGCTCAATTAGCCTATCCGAACTCAAGTTTTTTAGATTATAATTATCATTTATATAATGTGATTGTGACAGGTCACGCATTTATAATGATTTTTTTTTTAGTTATGCCTGCTTTAATTGGTGGATTTGGAAACTGGTTTGTTCCTTTAATGATTGGAGCACCTGATATG		Bacillariophyta						0	0	0	0	1	0	0	0	0	0	0	0	0	0	0	0	0	0	0	0	0	0	0	0	0	0	0	0	0	0	0	0	0	0	0	0	0	0	0	0
929bce70229708425e77916c5bfe318f	AACTTTATATATTATATTCGGTGGTATCGCAGGTGTTGCTGGTACCGCTTTATCTCTTTATATTAGAATAACTTTAGCTCAACCTAATGGAAGCTTTTTAGAATATAATCATCAAATGTATACTGTGATTGTTACAGGTCATGCGTTTGTTATGATTTTCTTCATGGTAATGCCTATTTTAATTGGTGGATTTGGTAACTGGTTCGTTCCATTAATGATCGGTGCTCCTGATATG		Bacillariophyta						0	0	0	0	1	0	0	0	0	0	0	0	0	0	0	0	0	0	0	0	0	0	0	0	0	0	0	0	0	0	0	0	0	0	0	0	0	0	0	0
9dbee4ca162bb7080d927c09d60c38e0	TACTTTGTATTTAATTTTTGGTGCAATATCCGGTGTTGCAGGAACAGCATTATCGTTGTATATCCGAATTACTTTAGCGCAGCCTAATAATAATTTTTTAGAGTATAACCACCATCTTTACAATGTAATTGTTACAGGTCATGCTTTTATTATGATTTTTTTTATGGTTATGCCGACATTGATTGGAGGTTTTGGTAACTGGTTTGTTCCGTTAATGATTGGTGCACCAGATATG	Metazoa							0	0	0	0	1	0	0	0	0	0	0	0	0	0	0	0	0	0	0	0	0	0	0	0	0	0	0	0	0	0	0	0	0	0	0	0	0	0	0	0
a31af51d5351650a17d3a78dd54079a1	TACTTTGTATTTAATTTTTGGTGCAATATCCGGTGTTGCAGGAACAGCATTATCGTTGTATATCCGAATTACTTTAGCGCAGCCTAATAATAATTTTTTAGAGTATAACCATCATCTTTACAATGTAATTGTTACAGGTCACGCTTTTATTATGATTTTTTTTATGGTTATGCCGACATTAATTGGAGGTTTTGGTAACTGGTTTGTTCCGTTAATGATTGGTGCACCAGATATG	Metazoa							0	0	0	0	1	0	0	0	0	0	0	0	0	0	0	0	0	0	0	0	0	0	0	0	0	0	0	0	0	0	0	0	0	0	0	0	0	0	0	0
a3d4d9486d52a63b7535e82861024557	TACTTTGTATTTAATTTTTGGTGCAATATCCGGTGTTGCAGGAACAGCATTATCGTTGTATATCCGAATTACTTTAGCGCAGCCTAATAATAATTTTTTAGAGTATAACCACCATCTTTACAATGTAATTGTTACATGTCATGCTTTTATTATGATTTTTTTTATGGTTATGCCGACATTAATTGGAGGTTTTGGTAACTGGTTTGTTCCGTTAATGATTGGTGCACCAGATATG	Metazoa							0	0	0	0	1	0	0	0	0	0	0	0	0	0	0	0	0	0	0	0	0	0	0	0	0	0	0	0	0	0	0	0	0	0	0	0	0	0	0	0
a4c5f1cdb005e8695bedfc0d471ecfde	AACTCTTTATTTAATTTTTGGAGCTTTTTCTGGAGTATTGGGAGGTTGCATGTCAATGTTAATTCGAATGGAATTAGCACAGCCAGGAAATCATTTGTTACTTGGAAACCACCAAGTTTATCATGTTTTAACTACTGCACACGCTTTTTTAATGATTTTTTTTATGGTGATGCCCGTTATGATTGGTGGTTTTGGGAATTGGTTTGTACCAATTATGATTGGAAGTCCTGATATG		Rhodophyta						0	0	0	0	1	0	0	0	0	0	0	0	0	0	0	0	0	0	0	0	0	0	0	0	0	0	0	0	0	0	0	0	0	0	0	0	0	0	0	0
a6aa84b2595613cd36c35d8f91b278d9	TACATTATATCTTATATTTGGAGCGTTTTCAGGAATTTTAGGTGGTTGTATGTCTATGTTAATACGAATGGAGTTATCACAACCTGGAAATAATTTACTTTTAGGTAATCATCAAGTTTATAATGTATTAATAACTGCACACGCATTTTTGATGATTTTTTTTATGGTTATGCCTGTTATGATAGGAGGATTTGGAAATTGATCTGTCCCTATAATGATAGGAAGCCCAGATATG		Rhodophyta						0	0	0	0	1	0	0	0	0	0	0	0	0	0	0	0	0	0	0	0	0	0	0	0	0	0	0	0	0	0	0	0	0	0	0	0	0	0	0	0
ae891279157db54d9a9f0ea8d119460d	AACTCTTTATTTAATTTTTGGAGCTTTTTCTGGAGTATTGGGAGGTTGCATGTCAATGTTAATTCGAATGGAATTAGCACAGCCAGGAAATCATTTGTTACTTGGAAACCACCAAGTTTATAACGTTTTAATTACTGCACACGCTTTTTTAATGATTTTTTTTATGGTGATGCCCGTTATGATTGGTGGTTTTGGGAATTGGTTTGTACCAATTATGATTGGAAGTCCTGATATG		Rhodophyta						0	0	0	0	1	0	0	0	0	0	0	0	0	0	0	0	0	0	0	0	0	0	0	0	0	0	0	0	0	0	0	0	0	0	0	0	0	0	0	0
b5642f7fe1ab9e7b3f5a6de520c0e011	TACTTTGTATTTAATTTTTGGTGCAATATCCGGTGTTGCAGGAACAGCATTATCGTTGTATATCCGAATTACTTTAGCGCAGCCTAATAATAATTTTTTAGAGTATAACCATCATCTTTACAATGTAATTGTTACAGGTCATGCTTTTATTATGATTTTTTTTATGGTTATGCCGACATTAATTGGAGGTTTTGGTAACTGGTCTGTTCCGTTAATGATTGGTGCACCAGATATG	Metazoa							0	0	0	0	1	0	0	0	0	0	0	0	0	0	0	0	0	0	0	0	0	0	0	0	0	0	0	0	0	0	0	0	0	0	0	0	0	0	0	0
b72f30ab23dd28bc33a19e919d0bb2f4	TCAACAAATCATAAAGATATTGGAACTTTATATCTTATTTTCGGTGCAGTAGCGGGAGTTGCTGGTACTGTTTTATCATTATATATTCGACTTTCATTAGCACAGCCTGGGTCTAGTTATTTAGACCATAATTATCATTTGTATAATGTTATTGTGACAGGTCATGCTTTTGTAATGATTTTTTTCTCTGTTATGCCTATTCTGATTGGTGGTTTTGGAAACTGGTTTGTACCTTTAATGATTGGTGCTCCAGATATG		Bacillariophyta	Bacillariophyceae	Naviculales				0	0	0	0	1	0	0	0	0	0	0	0	0	0	0	0	0	0	0	0	0	0	0	0	0	0	0	0	0	0	0	0	0	0	0	0	0	0	0	0
ba8384d2e9e0592aa61723bbadce5558	AACACTTTATATAATTTTTGGTGCAGCATCTGGGGTTGCAGGTACAGCATTATCTTTATATATAAGAATAACACTGTCTCAACCAAATAATGACTTTTTAGCATATAATCATCATTTTTATAATGTTGTTGTTACAGGTCATGCTTTTGTAATGATATTTTTTATGGTTATGCCTACATTAATTGGTGGTTTCGGTAATTGGTTTGTTCCGTTAATGATTGGTGCTCCAGATATG		Bacillariophyta	Fragilariophyceae	Thalassionemales				0	0	0	0	1	0	0	0	0	0	0	0	0	0	0	0	0	0	0	0	0	0	0	0	0	0	0	0	0	0	0	0	0	0	0	0	0	0	0	0
bd123693d331181298fbbf734286d621	AACATTATATATTATTTTTGGTGCTATTTCTGGTGTAGCAGGGACAGCATTATCTCTTTACATTAGACTAACTTTAGCACAACCGAACAGTAGTTTCTTAGAGTATAACCACCATTTATATAATGTAATTGTAACAGGTCACGCTTTTGTTATGATTTTTTTTATGGTAATGCCCGTACTAATCGGTGGTTTTGGAAACTGGTTTGTTCCATTAATAATCGGTGCTCCTGATATG		Bacillariophyta						0	0	0	0	1	0	0	0	0	0	0	0	0	0	0	0	0	0	0	0	0	0	0	0	0	0	0	0	0	0	0	0	0	0	0	0	0	0	0	0
beaab7ec3f4e82346ebe930729f8b2ce	AACTTTGTATTTAATTTTTGCAGCTTTATCTGGTATTGCAGGTACCATTTTATCATTTTACATAAGAATGTTATTATCACACCCACATTCGAATTTTTTAGAGTACAACCATCATTTTTATAATGTGATTGTAACAGGGCATGCTTTTTTAATGATATTTTTTTTAGTAATGCCTGCTTTAATAGGAGGTTTTGGTAACTGGTTTGTGCCATTAATGATTGGTGCACCAGACATG		Bacillariophyta						0	0	0	0	1	0	0	0	0	0	0	0	0	0	0	0	0	0	0	0	0	0	0	0	0	0	0	0	0	0	0	0	0	0	0	0	0	0	0	0
c0af925e9a356e369f182eca016408a9	AACCTTATATTTAATTTTTGGAGGATTCTCAGGAGTTTTGGGAACCGGTATGTCCGTATTAATAAGATTACAGTTAGCAAATCCCGGTAATCAGTTTTTATCAGGTAATCATCAGCTGTACAATGTCATTGTTACTGCACATGCATTTTTGATGATCTTTTTTATGGTTATGCCAATCTTAATTGGGGGATTTGGTAATTGGTTTGTGCCATTAATGATTGGTGCACCAGATATG			Phaeophyceae	Dictyotales	Dictyotaceae			0	0	0	0	1	0	0	0	0	0	0	0	0	0	0	0	0	0	0	0	0	0	0	0	0	0	0	0	0	0	0	0	0	0	0	0	0	1	0	0
c1bb3977d05b38a0c08d6bfbf7dda2c1	AACCTTATATATTATCTTCGGAGCAATTTCTGGTATTGCCGGAACAGCTCTATCGCTTTATATTCGAATAACTTTAGCACAGCCTAACTCAAGTTTTTTAGAGTATAATCATCATTTTTATAACGTAATTATTACTGGTCACGCATTACTTATGATTTTCTTCATGGTAATGCCTATTTTGATTGGTGGATTTGGAAACTGGTTCGTTCCATTAATGATTGGTGCGCCTGATATG		Bacillariophyta						0	0	0	0	1	0	0	0	0	0	0	0	0	0	0	0	0	0	0	0	0	0	0	0	0	0	0	0	0	0	0	0	0	0	0	0	0	0	0	0
c2a2d6e761700450c1c158407b2bcde7	AACTTTATATCTTCTTTTTGGTGCGGTAGCAGGAGTTGCTGGTACTGTTTTATCATTATATATTCGACTTTCATTAGCACAGCCAGGTTCTACTTATTTAGATCATAATTATCATTTATATAATGTTATTGTTACTGGTCATGCCTTTGTAATGATTTTCTTTTCTGTTATGCCTATTATGATCGGTGGTTTTGGAAATTGGTTTGTACCTTTAATGATTGGTGCTCCAGATATG		Bacillariophyta	Bacillariophyceae	Naviculales				0	0	0	0	1	0	0	0	0	0	0	0	0	0	0	0	0	0	0	0	0	0	0	0	0	0	0	0	0	0	0	0	0	0	0	0	0	0	0	0
c450d1e6fe7d9c3478fd4a732b9f71a7	TACTTTGTATTTAATTTTTGGTGCAATATCCGGTGTTGCAGGAACAGCATTATCGTTGTATATCCGAATTACTTTAGCGCAGCCTAATAATAATTTTTTAGAGTATAACCATCATCTTTACAATGTAGTTGTTACAGGTCATGCTTTTATTATGATTTTTTTTATGGTTATGCCGACATTAATTGGAGGTTTTGGTAACTGGTTTGTTCCGTTAATGATTGGTGCACCAGATATG	Metazoa							0	0	0	0	1	0	0	0	0	0	0	0	0	0	0	0	0	0	0	0	0	0	0	0	0	0	0	0	0	0	0	0	0	0	0	0	0	0	0	0
cc59c7388c955689c87f085e259f017a	AACTTTATATTTAATATTTGCATTTTTAGCAGGAATTGTAGGAACTTATTTTTCTGCATTAATTAGAATGGAATTAGCAATGCCAGGTAATGGTGTATTTCATGGTGATTATCAATTATATAATGTAGTTGTTACTGCTCATGCATTTATTATGATTTTTTTTTTAGTAATGCCAGCAATGATTGGTGGTTTTGGTAATTGATTTTTACCTTTAATGATTGGAGCACCTGATATG	Metazoa							0	0	0	0	1	0	0	1	0	0	0	0	0	0	0	0	0	0	0	0	0	0	0	0	0	0	0	0	0	0	0	0	0	0	0	0	0	0	0	0
d577ddd2d57e53701309690cc0b03863	TACTTTGTATTTAATTTTTGGCGCTTTTTCAGGAGTTGTTGGTACTATTTTATCTATACTAATTAGAGTGGAATTATCTCAACCAGGTAATAATATATTAATGGGTAATCATCAATTATATAATGTTATAGTAACAGCACATGCTTTTATTATGATTTTTTTTATGGTTATGCCTATATTAATAGGTGGTTTTGGTAATTGGTTTGTTCCTTTAATGTTAGGTGCACCTGATATG			Oomycota	Pythiales				0	0	0	0	1	0	0	0	0	0	0	0	0	0	0	0	0	0	0	0	0	0	0	0	0	0	0	0	0	0	0	0	0	0	0	0	0	0	0	0
d5d7a22ed865ccb1a2e8ea15a2851302	AACATTATATATTATTTTTGGTGCTATTTCTGGTGTAGCAGGGACAGCATTATCTCTTTACATTAGACTAACTTTAGCACAACCGAACAGTAGTTTCTTAGAGTATAACCACCATTTATATAACGTAATTGTAACAGGTCACGCTTTTGTTATGATTTTTTTTATGGTAATGCCCGTACTAATCGGTGGTTTTGGAAACTGGTTTGTTCCATTAATGATCGGTGCTCCTGATATG		Bacillariophyta						0	0	0	0	1	0	0	0	0	0	0	0	0	0	0	0	0	0	0	0	0	0	0	0	0	0	0	0	0	0	0	0	0	0	0	0	0	0	0	0
d86f6eaf0eb6380e03c747d66ee838df	TACTTTGTATTTAATTTTTGGTGCAATATCCGGTGTTGCAGGAACAGCATTATCGTTGTATATCCGAATTACTTTAGCGCAGCCTAATAATAATTTTTTAGAGTATAACCGCCATCTTTACAATGTAATTGTTACAGGTCATGCTTTTATTATGATTTTTTTTATGGTTATGCCGACATTAATTGGAGGTTTTGGTAACTGGTTTGTTCCGTTAATGATTGGTGCACCAGATATG	Metazoa							0	0	0	0	1	0	0	0	0	0	0	0	0	0	0	0	0	0	0	0	0	0	0	0	0	0	0	0	0	0	0	0	0	0	0	0	0	0	0	0
e782ac802335d23379efac4f297e95fa	AACATTATATATTATTTTTGGTGCTATTTCTGGTGTAGCAGGGACAGCACTATCTCTTTACATTAGACTAACTTTAGCACAACCGAACAGTAGTTTCTTAGAGTATAACCACCATTTATATAATGTAATTGTAACAGGTCACGCTTTTGTTATGATTTTTTTTATGGTAATGCCCGTACTAATCGGTGGTTTTGGAAACTGGTTTGTTCCATTAATGATCGGTGCTCCTGATATG		Bacillariophyta						0	0	0	0	1	0	0	0	0	0	0	0	0	0	0	0	0	0	0	0	0	0	0	0	0	0	0	0	0	0	0	0	0	0	0	0	0	0	0	0
e9cdf3d788f906431478cf7a82fad8f0	TACTTTGTATTTAATTTTTGGTGCAATATCCGGTGTTGCAGGAACAGCATTATCGTTGTATATCCGAATTACTTTAGCGCAGCCTAATAATAATTTTTTAGAGTATAACCATCATCTTTACAATTTAATTGTTACAGGTCATGCTTTTATTATGATTTTTTTTATGGTTATGCCGACATTAATTGGAGGTTTTGGTAACTGGTTTGTTCCGTTAATGATTGGTGCACCAGATATG	Metazoa							0	0	0	0	1	0	0	0	0	0	0	0	0	0	0	0	0	0	0	0	0	0	0	0	0	0	0	0	0	0	0	0	0	0	0	0	0	0	0	0
ebbe971d6da6ea4e2a95281845c54876	TACATTATATCTTATATTTGGAGCGTTTTCAGGAATTTTAGGTGGTTGTATGTCTATGTTAGTACGAATGGAGTTATCACAACCTGGAAATAATTTACTTTTAGGTAATCATCAAGTTTATAATGTATTAATAACTGCACACGCATTTTTGATGATTTTTTTTATGGTTATGCCTGTTATGATAGGAGGATTTGGAAATTGATTTGTCCCTATAATGATAGGAAGCCCAGATATG		Rhodophyta						0	0	0	0	1	0	0	0	0	0	0	0	0	0	0	0	0	0	0	0	0	0	0	0	0	0	0	0	0	0	0	0	0	0	0	0	0	0	0	0
f3e9ac7f9f908f0572562630e627a08c	AACACTTTATATAATTTTTGGTGCAGCATCTGGGGTTGCAGGTACAGCATTATCTTTATATATAAGAATAACACTGTCTCAACCAAATAATGACTTTTTAGCATATAATCATCATTTTTATAATGTTGTTGTAACAGGTCATGCTTTTGTAATGATATTTTTTATGGTTATGCCTACATTAATTGGTGGTTTCGGTAATTGGTTTGTTCCGTTAATGATTGGTGCTCCAGATATG		Bacillariophyta	Fragilariophyceae	Thalassionemales				0	0	0	0	1	0	0	0	0	0	0	0	0	0	0	0	0	0	0	0	0	0	0	0	0	0	0	0	0	0	0	0	0	0	0	0	0	0	0	0
f5e03e560476eda9157db8fd67ac1413	TACATTATATTTAATATTTGGTGCTATTTCTGGAGTTGCAGGTACAACTTTATCTCTTTTCATACGTTTAACATTATCTCAACCTAATAGTGGTTTTTTAGAAAATAACCATCAATTATATAATGTTATTGTTACAGGTCATGCTTTTATTATGATTTTTTTTATGGTTATGCCTACTTTAATAGGAGGGTTTGGTAACTGGTTTGCACCATTAATGATAGGTGCTCCTGATATG		Bacillariophyta						0	0	0	0	1	0	0	0	0	0	0	0	0	0	0	0	0	0	0	0	0	0	0	0	0	0	0	0	0	0	0	0	0	0	0	0	0	0	0	0
f75100f3ee9a6b1ac74e5ca19bdbd568	AACATTATATATTATTTTTGGTGCTATTTCTGGTGTAGCAGGGACAGCATTATCTCTTTACATTAGACTAACTTTAGCACAACCGAACAGTAGTTTCTTAGGGTATAATCACCATTTATATAATGTAATTGTAACAGGTCACGCTTTTGTTATGATTTTTTTTATGGTAATGCCCGTACTAATCGGTGGTTTTGGAAACTGGTTTGTTCCATTAATGATCGGTGCTCCTGATATG		Bacillariophyta						0	0	0	0	1	0	0	0	0	0	0	0	0	0	0	0	0	0	0	0	0	0	0	0	0	0	0	0	0	0	0	0	0	0	0	0	0	0	0	0
f915a3822e257491af1354be4134a024	AACATTATATATTATTTTTGGTGCTATTTCTGGTGTAGCAGGGACAGCATTATCTCTTTACATTAGACTAACTTTAGCACAACCGAACAGTAGTTTCTTAGAGTATAACCACCATTTATATAATGTAATTGTAACAGGTCACGCTTTTGTTATGATTTTCTTTATGGTAATGCCCGTACTAATCGGTGGTTTTGGAAACTGGTTTGTTCCATTAATGATCGGTGCTCCTGATATG		Bacillariophyta						0	0	0	0	1	0	0	0	0	0	0	0	0	0	0	0	0	0	0	0	0	0	0	0	0	0	0	0	0	0	0	0	0	0	0	0	0	0	0	0
fe306fac453d07be74956bed342debc7	AACTTTATATCTGATTTTTGGAGCAGTAGCTGGAGTGGCAGGTACTGTTTTATCATTATATATTCGATTAACTTTAGCGCAACCTGATTCGGCATTCTTAAGTTCGAATTATCATTTATATAACGTTATTGTAACAGGTCATGCTTTTGTTATGATTTTTTTCTCTGTTATGCCTATTTTAATTGGTGGTTTTGGAAATTGGTTCGTTCCTCTAATGATTGGGGCCCCAGATATG		Bacillariophyta						0	0	0	0	1	0	0	0	0	0	0	0	0	0	0	0	0	0	0	0	0	0	0	0	0	0	0	0	0	0	0	0	0	0	0	0	0	0	0	0
ff66e119979fb889e8d2154fe4cc9c73	AACTCTTTATTTAATTTTTGGAGCTTTTTCTGGAGTTTTGGGAGGTTGCATGTCGATGTTAATTCGAATGGAATTAGCACAGCCAGGAAATCATTTGTTACTTGGAAACCACCAAGTTTATAATGTTTTAATTACTGCACACGCTTTTTTAATGATTTTTTTTATGGTGATGCCCGTTATGATTGGTGGTTTTGGGAATTGGTTTGTACCAATTATGATTGGAAGTCCTGATATG		Rhodophyta	Florideophyceae					0	0	0	0	1	0	0	0	0	0	0	0	0	0	0	0	0	0	0	0	0	0	0	0	0	0	0	0	0	0	0	0	0	0	0	0	0	0	0	0
156942288bf56dd2a4f09208de71441a	AACTTTATATTTAATTGCTGGAGCTTGGTCGGGGCTAATCGGGACTACTTTAAGTATAATTATTCGTTTAGAGTTAGGCAACCCAGGCTCGTTGATTGGGAATGATCAGATTTATAATGTCGTGGTTACTGCTCATGCATTTATTATAATTTTTTTTATAGTGATACCAATTTTAATTGGTTGTTTTGGAAATTGGCTTGTTCCCCTTATGCTAGGGGCCCCTGATATG	Metazoa	Arthropoda						0	0	0	0	0	1	0	0	0	0	0	0	0	0	0	0	0	0	0	0	0	0	0	0	0	0	0	0	0	0	0	0	0	0	0	0	0	0	0	0
26dca59580ad6509bd6957e2cf63559c	TACATTATATCTTATTTTCGGAGCTATCTCAGGTGTAGCAGGAACTGCTTTATCATTATATATCCGAATTACTCTATCACAACCAAATGGTAGTTTTTTAGAGTATAATCACCATTTGTATAATGTAATTGTGACAGGTCATGCATTTGTTATGATTTTTTTCATGGTGATGCCTGCATTAATTGGCGGTTTTGGAAACTGGTTTGTTCCATTAATGATTGGTGCTCCTGATATG		Bacillariophyta						0	0	0	0	0	1	0	0	0	0	0	0	0	0	0	0	0	0	0	0	0	0	0	0	0	0	0	0	0	0	0	0	0	0	0	0	0	0	0	0
2a4f21ba45c468d32412155da8d01e02	TACTTTGTACTTAATATTTGGTGCTATTTCAGGTGTTGCAGGTACTGCTTTATCTATGTATATCCGAGTTACATTATCACAACCAAATAATGATTTTTTAGCATATAATCATCATTTTTATAATGTTGTTGTTACAGGTCATGCTTTTGTAATGATTTTTTTTATGGTAATGCCTACGTTAATAGGAGGATTTGGTAATTAGTTCGTACCGTTAATGATAGGGGCACCTGATATG		Bacillariophyta						0	0	0	0	0	1	0	0	0	0	0	0	0	0	0	0	0	0	0	0	0	0	0	0	0	0	0	0	0	0	0	0	0	0	0	0	0	0	0	0
328140de9dd3f424d10d127f2a533790	AACTTTATATATTATCTTTGGAGCAATTTCTGGTATTGCAGGAACTGCTCTATCACTTTATATTCGAATGACATTAGCTCAGCCGAACAGTTCATTTTTAGATTATAATCATCATTTTTATAATGTAATAATTACCGGTCACGCTTTTGTTATGATCTTTTTTATGGTAATGCCCATTTTAATTGGTGGATTTGGTAACTGGTTTGTACCATTAATGATCGGGGCACCCGATATG		Bacillariophyta						0	0	0	0	0	1	0	0	0	0	0	0	0	0	0	0	0	0	0	0	0	0	0	0	0	0	0	0	0	0	0	0	0	0	0	0	0	0	0	0
3db47d40015439442ca6c59ec6aeee6e	TACTTTATATATAATATTTGGTGCAATTTCAGGGGTTGCAGGAACCGCATTATCTCTATATATTCGATTAACATTATATCAACCAAATGGCAGTTTCTTAGAATATAATCATCATTTGTATAACGTAATTGTAACCGGACATGCATTTGTTATGATTTTTTTCATGGTTATGCCAACTTTAATTGGTGGTTTTGGTAATTGGTTTGTTCCGTTAATGATTGGAGCTCCTGATATG		Bacillariophyta						0	0	0	0	0	1	1	1	1	1	0	0	1	0	0	0	1	0	1	0	0	1	0	0	0	0	0	0	0	0	0	0	0	0	0	0	0	0	0	0
40a8b55e71f9477d935cfc1ed3d58af6	TACTTTATATTTGATTTTCGGTGGATTTTCAGGTATTATTGGTACTATATTATCTGTTTTAATACGTTTAGAATTAGCGTACCCTGGAAATCAAGTATTTTTAGGGAATCATCAATTATATAACTCTATTGTAACTGCACATGCATTTATTATGATTTTTTTTATGGTTATGCCTATCTTAATCGGTGGGTTTGGTAATTGGTTTGTACCTTTAATGTTAGGTGCACCAGATATG		Rhodophyta	Bangiophyceae	Bangiales				0	0	0	0	0	1	0	1	0	0	0	0	0	0	0	0	0	0	0	0	0	0	0	0	0	0	0	0	0	0	0	0	0	0	0	0	0	0	0	0
455591e8f87426328c5481b3118892f3	TACTTTATACATTATCTTTGGTGCAATTTCTGGGATCGCGGGAACTGCTTTATCGCTTTATATTCGAATCACTTTATCTCAACCGAATGGGAGTTTTTTAGAATACAACCATCATTTTTATAATGTGATTATTACTGGTCATGCTCTTCTTATGATTTTTTTCATGGTAATGCCTATTTTAATTGGTGGTTTTGGTAATTGGTTCGTGCCATTAATGATTGGAGCGCCCGATATG		Bacillariophyta						0	0	0	0	0	1	1	0	1	0	0	0	0	0	0	1	1	0	1	0	0	0	0	0	0	0	0	0	0	0	0	0	0	0	0	1	1	0	0	0
4ac4f1e17da1465c7e42da5fbb9b9a65	TACTTTATATTTAATCTTTGCAGCTATTTCTGCAGTAGCTGGAACTGTTTTATCTCTTTATATTCGAGCAACTCTTTCTAATCCTAATTCAGATTTTTTAGATTATAATTATCATTTATATAATGTTATAGTAACAGGTCATGCTTTTATAATGATTTTTTTTATGGTAATGCCAGCATTAATTGGTGGATTTGGTAATTGGTTTGTACCATTAATGATTGGAGCACCTGACATG		Bacillariophyta						0	0	0	0	0	1	0	1	1	1	0	0	0	0	0	0	0	0	0	0	0	0	0	0	0	0	0	0	0	0	0	0	0	0	0	0	0	0	0	0
4ed5ae0aa6632b558fed3bb3863c13c0	TACTTTATATATTATTTTTGGTGCAGTGTCTGGTGTAGCTGGTACTGCATTGTCTTTATACATTAGAATAACATTAGCTCAACCTAATAATAATTTTTTAGAATATAATCATCATTTATATAATGTTATTATTACAGGGCATGCTATTTTAATGATTTTTTTCATGGTAATGCCTACTTTAATAGGAGGATTTGGTAATTGGTTTGTTCCTTTAATGATTGGAGCACCTGATATG		Bacillariophyta						0	0	0	0	0	1	1	1	1	1	0	0	0	0	0	0	0	0	0	0	0	0	0	0	0	0	0	0	0	0	0	0	0	0	0	0	0	0	0	0
566b8a639593e2c1a78ea176019ca4db	TACTTTGTACTTAATATTTGGGGCTATTTCAGGTGTAGCGGGTACTGCTTTATCTATGTATATCCGAGTAACGTTATCACAACCAAATAATGATTTTTTAGCCTATAACCACCATTTTTATAATGTAGTAGTAACAGGTCATGCTTTTGTAATGATTTTTTTTATGGTAATGCCGACATTAATAGGAGGTTTTGGTAATTGGTTTGTGCCTTTAATGATAGGTGCACCAGATATG		Bacillariophyta						0	0	0	0	0	1	1	1	0	1	0	0	0	0	0	1	0	0	0	1	0	0	0	0	0	0	0	0	0	0	0	0	0	1	0	0	0	0	0	0
5a8d6a2511e8b49f4f89fb0d21a14558	AACTTTATATATTATTTTTGGAGGTATTGCTGGCGTTGCTGGTACAGCGTTATCTCTTTATATTCGAATAACTTTAGCTCAACCCAATGGAAGTTTTTTAGAATACAATCATCAAATGTACAATGTTATTGTGACAGGTCATGCATTTGTTATGATTTTTTTTATGGTAATGCCTATATTAATTGGTGGTTTTGGTAACTGGTTTGTACCATTAATGATTGGTGCTTGTGATATG		Bacillariophyta						0	0	0	0	0	1	0	0	0	0	0	0	0	0	0	0	0	0	0	0	0	0	0	0	0	0	0	0	0	0	0	0	0	0	0	0	0	0	0	0
5cc25bcf6e8e0ab01eec78cd764afe28	TACTTTATATATCATCTTTGGCGGTATCGCAGGTGTTGCGGGTACTGCTTTATCGTTATATATTAGAATTACACTATCACAACCTAATGGTAGTTTTTTAGAATATAACCACCACCTATATAATGTTATTGTGACAGGTCATGCATTTGTTATGATTTTCTTCATGGTAATGCCAATTTTAATTGGAGGTTTTGGTAACTGGTTCGTTCCATTAATGATTGGAGCCCCTGATATG		Bacillariophyta						0	0	0	0	0	1	0	0	0	1	0	0	0	0	0	0	0	0	0	0	0	0	0	0	0	0	0	0	0	0	0	0	0	0	0	0	0	0	0	0
61a4b8d12f88a36c2922eb2ee041ef2c	AACTTTATATTTAATATTTGCTGCAGCTTCTGGAATTGCAGGAACTGTATTATCTTTATATATTAGAATAACTTTAGCTAATCCAAACTCATCGTTTTTAGAATACAATCATCATTTTTATAATGTTATTGTAACTGGACATGCATTCTTAATGATTTTTTTTTTAGTAATGCCAGCATTAATAGGAGGCTTTGGTAACTGGTTTGTTCCATTAATGATTGGAGCACCAGATATG		Bacillariophyta						0	0	0	0	0	1	0	0	0	0	0	1	0	0	0	0	1	0	0	0	0	0	0	1	0	0	0	0	0	0	0	0	0	0	0	0	0	0	0	0
64c63b1a77b9925420f5e0c74c784692	TACTCTTTATTTAATTTTTGGAGCTTTTTCTGGTATAATTGGAGCTTGTGTTTCAATGTTAATTCGTATGGAATTAGCTCAACCAGGTAATAATTTATTATTAGGTAACTATCAAGTTTATAATGTTTTGATAACTGCGCATGGTGTTTTAATGATATTTTTTTTAGTTATGCCTGTTATGATTGGTGGATTTGGTAATTGATTTGTACCTATTATGATCGGTAGTCCTGACATG		Rhodophyta	Florideophyceae	Corallinales	Corallinaceae			0	0	0	0	0	1	0	0	0	0	0	0	0	0	0	0	0	0	0	0	0	0	0	0	0	0	0	0	1	0	0	0	0	0	0	0	0	0	0	0
65d073747d6b8fdae2ae40b3e9d6ec01	GACCTTATATATCATTTTTGGCGGTATTGCTGGTGTAGCAGGTACTGCATTATCTCTTTATATAAGAATTACTTTATCTCAACCTAATGGTAGTTTTTTAGAGTATAACCATCATTTTTACAATGTGATCGTAACAGGTCATGCATTTGTAATGATTTTTTTCATGGTAATGCCAATTTTAATTGGTGGATTTGGTAACTGGTTTGTTCCATTAATGATTGGGGCTCCGGATATG		Bacillariophyta						0	0	0	0	0	1	0	0	0	0	0	0	0	0	0	0	0	0	0	0	0	0	0	0	0	0	0	0	0	0	0	0	0	0	0	0	0	0	0	0
675d91170574d9f5a034e904c89a14d7	TACTTTATATCTTATTTTCGCACTGTTTGCCGGTGTTATCGGTACTGTATTTTCAATATTTATACGTATGGAGTTAGCTACAACAGGTGATCAAATTTTTAATGGTAATTATCAATTATATAATGTAGTTATTACAGCACATGCATTCATTATGATATTTTTTATGGTTATGCCAGCGCTTATAGGTGGTTTTGGTAATTGGTTTGTACCTTTAATGTTAGGTGCTCCCGATATG		Discosea						0	0	0	0	0	1	0	0	0	0	0	0	0	0	0	0	0	0	0	0	0	0	0	0	0	0	0	0	0	0	0	0	0	0	0	0	0	0	0	0
8596f01205f8a3c69200674c3b26ab29	AACTTTATATTTAATTGCTGGAGCTTGGTCGGGGCTAATCGGGACTACTTTAAGTATAATTATTCGTTTAGAGTTAGGCAACCCAGGCTCGTTGATTGGGAATGATCAGATTTATAATGTCGTGGTTACTGTTCATGCATTTATTATAATTTTTTTTATAGTGATACCAATTTTAATTGGTTGTTTTGGAAATTGGCTTGTTCCCCTTATGCTTGGGGCCCCTGATATG	Metazoa	Arthropoda						0	0	0	0	0	1	0	0	0	0	0	0	0	0	0	0	0	0	0	0	0	0	0	0	0	0	0	0	0	0	0	0	0	0	0	0	0	0	0	0
8c7356a40aef92348634cd1aeb0cac25	TACTTTGTACTTAATATTTGGGGCTATTTCAGGTGTAGCGGGTACTGCTTTATCTATGTATATCCGAGTAACGTTATCACAACCAAATAATGATTTTTTAGCTTATAACCACCATTTTTATAATGTAGTAGTAACAGGTCATGCTTTTGTAATGATTTTTTTTATGGTAATGCCGACATTAATAGGAGGTTTTGGTAATTGGTTTGTGCCTTTAATGATAGGTGCACCAGATATG		Bacillariophyta						0	0	0	0	0	1	0	0	1	1	0	0	0	0	0	0	0	0	0	0	0	0	0	0	0	0	0	0	0	0	0	0	0	0	0	0	0	0	0	0
8d70cddaadc9b08b58ce07015d012eb8	TACTTTATATATTATCTTTGGAGCAATTTCTGGTATCGCAGGAACTGCTTTATCACTTTATATTCGAATTACTTTATCTCAACCAAACGGAAGTTTTTTAGAATATAACCATCATTTTTATAACGTGATTATTACTGGCCACGCTATTCTTATGATTTTTTTTATGGTAATGCCTATTTTAATTGGCGGATTTGGAAACTGGTTTGTGCCGTTGATGATTGGAGCACCAGATATG		Bacillariophyta	Bacillariophyceae	Bacillariales				0	0	0	0	0	1	0	0	0	0	1	1	0	0	0	0	1	0	0	0	0	0	0	0	0	0	0	0	0	0	0	0	0	0	0	0	0	0	0	0
8dacfe7fd4d12cc636ed837207e1d001	TACTTTATATTTAATTTTTGGAGCGTTTTCAGGAATTTTGGGTGGTTGTATGTCAATTTTAATTCGAATGGAATTAGCTCAACCTGGGAATCATTTACTTTTAGGGAATCATCAAATTTATAATGTTTTAATTACAGCGCATGCTTTTTTAATGATTTTTTTTATGGTTATGCCCGTAATGATTGGTGGTTTTGGTAATTGATTAGTACCAATTATGATTGGAAGTCCTGATATG		Rhodophyta	Florideophyceae	Ceramiales				0	0	0	0	0	1	0	0	0	0	0	0	0	0	0	0	0	0	0	0	0	0	0	0	0	0	0	0	0	0	0	0	0	0	0	0	0	0	0	0
9359a5d207e9e932300a96278fc55956	TACATTGTATTTAATATTTGGAGCTATTTCTGGTGTAGCAGGTACTGCTTTATCGATGTATATCCGAATTACATTATCACAACCAAATAATGATTTTTTAGCATATAATCATCATTTTTATAATGTTGTGGTGACCGGTCATGCGTTTGTTATGATTTTTTTTATGGTAATGCCCACACTTATTGGTGGTTTTGGTAATTGGTTTGTTCCTTTAATGATAGGAGCACCTGATGTG		Bacillariophyta						0	0	0	0	0	1	0	0	0	0	0	0	0	0	0	0	0	0	0	0	0	0	0	0	0	0	0	0	0	0	0	0	0	0	0	0	0	0	0	0
b074f8be4811bd4549ff1355cc39b041	TACCTTATATTTAATTTTTGGTGCAATATCTGGAGTTGCAGGAACTGCATTATCTTTATATATTAGACTTACTTTAGCACAACCTAATTCTAATTTTTTAGAATATAATCATCATCTTTATAATGTTATTGTAACTGGACATGCATTAATAATGGTATTTTTTGTAGTCATGCCAATTCTTATTGGAGGTTTTGGTAATTGGTTTGTTCCATTAATGATCGGAGCTCCCGATATG		Bacillariophyta						0	0	0	0	0	1	0	0	0	0	0	0	0	0	0	0	0	0	0	0	0	0	0	0	0	0	0	0	0	0	0	0	0	0	0	0	0	0	0	0
b33a7ef933d5582c5295e2f8ea4067e0	AACTTTATATCTTATTTTCGGAGCGATTTCTGGCGTTGCTGGAACCGCTTTATCACTTTACATTAGAATAACTTTAGCTCAACCAAACGGGAGCTTTTTAGATTATAATCACCATTTTTATAATGTTGTTATCACAGGTCATGCATTGCTTATGATTTTCTTCATGGTGATGCCTATTTTAATCGGTGGCTTTGGTAACTGGTTCGTTCCACTAATGATCGGTGCGCCTGATATG		Bacillariophyta						0	0	0	0	0	1	0	0	0	0	0	0	0	0	0	0	0	0	0	0	0	0	0	0	0	0	0	0	0	0	0	0	0	0	0	0	0	0	0	0
bbbf7cf63b0bb040ab7c133469d8acbd	TACTTTGTACTTAATATTTGGCGCTATTTCAGGTGTTGCAGGTACTGCTTTATCTATGTATATCCGAGTTACATTATCACAACCAAATAATGATTTTTTAGCATATAATCATCATTTTTATAATGTTGTTGTTACAGGTCATGCTTTTGTAATGATTTTTTTTATGGTAATGCCTACGTTAATAGGAGGATTTGGTAATTGGTTCGTACCGTTAATGATAGGAGCACCTGATATG		Bacillariophyta						0	0	0	0	0	1	0	0	0	0	0	0	0	0	0	0	0	0	0	0	0	0	0	0	0	0	0	0	0	0	0	0	0	0	0	0	0	0	0	0
c79c9d93a812d6b0a1b2926a375b429a	AACATTATATCTTATTTTCGGTGCTATTGCGGGCGTAGCAGGTACTGCTTTATCGCTTTACATTCGAATTACTTTATCACAACCTAATGGTAGTTTCTTAGAATATAACCACCATTTATATAACGTGATTGTTACAGGTCATGCTTTTATTATGATTTTCTTCATGGTAATGCCTGTACTAATTGGTGGATTCGGTAACTGGTTTGTTCCATTAATGATTGGAGCACCTGATATG		Bacillariophyta						0	0	0	0	0	1	0	0	0	0	0	0	0	0	0	0	1	0	0	0	0	0	0	0	0	0	0	0	0	0	0	0	0	0	0	0	0	0	0	0
d7ba711447aeaa5161c1ade889db468d	AACCCTGTATTTAATTTTTGGAGGATTTTCAGGAGTTTTAGGAACGGGTATGTCTGTTTTAATAAGATTACAGTTAGCGAATCCTGGTAACCAGTTTTTATCGGGTAATCATCAATTGTATAATGTTATTGTTACTGCACACGCATTTTTAATGATTTTTTTTATGGTTATGCCAATATTAATCGGAGGCTTTGGTAATTGGTTTGTACCTTTAATGATTGGTGCTCCAGATATG			Phaeophyceae	Dictyotales	Dictyotaceae	Lobophora	Lobophora declerckii	0	0	0	0	0	1	0	0	1	0	0	0	0	0	0	0	0	0	0	0	0	0	0	0	0	0	1	0	0	0	0	0	0	0	0	0	0	0	0	0
d9a35d68db6f082ed3361b1e6a80b70f	AACGCTTTATTTAATTTTTGGTGCACTTTCAGGAGTTCTAGGTGGTTGTATGTCTATGTTGATTCGTATGGAATTAGCCCAACCGGGTAATCAATTACTTTTAGGTAATCATCAAGTTTATAATGTTCTTATAACTGCTCATGCGTTTTTAATGATTTTTTTTATGGTTATGCCTGTAATGATTGGAGGTTTTGGTAATTGATTAGTACCAATTATGATTGGTAGTCCAGATATG		Rhodophyta	Florideophyceae	Gigartinales	Dumontiaceae			0	0	0	0	0	1	0	0	0	0	0	0	0	0	0	0	0	0	0	0	0	0	0	0	0	0	0	0	0	0	0	0	0	0	0	0	0	0	0	0
dcb843adc6027cf7db938483c417f45f	AACTTTATATTTAATTTTTGCAGGAATTTCAGGATTAGCTGGAACTGTTTTATCATTATATATACGAGCAACATTAGCAAGTCCTAATTCAGATTTTTTAGATTATAATTATCATTTGTATAATGTAATTGTTACAGGACACGCTTTCATTATGGTTTTTTTTTTAGTAATGCCAGCTTTAATAGGTGGTTTTGGAAATTGGTTTGTTCCTTTAATGATTGGAGCTCCAGATATG		Bacillariophyta						0	0	0	0	0	1	0	0	0	0	0	0	0	0	0	0	0	0	0	0	0	0	0	0	0	0	0	0	0	0	0	0	0	0	0	0	0	0	0	0
dd2812a7db51fa10759900fabb561bcc	AACACTTTACTTAATTTTTGGTGCGATTTCAGGAGTTGCTGGAACAGCATTATCTATTTATATTCGATCAACATTAGCACAACCTAATTCTAGTTTTTTAGAATACAATCATCATTTATATAATGTTATTGTTACAGGGCATGCTTTAGTGATGGTTTTTTTTGTTGTAATGCCTATTTTAATTGGAGGATTTGGTAATTGGTTTGTACCTCTTATGATAGGAGCTCCAGATATG		Bacillariophyta						0	0	0	0	0	1	1	1	1	1	0	1	0	0	0	0	0	0	1	0	0	0	0	0	0	0	0	0	0	0	0	0	0	0	0	0	0	0	0	0
ddb993c9243234a17bbc6848d3c338c1	AACTTTATATTTAATTGCTGGAGCTTGGTCGGGGCTAATCGGGACTACTTTAAGTATAATTATTCGTTTAGAGTTAGGCAACCCAGGCTCGTTGATTGGGAATGATCAGATTTATAATGTCGTGGTTACTGCTCATGCATTTATTATAATTTTTTTTATAGTGATACCAATTTTAATTGGTTGTTTTGGAAATTGGCTTGTTCCCCTTATGCTTGGGGCCCCTGATATG	Metazoa	Arthropoda						0	0	0	0	0	1	0	0	0	0	0	0	0	0	0	0	0	0	0	0	0	0	0	0	0	0	0	0	0	0	0	0	0	0	0	0	0	0	0	0
e2d734271c498767b6ace743c832b1ae	GACCTTGTATTTACTGTTCGGTGCTCTTTCGGGTACGATAGGAACGGGGCTCAGTTTTCTTATTAGATTAGAATTATCAACCCCTGGATCGATGTTAGGCGACGACCAGATCTACAACGTCGTAGTTACCGCTCATGGCCTTATAATGATCTTTTTCTTAGTTATGCCGGTTATGATCGGGGGGTTTGGTAACTGATTTGTTCCTCTCTATATAGGGGCCCCGGATATG	Metazoa	Porifera	Demospongiae	Tetractinellida	Ancorinidae	Stelletta		0	0	0	0	0	1	0	0	0	0	0	0	0	0	0	0	0	0	0	0	0	0	0	0	0	0	0	0	0	0	0	0	0	0	0	0	0	0	0	0
e5476c64b6c46c33a167c08700ff9a2b	AACATTATATATAATTTTTGGTGCAGCATCAGGAGTTGCTGGTACAGCATTATCTTTATATATAAGAATAACATTGTCTCAACCAAACAACGATTTTTTAGCATACAATCATCATTTTTATAATGTTGTTGTTACAGGACATGCTTTCGTAATGATTTTTTTTATGGTTATGCCTACATTAATTGGTGGTTTTGGTAACTGGTTTGTACCATTAATGATTGGTGCTCCAGATATG		Bacillariophyta						0	0	0	0	0	1	0	0	0	0	0	0	0	0	0	0	0	0	0	0	0	0	0	0	0	0	0	0	0	0	0	0	0	0	0	0	0	0	0	0
e772a63301be5ebaf17ebb08f450c15d	AACTCTTTATTTAATTTTTGGAGCTTTTTCAGGTGTTCTAGGAGCATGTGCTTCTATGTTAATACGTATGGAATTAGCTCAACCTGGTAATCAGTTATTATTAGGAAATCACCAAGTTTATAATGTTTTAATTACAGCACATGCAATTTTAATGATTTTTTTTTTAGTTATGCCAGTAATGATAGGAGGTTTTGGTAATTGATTAGTTCCTATCATGATAGGAAGTCCAGATATG		Rhodophyta	Florideophyceae	Corallinales				0	0	0	0	0	1	0	0	0	0	0	0	0	0	0	0	0	0	0	0	0	0	0	0	0	0	0	0	0	0	0	0	0	0	0	0	0	0	0	0
eb06383ddbcb401b27b4a3673b4c0e6f	AACCCTTTATATAATTTTTGGTGGTATTGCTGGTGTAGCAGGTACCGCTTTATCTTTATATATAAGGATCACTTTAGCGCAACCAAATGGAAGTTTCTTAGAATATAACCATCATTTTTATAATGTGGTTGTAACTGGTCATGCTTTCATCATGATCTTCTTCATGGTTATGCCAATTTTAATTGGTGGTTTCGGTAATTGGTTCGTTCCATTAATGATCGGTGCGCCTGATATG		Bacillariophyta	Bacillariophyceae	Bacillariales				0	0	0	0	0	1	0	0	0	0	0	0	0	0	0	0	0	1	0	0	0	0	0	0	0	0	0	0	0	0	0	0	0	0	0	0	0	0	0	0
f7a3a3255d4e43475334cd45a573ccbe	TACTTTATATATTATTTTTGGTGCTATTTCTGGTGTAGCTGGTACAGCATTATCTTTATATATAAGAATCACTTTATCGCAACCAAATAGTGATTTTTTAGCTTATAATCATCACTTTTATAACGTGGTGGTTACTGGCCATGCTTTTGTCATGATTTTTTTTATGGTAATGCCTACGTTAATTGGAGGTTTTGGTAATTGGTTTGTCCCTTTAATGATTGGAGCTCCTGATATG		Bacillariophyta						0	0	0	0	0	1	0	0	0	0	0	0	0	0	0	0	0	0	0	0	0	0	0	0	0	0	0	0	0	0	0	0	0	0	0	0	0	0	0	0
060a27ebdfdf8f202f929fa59400670e	TACTTTATATATACTATTTGGTGCAATTTCAGGGGTTGCAGGAACCGCATTATCTTTATATATTCGATTAACGTTATATCAACCAAATGGCAGTTTCTTAGAATACAATCATCATTTGTATAATGTAATTGTAACCGGACATGCATTTGTTATGATTTTTTTCATGGTTATGCCAACTTTAATTGGTGGTTTTGGTAATTGGTTTGTTCCATTAATGATTGGAGCTCCTGATATG		Bacillariophyta						0	0	0	0	0	0	1	0	1	0	0	0	0	0	0	0	0	0	0	0	0	0	0	0	0	0	0	0	0	0	0	0	0	0	0	0	0	0	0	0
066b8ce12b204e1f2e74d5defa057ce9	AACATTATATTTAATTTTTGCTGTAATTTCGGGTATTATTGGTACTTATTTTTCAGCATTAATTCGTATGGAATTAGCTTATCCTGGAACAGGTATTTTTCAAGGTGATTATCAATTGTATAATGTTGTAATTACAGCGCATGCTTTTATTATGATTTTTTTTATGGTAATGCCTGCTATGATTGGTGGTTTTGGAAATTGATTTGTTCCTTTAATGATTGGTGCGCCTGATATG		Discosea						0	0	0	0	0	0	1	0	0	0	0	0	0	0	0	0	0	0	0	0	0	0	0	0	0	0	0	0	0	0	0	0	0	0	0	0	0	0	0	0
0d11d4c70b7a164de327b7973aaddd73	TACTTTATATTTAATATTCGGAGCTATCTCAGGTGTAGCAGGTACTGCTTTATCATTGTATATCCGAATTACTCTATCTCAACCAAATAATGATTTTTTAGCATATAATCATCATTTTTATAATGTTGTAGTAACAGGTCATGCTTTTGTTATGATTTTTTTTATGGTAATGCCTACTTTAATCGGTGGTTTTGGTAATTGGTTTGTTCCTTTAATGATTGGAGCACCAGATATG		Bacillariophyta						0	0	0	0	0	0	1	0	0	0	0	1	1	0	0	1	1	0	0	0	0	1	0	0	0	0	0	0	0	0	0	0	0	0	0	0	0	0	0	0
1046cfbd62093b039c9bb2597b74f4ce	AACATTATATTTAATTTTTGCAGCAGTAGCTGGTGTAGCTGGAACTGTTTTATCTTTATACATTAGAGCAAGTTTAGCAAGCCCTAATTCAGATTTTTTAGATTATAATTACCATTTGTATAATGTAATTGTTACCGGACATGCTTTTATTATGGTTTTCTTTGTAGTTATGCCAGCCTTAATAGGAGGTTTTGGTAACTGGTTTGTTCCATTAATGATCGGTGCGCCAGATATG		Bacillariophyta						0	0	0	0	0	0	1	0	1	0	0	0	0	0	0	0	1	0	0	0	0	0	0	0	0	0	0	0	0	0	0	0	0	0	0	0	0	0	0	0
10d6bb955e5772d5e810d211d5fc8b42	AACATTATATTTAATTTTTGCAGCAGTTGCTGGAGTAGCTGGAACTGTTTTATCGTTATACATTAGAGCAACTTTAGCAAGCCCTAATTCAGATTTTCTAGATTACAATTACCATTTGTATAATGTAATTGTCACTGGACATGCTTTTATTATGGTTTTTTTTGTAGTTATGCCAGCTTTAATAGGAGGTTTTGGTAACTGGTTTGTTCCGTTAATGATCGGTGCGCCAGATATG		Bacillariophyta						0	0	0	0	0	0	1	0	0	0	0	0	0	0	0	0	0	0	0	0	0	0	0	0	0	0	0	0	0	0	0	0	0	0	0	0	0	0	0	0
1160f61f6bbafb13481b87f204a2f926	TACATTGTATATTATATTTGGTGCAATATCTGGAGTAGCAGGTACTGCATTGTCTTTGTATATTAGAATAACATTATCTCAACCCAACAATGACTTTTTAGCATATAACCATCATTTTTATAACGTTGTTGTAACAGGTCATGCTTTTGTTATGATCTTTTTTATGGTAATGCCTACATTGATTGGTGGTTTCGGTAACTGGTTCGTTCCGTTAATGATTGGTGCACCAGATATG		Bacillariophyta						0	0	0	0	0	0	1	0	0	0	0	0	0	0	0	0	0	0	0	0	0	0	0	0	0	0	0	0	0	0	0	0	0	0	0	0	0	0	0	0
1e133f9ed0914a2f43530c4de4bd9ae9	AACATTATATTTAATTTTTGCAGCAGTAGCTGGAATAGCTGGAACTGTTTTATCTTTATACATTAGAGCAACTTTAGCAAGCCCTAATTCAGATTTTCTAGATTATAATTACCATTTATATAATGTAATTGTTACCGGACATGCTTTTATTATGGTCTTTTTTGTAGTTATGCCAGCCTTAATAGGAGGCTTTGGTAACTGGTTTGTTCCGTTAATGATTGGTGCGCCAGATATG		Bacillariophyta						0	0	0	0	0	0	1	0	0	1	0	0	0	0	0	0	1	0	0	0	0	0	0	0	0	0	0	0	0	0	0	0	0	0	0	0	0	0	0	0
28086132fbb101540ec7477607611ada	TACTTTGTATATTATCTTTGGTGCAATTTCTGGTATCGCAGGAACTGCTTTATCATTATATATTAGAATTACTTTATCTCAACCTAACGGTAGTTTTCTAGAGTATAACCATCATTTTTATAACGTAGTTATTACAGGTCATGCTATTCTTATGATCTTTTTTATGGTAATGCCTATTTAAATTGGTGGATTTGGTAATTGGTTTGTGCCATTAATGATTGGGGCACCAGATATG		Bacillariophyta						0	0	0	0	0	0	1	0	0	0	0	0	0	0	0	0	0	0	0	0	0	0	0	0	0	0	0	0	0	0	0	0	0	0	0	0	0	0	0	0
2caca8e2407e1eea2d8c8f3e5f21eeed	AACTTTATATATTGTTTTTGGTGCTATTGCTGGTGTAGCAGGGACTGCTTTATCCCTTTATATTCGACTTACTTTAGCGCAACCAAATTCAACTTTCTTAGAATATAACCATCATTTTTATAATGTAATTGTAACAGGGCATGCTTTTGTAATGATTTTTTTTTTAGCTATGCCTGTTTTAATTGGTGGTCTTGGGAATTGGTTTGTTCCGTTAATGATTGGTGCTCCTGATATG		Bacillariophyta						0	0	0	0	0	0	1	0	0	0	0	0	0	0	0	0	0	0	0	0	0	0	0	0	0	0	0	0	0	0	0	0	0	0	0	0	0	0	0	0
2ed7d8b866c6cd3feeedda5f475ed034	TACTTTGTTCTTAATATTAGGTGCTATTTCAGGTGTTGCAGGCACTGCTTTATCTATGTATATCCGAGTTACATTATCACAACCAAATAATGATTTTTTAGCATATAATCATCATTTTTATAATGTTGTTGTTACAGGTCATGCTTTTGTAATGATTTTTTTTATGGTAATGCCTACGTTAATAGGAGGATTTGGTAATTGGTTCGTACCGTTAATGATAGGAGCACCTGATATG		Bacillariophyta						0	0	0	0	0	0	1	0	0	0	0	0	0	0	0	0	0	0	0	0	0	0	0	0	0	0	0	0	0	0	0	0	0	0	0	0	0	0	0	0
33117f48e4ff15c741303fbd154797df	AACTTTATATTTAATTTTTGCTGCAATTTCTGGTATAGCTGGAACTGTTCTTTCATTATATATTAGAGCAACTTTAGCTAGCCCAAACTCTGATTTTTTAGATTATAATTATCATTTATACAATGTAATAGTGACTGGACATGCCTTTTTAATGATTTTTTTTATGGTAATGCCGGCATTAATCGGCGGTTTTGGTAATTGGTTTGTTCCATTAATGATTGGAGCTCCTGATATG		Bacillariophyta						0	0	0	0	0	0	1	0	0	0	0	0	0	0	0	0	0	0	0	0	0	0	0	0	0	0	0	0	0	0	0	0	0	0	0	0	0	0	0	0
349ac7031246991b969a486cabec7104	AACCCTTTATTTAATCTTTGGTGCAATATCAGGCGTTGCTGGAACTGCTTTATCATTATATATTAGATTTACTTTAGCTCAACCAAATTCGAGTTTTTTAGAGTATAATCATCATTTATATAATGTAATCGTTACAGGACATGCATTGGTGATGGTTTTTTTTGTAGTAATGCCTATTTTAATTGGAGGATTTGGAAACTGGTTTGTTCCTTTAATGATAGGAGCACCTGATATG		Bacillariophyta						0	0	0	0	0	0	1	0	0	0	0	0	0	0	0	0	0	0	0	0	0	1	0	0	0	0	0	0	0	0	0	0	0	0	0	0	0	0	0	0
37c63710a256317d144787e1c8f1ef8e	TACTTTGTTCTTAATATTTGGTGCTATTTCAGGTGTTGCAGGCACTGCTTTATCTATGTATATCCGAGTTACATTATCACAACCAAATAATGATTTTTTAGCATATAATCATCATTTTTATAATGTTGTTGTTACAGGTCATGCTTTTGTAATGATTTTTTTTATGGTAATGCCTACGTTAATAGGAGGATTTGGTAATTGGTTCGTACCGTTAATGATAGGAGCACCTGATATG		Bacillariophyta						0	0	0	0	0	0	1	0	0	0	0	0	0	0	0	0	0	0	0	0	0	0	0	0	0	0	0	0	0	0	0	0	0	0	0	0	0	0	0	0
391cc8c462d875ecc7b638874f21c0f6	TACTTTATATTTTATTTTTGGAATATGAGCTGGGTTTATTGGTTTAAGTATGAGTCTTTTAATTCGTTTAGAATTAGGTGTAGTAGGCCCTTATTTAGGAGATGAACATTTGTATAATGTTATTGTAACGGCTCATGCATTTGTTATGATTTTTTTTATAGTTATGCCTATTTCTATAGGTGGATTTGGTAATTGATTAATTCCATTATTGTTAGGGGTTGCTGACATA	Metazoa	Rotifera	Monogononta	Ploima				0	0	0	0	0	0	1	0	0	0	0	0	0	0	0	0	0	0	0	0	0	0	0	0	0	0	0	0	0	0	0	0	0	0	0	0	0	0	0	0
415d45f446f25b5114dea8e51465b470	AACATTGTACTTAATATTCGGTGGTATTTCAGGTGTAGCAGGTACAGCGTTATCTTTATATATTCGATTAACATTAGCTCAGCCTGAAGGCAGCTTTTTAGAGTACAATCATCATTTATATAATGTAATAGTAACAGGACATGCTTTTGTTATGATTTTTTTCATGGTAATGCCTGTTTTAATTGGTGGATTCGGTAACTGGTTCGTTCCACTTATGATCGGGGCACCCGATATG		Bacillariophyta						0	0	0	0	0	0	1	0	0	0	0	0	1	0	0	0	0	0	0	0	0	0	0	0	0	0	0	0	0	0	0	0	0	0	0	0	0	0	0	0
45ac48f138bf6a395f344f1f924d8184	TACATTGTACTTAATATTTGGAGCTATTTCAGGCGTAGCAGGTACTGCTTTATCATTATATATAAGAATTACATTATCTCAACCAAATAATGACTTTTTAGCATATAATCATCATTTCTATAACGTTGTAGTAACAGGTCACGCGATTGTTATGATTTTTTTTATGGTTATGCCTACATTAATAGGTGGTTTTGGTAACTGGTTTGTTCCATTAATGATAGGAGCACCCGATATG		Bacillariophyta						0	0	0	0	0	0	1	0	0	0	0	0	0	0	0	0	0	0	0	0	0	0	0	0	0	0	0	0	0	0	0	0	0	0	0	0	0	0	0	0
4a76f1dc5f6c90c5c3c1443c6149218f	AACTTTATATATCGTTTTTGGTGCGATAGCTGGTGTAGCAGGTACCGCATTGTCTTTGTATATCAGACTTACTTTAGCTCAACCAAATTCAAGTTTTTTAGATTACAACCATCATTTTTATAATGTAATTGTGACGGGCCATGCTTTTGTTATGATCCTTTTTATGGTAATGCCTGTTTTAATTGGTGGTTTTGGTAACTGGTTTGTTCCTTTAATGATAGGTGCACCAGATATG		Bacillariophyta						0	0	0	0	0	0	1	0	0	0	0	0	0	0	0	0	0	0	0	0	0	0	0	0	0	0	0	0	0	0	0	0	0	0	0	0	0	0	0	0
4cd08cf1329b159a77baba01fecc2579	TACTTTGTATCTAATATTTGGAGCTATTTCTGGTGTAGCAGGTACTGCTTTATCGATGTATATCAGAATTACATTATCACAGCCAAATAATGATTTTTTAGCGTATAATCATCATTTTTATAACGTTGTGGTGACAGGTCATGCGTTTGTTATGATCCTTTTTATGGTAATGCCTACACTTATAGGTGGTTTTGGTAATTGGTTTGTTCCTTTAATGATAGGAGCACCTGATATG		Bacillariophyta						0	0	0	0	0	0	1	0	0	0	0	0	0	0	0	0	0	0	0	0	0	0	0	0	0	0	0	0	0	0	0	0	0	0	0	0	0	0	0	0
4e693f51f82af34ea48db1a03345d925	TACTTTGTACTTAATATTTGGTGCTATTTCAGGTATTGCAGGTACTGCTTTATCTATGTATATCCGAGTTACATTATCACAACCAAATAATGATTTTTTAGCATATAATCATCATTTTTATAATGTTGTTGTTACAGGTCATGCTTTTGTAATGATTTTTTTTATGGTAATGCCTACGTTAATAGGAGGATTTGGTAATTGGTTCGTACCGTTAATGATAGGAGCACCTGATATG		Bacillariophyta						0	0	0	0	0	0	1	0	0	0	0	0	0	0	0	0	0	0	0	0	0	0	0	0	0	0	0	0	0	0	0	0	0	0	0	0	0	0	0	0
4fac39dbdf5a2a148ee28d6bb9844e6f	TACTTTGTACTTAATATTTGGTGCTATTCCAGGTGTTGCAGGTACTGCTTTATCTATGTATATCCGAGTTACATTATCACAACCAAATAATGATTTTTTAGCATATAATCATCATTTTTATAATGTTGTTGTTACAGGTCATGCTTTTGTAATGATTTTTTTTATGGTAATGCCTACGTTAATAGGAGGATTTGGTAATTGGTTCGTACCGTTAATGATAGGAGCACCTGATATG		Bacillariophyta						0	0	0	0	0	0	1	0	0	0	0	0	0	0	0	0	0	0	0	0	0	0	0	0	0	0	0	0	0	0	0	0	0	0	0	0	0	0	0	0
51cbc3ddb6d4d6351ca4172e86ea6ff3	TACTTTATATCTAATTTTTGGTGCAATTTCTGGTGTAGCTGGTACTGCGTTATCCCTATATATCAGAATCACTTTATCGCAACCTAATTGCGATTTTTTAGAATATAATCATCATCTTTATAACGTTATAGTTACGGGTCATGCATTTATTATGATTTTTTTTATGGTAATGCCTACATTAATTGGTGGTTTTGGTAATTGGTTCGTTCCGTTAATGATCGGTGCACCTGATATG		Bacillariophyta						0	0	0	0	0	0	1	0	0	0	0	0	0	0	0	0	0	0	0	0	0	0	0	0	0	0	0	0	0	0	0	0	0	0	0	0	0	0	0	0
539d870c3031fae37031305951d47592	AACCTTATATATAATCTTTGGTGGTATCGCTGGAGTGGCTGGTACAGCTTTATCTTTATACATTCGATTAACTTTAGCTCAACCTGAAGGTAGCTTTTTAGAATATAATCATCATCTATATAACGTTATTGTAACAGGACACGCTTTTGTTATGATTTTCTTTATGGTAATGCCTGTTTTAATTGGAGGCTTCGGTAACTGGTTTGTTCCTTTAATGATTGGAGCACCAGATATG		Bacillariophyta						0	0	0	0	0	0	1	0	1	1	0	0	0	0	0	0	1	1	0	0	0	0	0	0	0	0	0	0	0	0	0	0	0	0	0	0	0	0	0	0
54c92ff985a2af75b83a381def6ea5dd	TACTTTATATTTAATTTTTGGGGCTATTTCAGGTGTAGCTGGAACAGCCTTATCGTTATATATAAGAATCACGTTATCTCAGCCTAATAGTAGTTTTTTAGAATATAATCATCACCTTTATAATGTAATTGTAACAGGTCATGCATTTATTATGATCTTTTTCATGGTAATGCCAACACTGATTGGGGGTTTTGGTAATTGGTTTGTTCCTTTAATGATTGGTGCTCCTGATATG	Metazoa							0	0	0	0	0	0	1	0	0	0	0	0	0	0	0	0	0	0	0	0	0	0	0	0	0	0	0	0	0	0	0	0	0	0	0	0	0	0	0	0
57fa510ba3790534123986ad9dc5ed38	TACTTTGTACATTATTTTTGGAGCCATTTCTGGAATCGCAGGAACTGCTCTATCACTTTATATTCGAATTACTTTATCTCAACCGAATGGAAGTTTTTTAGAATACAATCATCATTTTTATAACGTGATTATTACGGGTCATGCTCTCCTTATGATTTTTTTCATGGTAATGCCTATTTTAATTGGTGGTTTTGGCAATTGGTTCGTGCCATTAATGATCGGAGCACCCGATATG		Bacillariophyta						0	0	0	0	0	0	1	0	0	0	0	0	0	0	0	0	0	0	0	0	0	0	0	0	0	0	0	0	0	0	0	0	0	0	0	0	0	0	0	0
59835b5303ca4b92fe8c90eab3aee521	AACTTTATATCTTATTTTTGGTGGAATTGCTGGAGTAGCAGGTACAGCTTTATCACTATATATTAGAATAACATTATCACAACCAAATGGTAGTTTTTTAGAATATAATCATCATTTTTATAATGTGATTGTTACTGGACATGCATTTGTTATGATATTTTTTATGGTAATGCCTGTATTAATTGGAGGGTTTGGTAATTGGTTTGTTCCATTAATGATTGGTGCACCAGATATG		Bacillariophyta						0	0	0	0	0	0	1	0	0	0	0	0	0	0	0	0	0	0	0	0	0	0	0	0	0	0	0	0	0	0	0	0	0	0	0	0	0	0	0	0
665b694a697d17507bafbb4c359bcb35	TACTTTATATTTAATTTTTGCTGCAATTTCAGCTGTAGCAGGAACTGTTTTATCTTTATATATAAGAGCTTCTCTTGCAAATCCAGCTTCTGATTTTTTAGATTATAATTATCATTTATATAATGTAATAGTAACAGGCCATGCATTTATTATGATTTTTTTTTTAGTTATGCCAGCATTAATCGGTGGTTTTGGTAACTGGTTTGTTCCATTAATGATAGGTGCTCCTGATATG		Bacillariophyta						0	0	0	0	0	0	1	0	0	0	0	0	0	0	0	0	0	0	0	0	0	0	0	0	0	0	0	0	0	0	0	0	0	0	0	0	0	0	0	0
66e2f8f34e88797bdd78f2f3bec4394b	AACTTTATATATCATTTTTGGAGCAATCTCTGGTATTGCAGGGACTGCTTTATCACTATATATTCGAATAACTTTATCTCAACCAAATGGTAGTTTTTTAGAATATAATCATCATTTTTATAATGTAATCATTACGGGTCATGCTCTTCTTATGATTTTTTTTATGGTGATGCCTATTTTAATTGGTGGATTTGGAAACTGGTTTGTTCCATTAATGATTGGAGCTCCAGATATG		Bacillariophyta	Bacillariophyceae	Bacillariales				0	0	0	0	0	0	1	0	0	0	0	0	0	0	0	0	0	0	0	0	0	0	0	0	0	0	0	0	0	0	0	0	0	0	0	0	0	0	0	0
6ffa5e42f49214447b975a7e62470b27	AACTTTATATATTATCTTTGGTGCAATTTCTGGTATTGCAGGAACTGCTTTATCATTGTATATCCGAATTACTCTATCTCAACCTAATGGTAGTTTTTTAGAGTATAATCATCATTTTTATAACGTGGTTATCACAGGTCATGCTATTCTTATGATTTTTTTTATGGTAATGCCTATCTAAATTGGTGGATTCGGTAATTGGTTTGTGCCATTAATGATTGGTGCACCAGATATG		Bacillariophyta						0	0	0	0	0	0	1	0	0	0	0	0	0	0	0	0	0	0	0	0	0	0	0	0	0	0	0	0	0	0	0	0	0	0	0	0	0	0	0	0
7024d824c2cfe02c576931a9db0c7019	AACTTTATATATTATCTTTGGTGCAATTTCTGGTATTGCAGGAACTGCTTTATCATGGTATATCCGAATTACTCTATCTCAACCTAATGGTAGTTTTTTAGAGTATAATCATCATTTTTATAACGTGGTTATCACAGGTCATGCTATTCTTATGATTTTTTTTATGGTAATGCCTATCTTAATTGGTGGATTCGGTAATTGGTTTGTGCCATTAATGATTGGTGCACCAGATATG		Bacillariophyta						0	0	0	0	0	0	1	0	0	0	0	0	0	0	0	0	0	0	0	0	0	0	0	0	0	0	0	0	0	0	0	0	0	0	0	0	0	0	0	0
77bea531d7fa447ba7f523d045de7063	TACTTTATATTTAATATTTGGTGCAATTTCAGGAGTTGCAGGAACCGCATTATCTTTATATATCAGACTAACTTTATATCAACCAAATGGTAGTTTTTTAGAATATAACCATCACCTGTATAATGTAATTGTAACAGGACATGCATTTGTTATGATATTTTTTATGGTTATGCCAACTTTAATCGGTGGCTTTGGGAATTGGTTTGTTCCATTAATGATCGGAGCTCCTGATATGT		Bacillariophyta						0	0	0	0	0	0	1	0	0	0	0	0	0	0	0	0	0	0	0	0	0	0	0	0	0	0	0	0	0	0	0	0	0	0	0	0	0	0	0	0
7d4b4c3aa2361a188937d5f4ffd3370d	TACTTTATATTTAATCTTTGCTTTTATTTCAGGAATTGCAGGTACAGCATTATCTATTTATATTAGAGCAGCGTTAGCTAGTCCAGGTTCAGCTTTTTTAGACTATAATTATCATCTCTATAATGTGATAGTAACAGGTCATGCTCTTATTATGGTTTTCTTTTTAATCATGCCTGCTTTAATTGGTGGGTTCGGTAACTGGTTTGTGCCATTAATGATTGGAGCTCCAGATATG		Bacillariophyta						0	0	0	0	0	0	1	0	1	1	0	1	0	0	0	0	0	0	0	0	0	1	0	0	0	0	0	0	0	0	0	0	0	0	0	0	0	0	0	0
8726f29d33398e90a7bcf4eb3ec8ffdd	TACTCTATATCTCATTTTTGGCGGTATAGCAGGTGTAGCAGGTACAGCATTATCTTTATATATTAGAATAACATTATCTCAACCAAATGGAGGTTTCTTAGAGTATAATCACCATTTGTATAACGTAATAGTAACAGGGCATGCGTTTGTTATGATTTTTTTCATGGTAATGCCTGTACTAATTGGTGGTTTTGGTAACTGGTTTGTTCCGTTAATGATCGGTGCTCCAGATATG		Bacillariophyta						0	0	0	0	0	0	1	0	0	0	0	0	0	0	0	0	0	0	0	0	0	0	0	0	0	0	0	0	0	0	0	0	0	0	0	0	0	0	0	0
88ed77e23f18a28e00d7029b98a312c9	TACTCTTTATATAATTTTTGGAGCTTTTTCAGGTGTTGTAGGTACAACTTTATCAATGTTAATCCGTATGGAACTGGCTCAACCAGGTAACCAAATATTAATGGGAAATCATCAATTATATAATGTTATTGTAACTGCACATGCTTTTATTATGATTTTTTTTATGGTTATGCCTATATTAATTGGAGGTTTTGGTAATTGGTTTGTACCTTTAATGTTGGGTGCACCGGATATG			Oomycota	Saprolegniales				0	0	0	0	0	0	1	0	0	0	0	0	0	0	0	0	0	0	0	0	0	0	0	0	0	0	0	0	0	0	0	0	0	0	0	0	0	0	0	0
8f47cd8b2e4969b6a4bcb31e07f6fea1	TACTTTATATTTAATTTTTGGGGCTATTTCAGGTGTAGCTGGAACAGCCTTATCGTTATATATAAGAATCACGTTATCTCAGCCTAATTGTAGTTTTTTAGAATATAATCATCACCTTTATAATGTAATTGTAACAGGTCATGCATTTATTATGATCTTTTTCATGGTAATGCCAACACTGATTGGGGGTTTTGGTAATTGGTTTGTTCCTTTAATGTTTGGTGCTCCTGATATG	Metazoa							0	0	0	0	0	0	1	0	0	0	0	0	0	0	0	0	0	0	0	0	0	0	0	0	0	0	0	0	0	0	0	0	0	0	0	0	0	0	0	0
96d053c6b19ced93fcd99c6b0352ab5f	AACTTTATATATTATCTTTGGTGCAATTTCTGGTATTGCAGGAACCGCTTTATCATTGTATATCCGAATTACTCTATCTCAACCTAATGGTAGTTTTTTAGAGTATAATCATCATTTTTATAACGTGGTTATCACAGGTCATGCTATTCTTATGATTTTTTTTATGGTAATGCCTATCTTAATTGGTGGATTCGGTAATTGGTTTGTGCCATTAATGATTGGTGCACCAGATATG		Bacillariophyta						0	0	0	0	0	0	1	0	0	0	0	0	0	0	0	0	0	0	0	0	0	0	0	0	0	0	0	0	0	0	0	0	0	0	0	0	0	0	0	0
9956ddd790335e017137f5070e1b75d2	TACTTTATATCTAATATTTGCTGTATTAGCAGGGGTTGTTGGTACTTATTTTTCTGCTTTAATTAGAATGGAATTAGCATTTCCTGGTGATGGTATCTTTAACGGAGATTACCAACTATATAATGTTGTTGTAACAGCACATGCTTTTATAATGATTTTTTTTATGGTTATGCCTGCAATGATAGGTGGTTTTGGTAATTGATTTGTTCCTTTAATGATTGGTGCTCCAGATATG	Metazoa							0	0	0	0	0	0	1	1	0	0	0	0	0	0	0	1	0	0	1	0	0	0	0	0	0	0	0	0	0	0	0	0	0	0	0	0	0	0	0	0
9a4478e1811ec195ea91e99c21076df0	AACTTTATATATCGTTTTTGGTGCGATAGCTGGTGTAGCAGGTACCGCATTGTCTTTGTATATCAGACTTACTTTAGCTCAACCAAATTCAAGTTTTTTAGATTCCAACCATCATTTTTATAATGTAATTGTGACGGGCCATGCTTTTGTTATGATCTTTTTTATGGTAATGCCTGTTTTAATTGGTGGTTTTGGTAACTGGTTTGTTCCTTTAATGATAGGTGCACCAGATATG		Bacillariophyta						0	0	0	0	0	0	1	0	0	0	0	0	0	0	0	0	0	0	0	0	0	0	0	0	0	0	0	0	0	0	0	0	0	0	0	0	0	0	0	0
9ab8cd0c42caee62617807f133f26c39	TACTTTATATTTAATTTTTGCTGCAATTTCAGCTGTAGCAGGAACTGTTTTATCTTTATATATAAGAGCTTCTCTTGCAAATCCAGCTTCTGATTTTTTAGATTATAATTATCATTTATATAATGTAATAGTAACAGGTCATGCATTTATTATGATTTTTTTTTTAGTTATGCCAGCATTAATCGGTGGTTTTGGTAACTGGTTTGTTCCATTAATGATAGGTGCTCCTGATATG		Bacillariophyta						0	0	0	0	0	0	1	0	0	0	0	0	0	0	0	0	0	0	0	0	0	0	0	0	0	0	0	0	0	0	0	0	0	0	0	0	0	0	0	0
a0182ab28884bd5c1276cf33e8123603	TCAACGAATCATAAAGATATTGGAACTTTATATATTATCTTTGGTGCAATTTCCGGTATTGCAGGAACTGCTTTATCATTGTATATCCGAATTACTCTATCTCAACCTAATGGTAGTTTTTTAGAGTATAATCATCATTTTTATAACGTGGTTATCACAGGTCATGCTATTCTTATGATTTTTTTTATGGTAATGCCTATCTTAATTGGTGGATTCGGTAATTGGTTTGTGCCATTAATGATTGGTGCACCAGATATG		Bacillariophyta						0	0	0	0	0	0	1	0	0	0	0	0	0	0	0	0	0	0	0	0	0	0	0	0	0	0	0	0	0	0	0	0	0	0	0	0	0	0	0	0
a14c3f65dfa2d4f1f0ab6b23233d0cd4	AACTTTATATATTATCTTTGGTGCAATTTCTGGTATTGCAGGAACTGCTTTATCATTATATATAAGAATTACATTATCTCAACCAAATAATGACTTTTTAGCATATAATCGTCATTTCTATAACGTTGTAGTAACAGGTCACGCGTTTGTTATGATTTTTTTTATGGTTATGCCTACATTAATAGGTGGTTTTGGTAACTGGTTTGTTCCATTAATGATAGGAGCACCCGATATG		Bacillariophyta						0	0	0	0	0	0	1	0	0	0	0	0	0	0	0	0	0	0	0	0	0	0	0	0	0	0	0	0	0	0	0	0	0	0	0	0	0	0	0	0
a3d488efc5b3b1d2a3dcdf9260920264	AACTTTATATTTAATTTTTGCAGCAATTTCTGGTTTAGCAGGAACTGCTTTATCTTTATATATCCGAATCACTTTAGCAAATCCAAACTCAACTTTTCTAGATTATAACCATCATCTGTACAATGTAATAGTTACTGGGCATGCATTTTTAATGATTTTCTTTTTAGTTATGCCCGCATTAATTGGTGGTTTTGGCAACTGGTTTGTTCCATTAATGATTGGAGCACCGGATATG		Bacillariophyta						0	0	0	0	0	0	1	0	1	0	0	1	0	0	0	1	1	0	0	0	0	0	0	0	0	0	0	0	0	0	0	0	0	0	0	0	0	0	0	0
a5592d7576517ab5bf1df60dd55035be	TACTTTATATATTATTTTTGGTGCAGTGTCTGGTGTAGCTGGTACTGCATTGTCTTTATACATTAGAATAACATTAGCTCAACCTAATAATAATTTTTTAGAATATAATCATCATTTATATAATGTTATTATTACAGGGCATGCTATTTTAATGATTTTTTTCATGGTAATGCCTACTTTAATATGAGGATTTGGTAATTGGTTTGTTCCTTTAATGATTGGAGCACCTGATATG		Bacillariophyta						0	0	0	0	0	0	1	0	0	0	0	0	0	0	0	0	0	0	0	0	0	0	0	0	0	0	0	0	0	0	0	0	0	0	0	0	0	0	0	0
a8925f266b07c7724febadd4184de7ca	TACTTTGTATATTATCTTTGGTGCAATTTCTGGTATCGCAGGAACTGCTTTATCATTATATATTAGAATTACTTTATCTCAACCTAACGGTAGTTTTCTAGAGTATAACCATCATTTTTATAACGTAGTTATTACAGGTCATGCTATTCCTATGATTTTTTTCATGGTTATGCCTGTTTTGATTGGAGGTTTTGGTAATTGAATGGTTCCTATCATGTTAGGAGCACCTGATATG		Bacillariophyta						0	0	0	0	0	0	1	0	0	0	0	0	0	0	0	0	0	0	0	0	0	0	0	0	0	0	0	0	0	0	0	0	0	0	0	0	0	0	0	0
aa6160d049ff25b259a89c618237dcf8	AACTTTATATATTGTTTTTGGTGCTATTGCTGGTGTAGCAGGGACTGCTTTATCCCTTTATATTCGACTTACTTTAGCGCAACCAAATTCAACTTTCTTAGAATATAACCATCATTTTTATAATGTAATTGTAACAGGGCATGCTTTTGTAATGATTTTTTTTTTAGTTATGCCTGTTTTAATTGGTGGTTTTGGGAATTGGTTTGTTCCGTTAATGATTGGTGCTCCTGATATG		Bacillariophyta						0	0	0	0	0	0	1	0	0	0	0	0	0	0	0	0	0	0	0	0	0	0	0	0	0	0	0	0	0	0	0	0	0	0	0	0	0	0	0	0
aa73dbebb103c473c6ff5a889e2ec098	TACTTTGTACTTGATATTTGGTGCTATTTCAGGTGTTGCAGGTACTGCTTTATCTATGTATATCCGAGTTACATTATCACAACCAAATAATGATTTTTTAGCATATAATCATCATTTTTATAATGTTGTTGTTACAGGTCATGCTTTTGTAATGATTTTTTTTATGGTAATGCCTACGTTAATAGGAGGATTTGGTAATTGGTTCGTACCGTTAATGATAGGAGCACCTGATATG		Bacillariophyta						0	0	0	0	0	0	1	0	0	0	0	0	0	0	0	0	0	0	0	0	0	0	0	0	0	0	0	0	0	0	0	0	0	0	0	0	0	0	0	0
ac853b437810d2f88f85ab5319c7e3a4	AACTTTGTACATAATTTTCGGAGCAATCTCTGGTATTGCAGGGACTGCTTTATCATTATATATTCGAATAACTCTATCTCAACCAAATGGTAGTTTTTTAGAATATAATCATCATTTTTATAATGTAATTATTACCGGTCACGCTCTTCTTATGATTTTTTTTATGGTAATGCCTATTTTAATTGGTGGATTTGGAAACTGGTTTGTTCCATTAATGATTGGGGCTCCAGATATG		Bacillariophyta						0	0	0	0	0	0	1	0	0	0	0	0	0	0	0	0	0	0	0	0	0	0	0	0	0	0	0	0	0	0	0	0	0	0	0	0	0	0	0	0
b730b0a616bdd37efaca31983160b6ca	AACATTATATATTATTTTTGGTGCTATTTCAGGTGTAGCAGGTACTGCTTTATCTCTATACATTCGAATTACATTAGCACAACCAAACGGAAGCTTCTTAGAGTATAATCATCATCTGTATAACGTTATTGTTACAGGTCATGCTTTCGTGATGATTTTTTTCTTAGTAATGCCTGTTTTAATTGGAGGGCTCGGAAACTGGTTTGTTCCTCTAATGATTGGAGCTCCTGACATG		Bacillariophyta						0	0	0	0	0	0	1	0	0	0	0	0	0	0	0	0	0	0	0	0	0	0	0	0	0	0	0	0	0	0	0	0	0	0	0	0	0	0	0	0
b73834d71a29538ab1b616178f714836	TACTTTATATGTATTATTTGGCGGTATTTCCGGTGTTATTGGTTTAATTTTTTCTGATGTTATTCGGATGGAATTGTCATCACCAGGTGATCAAATGCTTGCTGGTAACTACCAGTTATATAATACAATTATTACGGCACATGCATTCATTATGATTTTCTTTATGGTTATGCCTGTGTTATTTGGTGGTTTTGGTAATTGGTTTGTTCCTTTAATGATTGGTGCAGCTGATATG		Evosea						0	0	0	0	0	0	1	0	0	0	0	0	0	0	0	0	0	0	0	0	0	0	0	0	0	0	0	0	0	0	0	0	0	0	0	0	0	0	0	0
bc5d7c971e203e804b63be1b971d418d	TACTTTATATATAATATTTGGTGCAATCTCAGGGGTTGCAGGAACCGCATTATCTTTATATATTCGATTAACATTATATCAACCAAATGGCAGTTTCTTAGAATACAATCATCATTTGTATAATGTAATTGTAACCGGACATGCATTTGTTATGATTTTTTTCATGGTTATGCCAACTTTAATTGGTGGTTTTGGTAATTGGTTTGTTCCATTAATGATTGGAGCTCCTGATATG		Bacillariophyta						0	0	0	0	0	0	1	0	0	0	0	0	0	0	0	0	0	0	0	0	0	0	0	0	0	0	0	0	0	0	0	0	0	0	0	0	0	0	0	0
bce33d929bcd477a969ea6006edf0498	TACTTTATATATTATTTTTGGTGCAGTGTCTGGTGTAGCTGGTACTGCATTGTCTTTATACATTAGAATAACATTAGCTCAACCTAATAATAATTTTTTAGAATATAATCATCATTTATATAATGTTATTATTACAGGGCATGCTATTTTAATGATTTTTCTCATGGTAATGCCTACCTTAATAGGAGGATTTGGTAATTGGTTTGTTCCTTTAATGATTGGAGCACCTGATATG		Bacillariophyta						0	0	0	0	0	0	1	0	0	0	0	0	0	0	0	0	0	0	0	0	0	0	0	0	0	0	0	0	0	0	0	0	0	0	0	0	0	0	0	0
c175b7db2113bb31844a4134e19347a6	TACATTGTACTTAATATTTGGAGCTATTTCAGGCGTAGCAGGTACTGCTTTATCATTATATATAAGAATTACATTATCTCAACCAAATAATGACTTTTTAGCATATAATCATCATTTCTATAACGTTCTAGTAACAGGTCACGCGTTTGTTATGATTTTTTTTATGGTTATGCCTACATTAATAGGTGGTTTTGGTAACTGGTTTGTTCCATTAATGATAGGAGCACCCGATATG		Bacillariophyta						0	0	0	0	0	0	1	0	0	0	0	0	0	0	0	0	0	0	0	0	0	0	0	0	0	0	0	0	0	0	0	0	0	0	0	0	0	0	0	0
c9d64224c3085917d7a356043fcfb56d	AACACTTTATTTAATTTTTGGGGCTTTTTCTGGCGTTTTAGGGGCATGCGTTTCGATGTTAATTCGTATGGAATTAGCTCAACCAGGAAATCAATTATTATTAGGAAATCATCAAGTATATAATGTTCTAATAACTGCACATGGTATTTTAATGATTTTTTTTTTAGTTATGCCTGTTATGATTGGAGGTTTTGGTAATTGATTGGTACCTATTATGATTGGAAGTCCTGATATG		Rhodophyta	Florideophyceae	Corallinales				0	0	0	0	0	0	1	0	1	0	0	0	0	0	0	0	0	0	0	0	0	0	0	0	0	0	0	0	0	0	0	0	0	0	0	0	0	0	0	0
d09247bbd2bebddd517279c72acba462	AACTTTATATATTATCTTTGGTGCAATTTCTGGTATTGCAGGAACTGCTTTATCATTGTATATCCGAATTACTCTATCTCAACCTAATGGTAGTTTTTTAGAGTATAATCATCATTTTTATAACGTGGTTATCACAGGTCATGATATTCTTATGATTTTTTTTATGGTAATGCCTATCTTAATTGGTGGATTCGGTAATTGGTTTGTGCCATTAATGATTGGTGCACCAGATATG		Bacillariophyta						0	0	0	0	0	0	1	0	0	0	0	0	0	0	0	0	0	0	0	0	0	0	0	0	0	0	0	0	0	0	0	0	0	0	0	0	0	0	0	0
d67743518b98e9ee663fd3a3cc6a4b69	TACTTTATATATAATATTTGGTGCAATTTCAGGGGTTGCAGGAACCGCATTATCTCTATATATTCGATTAACATTATATCAACCAAATGGCAGTTTCTTAGGATATAATCATCATTTGTATAACGTAATTGTAACCGGACATGCATTTGTTATGATTTTTTTCATGGTTATGCCAACTTTAATTGGTGGTTTTGGTAATTGGTTTGTTCCGTTAATGATTGGAGCTCCTGATATG		Bacillariophyta						0	0	0	0	0	0	1	0	0	0	0	0	0	0	0	0	0	0	0	0	0	0	0	0	0	0	0	0	0	0	0	0	0	0	0	0	0	0	0	0
d884ec4ebaa88c89fcf143cd32d31a85	AACTTTGTATTTAATTGCTGGGGCTTGGGCTGGATTTGTTGGGTTGGGAATAAGAATAATTATTCGATTAGAGTTAGGACAACCAGGTGTTTTATTAGGAGATGATCACTTATATAATGTTATTGTTACAGCTCATGCTTTTATTATAATTTTTTTTATAGTAATACCTATTTTAATTGGGGGATTTGGAAATTGGTTAGTTCCATTAATATTAGGAGCTCCAGATATA	Metazoa	Arthropoda						0	0	0	0	0	0	1	0	0	0	0	0	0	0	0	0	0	0	0	0	0	0	0	0	0	0	0	0	0	0	0	0	0	0	0	0	0	0	0	0
e0c5e8bff2ed151c9f56ee0d97014893	TACTTTATATATAATATTTGGTGCAATTTCAGGGGTTGCAGGAACTGCATTATCTCTATATATTCGATTAACATTATATCAACCAAATGGCAGTTTCTTAGAATATAATCATCATTTGTATAACGTAATTGTAACCGGACATGCATTTGTTATGATTTTTTTCATGGTTATGCCAACTTTAATTGGTGGTTTTGGTAATTGGTTTGTTCCGTTAATGATTGGAGCTCCTGATATG		Bacillariophyta						0	0	0	0	0	0	1	0	0	0	0	0	0	0	0	0	0	0	0	0	0	0	0	0	0	0	0	0	0	0	0	0	0	0	0	0	0	0	0	0
e226a343ef4912fc4c71eb7bb19611d7	AACTTTATATATCGTTTTTGGTGCGATAGCTGGTGTAGCAGGTACTGCATTGTCTTTGTATATCAGACTTACTTTAGCTCAACCAAATTCAAGTTTTTTAGATTACAACCATCATTTTTATAATGTAATTGTGACGGGCCATGCTTTTGTTATGATCTTTTTTATGGTAATGCCTGTTTTAATTGGTGGTTTTGGTAACTGGTTTGTTCCTTTAATGATAGGTGCACCAGATATG		Bacillariophyta						0	0	0	0	0	0	1	0	0	0	0	0	0	0	0	0	0	0	0	0	0	0	0	0	0	0	0	0	0	0	0	0	0	0	0	0	0	0	0	0
ec7e65e19e7a0be9ca19daedf4329ebf	TACTTTGTACTTAATATTTGGTGCTATTTCAGGTGTTGCAGGTACTGCTTTATCTATGTATATCCGAGTTACATTATCACAACCAAATAATGATTTTTTAGCATATAATCATCATTTTTATAATGTTGTTGTTACAGGTCATGCTTTTGTAATGATTTTTTTTATGGTAATGCCTACGTTAATCGGAGGATTTGGTAATTGGTTCGTACCGTTAATGATAGGAGCACCTGATATG		Bacillariophyta						0	0	0	0	0	0	1	0	0	0	0	0	0	0	0	0	0	0	0	0	0	0	0	0	0	0	0	0	0	0	0	0	0	0	0	0	0	0	0	0
ef4b830e761e88d622e787202d508a43	TACATTGTATTTAATATTTGGAGCTATTTCTGGTGTAGCAGGTACTGCTTTATCGATGTATATCCGAATTACATTATCACAACCAAATAATGATTTTTTAGCATATAATCATCATTTTTATAATGTTGTGGTGACCGGTCATGCGTTTGTTATGATTATTTTTATGGTAATGCCCACACTTATTGGTGGTTTTGGTAATTGGTTTGTTCCTTTAATGATAGGAGCACCTGATATG		Bacillariophyta						0	0	0	0	0	0	1	0	0	0	0	0	0	0	0	0	0	0	0	0	0	0	0	0	0	0	0	0	0	0	0	0	0	0	0	0	0	0	0	0
f498b6b255c3b3b5ac40ee3da9e5ad32	TACATTGTACTTAATATTTGGAGCTATTTCAGGCGTAGCAGGTACTGCTTTATCATTATATATAAGAATTACATTATCTCAACCAAATAATGACTTTTTAGCATATAATCATCATTTCTATAACGTTGTAGTAACAGGTCACGCGTTTGTTATGATTTTTTTTATGGTTATGCCTACATTAATAGGTGGTTTTGGTAACTGGTTTGTTCCATTAATGATAGGAGCACCCGATATG		Bacillariophyta						0	0	0	0	0	0	1	1	1	1	0	1	0	0	1	0	0	0	0	0	0	1	0	0	0	0	0	0	0	0	0	0	0	0	0	1	0	0	0	0
f517f6c800974e9339adfdae3d670ff2	AACATTATATATTATTTTTGGTGCTATTTCAGGTGTAGCAGGTACTGCTTTATCTCTATACATTCGAATTACATTAGCACAACCAAACGGAAGCTTCTTAGAGTATAATCATCATCTGTATAACGTTATTGTTACAGGTCATGCTTTCGTGATGATTTTTTTCTTAGTAATGCCTGTTTTAATTGGAGGGTTCGGAAACTGGTTTGTTCCTCTAATGATTGGAGCTCCTGACATG		Bacillariophyta						0	0	0	0	0	0	1	0	1	1	0	0	0	0	0	0	0	0	0	0	0	0	0	0	0	0	0	0	0	0	0	0	0	0	0	0	0	0	0	0
f9ee9b89e0ce5793e60f5e3d33f4b7f3	TACTTTCTATCTAATATTTGGAGCTATTTCTGGTGTAGCAGGTACTGCTTTATCGATGTATATCAGAATTACATTATCACAGCCAAATAATGATTTTTTAGCGTATAATCATCATTTTTATAACGTTGTGGTGACAGGTCATGCGTTTGTTATGATCTTTTTTAAGGTAATGCCTACACTTATAGGTGGTTTTGGTAATTGGTTTGTTCCTTTAATGATAGGAGCACCTGATATG		Bacillariophyta						0	0	0	0	0	0	1	0	0	0	0	0	0	0	0	0	0	0	0	0	0	0	0	0	0	0	0	0	0	0	0	0	0	0	0	0	0	0	0	0
fad4fe74a6dd676cad9512abf0ede6bf	AACTTTATATATCGTTTTTGGTGCGATAGCTGGTGTAGCAGGTACCGCATTGTCTTTGTATATCAGACTTACTTTAGCTCAACCAAATTCAAGTTTTTTAGATTACAACCATCATTTTTATAATGTAATTGTGACGGGCCATGCTTTTGTTATGATCTTTTTTATGGTAATGCCTGTTTTAATTGGTGGTTTTGGTAACTGGTTTGTTCCTTTAATGATAGGTGCACCAGATATG		Bacillariophyta						0	0	0	0	0	0	1	0	0	0	0	0	0	1	0	0	0	0	0	0	0	0	0	0	0	0	0	0	0	0	0	0	0	0	0	0	0	0	0	0
fae621279584db2937658a0f1b2b1cb8	AACTTTATACTTATTATTTGCTGTTTTAGCAGGTATTGTTGGTACTTATTTTTCTGCATTAATTAGAATGGAATTAGCATTTCCTGGTAATGGTGTTTTTCAAGGTGATTACCAATTATATAATGTTGTTGTAACTGCACATGCTTTTATAATGATATTCTTTTTAGTAATGCCTGCAATGATTGGTGGTTTTGGAAATTGATTTGTACCTTTAATGTTAGGAGCTCCAGATATG		Discosea						0	0	0	0	0	0	1	0	0	0	0	1	0	0	0	1	0	0	1	0	0	0	0	0	0	0	0	0	0	0	0	0	0	0	0	0	0	0	0	0
04e79c523efedf7733684432ef4d0682	AACGCTTTATTTAATTTTTGGGGCTTTTTCAGGTATACTGGGAGGATGTATTTCTATGTTAATTCGTATGGAATTAGCGCAACCCGGAAATCAATTATTGTTAGGAAATCATCAAGTTTACAATGTTTTGATAACGGCTCATGCTATTTTAATGATTTTCTTTTTAGTAATGCCTGTTATGATAGGAGGTTTTGGTAACTGGTTTGTACCTATTATGATCGGAAGTCCAGATATG		Rhodophyta	Florideophyceae	Corallinales				0	0	0	0	0	0	0	1	0	0	0	0	0	0	0	0	0	0	0	0	0	0	0	0	0	0	0	0	0	0	0	0	0	0	0	0	0	0	0	0
0867dcf442ad1b4da8ae570cca97897a	TACTTTATATCTACTATTTGCTGTATTAGCAGGGATTGTAGGTACTTATTTTTCTGCTTTAATAAGAATGGAATTAGCCTATCCAGGTAATGGTATTTTTAACGGTGATTATCAATTATATAATGTTGTAGTAACTGCTCATGCTTTTATTATGATTTTCTTTATGGTAATGCCTGCAATGATTGGAGGTTTTGGTAATTGATTCGTTCCATTAATGATAGGTGCGCCAGACATG		Discosea						0	0	0	0	0	0	0	1	0	0	0	0	0	0	0	0	0	0	0	0	0	0	0	0	0	0	0	0	0	0	0	0	0	0	0	0	0	0	0	0
0a70b992b3b3800666e0c2ca982b51f9	AACTTTATATTTAATTTTTGGAGCAATATCAGGTGTTGCTGGAACCGCACTATCTTTGTATATCCGAATTACTTTAGCTCAACCAAACAGTAGTTTTTTAGAATATAACCATCATTTGTACAATGTTATTGTTACAGGTCATGCTATACTTATGATTTTTTTCATGGTAATGCCAACATTAATTGGAGGATTTGGTAATTGATTTGTTCCTCTAATGATCGGTGCGCCAGATATG		Bacillariophyta						0	0	0	0	0	0	0	1	0	0	0	0	0	0	0	0	0	0	0	0	0	0	0	0	0	0	0	0	0	0	0	0	0	0	0	0	0	0	0	0
0d751174852ecb2450e398e7fbf3d31c	TACACTGTATTTAATTTTTGGTGCTTTCTCTGGTGTTATAGGAGCTTGTGTTTCAATGTTAATTCGTATGGAATTAGCTCAACCTGGAAACCACTTGCTTATGGGTAATCATCAAGTATACAACGTTTTAATTACTGCACATGCTATTCTAATGATTTTTTTTTTGGTAATGCCCGTAATGATTGGTGGTTTTGGTAATTGGTTTGTTCCTATAATGATAGGTAGTCCTGATATG		Rhodophyta	Florideophyceae	Corallinales				0	0	0	0	0	0	0	1	0	0	0	0	0	0	0	0	0	0	0	0	0	0	0	0	0	0	0	0	0	0	0	0	0	0	0	0	0	0	0	0
11422b049e05ae0f1b4a9a32bec7720a	TACTTTATATATCATTTTCGGTGGTATAGCTGGAGTAGCTGGTACAGCATTATCTTTATATATTCGAATAACATTATCTCAACCTAATGGAGGTTTTCTAGAATACAATCACCATTTATATAACGTAATAGTAACAGGTCATGCTTTTGTTATGATTTTTTTCATGGTAATGCCTGTACTAATTGGTGGTTTTGGTAACTGGTTTGTTCCGCTAATGATCGGTGCTCCAGATATG		Bacillariophyta						0	0	0	0	0	0	0	1	0	0	0	0	0	0	0	0	0	0	0	0	0	0	0	0	0	0	0	0	0	0	0	0	0	0	0	0	0	0	0	0
1e3369d669f3149fed60fd849fc625e3	TACTTTATATATTATCTTTGGAGCAATTTCTGGTATCGCAGGAACTGCTTTATCACTTTATATTCGAATTACTTTATCTCAACCTAACGGAAGTTTTTTAGAATATAACCATCATTTTTATAACGTGATCATTACTGGCCACGCTATTCTTATGATTTTTTTTATGGTAATGCCTATTTTAATTGGCGGATTTGGAAATTGGTTTGTACCGTTGATGATTGGAGCACCAGATATG		Bacillariophyta	Bacillariophyceae	Bacillariales				0	0	0	0	0	0	0	1	0	0	0	0	0	0	0	0	0	0	0	0	0	0	0	0	0	0	0	0	0	0	0	0	0	0	0	0	0	0	0	0
2957a34333bef2bd6c9ff2343336767e	AACTTTATATCTTCTTTTTGGTGCGGTAGCAGGAGTTGCTGGTACTGTTTTATCATTATATATTCGACTTTCATTAGCACAGCCAGGTTCTACTTATTTAGATCATAATTATCATTTATATAATGTTATCGTTACTGGTCATGCCTTTGTAATGATTTTCTTTTCTGTTATGCCTATTATGATTGGTGGTTTTGGAAATTGGTTTGTACCTTTAATGATTGGTGCTCCAGATATG		Bacillariophyta	Bacillariophyceae	Naviculales				0	0	0	0	0	0	0	1	0	0	0	0	0	0	0	0	0	0	0	0	0	0	0	0	0	0	0	0	0	0	0	0	0	0	0	0	0	0	0	0
2a01b25d0e792eb35c064b746e487f6c	AACTTTATATCTTCTTTTCGGTGCAGTAGCAGGGGTTGCTGGTACTGTCTTATCATTATATATTCGACTTTCATTAGCACAGCCCGGTTCAACTTATTTAGATCATAACTATCATCTATACAACGTTATTGTTACTGGTCATGCTTTTGTTATGATTTTCTTTTCTGTTATGCCTATTATGATTGGTGGCTTTGGAAATTGGTTTGTGCCTTTAATGATTGGTGCTCCAGATATG		Bacillariophyta						0	0	0	0	0	0	0	1	0	0	0	0	0	0	0	0	0	0	0	0	0	0	0	0	0	0	0	0	0	0	0	0	0	0	0	0	0	0	0	0
317668ba909c8079e9752df049226b15	TACTTTGTATCTAATATTTGGAGCTATTTCTGGTGTAGCAGGTACTGCTTTATCGATGTATATCAGAATTACACTATCACAGCCAAATAATGATTTTCTAGCATATAATCATCACTTTTATAACGTTGTGGTGACAGGTCATGCGTTTGTTATGATCTTTTTTATGGTAATGCCTACACTTATAGGTGGTTTTGGTAATTGGTTTGTTCCTTTAATGATAGGAGCACCTGATATG		Bacillariophyta						0	0	0	0	0	0	0	1	0	0	0	0	0	0	0	0	0	0	0	0	0	0	0	0	0	0	0	0	0	0	0	0	0	0	0	0	0	0	0	0
35124986a416cb9513492860caa98623	TACTTTATATATTATTTTTGGAGCTCTTTCAGGAGTTGCAGGTACAGTTCTATCATTATACATTAGATTAACCTTACATCAACCTAACTGTAATTTTTTAGAATACAACCATCATTTATATAATGTTATTGTAACAGGTCATGCTTTTATAATGATTTTTTTCATGGTAATGCCAACTTTAATTGGTGGCTTTGGTAACTGGTTTGTTCCTTTAATGATAGGAGCTCCAGATATG		Bacillariophyta						0	0	0	0	0	0	0	1	0	0	0	0	0	0	0	0	0	0	0	0	0	0	0	0	0	0	0	0	0	0	0	0	0	0	0	0	0	0	0	0
3aefa1c716498536bbc190dc528b3081	AACTTTATATCTTCTTTTCGGTGCAGTAGCAGGGGTTGCTGGTACTGTCTTATCATTATATATTCGACTTTCATTAGCACAGCCTGGTTCAACTTATCTAGATCATAACTATCATCTATATAACGTTATTGTTACTGGTCATGCTTTTGTTATGATTTTCTTTTCTGTTATGCCTATTATGATTGGTGGCTTTGGAAACTGGTTTGTGCCTTTAATGATTGGTGCTCCAGATATG		Bacillariophyta	Bacillariophyceae	Naviculales				0	0	0	0	0	0	0	1	0	0	0	0	0	0	0	0	0	0	0	0	0	0	0	0	0	0	0	0	0	0	0	0	0	0	0	0	0	0	0	0
3c925705a78045dceb059290d1473f58	AACGTTATACCTAGGATTCGCGGCATTTAGTGGAGTACTAGGATCGACAATGTCGGTAATTATGCGAATGGAGTTAGCGGGACCTGGAAACCAGGTATTAGGAGGAAACTTCCAGTTATATAACGTACTAATTACAGCTCACGCATTCCTAATGATTTTCTTCATGGTAATGCCAGGGCTAATTGGAGGATACGGAAACTGGTTCGTACCTATTATGATTGGAGCACCAGATATG			Cryptophyceae	Cyathomonadacea		Hemiarma	Hemiarma marina	0	0	0	0	0	0	0	1	0	0	0	0	0	0	0	0	0	0	0	0	0	0	0	0	0	0	0	0	0	0	0	0	0	0	0	0	0	0	0	0
3d94f69478a37210507d69df669b411a	TACATTATATTTAATATTTGGAGCGTTTTCAGGAGTTTTAGCAGGATCTATGTCTATGTTTATTAGAATGGAACTAGCACAACCAGGAAATAGCTTTCTTTTAGGAAATCATCAAGTTTATAATACTTTAATAACTGCACACGGTCTATTAATGTTATTTTTTGTAGTAATGCCTGTACTTTTAGGAGGGTTTGGTAACTGATTTGTTCCTATTATGATAGGTAGTCCAGATATG		Rhodophyta	Florideophyceae	Ceramiales				0	0	0	0	0	0	0	1	0	0	0	0	0	0	0	0	0	0	0	0	0	0	0	0	0	0	0	0	0	0	0	0	0	0	0	0	0	0	0	0
51d94478a14aee95d8bfc63f4057a18c	AACTTTATATCTAATTTTTGGAGCAGTAGCTGGGGTAGCTGGTACTGTTTTATCTTTATATATTCGATTAACCTTAGCACAGCCTGACTCATCATTTTTAAGTTCAAATTATCACTTATACAATGTTATTGTTACAGGTCATGCATTTGTTATGATTTTTTTTTCTGTTATGCCTATATTAATTGGTGGTTTTGGGAATTGGTTTGTTCCATTAATGATTGGAGCTCCAGATATG		Bacillariophyta						0	0	0	0	0	0	0	1	0	0	0	0	0	0	0	0	0	0	0	0	0	0	0	0	0	0	0	0	0	0	0	0	0	0	0	0	0	0	0	0
55e437a0a312b1eebe1f258889a984de	TACTTTATATATCATTTTCGGCGGTATAGCCGGTGTAGCTGGTACAGCATTATCTTTATATATTCGAATAACATTATCTCAACCTAATGGAGGTTTTCTAGAATACAATCACCATTTATATAACGTAATAGTAACAGGTCATGCTTTTGTTATGATTTTTTTCATGGTAATGCCTGTACTAATTGGTGGTTTTGGTAACTGGTTTGTTCCGCTAATGATCGGTGCTCCAGATATG		Bacillariophyta						0	0	0	0	0	0	0	1	0	0	0	0	0	0	0	0	0	0	0	0	0	0	0	0	0	0	0	0	0	0	0	0	0	0	0	0	0	0	0	0
567b56ee03938de933cb997ad61c7149	TACTTTATATTTAATTTTTGGTGCGTTTGCAGGAATTATAGGTACTTTTTTTTCAATATTAATTAGAGTAGAGTTATCTTCTATAGGAGATAATATTTTAGGTAATAATTACCAATTATATAATGTAATTATTACAGCACATGCTTTTATTATGATTTTTTTTATGGTAATGCCTGTAATGATAGGAGGTTTTGGTAATTGGTTTGTACCTTTAATGATAGGAGCTCCTGATATG		Discosea						0	0	0	0	0	0	0	1	0	1	0	0	0	0	0	0	0	0	0	0	0	0	0	0	0	0	0	0	0	0	0	0	0	0	0	0	0	0	0	0
5a560b78b63936960dba2ac33d8483e6	TACTTTATATATTATCTTTGGAGCAATCTCTGGTATTGCAGGAACTGCTCTTTCACTGTATATTCGAATCACTTTATCTCAACCAAATGGAAGCTTTTTAGAATATAACCACCACTTTTATAACGTGATTATTACAGGTCACGCTATTCTGATGATTTTTTTTATGGTAATGCCTATTTTAATTGGCGGATTTGGAAACTGGTTCGTTCCGTTGATGATTGGAGCACCAGATATG		Bacillariophyta						0	0	0	0	0	0	0	1	1	1	0	0	0	0	0	0	0	0	0	0	0	0	0	0	0	0	0	0	0	0	0	0	0	0	0	0	0	0	0	0
5da23c161771c3b9391cf894de4e5a0a	TACCTTATATTTAATATTTGGTGCAATTTCTGGTGTAGCAGGTACTGCACTTTCTTTATATATACGGCTGACTTTATATCAGCCAAATGGTAGTTTTTTAGAGTACAATCATCATTTATATAATGTAATTGTAACAGGTCATGCGTTTGTTATGATCTTTTTTATGGTTATGCCTACTTTAATCGGCGGTTTTGGTAATTGGTTCGTTCCTTTAATGATTGGCGCGCCTGATATG		Bacillariophyta						0	0	0	0	0	0	0	1	0	0	0	0	0	0	0	0	0	0	0	0	0	0	0	0	0	0	0	0	0	0	0	0	0	0	0	0	0	0	0	0
6732031edf82a8866e68ca04b57c7b5d	TACTCTGTATCTAATTTTTGGAGCTATTTCTGGAGTAGCAGGTACTGCTTTATCGATGTATATCAGAATTACACTATCACAGCCAAATAATGATTTTTTAGCATATAATCATCATTTTTATAATGTTGTGGTGACAGGTCATGCGTTCGTTATGATCTTTTTTATGGTAATGCCTACACTTATAGGTGGTTTTGGTAATTGGTTTGTTCCTTTAATGATAGGAGCACCTGATATG		Bacillariophyta						0	0	0	0	0	0	0	1	0	1	0	0	0	0	0	0	0	0	1	0	0	0	0	0	0	0	0	0	0	0	0	0	0	0	0	0	0	0	0	0
67b5ece402bd31421120bd200371ade4	TACTTTATATTTATTATTCGCTGTCATTGCTGGTATTGTAGGTACCTATTTTTCTGCTTTAATTAGAATGGAACTAGCTTATCCGGGAAATGGTATTTTTCATGGAAATTATCAATTATATAATGTTGTAGTAACTGCTCACGCTTTTATTATGATTTTTTTTATGGTAATGCCCGCTATGATTGGAGGTTTTGGTAACTGATTTGTACCATTAATGATTGGAGCACCGGATATG		Discosea						0	0	0	0	0	0	0	1	0	0	0	0	0	0	0	1	0	0	0	0	0	0	0	0	0	0	0	0	0	0	0	0	0	0	0	0	0	0	0	0
6b1c117a4ff689a0dd7ea7848aab2715	TACTTTATATATTATTTTTGGTGCAGTTTCTGGCGTCGCTGGTACTGCACTGTCTTTATACATTAGAATAACATTAGCTCAACCTAATAATAATTTTTTAGAGTATAATCATCATTTATACAACGTTATTATTACAGGGCATGCTATTTTGATGATTTTTTTCATGGTAATGCCGACTTTAATAGGAGGTTTTGGTAATTGGTTTGTCCCTTTAATGATTGGAGCACCCGATATG		Bacillariophyta						0	0	0	0	0	0	0	1	0	0	0	0	0	0	0	0	0	0	0	0	0	0	0	0	0	0	0	0	0	0	0	0	0	0	0	0	0	0	0	0
6cc89813939129a4f5e49b7aed9996e8	TACGTTGTATCTTATTTTTGGTGCAGTGTCTGGTGTAGCAGGTACCGCATTATCTTTATATATTCGAATAACATTATCACAACCTAATAATGATTTTTTAGCTTACAACCATCATTTTTACAATGTTGTTGTTACAGGCCATGCTTTTGTTATGATTTTTTTCATGGTTATGCCTACACTAATCGGAGGTTTTGGTAACTGGTTTGTGCCTCTAATGATAGGTGCACCTGATATG	Metazoa	Mollusca						0	0	0	0	0	0	0	1	0	0	0	0	0	0	0	0	0	0	0	0	0	0	0	0	0	0	0	0	0	0	0	0	0	0	0	0	0	0	0	0
75899fd2481ee5a583428c8583435e41	AACTTTGTACCTAATCTTTGCAGCTTTCTCTGGAGTTCTTGGAACATGTTTTTCTATTTTGATTCGAATGGAACTTGCAGCCCCAGGAAATCAGATTCTTAGTGGAAACCATCAAGTATACAACGTGCTGGTTACTGCACACGCCTTTTTGATGATTTTCTTCATGGTTATGCCTGCCCTTATTGGAGGGTTTGGAAACTGGCTTGTTCCTCTTATGATTGGAGCACCAGACATG	Viridiplantae	Chlorophyta						0	0	0	0	0	0	0	1	0	0	0	0	0	0	0	0	0	0	0	0	0	0	0	0	0	0	0	0	0	0	0	0	0	0	0	0	0	0	0	0
761fe31b426327190c76178bee09204d	AACCTTATATATTATCTTTGGAGGAATTTCAGGTATTGCAGGAACTGCTTTATCACTTTATATTAGAATAACTTTAGCTCAACCTAATAGTAGCTTTTTAGATTCTAATTATCATTTTTATAATGTGATTATTACTGGTCACGCTATTCTTATGATTTTTTTTATGGTAATGCCTATTTTAATTGGTGGTTTTGGAAACTGGTTTGTACCATTAATGATTGGAGCACCAGATATG		Bacillariophyta						0	0	0	0	0	0	0	1	1	0	0	0	0	0	0	0	0	0	0	0	0	0	0	0	0	0	0	0	0	0	0	0	0	0	0	0	0	0	0	0
773d34b7b5ea8540dfefc00959fbdf21	AACTTTATATCTTATTTTCGGAGCGATTTCTGGCGTTGCTGGAACCGCTTTATCACTTTACATTAGAATAACTTTAGCTCAACCAAACGGGAGCTTTTTAGATTATAATCACCATTTTTATAATGTTGTTATCACAGGTCATGCATTGCTTATGATTTTCTTCATGGTGATGCCTATTTTAATCGGTGGCTTTGGTAACTGGTTCGTTCCACTAATGGTCGGTGCGCCTGATATG		Bacillariophyta						0	0	0	0	0	0	0	1	0	0	0	0	0	0	0	0	0	0	0	0	0	0	0	0	0	0	0	0	0	0	0	0	0	0	0	0	0	0	0	0
7acd1e9320a2b866f2cd563b54902e36	AACTTTATATCTTCTTTTTGGTGCGGTAGCAGGAGTTGCTGGTACTGTTTTATCATTATATATTCGACTTTCATTAGCATAGCCAGGTTCTACTTATTTAGATCATAATTATCATTTATATAATGTTATCGTTACTGGTCATGCCTTTGTAATGATTTTCTTTTCTGTTATGCCTATTATGATTGGTGGTTTTGGAAATTGGTTTGTACCTTTAATGATTGGTGCTCCAGATATG		Bacillariophyta	Bacillariophyceae	Naviculales				0	0	0	0	0	0	0	1	0	0	0	0	0	0	0	0	0	0	0	0	0	0	0	0	0	0	0	0	0	0	0	0	0	0	0	0	0	0	0	0
82c442850c225e2ca8080017db983cd7	AACTTTATACATTATCTTTGGAGCAATTTCTGGAATTGCAGGAACTGCTCTATCACTTTACATTAGAATTACTTTATCACAACCAAATAACTCGTTTTTAGAGTATAATCACCATTTTTATAATGTGATTGTCACAGGTCATGCTATTTTAATGATTTTTTTTATGGTAATGCCTATATTAATTGGCGGATTTGGTAACTGGTTCGTCCCACTGATGATAGGGGCTCCGGATATG		Bacillariophyta						0	0	0	0	0	0	0	1	0	0	0	0	0	0	0	0	0	0	1	0	0	0	0	0	0	0	0	0	0	0	0	0	0	0	0	0	0	0	0	0
854ed12f488744b40bed81ee43094637	AACTTTATATATTATTTTTGGTGGTATTGCGGGTGTAGCTGGTACTGCTCTATCTCTTTATATAAGAATAACCTTATCACAACCAAATAGTGCATTTTTAGAATATAATCATCATTTTTATAACGTGATTGTTACCGGTCATGCATTTGTGATGATTTTTTTTATGGTTATGCCTATATTAATTGGAGGATTCGGAAATTGGTTGGTTCCTCTAATGATTGGTGCTCCTGATATG		Bacillariophyta						0	0	0	0	0	0	0	1	0	0	0	0	0	0	0	0	1	0	0	0	0	0	0	0	0	0	0	0	0	0	0	0	0	0	0	0	0	0	0	0
8a1fa49d34609d20dae2dcc025b0913f	TACTTTATATTTAATTTTCGCGGTTTTAGCTGGAATTATTGGTACTTATTTTTCTGCATTAATTAGATTAGAACTTTCTTATCCAGGAAATGGTATTTTTGAAGGAAATTATCAATTATATAATGTTATTGTAACTGCACATGCATTTATTATGATCTTTTTTTTAGTTATGCCAGCAATGATTGGAGGATTTGGTAATTGATTTGTACCTTTAATGATTGGTGCTCCAGATATG	Metazoa							0	0	0	0	0	0	0	1	0	0	0	0	0	0	0	0	0	0	0	0	0	0	0	0	0	0	0	0	0	0	0	0	0	0	0	0	0	0	0	0
8e90a81ad50bbbc97eec20ddfcb4b28c	AACACTTTACCTAATTTTCGGAGCCTTTTCTGGTGTACTGGGAGGATGTATTTCAATGTTAATTCGTATGGAATTAACTCAATCAGGCAATCAACTTCTATTAGGAAATCATCAAGTTTATAATGTTTTGATTACAGCCCACGCTATTTTAATGATCTTTTTTTTAGTTATGCCTGTTATGATTGGGGGTTTTGGTAATTGATTTGTACCTATCATGATTGGAAGTCCTGATATG		Rhodophyta	Florideophyceae	Corallinales				0	0	0	0	0	0	0	1	0	0	0	0	0	0	0	0	0	0	0	0	0	0	0	0	0	0	0	0	0	0	0	0	0	0	0	0	0	0	0	0
93c1310eecfa3104428b99ff8264051a	TACTTTATATTTAATTTTTGCAGCTGTTTCTGGAGTGGCTGGAACAGTTTTATCTTTATATATACGAGCTCAATTAGCTTATCCTAATTCTAGTTTTTTAGATTATAATTACCATTTATACAATGTAATTGTAACTGGTCATGCATTTATAATGATTTTTTTTTTAGTAATGCCTGCTTTAATTGGTGGGTTTGGTAATTGGTTTGTTCCTTTAATGATTGGCGCTCCTGATATG		Bacillariophyta						0	0	0	0	0	0	0	1	1	1	0	0	0	0	0	0	0	0	0	0	0	1	0	0	0	0	0	0	0	0	0	0	0	0	0	0	0	0	0	0
9cf8918a16b4ec88579019640d5ccc9e	GACTTTGTATGTTCTTTTTGGTGCGGTATCTGGAGTGATTGGTTTAGTTTTTTCTATTGTTATTCGAATGGAATTATCAAGTGCTGGAAATCAAATGTTAGCAGGTAATTTTCAGTTATATAATACTATAATAACAGCGCATGCGTTTATTATGATTTTTTTTATGGTTATGCCTGTTCTTTTTGGTGGGTATGGTAATTGGTTTGTTCCTTTATTAATTGGAGCAGCGGATATG		Evosea						0	0	0	0	0	0	0	1	0	0	0	0	1	0	0	0	0	0	0	0	0	0	0	0	0	0	0	0	0	0	0	0	0	0	0	0	0	0	0	0
a8f0ab99e74db0b8cc3deda202c750b2	TACTTTATATATAATATTTGGTGCAATCTCAGGGGTTGCAGGAACCGCATTATCTTTATATATTCGATTAACATTATATCAACCAAATGGCAGTTTCTTAGAATACAATCATCACTTGTATAATGTAATTGTAACCGGACATGCATTTGTTATGATTTTTTTCATGGTTATGCCAACTTTAATTGGTGGTTTTGGTAATTGGTTTGTTCCATTAATGATTGGAGCTCCTGATATG		Bacillariophyta						0	0	0	0	0	0	0	1	0	0	0	0	0	0	0	0	0	0	0	0	0	0	0	0	0	0	0	0	0	0	0	0	0	0	0	0	0	0	0	0
aa48650259cbf481b0825816d643013d	AACTTTATATATTATCTTTGGAGCAATTTCTGGGATTGCAGGAACTGCTTTATCACTGTATATCCGAATTACTCTATCACAACCAAATAGTAGTTTTTTAGAATACAATCATCATTTTTATAATGTAGTTATTACAGGTCACGCTATTTTAATGATTTTCTTTATGGTAATGCCCATTTTGATTGGCGGCTTTGGTAACTGGTTTGTACCATTAATGATCGGAGCTCCTGATATG		Bacillariophyta						0	0	0	0	0	0	0	1	0	1	0	0	0	0	0	0	0	0	0	0	0	0	0	0	0	0	0	0	0	0	0	0	0	0	0	0	0	0	0	0
aef9083c90b953e939a8b94bb8315ec2	TACTTTATATATTATCTTTGGAGCAATTTCTGGTATCGCAGGAACTGCTTTATCACTTTATATTCGAATTACTTTATCTCAACCTAACGGAAGTTTTTTAGAATATAACCATCATTTTTATAACGTGATCATTACTGGCCACGCTATTCTTATGATTTTTTTTATGGTAATGCCTATTTTAATTGGCGGATTTGGAAACTGGTTTGTGCCGTTGATGATTGGAGCACCAGATATG		Bacillariophyta	Bacillariophyceae	Bacillariales				0	0	0	0	0	0	0	1	0	0	0	1	0	0	0	0	0	0	0	0	0	0	0	0	0	0	0	0	0	0	0	0	0	0	0	0	0	0	0	0
b426091089dba747604c70fe6cb707ea	TACTTTATATATTATTTTCGGTGGTATAGCTGGTGTAGCTGGTACAGCATTATCTTTATATATTCGAATAACATTATCTCAACCTAATGGAGGTTTTCTAGAATACAATCACCATTTATATAACGTAATAGTGACAGGTCATGCTTTTGTTATGATTTTTTTTATGGTAATGCCTGTACTAATTGGTGGTTTTGGTAACTGGTTTGTTCCGCTAATGATCGGTGCTCCAGACATG		Bacillariophyta						0	0	0	0	0	0	0	1	0	0	0	0	0	0	0	0	0	0	0	0	0	0	0	0	0	0	0	0	0	0	0	0	0	0	0	0	0	0	0	0
b44fa92340792072f298058c427089a4	AACTTTATATCTTCTTTTCGGTGCAGTAGCAGGGGTTGCTGGTACTGTCTTATCATTATATATTCGACTTTCATTAGCACAGCCTGGTTCAACTTATTTAGATCATAACTATCATCTATACAACGTTATTGTTACTGGTCATGCTTTTGTTATGATTTTCTTTTCTGTTATGCCTATTATGATTGGTGGCTTTGGAAATTGGTTTGTGCCTCTAATGATTGGTGCTCCAGATATG		Bacillariophyta						0	0	0	0	0	0	0	1	0	0	0	0	0	0	0	0	0	0	0	0	0	0	0	0	0	0	0	0	0	0	0	0	0	0	0	0	0	0	0	0
babfda17f1e45f7deaa23ca1f7157c1e	TACTTTATATATCATTTTTGGAGCAATTTCTGGTATTGCAGGAACTGCTTTATCACTTTACATTCGAATTACTCTAGCTCAACCAAATGGAGGTTTCTTAGAATATAATCACCATTTTTATAATGTGATTATTACTGGACATGCTATTCTTATGATTTTTTTCATGGTGATGCCTATCCTAATTGGTGGTTTTGGTAATTGGTTCGTACCATTAATGATCGGAGCGCCGGATATG		Bacillariophyta						0	0	0	0	0	0	0	1	1	0	0	0	0	0	0	0	0	0	0	0	0	0	0	0	0	0	0	0	0	0	0	0	0	0	0	0	0	0	0	0
be5fa1186fb20e193a742801cad242f3	TACTTTATATTTAATTTTTGCATTATTCGCTGGTGTTATCGGTACTATATTCTCTGTATTTATACGTATGGAATTAGCTACTACTGGTGATCAAATTTTTAACGGTAATTATCAATTATACAATGTTATAATTACTGCACATGCATTTATTATGATTTTTTTTATGGTAATGCCTGCTATGATAGGTGGATTTGGAAATTGATTTGTTCCTTTAATGTTAGGTGCACCTGATATG		Discosea						0	0	0	0	0	0	0	1	0	0	0	0	0	0	0	0	0	0	0	0	0	0	0	0	0	0	0	0	0	0	0	0	0	0	0	0	0	0	0	0
c3a05e34a437dfea4fd40ea205199004	TACTTTATATATTATTTTTGGTGCAGTTTCTGGTGTCGCTGGTACTGCACTGTCTTTATACATTAGAATAACATTAGCTCAACCTAATAATAATTTTTTAGAGTATAATCATCATTTATACAACGTTATTATTACAGGGCATGCTATTTTGATGATTTTTTTTATGGTAATGCCGACTTTAATAGGAGGTTTTGGTAATTGGTTTGTCCCTTTAATGATTGGAGCACCCGATATG	Metazoa							0	0	0	0	0	0	0	1	0	0	0	0	0	0	0	0	0	0	0	0	0	0	0	0	0	0	0	0	0	0	0	0	0	0	0	0	0	0	0	0
c845a138f07aed7e9c914638547b4477	TACTCTTTATTTAATTTTTGGTGCATTTTCAGGAGTTTTGGGTGGTTGTATGTCTATGTTAATTCGTATGGAATTGGCTCAACCAGGAAATCATTTACTTCTAGGAAATCATCAAATTTATAATGTCCTTATAACAGCGCACGCATTTCTTATGATTTTTTTTATGGTTATGCCTGTCATGATTGGAGGATTTGGTAATTGGTTAGTACCAATAATGATAGGAAGTCCCGATATG		Rhodophyta	Florideophyceae	Gigartinales	Peyssonneliaceae			0	0	0	0	0	0	0	1	0	0	0	0	0	0	0	0	0	0	0	0	0	0	0	0	0	0	0	0	0	0	0	0	0	0	0	0	0	0	0	0
c8df680030e7030e290ff704cb2a5ab6	AACTTTGTATTTAACATTTGCAATTATTTCTGGAATTATTGGAACAATTTTTTCAATGTTTATTAGAATGGAATTAATGCAACCTGGCAATTCTTTTTTTGAAGGTTCTTATCAAATATATAATGTTGTAATCACAGCACATGCATTTGTAATGATTTTTTTTATGGTAATGCCAGCTTTAATTGGTGGTTATGGAAATTGATTTGTTCCATTAATGATAGGAGCGCCAGATATG		Discosea	Flabellinia	Dactylopodida				0	0	0	0	0	0	0	1	0	0	0	0	0	0	0	0	0	0	0	0	0	0	0	0	0	0	0	0	0	0	0	0	0	0	0	0	0	0	0	0
cb93d0765af05ac76d35bc6a994fdb73	GACATTATATATTATTTTTGGTGCAATTGCAGGAGTTGCCGGTACTGCTTTATCTCTTTATATTCGACTTACTTTATCACAACCAAATGGAAGTTTTTTAGAATATAATCATCATTTGTATAATGTTATTGTTACAGGTCATGCATTTGTTATGATCTTTTTTATGGTAATGCCTATTTTAATTGGTGGGTTCGGAAATTGGTTTGTTCCATTGATGATTGGTGCTCCAGATATG		Bacillariophyta						0	0	0	0	0	0	0	1	0	1	0	0	0	0	0	0	0	0	0	0	0	0	0	0	0	0	0	0	0	0	0	0	0	0	0	0	0	0	0	0
d05043188f7ae43a1be7a30208bbab14	TACCTTGTATATTATCTTCGGTGCTATCGCAGGTGTAGCTGGTACAGCTTTATCTCTTTATATTAGAATGACATTATCTCAACCTAACGGTAGCTTCTTAGAGTATAATCATCATTTATACAATGTGATTGTAACTGGTCATGCTTTCGTTATGATCTTTTTCATGGTAATGCCAGTACTAATTGGTGGTTTCGGTAACTGGTTTGTTCCATTAATGATTGGTGCTCCTGATATG		Bacillariophyta						0	0	0	0	0	0	0	1	0	0	0	0	0	0	0	0	0	0	0	0	0	0	0	0	0	0	0	0	0	0	0	0	0	0	0	0	0	0	0	0
d948d9b3629de0053164edbf3dbebc8a	TACATTATATCTTATTTTTGCATTATTTGCTGGTGTAATAGGTACTGTGTTTTCTATCTTTATACGTATGGAGTTAGCTACTACAGGTGATCAAATTTTTAATGGTAACTATCAATTATATAATGTAGTCATTACTGCCCATGCTTTTATTATGATATTTTTTATGGTTATGCCTGCCCTTATTGGTGGTTTTGGTAATTGATTCGTACCTTTAATGTTAGGTGCACCTGACATG		Discosea	Flabellinia	Dactylopodida				0	0	0	0	0	0	0	1	1	0	0	0	0	0	0	0	0	0	0	0	0	0	0	0	0	0	0	0	0	0	0	0	0	0	0	0	0	0	0	0
db566e9ec00e264d896873cea61e5267	TACTTTATATATTATTTTTGGAGCAATTTCTGGTATTGCAGGAACTGCTTTATCACTTTATATTCGAATTACTCTAGCTCAACCAAATGGAAGTTTTTTAGAATATAATCATCATTTTTATAACGTGATTATTACTGGACATGCTATTCTTATGATTTTTTTTATGGTAATGCCTATTTTAATAGGCGGATTCGGAAACTGGTTCGTACCGCTGATGATTGGAGCACCAGATATG		Bacillariophyta	Bacillariophyceae	Bacillariales				0	0	0	0	0	0	0	1	0	1	0	0	0	0	0	0	0	0	0	0	0	0	0	0	0	0	0	0	0	0	0	0	0	0	0	0	0	0	0	0
e6719d6eebb6a9e9a63acf05bbee29e3	AACTTTGTACATAATTTTTGGAGCAATCTCTGGTATTGCAGGGACTGCTTTGTCACTATATATTCGAATAACTTTATCTCAACCAAATGGTAGTTTTCTAGAATATAATCATCACTTTTATAATGTAATCATTACAGGTCATGCTCTTCTTATGATTTTTTTTATGGTAATGCCTATTTTAATTGGTGGATTTGGAAACTGGTTTGTTCCATTAATGATTGGGGCTCCAGATATG		Bacillariophyta						0	0	0	0	0	0	0	1	0	0	0	0	0	0	0	0	0	0	0	0	0	0	0	0	0	0	0	0	0	0	0	0	0	0	0	0	0	0	0	0
e9bf1c84fa76db02110d07a18c3ce32b	AACTTTATATATAATCTTTGGTGGTATCGCTGGAGTAGCTGGTACAGCTTTATCTTTATACATTAGACTAACTTTAGCTCAACCTGAAGGTAGCTTTTTAGAATATAACCATCATCTATATAATGTTATTGTAACAGGACACGCTTTTGTTATGATTTTCTTCATGGTAATGCCTGTTTTAATTGGAGGTTTCGGTAACTGGTTTGTTCCTTTAATGATTGGAGCACCAGATATG		Bacillariophyta						0	0	0	0	0	0	0	1	1	0	0	0	0	0	0	0	0	0	0	0	0	0	0	0	0	0	0	0	0	0	0	0	0	0	0	0	0	0	0	0
ef67db5b38abaf4b1e032b4178ed9046	AACTTTATATATTATTTTTGGAGCGATTTCTGGGATTGCAGGAACTGCTTTATCATTATATATTCGAATTACTCTATCGCAACCGAATAGTAGTTTTTTAGAATATAATCATCATTTTTATAACGTGGTTATTACAGGTCATGCTATTCTAATGATTTTTTTTATGGTAATGCCTATTTTAATTGGTGGTTTTGGTAATTGGTTTGTACCTTTAATGATTGGGGCGCCTGATATG		Bacillariophyta						0	0	0	0	0	0	0	1	0	0	0	0	0	0	0	1	0	0	0	0	0	0	0	0	0	0	0	0	0	0	0	0	0	0	0	0	0	0	0	0
f255aa1cbb8389426c2b632ec245fca8	AACTTTATATATTATCTTCGGAGCAATTTCTGGTATTGCCGGAACAGCTCTATCGCTTTATATTCGAATAACTTTAGCACAGCCTAACTCAAGTTTTTTAGAGTATAATCATCATTTTTATAACGTAATTATTACTGGTCACGCATTACTTATGATTTTCTTCATGGTAATGCCTATTTTGATTGGTGGATTTGGAAACTGGTTTGTCCCGCTGATGATTGGTGCGCCTGATATG		Bacillariophyta						0	0	0	0	0	0	0	1	0	1	0	0	0	0	0	0	0	0	0	0	0	0	0	0	0	0	0	0	0	0	0	0	0	0	0	0	0	0	0	0
f6c35accf00eb323ffa6fd9b9cf2385b	AACTTTATATTTAATTTTTGGTGCATTTTCTGGTGTAATTGGAGGTTGTATGTCTATGATTATTCGAATGGAGCTTTCTCAACCAGGTAATCATTTTTTATTAGGTAATCATCAACTTTACAATGTTTTAGTTACAGCACATGCTTTTTTAATGATTTTTTTTATGGTTATGCCTGTTATGATAGGGGGTTTCGGTAATTGATTTGTACCAATTATGATAGGAAGTCCCGATATG		Rhodophyta	Florideophyceae	Ceramiales				0	0	0	0	0	0	0	1	0	0	0	0	0	0	0	0	0	0	0	0	0	0	0	0	0	0	0	0	0	0	0	0	0	0	0	0	0	0	0	0
f74285ad95d6b87d8fdb37114b206983	TACTTTATATTTATTATTTGCTGTTATAGCAGGTATTGTAGGTACTTATTTTTCAGCTTTAATTAGAATGGAATTAGCATATCCAGGTAATGGAGTATTTCATGGAGATTATCAATTGTATAATGTTGTGGTAACAGCACATGCTTTTATTATGATTTTTTTCATGGTTATGCCTGCAATGATTGGAGGTTTTGGAAATTGATTCGTTCCTTTAATGATTGGTGCTCCAGATATG	Metazoa							0	0	0	0	0	0	0	1	0	0	0	0	1	0	0	0	0	0	0	0	0	0	0	0	0	0	0	0	0	0	0	0	0	0	0	0	0	0	0	0
fb1ec84a91192334989f0cfefb9e8b0d	TACTTTATATATAATATTTGGTGCAATCTCAGGGGTTGCAGGAACCGCATTATCTTTATATATTCGATTAACATTATATCAACCAAATGGAAGTTTTCTAGAATATAATCATCACTTGTATAACGTAATTGTAACCGGACATGCATTCGTTATGATTTTTTTCATGGTTATGCCAACTTTAATCGGTGGTTTTGGTAATTGGTTTGTTCCATTAATGATTGGAGCTCCTGATATG		Bacillariophyta						0	0	0	0	0	0	0	1	0	0	0	0	0	0	0	0	0	0	0	0	0	0	0	0	0	0	0	0	0	0	0	0	0	0	0	0	0	0	0	0
fc673e6bb549ec6fc06725d3115e7627	TACATTATATATAATTTTTGGTGCTATTTCTGGAGTTGCAGGTACAGCATTATCTTTGTATATTCGTATAACTTTATCGCAACCAAATTGTAACTTTTTAGAGTATAATCATCATTTATACAATGTAATTGTAACAGGTCATGCGTTTGTAATGATTTTTTTTATGGTAATGCCTACTTTAATTGGTGGTTTTGGTAATTGGCTAGTTCCTATTATGATAGGTGCTCCTGATATG		Bacillariophyta						0	0	0	0	0	0	0	1	0	0	0	0	0	0	0	0	0	0	0	0	0	0	0	0	0	0	0	0	0	0	0	0	0	0	0	0	0	0	0	0
fdb04eae0df17dd33a3a70cc61657682	CACTTTATATCTTATTTTTGGTGGTATCGCTGGAGTAGCTGGTACCGCATTATCTCTTTATATCCGAATTACTTTATCTCAACCAAATGGCGGTTTCTTAGAATATAACCACCAATTTTATAACGTTGTTGTGACGGGCCACGCATTTATTATGATTTTCTTTATGGTAATGCCAGTTTTAATTGGTGGTTTTGGTAATTGGTTTGTTCCGTTAATGATTGGAGCTCCAGATATG		Bacillariophyta						0	0	0	0	0	0	0	1	0	0	0	0	0	0	0	0	0	0	0	0	0	0	0	0	0	0	0	0	0	0	0	0	0	0	0	0	0	0	0	0
fe78aa6942d2d3f9f135a1582c988488	AACACTTTATTTAATTTTTGGTGCTATTTCTGGTGTTGCTGGAACAGCACTTTCCTTATATATTAGATTTACACTAGCTCAGCCAAATTCTAGTTTTTTAGAGTACAATCATCACCTGTATAACGTTATTGTAACAGGACACGCTCTTGTAATGGTTTTTTTTGTGGTAATGCCTATACTAATTGGAGGTTTCGGTAACTGGTTTGTGCCATTAATGATAGGTGCTCCAGATATG		Bacillariophyta						0	0	0	0	0	0	0	1	1	1	0	0	0	0	0	0	1	0	1	0	0	0	0	0	0	0	0	0	1	0	0	0	0	0	1	0	0	0	0	0
0089e31d12cb7933b563b016830850e1	AACTTTATATTTAATTTTCGGCGCAATATCAGGTGTTGCTGGTACAGCTTTATCATTGTATATCCGAATTACTCTATCTCAACCTAATGGTAGTTTTTTAGAGTATAATCATCATTTTTATAACGTGGTTATCACAGGTCATGCTATTCTTATGATTTTTTTTATGGTAATGCCTATCTTAATTGGTGGATTCGGTAATTGGTTTGTGCCATTAATGATCGGTGCACCAGATATG		Bacillariophyta						0	0	0	0	0	0	0	0	1	0	0	0	0	0	0	0	0	0	0	0	0	0	0	0	0	0	0	0	0	0	0	0	0	0	0	0	0	0	0	0
02c7143b98f2576b4cef3168b9061691	AACTTTATATATTATTTTCGGAGCAATTTCTGGTATTGCAGGAACTGCTCTATCGCTTTATATTCGAATTACTTTATCTCAACCAAATGGAAGTTTTCTAGAATATAATCATCATTTTTATAACGTGATTATTACTGGACATGCTATTCTTATGATTTTTTTTATGGTAATGCCTATTTTAATAGGTGGATTCGGAAACTGGTTCGTACCGCTGATGATTGGAGCACCAGATATG		Bacillariophyta						0	0	0	0	0	0	0	0	1	0	0	0	0	0	0	0	0	0	0	0	0	0	0	0	0	0	0	0	0	0	0	0	0	0	0	0	0	0	0	0
0443d9f0909fad3c0ab230a5793e0dab	AACTTTATATTTAATTTTTGCTGCGGCTTCTGGAATTGCTGGAACTGTTCTGTCTTTATATATTAGAATAACTTTAGCAAACCCAAACTCAGCATTTTTAGAGTACAATCACCATTTTTATAATGTTATTGTTACTGGACACGCATTTTTAATGATTTTTTTTTTAGTAATGCCAGCACTAATTGGAGGTTTTGGTAACTGGTTTGTTCCATTAATGATTGGAGCACCAGATATG		Bacillariophyta						0	0	0	0	0	0	0	0	1	0	0	0	0	0	0	0	0	0	0	0	0	0	0	0	0	0	0	0	0	0	0	0	0	0	0	0	0	0	0	0
0469f03ca9e2d60d082c74ad48da11d2	TACTTTATACTTAATTTTTGCTGCTGTTTCTGGTATAGCTGGTACAGCTTTATCTATGTATATACGAATTAGTTTAGCTAACCCTAACTCTAGTTTTTTAGATTATAATTATCATTTATACAATGTTATAGTAACAGGTCATGCTTTTGTTATGATATTTTTCATGGTAATGCCTGCATTAATAGGCGGATTTGGTAACTGGTTTGTTCCTTTAATGATTGGTGCACCTGATATG		Bacillariophyta						0	0	0	0	0	0	0	0	1	0	0	0	0	0	0	0	0	0	0	0	0	0	0	0	0	0	0	0	0	0	0	0	0	0	0	0	0	0	0	0
08c3c825e4d15e8ec163c339b71a8dc7	TACTTTATATATCATTTTTGGAGCAATTTCTGGTATTGCAGGAACTGCTTTATCACTTTACATTCGAATTACTCTAGCTCAACCAAATGGAGGTTTCTTAGAATATAATCACCATTTTTATAATGTGATTATTACTGGACATGCTATTCTTATGATTTTTTTCATGGTGATGCCTATTCTAATTGGTGGTTTTGGTAATTGGTTCGTACCATTAATGATCGGAGCGCCGGATATG		Bacillariophyta						0	0	0	0	0	0	0	0	1	0	0	0	0	0	0	0	0	0	0	0	0	0	0	0	0	0	0	0	0	0	0	0	0	0	0	0	0	0	0	0
0a8491185ce2b2c6b370eaace2319864	TACATTATATGGTTTAGCAGGTATCTGATCTGGTATAGTTGGTACTGGGTTGAGAATAATTATTCGATTAGAGTTAGGGAACCCTGGCTCATTAATTGGGGATGACCAAATTTATAACGTTATTGTCACTGCTCATGCTTTTATTATAATTTTTTTTATGGTTATACCGATTTTAATTGGGTGTTTTGGAAATTGGCTCGTTCCTTTAATGTTAGGTGCTCCTGATATA	Metazoa	Arthropoda						0	0	0	0	0	0	0	0	1	0	0	0	0	0	0	0	0	0	0	0	0	0	0	0	0	0	0	0	0	0	0	0	0	0	0	0	0	0	0	0
0cad8ccdb66064176f8c1dadadbb4507	GACTCTATATTTAATGGCGGGAGCTTGAGCAGGTCTTATTGGAACAACATTAAGAATAATTATTCGATTAGAGTTAGGGAACCCTGGCTCATTAATTGGGGATGACCAAATTTATAACGTTATTGTCACTGCTCATGCTTTTATTATAATTTTTTTTATAGTAATACCAATCTTAATTGGTGGATTCGGCAATTGATTGGTTCCTTTAATATTGGGCGCACCCGATATA	Metazoa	Arthropoda						0	0	0	0	0	0	0	0	1	0	0	0	0	0	0	0	0	0	0	0	0	0	0	0	0	0	0	0	0	0	0	0	0	0	0	0	0	0	0	0
107004bbe9d9aaf0f8194367c3c66a20	AACTTTATATATTATCTTTGGTGCAATTTCTGGTATTGCAGGAACTGCTTTATCATTGTATATCCGAATTACTCTATCTCAACCTAATGGTAGTTTTTTAGAGTATAATCATCATTTTTATAACGTGGTTATCACAGGTCATGCTATTCTTATGATTTTTTTTATGGTAATGCCTATCTTAATTGGTGGATTCGGCAATTGATTGGTTCCTTTAATATTGGGCGCACCCGATATA		Bacillariophyta						0	0	0	0	0	0	0	0	1	0	0	0	0	0	0	0	0	0	0	0	0	0	0	0	0	0	0	0	0	0	0	0	0	0	0	0	0	0	0	0
17044c0a2e912b938df029ee8fd68d33	GACTCTATATTTAATGGCGGGAGCTTGAGCAGGTCTTATTGGAACAACATTAAGAATAATTATTCGATTAGAGTTAGGGAACCCTGGCTCATTAATTGGGGATGACCAAATTTATAACGTTATTGTCACTGCTCATGCTTTTATTATAATTTTTTTTATAGTTATACCTATTTTAATTGGGGGGTTTGGAAATTGGTTAGTTCCTTTAATACTAGGCTCTCCAGACATG	Metazoa	Arthropoda						0	0	0	0	0	0	0	0	1	0	0	0	0	0	0	0	0	0	0	0	0	0	0	0	0	0	0	0	0	0	0	0	0	0	0	0	0	0	0	0
1afccc659c4bc18fcc4f65f2a3edb1af	TACTTTGTATTTAATATTTGGAGCTATTTCTGGTGTAGCAGGTACTGCTTTATCGATGTATATCCGAATTACATTATCACAACCAAATAATGATTTTTTAGCATATAATCATCATTTTTATAATGTTGTGGTGACCGGTCATGCGTTTGTTATGATTTTTTTTATGGTAATGCCCACACTTATTGGTGGTTTTGGTAATTGGTTTGTTCCTTTAATGATAGGAGCACCTGATATG		Bacillariophyta						0	0	0	0	0	0	0	0	1	0	0	0	0	0	0	0	0	0	0	0	0	0	0	0	0	0	0	0	0	0	0	0	0	0	0	0	0	0	0	0
1bd72110edfcc5427f1234f03129f1b1	TACTTTATACTTATTATTTGCTGTTATTGCAGGGATTGTAGGTACTTATTTTTCTGCTTTGATTAGAATGGAATTAGCTTATCCAGGAAATGGAGTTTTTCATGGCGATTATCAATTATATAATGTGGTTGTTACTGCACATGCATTTATTATGATTTTTTTTATGGTAATGCCTGCAATGATTGGAGGTTTTGGTAATTGATTTGTTCCTTTAATGATTGGTGCGCCAGATATG	Metazoa							0	0	0	0	0	0	0	0	1	0	0	0	0	0	0	0	0	0	0	0	0	0	0	0	0	0	0	0	0	0	0	0	0	0	0	0	0	0	0	0
1f84b37d8cc3db634999dabdde786bbb	TACTTTATATTTAATCTTTGCGGGTATTTCTGGTGTAGCAGGTACTGTTCTATCGTTATATATTAGATTAACATTAGCTCAACCGGATTCTTCATTTTTAGATTACAATCATCATTTATATAATGTTATTGTAACAGGTCACGCTTTTCTTATGATATTTTTTTTAGTCATGCCCGCGCTAATAGGAGGTTTTGGTAATTGGTTTGTTCCATTAATGATAGGTGCTCCTGATATG		Bacillariophyta						0	0	0	0	0	0	0	0	1	0	0	0	0	0	0	0	0	0	0	0	0	0	0	0	0	0	0	0	0	0	0	0	0	0	0	0	0	0	0	0
1fe52e01811d9c383c436e7c367fb7da	AACTTTATATATTATCTTTGGTGCAATTTCTGGTATTGCAGGAACTGCTTTATCATTGTATATCCGAATTACTCTATCTCAACCTAATGGTAGTTTTTTAGAGTATAATCATCATTTTTATAACGTGGTTATCACAGGTCATGCTATTCTTATGATTTTTTTTATAGTTATACCTATTATAATTGGCGGTTTTGGTAATTGATTAGTTCCTTTAATAATCGGAGCCCCTGATATA		Bacillariophyta						0	0	0	0	0	0	0	0	1	0	0	0	0	0	0	0	0	0	0	0	0	0	0	0	0	0	0	0	0	0	0	0	0	0	0	0	0	0	0	0
210b220e265712be38c4d9bd08485a9a	AACTCTTTATATTATTTTCGGTGGTATCGCTGGTGTAGCAGGTACTGCTTTATCACTTTATATAAGGATTACCTTAGCACAACCAAATGGAAGTTTCTTAGAATATAACCACCACTTTTATAATGTGATTGTAACTGGTCACGCGTTTATCATGATTTTCTTCATGGTTATGCCAATTTTAATTGGTGGTTTTGGTAACTGGTTTGTTCCATTAATGATTGGTGCGCCTGATATG		Bacillariophyta	Bacillariophyceae	Bacillariales				0	0	0	0	0	0	0	0	1	1	0	0	0	0	0	0	0	0	0	0	0	0	0	0	0	0	0	0	0	0	0	0	0	0	0	0	0	0	0	0
27335763c74ba4a59da2b9a4c4c216d6	AACTTTGTACCTAATCTTTGCAGCTTTCTCTGGAGTTCTTGGAACATGTTTTTCTATTTTGATTCGAATGGAACTTGCAGCCCCAGGAAATCAGATTCTTAGTGGAAACCATCAAGTATACAACGTGTTGGTTACTGCACACGCCTTTTTGATGATTTTCTTCATGGTTATGCCTGCTCTTATTGGAGGGTTTGGAAACTGGCTTGTTCCTCTTATGATTGGAGCACCAGACATG	Viridiplantae	Chlorophyta						0	0	0	0	0	0	0	0	1	0	0	0	0	0	0	0	0	0	0	0	0	0	0	0	0	0	0	0	0	0	0	0	0	0	0	0	0	0	0	0
2c24e18563c3621193312575d039aa8c	TACTTTGTACTTAATATTTGGAGCTATATCTGGTGTAGCCGGTACAGCTTTATCAATGTATATTCGAGTAACATTATCACAACCAAATAACGATTTCTTAGCATATAACCATCATTTTTATAATGTTGTTGTAACAGGTCATGCGTTTGTTATGATCTTTTTCATGGTAATGCCTACACTAATTGGCGGTTTTGGTAATTGGTTTGTACCTCTAATGATAGGGGCACCTGATATG		Bacillariophyta						0	0	0	0	0	0	0	0	1	1	0	0	1	0	0	0	0	0	0	0	0	0	0	0	0	0	0	0	0	0	0	0	0	1	0	0	0	0	0	0
2cd2babfc93cef7495c7f708d5826fbe	AACTTTATATTTAATTTTTGGTGCCATTTCAGGAGTTGCTGGTACAGCTTTATCGTTATACATTCGATTTACTCTTGCTCAACCTAACTCGAGCTTTTTAGAATATAATCATCATTTATATAATGTAATTGTTACTGGACATGCTTTAGTAATGGTTTTTTTCGTAGTAATGCCTATTTTAATAGGTGGCTTTGGAAACTGGTTTGTTCCTTTAATGATTGGAGCACCTGATATG		Bacillariophyta						0	0	0	0	0	0	0	0	1	0	0	0	0	0	0	0	0	0	0	0	0	0	0	0	0	0	0	0	0	0	0	0	0	0	0	0	0	0	0	0
2d5eeaa3e764d575e9e9bfa7d0476bb1	TACTTTATATTTAATTTTTGCTGCAATTTCTGGTGTCGCAGGTACTGCATTATCTATTTATATAAGAGCAACATTGGCTAGTCCAAATTCTGATTTTTTAGATTATAATTATCATTTGTACAACGTGATTGTTACGGGTCATGCTTTTATAATGATTTTTTTTATGGTAATGCCGGCTTTAATAGGTGGATTTGGTAATTGGTTTGTTCCATTAATGATTGGCGCACCTGATATG		Bacillariophyta						0	0	0	0	0	0	0	0	1	0	0	0	0	0	0	0	0	0	0	0	0	0	0	0	0	0	0	0	0	0	0	0	0	0	0	0	0	0	0	0
2dd84133b29fe420ef4d16949cd42022	AACTCTTTATATTATTTTTGGTGGTATTGCTGGTGTAGCAGGTACCGCTTTATCGTTATATATAAGACTTACCTTAGCACAACCAAATGGAAGTTTCCTTGAGTATAACCACCATTTTTATAATGTGGTTGTAACAGGTCACGCATTTGTCATGATTTTCTTCATGGTGATGCCAATTCTAATTGGTGGTTTTGGTAACTGGTTTGTTCCATTAATGATTGGTGCGCCTGATATG		Bacillariophyta						0	0	0	0	0	0	0	0	1	0	0	0	0	0	0	0	0	0	0	0	0	0	0	0	0	0	0	0	0	0	0	0	0	0	0	0	0	0	0	0
304881526debaf8ca10a83ef0a2c43b3	AACTCTTTACTTATTTTTTGGTGCTTTCTCTGGTGTTATTGGTGCATGTGTTTCTATGTTAATTCGTATGGAATTATCTCAACCTGGAAATCATTTACTTCTAGGTAATCACCAAGTGTATAATGTTCTAATTACAGCACATGCTATTTTAATGATATTTTTTTTAGTGATGCCTGTTATGATAGGTGGTTTTGGTAATTGATTTGTTCCCATCATGATAGGTAGTCCAGATATG		Rhodophyta						0	0	0	0	0	0	0	0	1	0	0	0	0	0	0	0	0	0	0	0	0	0	0	0	0	0	0	0	0	0	0	0	0	0	0	0	0	0	0	0
311b82601d7fb83e51d9ba4343586715	AACATTATATATTATTTTTGGAGCTATCTCTGGTGTAGCTGGTACAGCATTATCACTTTACATTAGAATTACATTAGCGCAACCAAATGGAAGCTTTTTAGAATATAACCATCATTTATATAATGTAATTGTAACAGGTCATGCTTTTGTAATGATTTTCTTTTTAGTTATGCCTGTATTGATCGGTGGATTTGGAAACTGGTTTGTACCGCTGATGATCGGTGCACCTGACATG		Bacillariophyta						0	0	0	0	0	0	0	0	1	1	0	1	0	0	0	0	0	0	0	0	0	0	0	0	0	0	0	0	0	0	0	0	0	0	0	0	0	0	0	0
31b74de096b501072fa976b48d511ead	TACTTTATATTTATTATTTGCTGTTATAGCAGGTATTGTAGGTACTTATTTTTCAGCTCTAATTAGAATGGAATTAGCATATCCAGGTAATGGAGTATTTCATGGAGATTATCAATTGTATAATGTTGTGGTAACAGCACATGCTTTTATTATGATTTTTTTCATGGTTATGCCTGCAATGATTGGAGGTTTTGGAAATTGATTCGTTCCTTTAATGATTGGTGCTCCAGATATG	Metazoa							0	0	0	0	0	0	0	0	1	0	0	0	0	0	0	0	0	0	0	0	0	0	0	0	0	0	0	0	0	0	0	0	0	0	0	0	0	0	0	0
35025a6aacea262bb70f8bb81aecd923	TACTTTGTATATTATCTTTGGTGCAATTTCTGGTATCGCAGGAACTGCTTTATCATTATATATTAGAATTACCTTATCTCAACCTAACGGTAGTTTTCTAGAGTATAACCATCATTTTTATAACGTAGTTATTACAGGTCATGCTATTCTTATGATCTTTTTTATGGTAATGCCTATTTTAATTGGTGGATTTGGTAATTGGTTTGTGCCATTAATGATTGGGGCACCAGATATG		Bacillariophyta						0	0	0	0	0	0	0	0	1	0	0	0	0	0	0	0	0	0	0	0	0	0	0	0	0	0	0	0	0	0	0	0	0	0	0	0	0	0	0	0
39b05f28e98d3e02713fab1e4e02fe47	AACATTATATATTATTTTTGGAGCAGTTTCTGGTATTGCAGGAACCGCTTTATCTCTTTATATTCGAATAACTTTATCACAACCGAATGGAAGTTTTTTAGAATATAATCATCATTTTTATAATGTGATCATTACAGGTCATGCTATTTTAATGATTTTTTTTATGGTTATGCCTATTTTAATTGGTGGATTTGGTAATTGGTTTGTTCCACTAATGATCGGTGCACCTGATATG		Bacillariophyta						0	0	0	0	0	0	0	0	1	0	0	0	0	0	0	0	0	0	0	0	0	0	0	0	0	0	0	0	0	0	0	0	0	0	0	0	0	0	0	0
3aafb308b1b3d1b48b4210ff3fce56fe	AACACTTTATTTAATTTTTGGGGCTTTTTCTGGTGTTTTAGGGGCATGCGTTTCGATGTTAATTCGTATGGAATTAGCTCAACCAGGAAATCAATTATTATTAGGAAATCATCAAGTATATAATGTTCTAATAACTGCACATGGTATTTTAATGATTTTTTTTTTAGTTATGCCTGTTATGATTGGAGGTTTTGGTAATTGATTGGTACCTATTATGATTGGAAGTCCTGATATG		Rhodophyta	Florideophyceae	Corallinales				0	0	0	0	0	0	0	0	1	0	0	0	0	0	0	0	0	0	0	0	0	0	0	0	0	0	0	0	0	0	0	0	0	0	0	0	0	0	0	0
3b7ca2d3622e7aac12a5457f4f8a1387	AACTTTGTATATCATTTTCGGAGCAATTGCTGGTATTGCAGGAACTGCTTTATCTCTTTATATTCGAATTACTCTATCTCAACCAAACGGAAGTTTTTTAGAATATAATCATCATTTTTATAACGTTATCATTACCGGACACGCTATTCTTATGATTTTCTTTATGGTAATGCCTATCTTAATTGGAGGATTTGGGAATTGGTTTGTTCCTTTAATGATTGGAGCACCAGATATG		Bacillariophyta						0	0	0	0	0	0	0	0	1	0	0	0	1	0	0	1	1	0	0	0	0	0	0	0	0	0	0	0	0	0	0	0	0	0	0	0	0	0	0	0
3be9a15647053c07cb6415c7ccf10e65	TACCTTATATTTAATTTTTGCGGCTGTTTCTGGGATAGCTGGTACTGTGTTGTCTCTATATATCCGAGCAACTCTTGCTAGTCCAAATTCAGAGTTTCTAGATTATAATTATCATCTATATAACGTAATTGTTACAGGGCACGCATTTCTCATGATTTTTTTTTTAGTAATGCCAGCATTAATAGGAGGCTTTGGTAATTGGTTTGTTCCGCTAATGATCGGGGCACCTGATATG		Bacillariophyta	Bacillariophyceae	Naviculales				0	0	0	0	0	0	0	0	1	0	0	0	0	0	0	0	0	0	0	0	0	0	0	0	0	0	0	0	0	0	0	0	0	0	0	0	0	0	0	0
3e1dc79f9f3dcaba6e98d295bde4b5f4	TACATTGTATTTAATATTTGGAGCTATTTCTGGTGTAGCAGGTACTGCTTTATCGATGTATATCCGAATTACATTATCACAACCAAATAATGATTTTTTAGCATATAATCATCATTTTTATAATGTTGTGGTGACCGGTCATGCGTTTGTTATGATTTTTTTTATGGTAATGCCTATCTTAATTGGTGGATTCGGTAATTGGTTTGTGCCATTAATGATTGGTGCACCAGATATG		Bacillariophyta						0	0	0	0	0	0	0	0	1	0	0	0	0	0	0	0	0	0	0	0	0	0	0	0	0	0	0	0	0	0	0	0	0	0	0	0	0	0	0	0
3e32ea3fab8ee1cf16676af092d900c7	AACTCTTTATTTAATTTTTGGTGCAATTTCGGGTGTAGCAGGAACTGCTTTATCCTTATATATCAGATTTACTTTAGCTCAACCCAATTCTAGTTTTTTAGAATATAATCATCATTTATATAATGTAATAGTAACAGGACATGCATTAGTAATGGTTTTTTTTGTTGTTATGCCAATTTTAATTGGAGGATTTGGAAACTGGTTTGTGCCTTTAATGATAGGTGCTCCTGATATG		Bacillariophyta						0	0	0	0	0	0	0	0	1	0	0	0	0	0	0	0	0	0	0	0	0	0	0	0	0	0	0	0	0	0	0	0	0	0	0	0	0	0	0	0
3f1d9f11cf82b2df0dad5ef214a877c0	AACTTTATATATTATCTTTGGAGCAATCTCTGGTATTGCAGGGACTGCTTTATCACTTTATATTCGAATAACTCTATCTCAACCTAATAGTAGTTTTTTAGAATATAATCATCACTTTTATAACGTGATTATTACCGGTCACGCCCTTTTAATGATTTTTTTTATGGTAATGCCTATTTTGATTGGTGGATTTGGTAACTGGTTTGTACCGTTAATGATTGGGGCGCCGGATATG		Bacillariophyta						0	0	0	0	0	0	0	0	1	0	0	0	0	0	0	0	0	0	0	0	0	0	0	0	0	0	0	0	1	0	0	0	0	0	0	0	0	0	0	0
3f8908a63137b2ede545025efe2ead62	AACTTTATATTTAATTTTTGCAGCAGCTTCTGGAATTGCCGGAACTGTTTTGTCTTTATATATTAGAATAACTTTAGCTAATCCAAACTCATCATTTTTAGAGTACAATCACCATTTTTATAACGTTATTGTTACTGGACATGCATTTTTAATGATTTTTTTTTTAGTAATGCCAGCACTAATCGGAGGCTTTGGTAACTGGTTTGTTCCATTAATGATTGGAGCTCCCGACATG		Bacillariophyta						0	0	0	0	0	0	0	0	1	0	0	0	0	0	0	0	0	0	0	0	0	1	0	0	0	0	0	0	0	0	0	0	0	0	0	0	0	0	0	0
4084aaa4d495aaca598381ddb86cf76f	AACTTTATACATTATCTTTGGAGCAGTTTCTGGAATTGCAGGAACTGCCTTATCACTATACATTCGGATCACACTATCTCAACCAAATAATTCATTCTTAGAATATAATCATCACTTTTATAACGTGGTTGTTACAGGTCATGCTATTTTGATGATTTTTTTTATGGTAATGCCTATTTTAATTGGAGGATTTGGAAATTGGCTAGTTCCGTTAATGATTGGTGCGCCCGATATG		Bacillariophyta						0	0	0	0	0	0	0	0	1	0	0	0	0	0	0	0	0	0	0	0	0	0	0	0	0	0	0	0	0	0	0	0	0	0	0	0	0	0	0	0
40e2b5803329ba693b105b8bc70bf3e0	AACATTATACTTAATTTTTGCTTTTATTTCTGGTTTAGCAGGAACTGTTTTATCTTTATATATTCGAGCTACCTTAGCTAGTCCAAATTCAAATTTTTTAGATTATAATTATCATTTGTATAACGTAATTGTAACTGGTCATGCTTTTATTATGGTTTTTTTTTTAGTAATGCCAGCATTAATTGGAGGGTTTGGAAATTGGTTTGTACCTTTGATGATTGGTGCTCCGGACATG		Bacillariophyta						0	0	0	0	0	0	0	0	1	0	0	0	0	0	0	0	0	1	0	0	0	0	0	0	0	0	0	0	0	0	0	0	0	0	0	0	0	0	0	0
416047dc9e5f6636352c965e72455501	AACTTTATATTTAATTTTTGCTGCAGCTTCTGGAATTGCTGGAACTATTCTGTCTTTATATATTAGAATAACTTTAGCTAATCCAAACTCAGCATTTTTAGAGTACAATCACCATTTTTATAATGTTATTGTTACTGGACACGCATTTTTAATGATTTTTTTTTTAGTAATGCCAGCACTAATTGGAGGTTTTGGTAACTGGTTTGTTCCATTAATGATTGGAGCACCAGATATG		Bacillariophyta						0	0	0	0	0	0	0	0	1	0	0	0	0	0	0	0	0	0	0	0	0	0	0	0	0	0	0	0	0	0	0	0	0	0	0	0	0	0	0	0
416716572da867712f90df48f2a6cee7	CACACTGTATATTGCATTAGCTGTGATATGTTCCTTAGCAGGAGCAGGTTTTTCCTTTTTAATTCGGGCGCAATTAGCAACACCTGAAGGTGGGCTTTTAGATATGGATCGGCATTTTTACAATGTTGTGATGACCGCTCATGGTGTGATTATGGTTTTTTATGTGGTTATGCCGATTCTGATTGGCGGATTTGGAAATTGGTTTGTCCCTCTGATGATTGGGGCACCAGATATG	Metazoa	Cnidaria	Anthozoa	Scleractinia	Pocilloporidae	Stylophora	Stylophora pistillata	0	0	0	0	0	0	0	0	1	0	0	0	0	0	0	0	0	0	0	0	0	0	0	0	0	0	0	0	0	0	0	0	0	0	0	0	0	0	0	0
42a012a10377c6e8d0d42676d7628762	AACTTTATACCTTATTGCCGGAGCTTGAGCAGGAATAATTGGCACTAGATTAAGTATACTTATTCGATTAGAATTAGGACAAACTGGATCACTTTTAGGAAGAGACCAAATTTATAATGTTATTGTTACAGCACACGCATTCATCATGATTTTTTTTATAGTTATACCTATTATAATTGGCGGTTTTGGTAATTGATTAGTTCCTTTAATAATCGGAGCCCCTGATATA	Metazoa	Arthropoda						0	0	0	0	0	0	0	0	1	0	0	0	0	0	0	0	0	0	0	0	0	0	0	0	0	0	0	0	0	0	0	0	0	0	0	0	0	0	0	0
441103860967f62e644f1771fb857a8f	AACATTATATATTATTTTTGGAGCTATCTCTGGTGTAGCTGGTACAGCATTATCACTTTACATTAGAATTACATTAGCGCAACCAAATGGAAGCTTTTTAGAATATAACCATCATTTATATAATGTAATTGTAACAGGTCATGCTTTTGTAATGATTTTCTTCTTAGTTATGCCTGTATTGATTGGCGGATTTGGAAACTGGTTTGTACCGCTGATGATCGGTGCACCTGACATG		Bacillariophyta						0	0	0	0	0	0	0	0	1	1	0	0	0	0	0	0	0	0	0	0	0	0	0	0	0	0	0	0	0	0	0	0	0	0	0	0	0	0	0	0
441d14edc4b33d06c989ab26257023c1	AACTTTATATATTATCTTTGGTGCAATTTCTGGTATTGCAGGAACTGCTTTATCATTGTATATCCGAATTACTCTATCTCAACCTAATGGTAGTTTTTTAGAGTATAATCATCATTTTTATAACGTGGTTATCACAGGTCATGCTATTCTTATGATTTTTTTTATGGTAATGCCTACGTTAATAGGAGGATTTGGTAATTGGTTTGTACCGTTAATGATAGGAGCACCTGACATG		Bacillariophyta						0	0	0	0	0	0	0	0	1	0	0	0	0	0	0	0	0	0	0	0	0	0	0	0	0	0	0	0	0	0	0	0	0	0	0	0	0	0	0	0
4471547aed0ae41b2eedccdf03508917	AACACTTTACTTAATTTTCGGAGCTTTTTCAGGAGTTTTAGGAGGATGTGCTTCTATGTTAATTCGTATGGAATTAGCGCAACCAGGAAACCAATTATTATTAGGAAATCATCAAGTGTATAATGTTTTAATAACAGCTCATGCAATTTTAATGATATTTTTTTTAGTTATGCCTGTTATGATTGGAGGGTTTGGTAATTGGTTAGTTCCTATTATGATAGGCAGTCCTGATATG		Rhodophyta	Florideophyceae	Corallinales				0	0	0	0	0	0	0	0	1	0	0	1	0	0	0	0	0	1	0	0	0	0	0	0	0	0	0	0	0	0	0	0	0	0	0	0	1	0	0	0
48dcac020b309810898e1ee3e392830e	TACTTTATATTTAATTTTTGCTGCAATTTCTGGTGTAGCAGGTACAGCACTATCTATTTATATTAGAGCAACTTTAGCCAGCCCTAATTCAAATTTTTTAGATTATAATTATCATTTATATAATGTTATAGTAACAGGTCATGCTTTTATAATGATTTTTTTTATGGTAATGCCAGCATTAATTGGTGGATTTGGTAATTGGTTTGTACCATTAATGATTGGAGCACCTGACATG		Bacillariophyta						0	0	0	0	0	0	0	0	1	0	0	0	0	0	0	0	0	0	0	0	0	0	0	0	0	0	0	0	0	0	0	0	0	0	0	0	0	0	0	0
4e582833be3c860e07f6989f4cd21452	AACTTTATATATTATCTTTGGGGCAATTTCTGGAATTGCAGGAACTGCCTTATCACTTTATATCAGAATAACTTTATCTCAACCTAACAACTCATTTTTAGAATACAATCACCACTTCTATAATGTAGTTGTAACTGGTCATGCTATTCTGATGATTTTTTTTATGGTAATGCCCATTTTAATTGGTGGATTCGGTAACTGGTTCGTACCATTAATGATTGGAGCACCAGATATG		Bacillariophyta						0	0	0	0	0	0	0	0	1	0	0	0	0	0	0	0	0	0	0	0	0	0	0	0	0	0	0	0	0	0	0	0	0	0	0	0	0	0	0	0
5235c2c04e687f93f8a3e17c4f8603e1	TACTTTATATATTATTTTCGGAGGTATTGCTGGTGTAGCAGGTACTGCTTTATCACTTTATATTCGAATTACTTTAGCACAACCTAATAGTTCTTTTTTAGAATACAACCACCATTTTTATAACGTGGTTGTGACAGGTCATGCTTTCGTAATGATTTTTTTTATGGTAATGCCTATTTTAATTGGTGGTTATGGTAACTGGTTTGTTCCATTAATGATTGGGGCACCTGATATG		Bacillariophyta						0	0	0	0	0	0	0	0	1	0	0	0	0	0	0	1	0	0	0	0	0	0	0	0	0	0	0	0	0	0	0	0	0	0	0	0	0	0	0	0
55a0504f4ba8b5f38eeda7442a2e4395	TACTTTATATTTAACATTTGCAATTATTTCTGGAATTATTGGAACAATTTTTTCAATGTTTATAAGAATGGAATTAATGCAGCCTGGAAATTCATTTTTTGAGGGTTCTTATCAAATATATAATGTTGTTATTACAGCACATGCTTTTGTAATGATATTTTTTATGGTAATGCCTGCTTTAATAGGAGGTTACGGAAATTGATTTGTTCCATTAATGATAGGGGCTCCAGATATG		Discosea	Flabellinia	Dactylopodida				0	0	0	0	0	0	0	0	1	0	0	0	0	0	0	0	0	0	0	0	0	0	0	0	0	0	0	0	0	0	0	0	0	0	0	0	0	0	0	0
5687b12b54afa6597fa31a4031ebdd17	TACTTTATATTTAATTTTTGGTGCATTTTCAGGTGTAATTGGTACTATTTTATCAATTTTAATACGTATGGAATTATCACAACCAGGTAATAATTTATTAATGGGAAATCATCAATTATATAATGTAATCGTTACAGCACATGCTTTTATTATGATTTTTTTTATGGTTATGCCAATATTAATTGGAGGTTTTGGAAATTGGTTTGTACCTTTAATGTTAGGTGCTCCTGATATG			Oomycota	Saprolegniales				0	0	0	0	0	0	0	0	1	0	0	1	0	0	0	0	0	0	0	0	0	0	0	0	0	0	0	0	0	0	0	0	0	0	0	1	0	0	0	0
5900f8711909ad91667bc0684258b0fb	AACTTTATATCTTCTTTTTGGTGCGGTAGCAGGAGTTGCTGGTACTGTTTTATCATTATATATTCGACTTTCATTAGCACAGCCAGGTTCTACTTATTTAGATTATAATTATCATTTATATAATGTGATTGTAACAGGCCATGCTTTTCTAATGATTTTTTTTGTTGTTATGCCAGCTTTAATTGGAGGTTTTGGGAATTGGTTTGTACCATTATTAATAGGAGCCCCTGATATG		Bacillariophyta						0	0	0	0	0	0	0	0	1	0	0	0	0	0	0	0	0	0	0	0	0	0	0	0	0	0	0	0	0	0	0	0	0	0	0	0	0	0	0	0
59c35491240aed5cba339acd52a95cf6	AACACTTTACTTAATTTTTGGTGCGATTTCAGGAGTTGCTGGAACAGCATTATCTATTTATATTCGATCAACATTAGCACAACCTAATTCGAGTTTTTTAGAATACAATCATCATTTATATAATGTTATTGTTACAGGGCATGCTTTAGTGATGGTTTTTTTTGTTGTAATGCCTATTTTAATTGGAGGATTTGGTAATTGGTTTGTACCTCTTATGATAGGAGCTCCAGATATG		Bacillariophyta						0	0	0	0	0	0	0	0	1	0	0	0	0	0	0	0	0	0	0	0	0	0	0	0	0	0	0	0	0	0	0	0	0	0	0	0	0	0	0	0
5b77e582413f50c142defad1242d206c	AACATTGTACTTAATATTCGGTGGTATTTCAGGTGTGGCGGGTACAGCATTATCTTTTTATATTCGATTAACATTAGCTCAGCCTGAAGGCAGCTTTTTGGAATACAATCATCATTTATATAATGTAATCGTAACAGGACATGCTTTTGTTATGATTTTTTTCATGGTAATGCCTGTTTTAATTGGTGGATTCGGTAACTGGTTCGTTCCACTTATGATTGGTGCACCCGATATG		Bacillariophyta						0	0	0	0	0	0	0	0	1	0	0	0	0	0	0	0	0	0	0	0	0	0	0	0	0	0	0	0	0	0	0	0	0	0	0	0	0	0	0	0
5c2d641746968fe38e73e490be6e362c	AACTCTTTATATCATTTTTGGCGGTATTGCTGGTGTAGCGGGTACTGCTTTATCACTTTATATAAGAATTACTTTATCACAACCTAATAGTAGTTTCTTGGAATATAATCATCATTTTTATAATGTAATTGTAACAGGTCATGCATTTATCATGATTTTTTTTATGGTTATGCCGATTTTAATTGGTGGTTTTGGTAACTGGTTTGTTCCATTAATGATTGGTGCACCTGATATG		Bacillariophyta	Bacillariophyceae	Bacillariales				0	0	0	0	0	0	0	0	1	1	0	0	0	0	0	0	0	0	0	0	0	0	0	0	0	0	0	0	0	0	0	0	0	0	0	0	0	0	0	0
5cec1457160ed2a604064c48856227eb	AACATTATATATTATTTTTGGAGCAGTTTCTGGTATTGCAGGAACCGCTTTATCTCTTTATATTCGAATAACTTTATCACAACCGAATGGAAGTTTTTTAGAATATAATCATCATTTTTATAATGTGATTATTACAGGTCATGCTATTTTGATGATTTTTTTTATGGTTATGCCGATTTTAATTGGTGGATTTGGTAATTGGTTTGTTCCACTAATGATCGGTGCACCTGATATG		Bacillariophyta						0	0	0	0	0	0	0	0	1	0	0	0	0	0	0	0	0	0	0	0	0	0	0	0	0	0	0	0	0	0	0	0	0	0	0	0	0	0	0	0
5de784141c4ef90f7f7ee94744d45095	AACTTTATATATTATTTTCGGAGCAATTTCTGGTATTGCAGGAACTGCTCTATCACTTTATATTCGAATTACTTTATCTCAACCAAATGGAAGTTTTCTAGAATATAATCATCATTTTTATAACGTGATTATTACTGGACATGCTATTCTTATGATTTTTTTTATGGTAATGCCTATTTTAATAGGTGGATTCGGAAACTGGTTCGTACCGCTGATGATTGGAGCACCAGATATG		Bacillariophyta	Bacillariophyceae	Bacillariales				0	0	0	0	0	0	0	0	1	0	0	0	0	0	0	0	0	0	0	0	0	0	0	0	0	0	0	0	0	0	0	0	0	0	0	0	0	0	0	0
65b802d7a8ba233214256cbca12c45ac	AACTTTATATTTAATTTTTGGTGCTTTTGCTGGAATTTTGGGGGGATGTGTCTCTATGTTAATTCGTATGGAATTAGCACAACCCGGAAATAGTTTACTATTAGGAAATCATCAAGTTTATAATGTTTTAATTACCGCTCATGCTTTTTTAATGATTTTTTTTATGGTTATGCCTGTAATGATTGGTGGGTTTGGAAATTGATTTGTTCCAATCATGATTGGAAGTCCTGACATG		Rhodophyta	Florideophyceae	Ceramiales				0	0	0	0	0	0	0	0	1	0	0	0	0	0	0	0	0	0	0	0	0	0	0	0	0	0	0	0	0	0	0	0	0	0	0	0	0	0	0	0
678ac7a1beeca3e43150431b4d879ef3	AACATTATATTTAATATTTGCAGTATTATCTGGAATTATTGGTACTTATTTTTCTGCATTAATACGTATTGAATTAGCTTATCCAGGAAATGGAATTTTTGGAGGTGATTATCAATTATATAATGTAATAGTTACAGCACATGCTTTTATTATGATTTTTTTTATGGTAATGCCTGCAATGATTGGAGGATTTGGTAATTGATTTGTACCTTTAATGATTGGTGCTCCTGATATG		Discosea						0	0	0	0	0	0	0	0	1	0	0	1	1	0	0	0	1	1	1	0	0	0	0	1	0	0	0	0	0	0	0	0	0	0	0	0	0	0	0	0
6bb1d69ba5ae00e39f1f0bebdcff909f	TACTTTATATATTATCTTTGGAGCAATTTCTGGTATCGCAGGAACTGCTTTATCACTTTATATTCGAATTACTTTATCTCAACCAAACGGAAGTTTTCTAGAATATAACCATCATTTTTATAACGTGATCATTACTGGCCACGCTATTCTTATGATTTTTTTTATGGTAATGCCTATTTTAATTGGCGGATTTGGAAACTGGTTTGTGCCGTTGATGATTGGAGCACCAGATATG		Bacillariophyta	Bacillariophyceae	Bacillariales				0	0	0	0	0	0	0	0	1	0	0	0	0	0	0	0	0	0	0	0	0	0	0	0	0	0	0	0	0	0	0	0	0	0	0	0	0	0	0	0
70f386de11a3869da54502d1f9a2763e	TACATTGTATTTAATATTTGGAGCTATTTCTGGTGTAGCAGGTACTGCTTTATCGATGTATATCCGAATTACATTATCACAACCAAATAATGATTTTTTAGCATATAATCATCATTTTTATAATGTTGTGGTGACCGGTCATGCGTTTGTTATGATTTTTTTTATGGTAATGCCTATCTTAATTGGTGGATTCGGTAATTGGTTTGTGCCATTAATGATCGGTGCACCAGATATG		Bacillariophyta						0	0	0	0	0	0	0	0	1	0	0	0	0	0	0	0	0	0	0	0	0	0	0	0	0	0	0	0	0	0	0	0	0	0	0	0	0	0	0	0
71fe58fda1d0b6c23fac2aba7b1d3004	TACTCTGTATTTAATTTTTGGAGCTATTTCTGGTGTAGCAGGTACAGCTTTATCAATGTATATAAGAATTACATTATCACAGCCAAATAATGATTTTCTAGCATATAATCATCATTTTTATAATGTTGTGGTGACAGGTCATGCGTTTGTTATGATCTTTTTTATGGTAATGCCTACACTTATAGGTGGTTTTGGTAACTGGTTTGTTCCTTTAATGATAGGAGCACCTGATATG		Bacillariophyta						0	0	0	0	0	0	0	0	1	1	0	0	0	0	0	0	0	0	0	0	0	0	0	0	0	0	0	0	0	0	0	0	0	0	0	0	0	0	0	0
72f91d9278c9125b02052a3bb52f7c9a	AACTTTATATTTAATTTTCGGCGCAATATCAGGTGTTGCTGGTACAGCTTTATCATTGTATATCCGAATTACTCTATCTCAACCTAATGGTAGTTTTTTAGAGTATAATCATCATTTTTATAACGTGGTTATCACAGGTCATGCTATTCTTATGATTTTTTTTATGGTAATGCCTATCTTAATTGGTGGATTCGGTAATTGGTTTGTGCCATTAATGATTGGTGCACCAGATATG		Bacillariophyta						0	0	0	0	0	0	0	0	1	0	0	0	0	0	0	0	0	0	0	0	0	0	0	0	0	0	0	0	0	0	0	0	0	0	0	0	0	0	0	0
74c5fcbbe178ada1c54a1f8c967140a9	AACATTATATTTAATTTTTGCAGCAGTAGCTGGTGTAGCTGGAACTGTTTTATCTTTATACATTAGAGCAAGTTTAGCAAGCCCTAATTCAGATTTTTTAGATTATAATTACCATTTGTATAATGTAATTGTTACCGGACATGCTTTTATTATGGTTTTTTTTGTAGTTATGCCAGCTTTAATAGGAGGTTTTGGTAACTGGTTTGTTCCGTTAATGATTGGTGCGCCAGACATG		Bacillariophyta						0	0	0	0	0	0	0	0	1	0	0	0	0	0	0	0	0	0	0	0	0	0	0	0	0	0	0	0	0	0	0	0	0	0	0	0	0	0	0	0
7535622b9d6a6981ed3ebd07a4547515	TACTTTGTATTTAATATTTGGAGCTATTTCTGGTGTAGCAGGTACTGCTTTATCGATGTATATCCGAATTACATTATCACAACCAAATAATGATTTTTTAGCATATAATCATCATTTTTATAATGTTGTGGTGACAGGTCATGCGTTCGTTATGATCTTTTTTATGGTAATGCCTACACTTATTGGTGGTTTTGGTAATTGGTTTGTTCCTTTAATGATAGGAGCACCTGATATG		Bacillariophyta						0	0	0	0	0	0	0	0	1	0	0	0	0	0	0	0	0	0	0	0	0	0	0	0	0	0	0	0	0	0	0	0	0	0	0	0	0	0	0	0
776a62ab7aa1a9e0c4e04273fa79aaf2	TACATTATACCTTATTTTTGGAGCTATTTCTGGTGTAGCAGGAACTGCTTTATCATTATATATTCGAATTACTCTATCACAACCAAACGGTAGTTTCTTAGAGTACAATCATCATTTGTACAATGTAATCGTGACAGGTCACGCATTTGTTATGATTTTTTTTATGGTAATGCCTGCATTAATTGGTGGTTTTGGAAATTGGTTTGTTCCATTAATGATTGGTGCTCCAGATATG		Bacillariophyta						0	0	0	0	0	0	0	0	1	0	0	0	0	0	0	0	0	0	0	0	0	0	0	0	0	0	0	0	0	0	0	0	0	0	0	0	0	0	0	0
7aa6d1ed88709185efad74792871b690	AACTTTATATATAATCTTTGGTATGTGATGTGGTTTAGTTGGTACTGGACTAAGTCTCTTAATTCGTTTCGAGCTTGGGACTGCTTCTGCCTTTTTAGGGGATGACCACTTTTACAATGTAATTGTAACGGCTCACGCCTTTGTTATAATTTTTTTCATGGTAATGCCTTTAATAATCGGTGGGTTTGGAAATTGAATAGTTCCCCTGCTGATTGGGGCTCCCGATATAA	Metazoa	Mollusca	Gastropoda	Cephalaspidea				0	0	0	0	0	0	0	0	1	0	0	0	0	0	0	0	0	0	0	0	0	0	0	0	0	0	0	0	0	0	0	0	0	0	0	0	0	0	0	0
7b27fac20c84e9feda7a97197892b00c	AACTTTATATATTATTTTCGGAGCAATTTCTGGTATTGCAGGAACTGCTCTATCACTTTATATTCGAATTACTTTATCTCAACCAAATGGAAGTTTTCTAGAATATAATCATCATTTTTATAACGTGATTATTACTGGACACGCTATTCTTATGATTTTTTTCATGGTAATGCCTATTTTAATTGGTGGATTCGGTAACTGGTTCGTACCATTAATGATTGGAGCACCAGATATG		Bacillariophyta						0	0	0	0	0	0	0	0	1	0	0	0	0	0	0	0	0	0	0	0	0	0	0	0	0	0	0	0	0	0	0	0	0	0	0	0	0	0	0	0
7cd46e8a11234c6ff381465ff0e65178	TACTTTATATATTATCTTTGGTGCAATTTCTGGTATTGCAGGAACTGCTTTATCATTGTATATCCGAATTACTCTATCTCAACCTAATGGTAGTTTTTTAGAGTATAATCATCATTTTTATAACGTGGTTATCACAGGTCATGCTATTCTTATGATTTTTTTTATGGTAATGCCTATCTTAATTGGTGGATTCGGTAATTGGTTTGTGCCATTAATGATCGGTGCACCAGATATG		Bacillariophyta						0	0	0	0	0	0	0	0	1	0	0	0	0	0	0	0	0	0	0	0	0	0	0	0	0	0	0	0	0	0	0	0	0	0	0	0	0	0	0	0
7e2b8da1ba299192585ecf95f45c1ee1	TACTTTATATCTTATTTTTGGAGCAATTTCTGGTATTGCAGGAACTGCTTTATCGCTTTATATTCGAATTACTTTAGCTCAACCAAATGGAAGTTTTTTAGAATATAATCATCATTTTTATAATGTGATCATTACTGGTCATGCTCTTCTTATGATCTTCTTTATGGTAATGCCTATTTTAATAGGAGGCTTTGGGAATTGGTTTGTTCCATTAATGATTGGGGCACCGGACATG		Bacillariophyta	Bacillariophyceae	Bacillariales				0	0	0	0	0	0	0	0	1	0	0	0	0	0	0	0	0	0	0	0	0	0	0	0	0	0	0	0	0	0	0	0	0	0	0	0	0	0	0	0
830966d632d8dfea01791db38ac5e326	AACTCTTTATTTGATCGCTGGCGCTTGGGCAGGGTTAATTGGTACAGCTCTTAGAATAATTATTCGGTTAGAATTGGGCAGGCCAGGTTCCCTAATTGGAGATGACCAAATTTATAATGTTATTGTTACAGCTCACGCTTTTATTATGATTTTTTTTATAGTAATACCAATCTTAATTGGTGGATTCGGCAATTGATTGGTTCCTTTAATATTGGGCGCACCCGATATA	Metazoa	Arthropoda						0	0	0	0	0	0	0	0	1	0	0	0	0	0	0	0	0	0	0	0	0	0	0	0	0	0	0	0	0	0	0	0	0	0	0	0	0	0	0	0
8324f24415012d0093f0e464972e265b	GACTCTATATTTAATGGCGGGAGCTTGAGCAGGTCTTATTGGAACAACATTAAGAATAATTATTCGATTAGAGTTAGGGAACCCTGGCTCATTAATTGGGGATGACCAAATTTATAACGTTATTGTCACTGCTCATGCTTTTATTATAATTTTTTTTATAGTTATACCTATTATAATTGGCGGTTTTGGTAATTGATTAGTTCCTTTAATAATCGGAGCCCCTGATATA	Metazoa	Arthropoda						0	0	0	0	0	0	0	0	1	0	0	0	0	0	0	0	0	0	0	0	0	0	0	0	0	0	0	0	0	0	0	0	0	0	0	0	0	0	0	0
8a9f2153ac6ece38d82dbff06425b318	AACATTGTACTTAATATTCGGTGGTATTTCAGGTGTGGCGGGTACAGCATTATCTTTATATATTCGATTAACATTAGCTCAGCCTGAAGGCAGCTTTTTGGAATACAATCATCATTTATATAATGTAATCGTAACAGGACATGCTTTTGTTATGATTTTTTTCATGGTAATGCCTGTTTTAATTGGTGGATTCGGTAACTGGTTCGTTCCACTTATGATTGGTGCACCCGATATG		Bacillariophyta						0	0	0	0	0	0	0	0	1	0	0	0	0	0	0	0	0	0	0	0	0	0	0	0	0	0	0	0	0	0	0	0	0	0	0	0	0	0	0	0
8dc70c11d21ec16f09b8915b2e32c4ec	AACTTTATATATTATTTTTGGAGCAATTTCTGGTATCGCAGGAACTGCTTTATCACTTTATATTCGAATTACTTTATCTCAACCAAACGGAAGTTTTCTAGAATATAATCACCATTTCTACAATGTAATTATTACTGGACACGCTATTCTTATGATTTTTTTTATGGTAATGCCTATTCTAATTGGTGGATTCGGTAACTGGTTCGTACCATTAATGATTGGAGCACCAGATATG		Bacillariophyta						0	0	0	0	0	0	0	0	1	1	0	0	0	0	0	0	0	0	0	0	0	0	0	0	0	0	0	0	0	0	0	0	0	0	0	0	0	0	0	0
8e2480f0dd51e9223ad91bba766f63c4	TACTTTATATTTAATTTTTGCTGCGATATCTGGATTAGCAGGAACAGCTTTATCTCTATATATTCGAATTACTTTAGCAAATCCAGATTCAAGTTTTTTAGATTATAACCATCATTTATATAATGTAATTGTGACTGGTCATGCATTTTTAATGATTTTTTTTTTAGTAATGCCTGCATTAATTGGTGGTTTTGGTAATTGGTTTGTTCCATTAATGATCGGTGCTCCGGATATG		Bacillariophyta						0	0	0	0	0	0	0	0	1	0	0	0	0	1	0	0	0	0	0	0	0	0	0	0	0	0	0	0	0	0	0	0	0	0	0	0	0	0	0	0
8eb6b0337b644ff164dca733dd4cfbd4	GACTTTGTATATTATTTTTGGAGCAATTTCTGGTATTGCAGGAACTGCATTGTCACTTTATATTCGAATAACTCTAGCACAACCAAATAGTAGTTTTTTAGAATATAACCATCATTTTTACAATGTGATTATTACAGGTCACGCTATTGTTATGATTTTTTTTATGGTAATGCCGATCTTAATCGGTGGGTTTGGAAACTGGTTTGTTCCACTAATGATTGGAGCTCCAGATATG		Bacillariophyta						0	0	0	0	0	0	0	0	1	0	0	0	0	0	0	0	0	0	0	0	0	1	0	0	0	0	0	0	0	0	0	0	0	0	0	0	0	0	0	0
8f2dab5045ec27420f0245c81242e2dc	TACTTTATATATAATTTTCGGTGCTATTTCTGGTGTAGCAGGTACTGCTTTGTCATTATATATAAGAATAACATTATCTCAACCTAATAACGATTTTTTAGCGTATAACCACCATTTTTACAATGTTGTTGTAACAGGTCACGCATTCGTGATGATTTTTTTCATGGTTATGCCTACACTAATCGGTGGTTTTGGTAATTGGTTTGTGCCTTTAATGATAGGGGCGCCTGATATG		Bacillariophyta						0	0	0	0	0	0	0	0	1	0	0	0	0	0	0	0	0	0	0	0	0	0	0	0	0	0	0	0	0	0	0	0	0	0	0	0	0	0	0	0
90897ac2bd29348032437be151799a78	AACACTTTACTTAATTTTTGGTGCGATTTCAGGAGTTGCTGGAACAGCATTATCTATTTATATTCGATCAACATTAGCACAACCTAATTCTAGTTTTTTAGAATACAATCATCATTTATATAATGTTATTGTTACAGGGCATGCTTTAGTGATGGTTTTTTTTGTTGTAATGCCTATTTTAATTGGAGGATTTGGTAATTGGTTTGTTCCAATAATGATAGGAGCACCTGATATG		Bacillariophyta						0	0	0	0	0	0	0	0	1	0	0	0	0	0	0	0	0	0	0	0	0	0	0	0	0	0	0	0	0	0	0	0	0	0	0	0	0	0	0	0
915553f1e95c24c320b363904fdc85aa	AACTTTATATATTATTTTCGGAGCAATTTCTGGTATTGCAGGAACTGCTCTATCACTTTATATTCGAATTACTTTATCTCAACCAAATGGAAGTTTTCTAGAATATAATCATCATTTTTATAACGTGATTATTACTGGACACGCTATTCTTATGATTTTTTTTATGGTAATGCCTATTTTAATTGGTGGATTCGGTAACTGGTTCGTACCATTAATGATTGGAGCACCAGATATG		Bacillariophyta						0	0	0	0	0	0	0	0	1	0	0	0	0	0	0	0	0	0	0	0	0	0	0	0	0	0	0	0	0	0	0	0	0	0	0	0	0	0	0	0
917742476203e51f778b758c7d06fc32	AACTTTATATATTATCTTTGGAGCAATTTCTGGTATTGCAGGGACTGCTCTATCACTTTATATTCGAATGACATTAGCTCAGCCGAACAGTTCATTTTTAGATTATAATCATCATTTTTATAATGTAATAATTACCGGTCACGCTTTTGTTATGATTTTTTTTATGGTAATGCCCATTTTAATTGGTGGATTTGGTAACTGGTTTGTACCATTAATGATCGGGGCACCCGATATG		Bacillariophyta						0	0	0	0	0	0	0	0	1	0	0	0	1	0	1	0	1	0	0	0	0	0	0	1	0	0	0	0	0	0	0	0	0	0	0	0	0	0	0	0
91ef60f379f82a955ee490584a55246a	AACTTTGTATATAATATTTGGTGCAATTTCTGGTGTAGCAGGTACTGCTTTATCTTTATACATTAGAATTACTTTAGCGCAACCAAATTCAAATTTTCTAGAATATAACCATCATTTGTATAATGTTATTGTTACAGGTCATGCATTAATAATGGTGTTTTTTGTGGTTATGCCAATTTTAATTGGAGGTTTTGGTAACTGGTTTGTACCATTAATGATAGGAGCTCCTGATATG	Metazoa							0	0	0	0	0	0	0	0	1	0	0	0	0	0	0	0	0	0	0	0	0	0	0	0	0	0	0	0	0	0	0	0	0	0	0	0	0	0	0	0
933fe1ae8a03ba398b8308c5d3232c55	TACTTTATATTTAATTTTTGCAGCTGTTTCTGGAGTGGCTGGAACAGTTTTATCTTTATGTATACGAGCTCAATTAGCTTATCCTAACTCTGGTTTTTTAGATTATAATTACCATTTATACAATGTAATTGTAACTGGTCATGCATTTATAATGATTTTTTTTCTAGTAATGCCCGCTTTAATTGGTGGATTTGGTAATTGGTTTGTTCCTTTAATGATTGGCGCTCCTGATATG		Bacillariophyta						0	0	0	0	0	0	0	0	1	0	0	0	0	0	0	0	0	0	0	0	0	0	0	0	0	0	0	0	0	0	0	0	0	0	0	0	0	0	0	0
9666d5a1d1576f583e88b18efe62bf6c	TACTTTATATTTAATATTTGCTGTATTGGCAGGTATTGTAGGTACCTATTTTTCAGCTTTAATTCGTATGGAATTAGCTTATCCTGGTAATGGGGTTTTTGAAGGTGATTATCAATTATATAATGTTGTAATAACAGCTCATGCTTTTATTATGATTTTCTTTATGGTAATGCCAGCAATGATTGGTGGTTTTGGTAATTGGTTTGTACCGTTAATGATTGGTGCTCCAGATATG		Discosea						0	0	0	0	0	0	0	0	1	0	0	0	0	0	0	0	0	0	0	0	0	0	0	0	0	0	0	0	0	0	0	0	0	0	0	0	0	0	0	0
98e780db2e0e230db5bfedcf3485fd4f	AACTTTATATATTATTTTCGGAGCAATTTCTGGTATTGCAGGAACTGCTCTATCGCTTTATATTCGAATTACTTTATCTCAACCAAATGGAAGTTTTCTAGAATATAATCATCATTTTTATAACGTGATTATTACTGGACACGCTATTCTTATGATTTTTTTCATGGTAATGCCTATTTTAATTGGTGGATTCGGTAACTGGTTCGTACCATTAATGATTGGAGCACCAGATATG		Bacillariophyta						0	0	0	0	0	0	0	0	1	0	0	0	0	0	0	0	0	0	0	0	0	0	0	0	0	0	0	0	0	0	0	0	0	0	0	0	0	0	0	0
996ae0b9fcd9e1c695078de76f5d7fd7	AACATTATATCTAATATTCGGAGGTATAGCTGGTTGCGCAGGTACAGCTTTATCTTTATACATTAGATTAACTTTAGCACAACCAGAAGGAAGTTTTTTAGAATATAACCATCATCTTTACAATGTAATCGTAACAGGACATGCTTTTGTTATGATTTTTTTTATGGTGATGCCTGTTTTAATAGGGGGTTTTGGGAACTGGTTTGTTCCTTTAATGATAGGAGCTCCTGATATG		Bacillariophyta						0	0	0	0	0	0	0	0	1	0	0	0	0	0	0	0	0	0	0	0	0	0	0	0	0	0	0	0	0	0	0	0	0	0	0	0	0	0	0	0
99eb248dc5df5a1e176eb31a9a24a237	TACTTTATATTTAATTTTTGCTGCAATTTCTGGTGTAGCAGGTACAGCACTATCTATTTATATTAGAGCAACTTTAGCCAGCCCTAATTCAAATTTTTTAGATTACAATTATCATTTATATAATGTTATAGTAACAGGTCATGCTTTTATAATGATTTTTTTTATGGTAATGCCTGCTTTAATTGGTGGATTCGGGAACTGGTTTGTTCCATTAATGATTGGTGCACCCGATATG		Bacillariophyta						0	0	0	0	0	0	0	0	1	0	0	0	0	0	0	0	0	0	0	0	0	0	0	0	0	0	0	0	0	0	0	0	0	0	0	0	0	0	0	0
9b7e203f484f09124184d3fc178f8d09	AACATTATATTTAATTTTTGCAGCAGTTGCTGGAGTAGCTGGAACTGTTTTATCGTTATACATTAGAGCAACTTTAGCAAGTCCTAATTCAGATTTTTTAGATTATAATTACCATTTGTATAATGTAATTGTTACCGGACATGCTTTTATTATGGTTTTTTTTGTAGTTATGCCAGCTTTAATAGGAGGTTTTGGTAACTGGTTTGTTCCGTTAATGATTGGTGCGCCAGACATG		Bacillariophyta						0	0	0	0	0	0	0	0	1	0	0	0	0	0	0	0	0	0	0	0	0	0	0	0	0	0	0	0	0	0	0	0	0	0	0	0	0	0	0	0
9daea708ab589d901401290903c5d54e	TACATTATATCTTATTTTTGCATTATTTGCTGGTGTAATAGGTACTGTGTTTTCAATCTTCATACGTATGGAGTTAGCTACTACAGGTGATCAAATTTTTAATGGTAACTATCAATTATATAATGTAGTTATTACTGCCCATGCTTTTATTATGATATTTTTTATGGTTATGCCTGCCCTTATTGGTGGTTTTGGTAATTGATTCGTACCTTTAATGTTAGGTGCACCTGACATG		Discosea						0	0	0	0	0	0	0	0	1	0	0	0	0	0	0	0	0	0	0	0	0	0	0	0	0	0	0	0	0	0	0	0	0	0	0	0	0	0	0	0
9df31c5ca9397e8eba1f4106ca9266c3	TACTTTATATTTAATTTTTGGTGCTTTTTCTGGAGTAGTAGGTACTACTTTATCAATATTAATTAGAATGGAATTAGCACAACCAGGTAATCAAATATTAATGGGTAATCATCAATTATATAATGTTATTGTAACTGCTCATGCTTTTATAATGATATTTTTTATGGTTATGCCTATATTATTAGGTGGTTTTGGTAATTGGTTTGTTCCTTTAATGTTAGGAGCTCCAGATATG			Oomycota	Saprolegniales				0	0	0	0	0	0	0	0	1	1	0	0	0	0	0	0	0	0	0	0	0	0	0	0	0	0	0	0	0	0	0	0	0	0	0	0	0	0	0	0
a05fa5f885bfd2987390d9ea9245aff2	TACTTTATATATTATCTTTGGTGCAATTTCTGGTATTGCAGGAACTGCTTTATCATTGTATATCCGAATTACTCTATCTCAACCTAATGGTAGTTTTTTAGAGTATAATCATCATTTTTATAACGTGGTTATCACAGGTCATGCTATTCTTATGATTTTTTTTATGGTAATGCCTATCTTAATTGGTGGATTCGGTAATTGGTTTGTGCCATTAATGATTGGTGCACCAGATATG		Bacillariophyta						0	0	0	0	0	0	0	0	1	0	0	0	0	0	0	0	0	0	0	0	0	0	0	0	0	0	0	0	0	0	0	0	0	0	0	0	0	0	0	0
a1d535d05a662e7439bbebd7f9592914	TACATTGTATTTAATATTTGGAGCTATTTCTGGTGTAGCAGGTACTGCTTTATCGATGTATATCCGAATTACATTATCACAACCAAATAATGATTTTTTAGCATATAATCATCATTTTTATAATGTTGTGGTGACCGGTCATGCGTTTGTTTTGATTTTTTTTATGGTAATGCCTACACTTATTGGTGGTTTTGGTAATTGGTTTGTTCCTTTAATGATAGGAGCACCTGATATG		Bacillariophyta						0	0	0	0	0	0	0	0	1	0	0	0	0	0	0	0	0	0	0	0	0	0	0	0	0	0	0	0	0	0	0	0	0	0	0	0	0	0	0	0
a4fa6d78a3438e626a89ecae98fb3c93	TACTTTATATATTATCTTTGGTGCAATTTCTGGTATTGCAGGAACTGCTTTATCATTGTATATCCGAATTACTCTATCTCAACCTAATGGTAGTTTTTTAGAGTATAATCATCATTTTTATAACGTGGTTATCACAGGTCATGCTATTCTTATGATTTTTTTTATGGTAATGCCTACGTTAATAGGAGGATTTGGTAATTGGTTTGTACCGTTAATGATAGGAGCACCTGACATG		Bacillariophyta						0	0	0	0	0	0	0	0	1	0	0	0	0	0	0	0	0	0	0	0	0	0	0	0	0	0	0	0	0	0	0	0	0	0	0	0	0	0	0	0
a60964e1a0aa61594ce1ec5ae67689e0	TACTTTATATATTATTTTTGGAGCAATTTCTGGTATTGCAGGAACTGCTTTATCACTTTATATTCGAATTACTCTAGCTCAACCAAATGGAAGTTTTTTAGAATATAATCATCATTTTTATAACGTGATTATTACTGGACATGCTATTCTTATGATTTTTTTTATGGTAATGCCTATTTTAATAGGTGGATTCGGAAACTGGTTCGTACCGCTTATGATTGGAGCACCAGATATG		Bacillariophyta	Bacillariophyceae	Bacillariales				0	0	0	0	0	0	0	0	1	0	0	0	0	0	0	0	0	0	0	0	0	0	0	0	0	0	0	0	0	0	0	0	0	0	0	0	0	0	0	0
aa0751ababb826d5418fef2bf930f0fb	AACTTTATATATTATTTTCGGAGCAATTTCTGGTATTGCAGGAACTGCTCTATCGCTTTATATTCGAATTACTTTATCTCAACCAAATGGAAGTTTTCTAGAATATAATCATCATTTTTATAACGTGATTATTACTGGACACGCTATTCTTATGATTTTTTTTATGGTAATGCCCATTTTAATTGGTGGATTCGGTAACTGGTTCGTACCATTAATGATTGGAGCACCAGATATG		Bacillariophyta						0	0	0	0	0	0	0	0	1	0	0	0	0	0	0	0	0	0	0	0	0	0	0	0	0	0	0	0	0	0	0	0	0	0	0	0	0	0	0	0
ad1720af90eade26bb5c395a7d3a6a38	TACACTCTACCTTATCTTCGGTGCATTCTCTGGAGTCCTAGGGTCTATGTTCTCTCTTCTCTTACGTATGGAATTGGCACAGCCTGGAAACCAGATTCTGGCAGGAAATCACCAATTGTATAATGTCATCGTGACGGCGCACGCGTTTCTCATGATCTTTTTCATGGTTATGCCAGCCTTAATCGGTGGCTTTGGAAACTGGTTTGTCCCAATCATGATCGGTGCGCCGGATATG	Viridiplantae	Chlorophyta	Mamiellophyceae	Mamiellales	Bathycoccaceae	Bathycoccus	Bathycoccus prasinos	0	0	0	0	0	0	0	0	1	0	0	1	0	0	0	0	0	0	0	0	0	0	0	0	0	0	0	0	0	0	0	0	0	0	0	0	0	1	0	0
aec27a6528f44e5e3e0ee7c2910885b3	AACACTATATTTAATATTCGGAGGTGTTGCTGGAGTTGCTGGTACAGCTTTATCTTTATATATCCGACTAACATTAGCTCAGCCTGAAGGTAGTTTTTTAGAATACAATCATCATTTATATAATGTTATTGTAACAGGCCATGCTTTTGTTATGATCTTTTTTATGGTAATGCCTGTTTTAATCGGTGGTTTTGGTAATTGGTTCGTTCCATTAATGATAGGTGCACCTGATATG		Bacillariophyta						0	0	0	0	0	0	0	0	1	0	0	0	0	0	0	0	0	0	0	0	0	0	0	0	0	0	0	0	0	0	0	0	0	0	0	0	0	0	0	0
b2cc5b00a422e9b5a5b9a61b0dd30743	AACTTTATATATTATCTTTGGAGCAATTTCTGGGATTGCAGGAACTGCTTTATCACTTTATATTCGAATTACCTTATCACAGCCAAATGGTAGTTTTTTAGAATATAATCATCATTTTTACAATGTTATTATTACCGGTCATGCTCTTCTTATGATCTTTTTTATGGTAATGCCTATATTAATTGGTGGTTTTGGTAACTGGTTTGTGCCGCTAATGATTGGAGCTCCAGATATG		Bacillariophyta						0	0	0	0	0	0	0	0	1	0	0	0	0	0	0	0	0	0	0	0	0	0	0	0	0	0	0	0	0	0	0	0	0	0	0	0	0	0	0	0
b3184a712aaf8fcb411a4fa8a831a056	TACTTTATATTTAATCTTTGCTTTTATTTCAGGAATCGCAGGTACAGCATTATCTATTTATATTAGAGCAGCTTTAGCTAGTCCGGGTTCAGCTTTTTTAGATTACAATTATCATCTTTATAATGTAATAGTAACAGGTCATGCTCTTATTATGGTTTTCTTTTTAATTATGCCTGCTTTAATTGGTGGATTTGGTAATTGGTTTGTTCCATTAATGATTGGAGCTCCAGATAT		Bacillariophyta						0	0	0	0	0	0	0	0	1	1	0	0	0	0	0	0	0	0	0	0	0	0	0	0	0	0	0	0	0	0	0	0	0	0	0	0	0	0	0	0
b3aca203354f81927c886062ce8f97b4	TACTTTATATCTAATTTTTGCTGCAATTTCTGGTATAGCAGGAACTGTTTTATCTTTATATATTCGAATTACTTTAGCTAGTCCAGATTCATCATTTTTAGAATATAATCACCATCTTTATAATGTTATTGTGACTGGACATGCTTTTATCATGATTTTTTTTTTAGTAATGCCTGCATTAATTGGAGGATTTGGAAATTGGTTCGTGCCTATTATGATTGGTGCTCCTGACATG		Bacillariophyta						0	0	0	0	0	0	0	0	1	0	0	0	1	0	0	0	1	0	0	0	0	0	0	0	0	0	0	0	0	0	0	0	0	0	0	0	0	0	0	0
b57a37938c419d4c2620e4a95c9d9455	AACTTTATACCTAATTTTTGGTGGTTTTTCTGGAGTATTAGGTACAGCAATGTCGGTACTTATTCGATTACAACTTGCTAGTCCAGGGAATCAATTTTTGGGAGGAAATCATCAACTTTATAATGTTATTGTAACAGCCCATGCTTTCTTGATGATTTTTTTTATGGTTATGCCAGTTCTTATTGGTGGATTTGGTAATTGGTTTGTTCCTTTGATGATTGGTGCTCCTGATATG			Phaeophyceae	Ectocarpales				0	0	0	0	0	0	0	0	1	1	0	1	0	0	0	0	0	0	0	0	0	0	0	0	0	0	0	0	0	0	0	0	0	0	0	0	0	0	0	0
b5d3ca0f0205e2c876da1cfaba7da222	TACTTTATATTTAATTTTTGCAGCAGTCTCAGGAGTAGCTGGAACTGCTTTATCTATTTACATTCGAGCATCTCTTGCTTGTCCAAATTCAGATTTTTTAGATTACAATTATCACTTATACAACGTGATTGTAACTGGACATGCATTTGTTATGATTTTTTTCATGGTAATGCCAGCATTAATCGGTGGTTTTGGAAACTGGTTTGTGCCACTTATGATTGGAGCACCTGATATG		Bacillariophyta						0	0	0	0	0	0	0	0	1	0	0	0	0	0	0	0	0	0	1	0	0	0	0	0	0	0	0	0	0	0	0	0	0	0	0	0	0	0	0	0
b620090f45e087c2145bd6d6d967ad95	TACTTTATATTTAATTTTTGGTGGTTTTTCTGGTGTACTCGGTACAGCTATGTCAGTTCTTATTAGATTACAATTGGCAAGTCCGGGTAATCAGTTTTTAGGTGGTAATCATCAATTATACAATGTTATTGTTACTGCTCATGCTTTTTTGATGATTTTTTTTATGGTTATGCCGATTCTTATAGGTGGGTTTGGTAATTGGTTTGTTCCTTTAATGATTGGAGCTCCTGATATG			Phaeophyceae	Fucales	Sargassaceae			0	0	0	0	0	0	0	0	1	0	0	0	0	0	0	0	0	0	0	0	0	0	0	0	0	0	0	0	0	0	0	0	0	0	0	0	0	0	0	0
b6d6cb50ea454d98496ccf622ae135c6	TACTTTGTACTTAATATTTGGAGCTATTTCAGGTGTTGCAGGTACAGCTTTATCATTATATATTCGAATAACTTTATCTCAACCAAACAATGATTTTTTAGCTTATAACCATCATTTTTATAATGTTGTGGTAACAGGACATGCTTTTGTTATGATTTTTTTTATGGTAATGCCTACATTAATTGGTGGTTTTGGTAATTGGTTTGTTCCTTTAATGATTGGAGCACCGGATATG		Bacillariophyta						0	0	0	0	0	0	0	0	1	0	0	0	0	0	0	0	0	0	0	0	0	0	0	0	0	0	0	0	0	0	0	0	0	0	0	0	0	0	0	0
bb6d9a6319249c2d8eac85468240634f	TACTTTATATCTTATTTTTGGAGCAATTTCTGGTATTGCAGGAACTGCTTTATCGCTTTATATTCGAATTACTTTAGCTCAACCAAATGGAAGTTTTTTAGAATATAATCATCATTTTTATAATGTGATCATTACTGGTCATGCTCTTCTTATGATCTTTTTTATGGTAATGCCTATCTTAATTGGAGGCTTTGGGAACTGGTTTGTTCCACTGATGATCGGAGCACCAGATATG		Bacillariophyta	Bacillariophyceae	Bacillariales				0	0	0	0	0	0	0	0	1	0	0	0	1	0	0	0	0	0	0	0	0	0	0	0	0	0	0	0	0	0	0	0	0	0	0	0	0	0	0	0
c137614f4a483dda81820c040fc74514	AACATTATATCTTATTTTTGGTGCATTTGCAGGTATATTAGGTGGTTGTATTTCTATGTTAATTCGTATGGAATTAGCTCAGCCAGGTAACCAATTACTTTTAGGTAATCATCAAGTTTATAATGTGTTGGTTACTGCTCATGCATTTTTAATGATTTTTTTTATGGTAATGCCTGTTATGATTGGAGGTTTTGGAAATTGATTGGTTCCAATTATGATAGGAAGTCCTGATATG		Rhodophyta						0	0	0	0	0	0	0	0	1	0	0	0	0	0	0	0	1	0	0	0	0	0	0	0	0	0	0	0	0	0	0	0	0	0	0	0	0	0	0	0
c16827b0c5a4b09384d15abb802aee32	TACTCTGTACTTAATATTTGGGGCTATTTCAGGTGTAGCGGGTACTGCTTTATCTATGTATATCCGAGTAACGTTATCACAACCAAATAATGATTTTTTAGCTTATAACCACCATTTTTATAATGTAGTAGTAACAGGTCATGCTTTTGTAATGATTTTTTTTATGGTAATGCCGACATTAATAGGAGGTTTTGGTAATTGGTTTGTGCCTTTAATGATAGGTGCACCAGATATG		Bacillariophyta						0	0	0	0	0	0	0	0	1	0	0	0	0	0	0	0	0	0	0	0	0	0	0	0	0	0	0	0	0	0	0	0	0	0	0	0	0	0	0	0
c1ce8a505ac1e1798c56607843ae10d6	AACTTTATATATTATCTTTGGGGCAATTTCTGGAATTGCAGGAACTGCCTTATCACTTTATATCAGAATAACTTTATCTCAACCTAACAACTCATTTTTAGAATACAATCACCACTTCTATAATGTAGTTGTAACTGGTCATGCTATTCTGATGATTTTTTTTATGGTAATGCCTATTTTAATCGGAGGTTTTGGCAATTGGTTTGTACCGTTAATGATTGGAGCGCCTGATATG		Bacillariophyta						0	0	0	0	0	0	0	0	1	1	0	0	0	0	0	0	0	0	0	0	0	0	0	0	0	0	0	0	0	0	0	0	0	0	0	0	0	0	0	0
c916a40215ed7865e08597a5bc198b15	AACATTATATTTAATATTTGGTGGTATCGCTGGAGTTGCTGGTACTGTTTTATCTTTATATATTAGATTAACATTATCTCAACCAGAAGGAGGTTTTTTAGAATATAATCATCATTTATATAATGTTATTGTAACAGGTCATGCTTTTGTTATGATATTTTTTATGGTAATGCCTGTTTTAATCGGAGGATTCGGTAACTGGTTTGTTCCATTAATGATTGGTGCACCAGATATG		Bacillariophyta						0	0	0	0	0	0	0	0	1	1	0	0	0	0	0	0	0	0	0	0	0	0	0	0	0	0	0	0	0	0	0	0	0	0	0	0	0	0	0	0
c9452961feb2c9f475793b15c57a55d1	TACATTGTATTTAATATTTGGAGCTATTTCTGGTGTAGCAGGTACTGCTTTATCGATGTATATCCGAATTACATTATCACAACCAAATAATGATTTTTTAGCATATAATCATCATTTTTATAATGTTGTGGTGACCGGTCATGCGTTCGTTATGATCTTTTTTATGGTAATGCCTACACTTATTGGTGGTTTTGGTAATTGGTTTGTTCCTTTAATGATAGGAGCACCTGATATG		Bacillariophyta						0	0	0	0	0	0	0	0	1	0	0	0	0	0	0	0	0	0	0	0	0	0	0	0	0	0	0	0	0	0	0	0	0	0	0	0	0	0	0	0
c9c34466d9b1ec89282368f42c4841da	TACTTTATATATTATCTTTGGAGCAATTTCTGGTATCGCAGGAACTGCTTTATCACTTTATATTCGAATTACTTTATCTCAACCAAACGGAAGTTTTCTAGAATATAACCATCATTTTTATAACGTGATCATTACTGGCCACGCTATTCTTATGATTTTTTTTATGGTAATGCCTATTTTAATTGGCGGATTTGGAAATTGGTTTGTACCGTTGATGATTGGAGCACCAGATATG		Bacillariophyta	Bacillariophyceae	Bacillariales				0	0	0	0	0	0	0	0	1	0	0	0	0	0	0	0	1	0	0	0	0	0	0	0	0	0	0	0	0	0	0	0	0	0	0	0	0	0	0	0
cb50f55f5f8c88c72715ce3f8e8d3f77	AACACTTTACTTAATTTTTGGAGCGTTTTCTGGTGTTTTAGGTGCTTGTATTTCTATGTTAATTCGTATGGAATTGTCCCAACCAGGAAATCAATTATTATTAGGGAACCATCAAATTTATAATGTTTTAATTACAGCTCATGAAATACTAATGATATTTTTTTTAGTTATGCCTGTTATGATCGGTGGTTTTGGAAATTGATTAGTTCCTATTATGATAGGAAGTCCAGATATG		Rhodophyta	Florideophyceae	Corallinales				0	0	0	0	0	0	0	0	1	0	0	0	0	0	0	0	0	0	0	0	0	0	0	0	0	0	0	0	0	0	0	0	0	0	0	0	0	0	0	0
cc29933008e82a51947929fa095495ba	TACTTTGTATTTATTGGCCGGCGCCTGGTCCGGTATAGTTGGAACAGGCTTAAGAATAATTGTACGCCTAGAGCTGGGTCAACCTGGCTCACTAATTGGTGATGATCAAATCTATAATGTAATTGTAACTGCTCATGCTTTTATTATAATTTTTTTTATAGTAATGCCTATTTTAATTGGTGGTTTTGGTAACTGGCTTGTGCCTTTAATATTGGGGGCCGCTGATATA	Metazoa	Arthropoda						0	0	0	0	0	0	0	0	1	0	0	0	0	0	0	0	0	0	0	0	0	0	0	0	0	0	0	0	0	0	0	0	0	0	0	0	0	0	0	0
ccf76701a61b3f247b451be675f360b5	TACTTTATATTTAATATTTGCTGCTATTTCAGGAATTGCAGGTACTGTTTTATCTATTTATATAAGAGCAACTCTTGCTAATCCTGGTTCAACTTTTTTAGATTATAACTATCATTTATATAACGTTATAGTAACAGGACATGCTTTTTTGATGATTTTTTTTTTAGTTATGCCAGCATTAATAGGTGGTTTTGGTAATTGGTTTGTACCTTTGATGATAGGAGCTCCAGATATG		Bacillariophyta						0	0	0	0	0	0	0	0	1	0	0	0	0	0	0	0	0	0	0	0	0	0	0	0	0	0	0	0	0	0	0	0	0	0	0	0	0	0	0	0
ce5618218848722e65c8e6616932634a	AACATTATATTTAATTTTTGCAGCAGTAGCTGGAGTAGCTGGAACTGTTTTATCTTTATATATTAGAGCAACTTTAGCAAGCCCTAATTCAGATTTTCTAGATTATAACTATCATTTGTATAATGTAATTGTTACCGGACATGCTTTTATTATGGTTTTTTTTGTAGTTATGCCAGCTTTAATAGGAGGTTTTGGTAACTGGTTTGTTCCTTTAATGATTGGTGCGCCAGATATG		Bacillariophyta						0	0	0	0	0	0	0	0	1	0	0	0	0	0	0	0	0	0	0	0	0	0	0	0	0	0	0	0	0	0	0	0	0	0	0	0	0	0	0	0
ce565628ae682d49196e2468a55d0b57	TACTTTATATATTATTTTTGGAGCAATTTCTGGTATTGCAGGAACTGCTTTATCACTTTATATTCGAATTACTCTAGCTCAACCAAATGGAAGTTTTTCTAGAATATAATCATCATTTTTATAACGTGATTATTACTGGACACGCTATTCTTATGATTTTTTTTATGGTAATGCCCATTTTAATTGGTGGATTCGGTAACTGGTTCGTACCATTAATGATTGGAGCACCAGATATG		Bacillariophyta	Bacillariophyceae	Bacillariales				0	0	0	0	0	0	0	0	1	1	0	0	0	0	0	0	0	0	0	0	0	0	0	0	0	0	0	0	0	0	0	0	0	0	0	0	0	0	0	0
cee4f8bd6b01255a011bcb0efb27cfca	AACTTTATACTTATTATTTGCTGTGTTAGCAGGTATTGTTGGTACTTATTTTTCTGCATTAATTAGAATGGAATTAGCATTTCCTGGTAATGGTGTTTTTCAAGGTGATTATCAATTATATAATGTTGTTGTAACTGCACATGCTTTTATAATGATATTCTTTTTAGTAATGCCTGCAATGATTGGTGGTTTTGGAAATTGATTTGTACCTTTAATGTTAGGAGCTCCAGATATG		Discosea						0	0	0	0	0	0	0	0	1	0	0	0	0	0	0	0	1	0	0	0	0	0	0	0	0	0	0	0	0	0	0	0	0	0	0	0	0	0	0	0
d16caf69bc437abf6fe69e149b15007e	AACATTATATTTAATTTTTGCAGCAATTTCAGGATTAGCAGGAAGTATTTTATCTTTATATATTAGAGCAACATTAGCTAGTCCTAATTCAGACTTTTTAGATTATAATTATCATCTTTATAATGTTATTGTTACAGGACATGCATTTATTATGGTATTTTTCTTAGTTATGCCAGCTTTAATTGGTGGTTTTGGAAACTGGTTTGTTCCTTTAATGATTGGAGCCCCTGATATG		Bacillariophyta						0	0	0	0	0	0	0	0	1	0	0	1	0	0	0	0	0	0	0	0	0	0	0	0	0	0	0	0	0	0	0	0	0	0	0	0	0	0	0	0
d30d4fe61e82d4dc33edbd4ad143160f	TACTTTATATATCATTTTCGGCGGTATAGCCGGTGTAGCTGGTACAGCATTATCTTTATATATTCGAATAACATTATCTCAACCTAATGGAGGTTTTCTAGAATACAATCACCATTTATATAACGTAATAGTAACAGGTCATGCTTTTGTTATGATTTTTTTTATGGTAATGCCTGTACTAATTGGTGGTTTTGGTAACTGGTTTGTTCCGCTAATGATCGGTGCTCCAGATATG		Bacillariophyta						0	0	0	0	0	0	0	0	1	1	0	0	0	0	1	1	1	0	1	0	0	0	0	0	0	0	0	0	0	0	0	0	0	0	0	0	0	0	0	0
d5e50fc8babec62dab9fcfe5352e2fb5	TACTTTGTATATTATTTTTGGTGGTATTGCGGGTGTCGCAGGTACTGCATTATCACTTTATATTAGAATTACTTTATCACAACCAAATGGAAGTTTTTTAGAATATAACCACCATTTGTATAATGTTATCGTAACAGGTCATGCATTTGTTATGATTTTTTTTATGGTAATGCCAATTTTAATTGGTGGTTTTGGTAATTGGTTTGTTCCATTAATGATTGGTGCTCCTGATATG		Bacillariophyta						0	0	0	0	0	0	0	0	1	0	0	1	0	0	0	0	0	0	1	0	0	0	0	0	0	0	0	0	0	0	0	0	0	0	0	0	0	0	0	0
d99500d3c3a5ff5b333ea1e220f6bf30	AACTCTTTATATCATTTTCGGTGGTATTGCTGGAGTAGCAGGTACCGCGTTATCGCTTTATATAAGAATTACTTTATCTCAACCCAATGGAAGTTTCTTAGAGTATAACCACCATTTTTACAATGTGATTGTAACAGGTCACGCATTTGTCATGATTTTCTTCATGGTTATGCCGATTCTAATTGGTGGTTTCGGTAACTGGTTCGTACCGTTAATGATCGGTGCGCCTGATATG		Bacillariophyta						0	0	0	0	0	0	0	0	1	0	0	0	1	0	0	0	0	0	0	0	0	0	0	0	0	0	0	0	0	0	0	0	0	0	0	0	0	0	0	0
df0b339705f6966211e4095cf0923c45	AACTTTGTACATAATTTTCGGAGCAATCTCTGGTATTGCAGGGACTGCTTTATCACTATATATTCGAATAACTCTATCTCAACCAAATGGTAGTTTTTTAGAATATAATCATCATTTTTATAATGTAATTATTACCGGTCATGCTCTTCTTATGATTTTTTTTATGGTAATGCCTATTTTAATTGGTGGATTTGGGAACTGGTTTGTTCCATTAATGATTGGGGCTCCAGATATG		Bacillariophyta						0	0	0	0	0	0	0	0	1	0	0	0	0	0	0	0	0	0	0	0	0	0	0	0	0	0	0	0	0	0	0	0	0	0	0	0	0	0	0	0
e361d46de7d0b1aba8c89ce2623fbf9c	TACTTTATATTTATTATTCGCTGTAATTGCTGGTATTGTAGGTACCTATTTTTCTGCTTTAATTAGAATGGAACTAGCTTATCCGGGAAATGGTATTTTTCATGGAAATTATCAATTATATAATGTTGTAGTAACTGCTCACGCTTTTATTATGATTTTTTTTATGGTAATGCCCGCTATGATTGGAGGTTTTGGTAACTGATTTGTACCATTAATGATTGGAGCACCGGATATG		Discosea						0	0	0	0	0	0	0	0	1	0	0	0	1	0	0	0	0	0	0	0	0	0	0	0	0	0	0	0	0	0	0	0	0	0	0	0	0	0	0	0
e65b433bebc0e9cc5cd475f606c4a98a	TACTTTATATATTATCTTTGGAGCAATTTCTGGTATCGCAGGAACTGCTTTATCACTTTATATTCGAATTACTTTATCTCAACCAAACGGAAGTTTTTCTAGAATATAACCATCATTTTTATAACGTGATCATTACTGGCCACGCTATTCTTATGATTTTTTTTATGGTAATGCCTATTTTAATTGGCGGATTTGGAAATTGGTTTGTACCGTTGATGATTGGAGCACCAGATATG		Bacillariophyta	Bacillariophyceae	Bacillariales				0	0	0	0	0	0	0	0	1	0	0	0	0	0	0	0	0	0	0	0	0	0	0	0	0	0	0	0	0	0	0	0	0	0	0	0	0	0	0	0
e6948c89197f153f7be9e6f7f7a73b77	TACTTTATATCTAATTTTTGCTGCAATTTCTGGTATAGCAGGAACTGTTTTATCTTTATATATTCGAATTACTTTAGCTAGTCCAGATTCATCATTTTTAGAATATAATCACCATCTTTATAATGTTATAGTGACTGGACATGCTTTTATCATGATTTTTTTTTTAGTAATGCCTGCATTAATTGGAGGATTTGGAAATTGGTTCGTGCCTATTATGATTGGTGCTCCTGACATG		Bacillariophyta						0	0	0	0	0	0	0	0	1	0	0	0	0	0	0	0	0	0	0	0	0	0	0	0	0	0	0	0	0	0	0	0	0	0	0	0	0	0	0	0
ef29720874edaf057549c58a35347965	TACTTTATATATTATTTTTGGAGCAATTTCTGGTATTGCAGGAACTGCTTTATCACTTTATATTCGAATTACTCTAGCTCAACCAAATGGAAGTTTTTCTAGAATATAATCATCATTTTTATAACGTGATTATTACTGGACACGCTATTCTTATGATTTTTTTTATGGTAATGCCTATTTTAATTGGTGGATTCGGTAACTGGTTCGTACCATTAATGATTGGAGCACCAGATATG		Bacillariophyta	Bacillariophyceae	Bacillariales				0	0	0	0	0	0	0	0	1	0	0	0	0	0	0	0	0	0	0	0	0	0	0	0	0	0	0	0	0	0	0	0	0	0	0	0	0	0	0	0
ef3a645427f793c1f14d6b1f43419728	TACTTTATATATCATTTTTGGTGCTATTTCTGGTGTAGCTGGTACAGCATTATCACTCTATATCCGAATAACATTATCACAACCAAACAGTGATTTTTTAGCTTACAATCATCACTTTTATAATGTGGTGGTTACAGGTCATGCTTTTGTTATGATTTTTTTTATGGTAATGCCTACCTTAATTGGAGGTTTCGGTAACTGGTTTGTTCCGTTAATGATTGGAGCCCCTGACATG		Bacillariophyta						0	0	0	0	0	0	0	0	1	0	0	1	0	0	0	0	0	0	0	0	0	0	0	0	0	0	0	0	0	0	0	0	0	0	0	0	0	0	0	0
f0887413b07549511732b7d27336746f	TACTTTATATATTATCTTTGGAGCAATCTCTGGTATTGCAGGAACTGCTCTTTCACTGTATATTCGAATCACTTTATCTCAACCAAATGGAAGCTTTTTAGAATATAACCACCACTTTTATAACGTGATTATTACAGGTCACGCTATTCTGATGATTTTTTTTATGGTAATGCCTATTTTAATTGGTGGATTCGGTAACTGGTTCGTACCATTAATGATTGGAGCACCAGATATG		Bacillariophyta						0	0	0	0	0	0	0	0	1	0	0	0	0	0	0	0	0	0	0	0	0	0	0	0	0	0	0	0	0	0	0	0	0	0	0	0	0	0	0	0
f3b50ece6ea18642cbe38232c29e3f4b	AACTTTATATCTAATATTTGGAGCTTTTTCCGGAGTTTTAGGAGCTTGTATTTCAATGTTAATTCGAATGGAGTTGGCGCAACCGGGAAATCATTTACTTTTAGGAAATCATCAAGTTTATAATGTTTTGATTACAGCTCATGCTTTTCTAATGATATTTTTTTTAGTTATGCCTGTAATGATTGGGGGATTTGGTAATTGATTGGTTCCTATTATGATAGGAAGTCCTGATATG		Rhodophyta	Florideophyceae	Rhodogorgonales				0	0	0	0	0	0	0	0	1	0	0	0	0	0	0	0	0	0	0	0	0	0	0	0	0	0	0	0	0	0	0	0	0	0	0	0	0	0	0	0
f646e66256ad2c94600527b2c03e21f9	TACATTATATTTAATTTTTGCAGTAATTTCAGGAATTGTAGGTACATATTTTTCAGCTTTAATACGTATGGAATTATCATATCCAGGTAATGGTGTATTTAATGGTGATTATCAATTGTATAATGTTGTTGTTACAGCACATGCATTTATTATGATTTTTTTTATGGTAATGCCTGCGTTAATTGGAGGTTTTGGTAACTGATTTGTACCATTAATGATTGGTGCTCCAGATATG		Discosea						0	0	0	0	0	0	0	0	1	0	0	1	0	0	0	0	0	0	0	0	0	0	0	0	0	0	0	0	0	0	0	0	0	0	0	0	0	0	0	0
f662941895d9ee972dfb9edfd6fb509c	AACACTTTACTTAATTTTTGGTGCGATTTCAGGAGTTGCTGGAACAGCATTATCTATTTATATTCGATCAACATTAGCACAACCTAATTCGAGTTTTTTAGAATACAATCATCATTTATATAATGTTATTGTTACAGGGCATGCTTTAGTGATGGTTTTTTTTGTTGTAATGCCTATTTTAATTGGAGGATTTGGTAATTGGTTTGTTCCAATAATGATAGGAGCACCTGATATG		Bacillariophyta						0	0	0	0	0	0	0	0	1	0	0	0	0	0	0	0	0	0	0	0	0	0	0	0	0	0	0	0	0	0	0	0	0	0	0	0	0	0	0	0
f6cbd0e02337e822f98e3a27b06ef9d2	TACTTTATATATTATTTTTGGAGCAATTTCTGGTATTGCAGGAACTGCTTTATCACTTTATATTCGAATTACTCTAGCTCAACCAAATGGAAGTTTTTCTAGAATATAATCATCATTTTTATAACGTGATTATTACTGGACACGCTATTCTTATGATTTTTTTTATAGTAATACCAATCTTAATTGGTGGATTCGGCAATTGATTGGTTCCTTTAATATTGGGCGCACCCGATATA		Bacillariophyta						0	0	0	0	0	0	0	0	1	0	0	0	0	0	0	0	0	0	0	0	0	0	0	0	0	0	0	0	0	0	0	0	0	0	0	0	0	0	0	0
f89f9d39661bbebcaf9f92494fb0205f	TACTTTATATTTAATTTTTGCTGCAATTTCTGGAGTTGCAGGTACCATTTTATCATTGTATATAAGAGCGCAATTAGCTTATCCAAATTCAAGTTTTCTAGACTACAATTATCATCTTTATAATGTAATTGTAACAGGTCATGCTTTTATAATGATTTTTTTTTTAGTAATGCCTGCTCTAATCGGTGGTTTTGGTAATTGGTTTGTACCATTAATGATTGGTGCACCTGATATG		Bacillariophyta						0	0	0	0	0	0	0	0	1	0	0	0	0	0	0	0	0	0	0	0	0	0	0	0	0	0	0	0	0	0	0	0	0	0	0	0	0	0	0	0
00c6f75f755c99be51cf7cddd782b28a	TACTCTTTATTTAATTTTTGGAGCTTTTTCTGGTATAATTGGAGCTTGTGTTTCAATGTTAATTCGTATGGAATTAGCTCAGCCGGGTAATAATTTATTATTAGGTAATCATCAAGTTTATAATGTTTTGATAACTGCGCATGGTGTTTTAATGATATTTTTTTTAGTTATGCCTGTTATGATTGGTGGATCTGGTAATTGATTTGTACCTATTATGATCGGTAGTCCTGCCATG		Rhodophyta	Florideophyceae	Corallinales				0	0	0	0	0	0	0	0	0	1	0	0	0	0	0	0	0	0	0	0	0	0	0	0	0	0	0	0	0	0	0	0	0	0	0	0	0	0	0	0
017b77e8f7f230d312fdd4f1056a8cda	AACACTTTATTTAATTTTTGGAGCGTTTTCTGGTGTATTAGGAGCATGTATTTCAATGTTAATTCGTATGGAATTAGCTCAACCAGGTAATAATTTATTATTAGGTAACCATCAAGTTTATAATGTTTTGATAACTGCGCATGGTGTTTTAATGATATTTTTTTTAGTTATGCCTGTTATGATTGGTGGATTTGGTAATTGATTTGTACCTATTATGATCGGTAGTCCTGACATG		Rhodophyta	Florideophyceae	Corallinales				0	0	0	0	0	0	0	0	0	1	0	0	0	0	0	0	0	0	0	0	0	0	0	0	0	0	0	0	0	0	0	0	0	0	0	0	0	0	0	0
01c74500103b7ae1881380c174dabe60	TACTCTTTATTTAATTTTTGGAGCTTTTTCTGGTATAATTGGAGCTTGTGTTTCAATGTTAATTCGTATGGAATTAGCTCAACCAGGTAATAATTTATTATTAGGTAATCATCAAGTTTATAATGTTTTGATAACTGCGCATGGTGTTTTAATGATATTTTTTTTAGTTATGCCTGTTATGATTGGTGGATTCGGTAATTGATTTGTACCTATTATGATAGGTAGCCCTGATATG		Rhodophyta	Florideophyceae	Corallinales	Corallinaceae			0	0	0	0	0	0	0	0	0	1	0	0	0	0	0	0	0	0	0	0	0	0	0	0	0	0	0	0	0	0	0	0	0	0	0	0	0	0	0	0
03424a5a0b1a44bf0a3e0e50bbc98460	AACTCTTTATTTAATTTTTGGAGCTTTTTCCGGGGTTTTAGGCGCGTGTGCATCTATGTTAATTCGTATGGAATTGGCTCAACCAGGAAATCAGTTATTATTGGGAAATCATCAAGTTTATAATGTTTTAATAACTGCGCATGCTATTTTAATGATTTTTTTTTTAGTAATGCCTGTTATGATAGGAGGTTTTGGTAATTGATTAGTACCTATAATGATAGGAAGCCCTGATATG		Rhodophyta	Florideophyceae	Corallinales				0	0	0	0	0	0	0	0	0	1	0	0	0	0	0	0	0	0	0	0	0	0	0	0	0	0	0	0	0	0	0	0	0	0	0	0	0	0	0	0
04759f3312f814b59da5efc4d45f2377	TACTCTTTATTTAATTTTTGGAGCTTTCTCTGGTACAATTGGAGCTTGTGTTTCAATGTTAATTCGTATGGAATTAGCTCAACCAGGTAATAATTTATTATTAGGAAACCATCAAGTTTATAATGTTTTGATAACTGCACATGGTGTTTTAAGGATATTTTTTTAGTTATGCCTGTTATGATTGGTGGATTTGGTAATTGATGTGTACCTATTATGATCGGTAGTCCTGACATG		Rhodophyta	Florideophyceae	Corallinales				0	0	0	0	0	0	0	0	0	1	0	0	0	0	0	0	0	0	0	0	0	0	0	0	0	0	0	0	0	0	0	0	0	0	0	0	0	0	0	0
04ba2617153335c7a55a13fffeaaf255	TACTCTTTATTTAATTTTTGGAGCTTTTTCTGGTATAATTGGAGCTTGTGTTTCAATGTTAATTCGTATGGAATTAGCTCAACCAGGTAATAATTTATTATTAGGTAATCATCAAGTTTACAATGTTTTAATAACAGCACATGCTATTTTAATGATATTTTTTTTAGTTATGCCTGTTATGATTGGTGGATTTGGTAATTGATTTGTACCTATTATGATCGGTAGTCCTGACATG		Rhodophyta	Florideophyceae	Corallinales	Corallinaceae			0	0	0	0	0	0	0	0	0	1	0	0	0	0	0	0	0	0	0	0	0	0	0	0	0	0	0	0	0	0	0	0	0	0	0	0	0	0	0	0
05451c45d14a1bf4f0f7c8a7f07c194a	AACCCTTTACTTAATTTTTGGAGCTTTTTCTGGTATAATTGGAGCTTGTGTTTCAATGTTAATTCGTATGGAATTAGCTCAACCAGGTAATAATTTATTATTAGGTAACCATCAAGTTTATAATGTTTTGATAACTGCGCATGGTGTTTTAATGATATTTTTTTTAGTTATGCCTGTTATGATTGGTGGATTTGGTAATTGATTTGTACCTATTATGATAGGTAGCCCTGACATG		Rhodophyta	Florideophyceae	Corallinales	Corallinaceae			0	0	0	0	0	0	0	0	0	1	0	0	0	0	0	0	0	0	0	0	0	0	0	0	0	0	0	0	0	0	0	0	0	0	0	0	0	0	0	0
068433cb98cb4b6e679eda8498665569	TACTTTATATATTATTTTTGGAGCAATTTCTGGTATTGCAGGAACTGCTCTATCACTTTACATTCGAATTACTTTATCTCAACCGAATGGAAGTTTTTTAGAATATAATCATCATTTTTACAACGTGATCATTACCGGACACGCTATTCTTATGATTTTTTTTATGGTAATGCCTATTTTAATTGGTGGTTTCGGTAACTGGTTTGTACCATTAATGATCGGAGCACCAGATATG		Bacillariophyta						0	0	0	0	0	0	0	0	0	1	0	1	0	0	0	0	0	0	0	0	0	0	0	0	0	0	0	0	0	0	0	0	0	0	0	0	0	0	0	0
0881e68f2fa0fc59ff41ec4da1905109	TACTCTTTATTTAATTTTTGGAGCTTTTTCTGGTATAATTGGAGCTTGTGTTTCAATGTTAATTCGTATGGAATTAGCTCAACCAGGTAATAATTTATTATTAGGTAACCATCAAGTTTATAATGTTTTGATAACTGCGCATGGTGTTTTAATGATATTTTTCATGGTTATGCCTATCTTAATCGGTGGGTTCGGGAATTGGTTTGTCCCTCTGATGATTGGTGCACCAGATATG		Rhodophyta						0	0	0	0	0	0	0	0	0	1	0	0	0	0	0	0	0	0	0	0	0	0	0	0	0	0	0	0	0	0	0	0	0	0	0	0	0	0	0	0
089751eba4da559098014f2d93cbc3d6	TACTCTTTATTTAATTTTTGGAGCTTTTTCTGGTATAATTGGAGCTTGTGTTTCAATGTTAATTCGTATGGAATTAGCTCAGCCGGGTAATAATTTATTATTAGGTAACCATCAAGTTTATAATGTTTTGATAACTGCGCATGGTGTTTTAATGATATTCTTTATGGTTATGCCTATCTTGATTGGTGGTTTTGGTAATTGGTTTGTTCCACTTATGATTGGTGCTCCCGACATG		Rhodophyta	Florideophyceae	Corallinales				0	0	0	0	0	0	0	0	0	1	0	0	0	0	0	0	0	0	0	0	0	0	0	0	0	0	0	0	0	0	0	0	0	0	0	0	0	0	0	0
094168037b7a8177a47872afee404d0a	AACCCTTTATTTAATCTTTGGCGCAATATCAGGCGTTGCTGGAACTGCTTTATCATTATATATTAGATTTACTTTAGCTCAACCAAATTCGAGTTTTTTAGAGTATAATCATCATTTATATAATGTAATCGTTACAGGACATGCATTGGTAATGGTTTTTTTTGTAGTAATGCCTATTTTAATTGGAGGATTTGGAAACTGGTTTGTTCCTTTAATGATAGGAGCACCTGATATG		Bacillariophyta						0	0	0	0	0	0	0	0	0	1	0	0	0	0	0	0	0	0	0	0	0	0	0	0	0	0	0	0	0	0	0	0	0	0	0	0	0	0	0	0
0b06537ebe43f8a5ff26decfde0ec5ab	AACCCTTTACTTAATTTTTGGTGCTTTTTCTGGTATAATTGGAGCTTGTGTTTCAATGTTAATTCGTATGGAATTAGCTCAGCCGGGTAATAATTTATTATTAGGTAATCATCAAATTTATAATGTTTTGATAACTGCTCATGGTGTTTTAATGATATTTTTTTTAGTTATGCCTGTTATGATTGGTGGATTTGGTAATTGATTTGTACCTATTATGATAGGTAGCCCTGACATG		Rhodophyta	Florideophyceae	Corallinales	Corallinaceae			0	0	0	0	0	0	0	0	0	1	0	0	0	0	0	0	0	0	0	0	0	0	0	0	0	0	0	0	0	0	0	0	0	0	0	0	0	0	0	0
0c2a348fb3213c3a94935a1050c26bc4	AACACTTTATTTAATTTTTGGAGCTTTTTCTGGTATAATTGGAGCTTGTGTTTCAATGTTAATTCGTATGGAATTAGCTCAACCAGGTAATAATTTATTATTAGGTAATCATCAAGTTTATAATGTTTTGATAACTGCGCATGGTGTTTTAATGATATTTTTTTTAGTTATGCCTGTTATGATTGGTGGATTTGGTAATTGATTTGTACCTATTATGATCGGTAGTCCTGACATG		Rhodophyta	Florideophyceae	Corallinales	Corallinaceae			0	0	0	0	0	0	0	0	0	1	0	0	0	0	0	0	0	0	0	0	0	0	0	0	0	0	0	0	0	0	0	0	0	0	0	0	0	0	0	0
0d4d11d7c291015cc6792911e9fa2a62	TACTCTTTATTTAATTTTTGGAGCTTTTTCTGGTATAATTGGAGCTTGTGTTTCAATGTTAATTCGTATGGAATTAGCTCAACCAGGTAATAATTTATTATTAGGTAACCATCAAGTTTATAATGTTTTGATAACTGCGCATGGTGTTTTAATGATATTTTTTTTAGTTATGCCTGTTATGATTGGTGGATTTGGTAATTGATTTGTTCCACTTATGATTGGTGCTCCCGACATG		Rhodophyta	Florideophyceae	Corallinales				0	0	0	0	0	0	0	0	0	1	0	0	0	0	0	0	0	0	0	0	0	0	0	0	0	0	0	0	0	0	0	0	0	0	0	0	0	0	0	0
0d65e6d9d4573643748cad8b423214e5	AACTTTATATATTATCTTTGGAGCAATCTCTGGTATTGCAGGGACTGCTTTATCACTTTATATTCGAATAACTCTATCTCAACCTAATAGTAGTTTTTTAGAATATAATCATCACTTTTATAACGTGATTATTACCGGTCACGCTCTTTTAATGATTTTTTTTATGGTAATGCCTATTTTGATTGGTGGATTTGGTAACTGGTTTGTACCGTTAATGATTGGGGCGCCGGATATG		Bacillariophyta						0	0	0	0	0	0	0	0	0	1	0	0	0	0	0	0	0	0	0	0	0	0	0	0	0	0	0	0	0	0	0	0	0	0	0	0	0	0	0	0
0dcf9fafdb6f2a5c26f4b8a134634df0	TACTCTTTATTTAATTTTTGGAGCTTTTTCTGGTATAATTGGAGCTTGTGTTTCAATGTTAATTCGTATGGAATTAGCTCAACCAGGTAATAATTTATTATTAGGTAACCATCAAGTTTATAATGTTTTGATAACTGCTCATGGTGTTTTAATGATATTTTTTTTAGTTATGCCTGTTATGATTGGTGGATTTGGTAATTGATTTGTACCTATTATGATCGGTAGTCCTGACATG		Rhodophyta	Florideophyceae	Corallinales	Corallinaceae			0	0	0	0	0	0	0	0	0	1	0	0	0	0	0	0	0	0	0	0	0	0	0	0	0	0	0	0	0	0	0	0	0	0	0	0	0	0	0	0
0e1b38529b361d0af9c3a1228af298d8	AACACTTTATTTAATTTTTGGAGCGTTTTCTGGTGTATTAGGAGCATGTATTTCAATGTTAATTCGTATGGAATTAGCTCAGCCTGGAAATCAATTATTATTAGGTAATCATCAAGTTTACAATGTTTTAATAACAGCACATGCTATTTTAATGATATTTTTTTTAGTTATGCCTGTTATGATTGGTGGATTTGGTAATTGATTTGTACCTATTATGATCGGTAGTCCTGACATG		Rhodophyta	Florideophyceae	Corallinales				0	0	0	0	0	0	0	0	0	1	0	0	0	0	0	0	0	0	0	0	0	0	0	0	0	0	0	0	0	0	0	0	0	0	0	0	0	0	0	0
0eae526ad0d86e4b73371f80497d7c1a	TACTCTTTATTTAATTTTTGGAGCTTTTTCTGGTATAATTGGAGCTTGTGTTTCAATGTTAATTCGTATGGAATTAGCTCAACCAGGTAATAATTTATTATTAGGTAATCATCAAGTTTATAATGTTTTGATAACTGCGCATGGTGTTTTAATGATATTTTTTTTAGTTATGCCTGTTATGATTGGTGGATTTGGAAATTGACTACTTCCTATTATATTAGGATCCCCAGATATA		Rhodophyta						0	0	0	0	0	0	0	0	0	1	0	0	0	0	0	0	0	0	0	0	0	0	0	0	0	0	0	0	0	0	0	0	0	0	0	0	0	0	0	0
10ae5e9bafd3174671e35207cbff76aa	TACTCTTTATTTAATTTTTGGAGCTTTTTCTGGTATAATTGGAGCTTGTGTTTCAATGTTAATTCGTATGGAATTAGCTCAACCAGGTAATAATTTATTATTAGGTAATCATCAAGTTTATAATGTTTTGATAACTGCTCATGGTGTTTTAATGATATTTTTTTTAGTTATGCCTGTTATGATTGGTGGATTTGGTAATTGATTTGTACCTATTATGATCGGTAGTCCTGACATG		Rhodophyta	Florideophyceae	Corallinales	Corallinaceae	Jania		0	0	0	0	0	0	0	0	0	1	0	0	0	0	0	0	0	0	0	0	0	0	0	0	0	0	0	0	0	0	0	0	0	0	0	0	1	0	0	0
11475bdb32bb5a43b5623e45efbf7a46	TACTCTTTATTTAATTTTTGGAGCTTTTTCTGGTATAATTGGAGCTTGTGTTTCAATGTTAATTCGTATGGAATTAGCTCAACCAGGTAATAATTTATTATTAGGAAACCATCAAGTTTATAATGTTTTGATAACTGCACATGGTGTTTTAAGGATATTTTTTTAGTTATGCCTGTTATGATTGGTGGATTTGGTAATTGATGTGTACCTATTATGATCGGTAGTCCTGACATG		Rhodophyta	Florideophyceae	Corallinales	Corallinaceae			0	0	0	0	0	0	0	0	0	1	0	0	0	0	0	0	0	0	0	0	0	0	0	0	0	0	0	0	0	0	0	0	0	0	0	0	0	0	0	0
117a5044c67fd8db8a9647a0af8aaca0	TACTCTTTATTTAATTTTTGGAGCGTTTTCTGGTGTATTAGGAGCATGCATTTCAATGTTAATTCGTATGGAATTAGCTCAGCCTGGAAATCAATTATTATTAGGTAATCATCAAGTTTACAATGTTTTAATAACAGCACATGCTATTTTAATGATATTTTTTTTAGTTATGCCTGTTATGATAGGAGGTTTTGGAAATTGATTAGTACCTATTATGATCGGTAGTCCTGACATG		Rhodophyta	Florideophyceae	Corallinales				0	0	0	0	0	0	0	0	0	1	0	0	0	0	0	0	0	0	0	0	0	0	0	0	0	0	0	0	0	0	0	0	0	0	0	0	0	0	0	0
1189bd099d133d7bfb3f40f7ece6dddd	TACTCTTTATTTAATTTTTGGAGCTTTTTCTGGTATAATTGGAGCTTGTGTTTCAATGTTAATTCGTATGGAATTAGCTCAGCCGGGTAATAATTTATTATTAGGTAATCATCAAGTTTATAATGTTTTGATAACTGCGCATGGTGTTTTAATGATATTTTTTTTAGTTATGCCTGTTCTGATTGGTGGATTTGGTAATTGATTTGTACCTATTATGATCGGTAGTCCTGACATG		Rhodophyta	Florideophyceae	Corallinales	Corallinaceae			0	0	0	0	0	0	0	0	0	1	0	0	0	0	0	0	0	0	0	0	0	0	0	0	0	0	0	0	0	0	0	0	0	0	0	0	0	0	0	0
1217d7fbc3a6e1ed854246925c707b1d	TACTCTTTATTTAATTTTTGGAGCTTTTTCTGGTATAATTGGAGCTTGTGTTTCAATGTTAATTCGTATGGAATTAGCTCAACCAGGTAATAATTTATTATTAGGTAATCATCAAGTTTATAATGTTTTGATAACTGCGCATGGTGTTTTAATGATATTTTTTTTAGTTATGCCTGTTATGATTGGTGGTTTTGGTAATTGGTTTGTTCCACTTATGATTGGTGCTCCCGACATG		Rhodophyta	Florideophyceae	Corallinales	Corallinaceae			0	0	0	0	0	0	0	0	0	1	0	0	0	0	0	0	0	0	0	0	0	0	0	0	0	0	0	0	0	0	0	0	0	0	0	0	0	0	0	0
1252b6504235067cb3f55fa02b47f89d	TACTCTTTATTTAATTTTTGGAGCTTTTTCTGGTATAATTGGAGCTTGTGTTTCAATGTTAATTCGTATGGAATTAGCTCAACCAGGTAATAATTTATTATTAGGTAATCATCAAGTTTATAATGTTTTGATAACTGCTCATGGTGTTTTAATGATATTTTTTTTAGTTATGCCTGTTATGATAGGAGGTTTTGGAAATTGATTAGTACCTATTATGATAGGTAGTCCTGATATG		Rhodophyta	Florideophyceae	Corallinales	Corallinaceae			0	0	0	0	0	0	0	0	0	1	0	0	0	0	0	0	0	0	0	0	0	0	0	0	0	0	0	0	0	0	0	0	0	0	0	0	0	0	0	0
144cb517be1d904ea0992a076ef3d8d0	AACACTTTATTTAATTTTTGGAGCGTTTTCTGGTGTATTAGGAGCATGCATTTCAATGTTAATTCGTATGGAATTAGCTCAGCCTGGAAATCAATTATTATTAGGTAATCATCAAGTTTACAATGTTTTAATAACAGCACATGCTATTTTAATGATATTTTTTTTAGTTATGCCTGTTATGATAGGAGGTTTTGGAAATTGATTAGTACCTATTATGATAGGTAGTCCTGATATG		Rhodophyta	Florideophyceae	Corallinales				0	0	0	0	0	0	0	0	0	1	0	0	0	0	0	0	0	0	0	0	0	0	0	0	0	0	0	0	0	0	0	0	0	0	0	0	0	0	0	0
1532ef85a6b44a1a1df051efb6b97465	TACTCTTTATTTAATTTTTGGGGCTTTTTCTGGTATAATTGGAGCTTGTGTTTCAATGCTAATTCGTATGGAATTAGCTCAACCGGGTAATAATTTATTACTAGGTAATCATCAAGTTTATAATGTTTTGATAACTGCTCATGGTGTTCTAATGATATTTTTTTTAGTTATGCCTGTTATGATTGGTGGATTCGGTAATTGATTTGTACCTATTATGATAGGTAGCCCTGATATG		Rhodophyta	Florideophyceae	Corallinales	Corallinaceae			0	0	0	0	0	0	0	0	0	1	0	0	0	0	0	0	0	0	0	0	0	0	0	0	0	0	0	0	0	0	0	0	0	0	0	0	0	0	0	0
1b6091839940f7fec28842573811efd5	AACTTTGTACTTAATTTTTGGAGCTTTTTCGGGTATTATAGGAACAACACTTTCGGTATTAATTCGTATGGAATTAGCTCAGCCGGGTAATAATTTATTATTAGGTAATCATCAAGTTTATAATGTTTTGATAACTGCGCATGGTGTTTTAATGATATTTTTTTTAGTTATGCCTGTTATGATTGGTGGATTTGGTAATTGATTTGTACCTATTATGATCGGTAGTCCTGACATG		Rhodophyta	Florideophyceae	Corallinales				0	0	0	0	0	0	0	0	0	1	0	0	0	0	0	0	0	0	0	0	0	0	0	0	0	0	0	0	0	0	0	0	0	0	0	0	0	0	0	0
1be3f6810abfdb5ae1ca739eb6618a94	TACTCTTTATTTAATTTTTGGAGCTTTTTCTGGTATAATTGGAGCTTGTGTTTCAATGTTAATTCGTATGGAATTAGCTCAACCAGGTAATAATTTATTATTAGGTAACCATCAAGTTTATAATGTTTTGATAACTGCTCATGGTGTTTTAATGATATTTTTTTTAGTTATGCCTGTTATGATTGGTGGATTTGGTAATTGATTTGTACCTATTATGATAGGTAGCCCTGACATG		Rhodophyta	Florideophyceae	Corallinales	Corallinaceae			0	0	0	0	0	0	0	0	0	1	0	0	0	0	0	0	0	0	0	0	0	0	0	0	0	0	0	0	0	0	0	0	0	0	0	0	1	0	0	0
1bf966f4f0965e373c53f16abaded08c	TACTCTTTATTTAATTTTTGGAGCTTTTTCTGGTATAATTGGAGCTTGTGTTTCAATGTTAATTCGTATGGAATTAGCTCAGCCGGGTAATAATTTATTATTAGGTAACCATCAAGTTTATAATGTTTTGATAACTGCGCATGGTGTTTTAATGATATTTTTTTTAGTTATGCCTGTTATGATTGGTGGATTTGGTAATTGATTTGTACCTATTATGATCGGTAGTCCTGACATG		Rhodophyta	Florideophyceae	Corallinales	Corallinaceae			0	0	0	0	0	0	0	0	0	1	0	0	0	0	0	0	0	0	0	0	0	0	0	0	0	0	0	0	0	0	0	0	0	0	0	0	0	0	0	0
1c3c6a3e654d4c2e2add330e5319e299	TACTCTTTATTTAATTTTTGGAGCTTTTTCTGGTATAATTGGAGCTTGTGTTTCAATGTTAATTCGTATGGAATTAGCTCAACCAGGTAATAATTTATTATTAGGTAATCATCAAATTTATAATGTTTTGATAACTGCTCATGGTGTTTTAATGATATTTTTTTTAGTTATGCCTGTTATGATTGGTGGATCTGGTAATTGATTTGTACCTATTATGATAGGTAGCCCTGCCATG		Rhodophyta	Florideophyceae	Corallinales	Corallinaceae			0	0	0	0	0	0	0	0	0	1	0	0	0	0	0	0	0	0	0	0	0	0	0	0	0	0	0	0	0	0	0	0	0	0	0	0	0	0	0	0
1c89ed312a8a813df3326a7298f0c3b2	AACCCTTTACTTAATTTTTGGTGCTTTTTCTGGTATAATTGGAGCTTGTGTTTCAATGTTAATTCGTATGGAATTAGCTCAGCCGGGTAATAATTTATTATTAGGTAATCATCAAATTTATAATGTTTTGATAACTGCGCATGGTGTTTTAATGATATTTTTTTTAGTTATGCCTGTTATGATTGGTGGATTTGGTAATTGATTTGTACCTATTATGATCGGTAGTCCTGACATG		Rhodophyta	Florideophyceae	Corallinales	Corallinaceae			0	0	0	0	0	0	0	0	0	1	0	0	0	0	0	0	0	0	0	0	0	0	0	0	0	0	0	0	0	0	0	0	0	0	0	0	0	0	0	0
1dc5362571c95f6f78cab7d422ec3037	TACTCTTTATTTAATTTTTGGAGCTTTTTCTGGTATAATTGGAGCTTGTGTTTCAATGTTAATTCGTATGGAATTAGCTCAACCAGGTAATAATTTATTATTAGGTAATCATCAAGTTTATAATGTTTTGATAACTGCGCATGGTGTTTTAATGATATTTTTTTTAGTTATGCCTGTTATGATTGGTGGATTTGGTAATTGCTTTGTACCTATTATGATCGGTAGTCCTGACATG		Rhodophyta	Florideophyceae	Corallinales	Corallinaceae			0	0	0	0	0	0	0	0	0	1	0	0	0	0	0	0	0	0	0	0	0	0	0	0	0	0	0	0	0	0	0	0	0	0	0	0	0	0	0	0
1dfb584dbda57c596b5f8ec682686de5	TACTCTTTATTTAATTTTTGGAGCTTTTTCTGGTATAATTGGAGCTTGTGTTTCAATGTTAATTCGTATGGAATTAGCTCAGCCGGGTAATAATTTATTATTAGGTAATCATCAAGTTTATAATGTTTTGATAACTGCGCATGGTGTTTTAATGATATTTTTTTTAGTTATGCCTGTTATGATTGGTGGATTTGGTAATTGATTTGTACCTATTATGATAGGTAGCCCTGACATG		Rhodophyta	Florideophyceae	Corallinales	Corallinaceae			0	0	0	0	0	0	0	0	0	1	0	0	0	0	0	1	0	0	0	0	0	0	0	0	0	0	0	0	0	0	0	0	0	0	0	0	0	0	0	0
1e4e7fbf16b039ececd2218812da9b33	AACACTTTATTTAATTTTTGGAGCGTTTTCTGGTGTATTAGGAGCATGTATTTCAATGTTAATTCGTATGGAATTAGCTCAACCAGGTAATAATTTATTATTAGGTAATCATCAAGTTTATAATGTTTTGATAACTGCGCATGGTGTTTTAATGATATTTTTTTTAGTTATGCCTGTTATGATTGGTGGATTTGGTAATTGATTTGTACCTATTATGATCGGTAGTCCTGACATG		Rhodophyta	Florideophyceae	Corallinales	Corallinaceae			0	0	0	0	0	0	0	0	0	1	0	0	0	0	0	0	0	0	0	0	0	0	0	0	0	0	0	0	0	0	0	0	0	0	0	0	0	0	0	0
21ce5efa279ec919a8c28e4121cbb94d	TACTCTTTATTTAATTTTTGGAGCTTTTTCTGGTATAATTGGAGCTTGTGTTTCAATGTTAATTCGTATGGAATTAGCTCAACCAGGTAATAATTTATTATTAGGTAATCATCAAGTTTATAATGTTTTGATAACTGCGCATGGTGTTTTAATGATATTTTTTTTAGTTATGCCTGTTATGATTGGTGGATTTGGTAATTGATTTGTACCTATTATGATCGGTAGTCCTGACATG		Rhodophyta	Florideophyceae	Corallinales	Corallinaceae			0	0	0	0	0	0	0	0	0	1	0	0	0	0	0	1	0	0	0	0	0	0	0	0	0	0	0	0	0	0	0	0	0	0	0	0	0	0	0	0
21d6b226b749eee38f7b1e357d2c5d15	AACACTTTATTTAATTTTTGGAGCGTTTTCTGGTGTATTAGGAGCATGTATTTCAATGTTAATTCGTATGGAATTAGCTCAGCCTGGAAATCAATTATTATTAGGTAATCATCAAGTTTACAATGTTTTAATAACAGCACATGCTATTTTAATGATATTTTTTTTAGTTATGCCTGTTATGATAGGAGGTTTTGGAAATTGATTAGTACCTATTATGATCGGTAGTCCTGACATG		Rhodophyta	Florideophyceae	Corallinales				0	0	0	0	0	0	0	0	0	1	0	0	0	0	0	0	0	0	0	0	0	0	0	0	0	0	0	0	0	0	0	0	0	0	0	0	0	0	0	0
225a16a30618826fc1278806514c8be7	TACTCTTTATTTAATTTTTGGAGCTTTTTCTGGTATAATTGGAGCTTGTGTTTCAATGTTAATTCGTATGGAATTAGCTCAACCAGGTAATAATTTATTATTAGGTAATCATCAAGTTTATAATGTTTTGATAACTGCGCATGGTGTTTTAATGATATTTTTTTTAGTTATGCCTGTTATGATTGGTGGATTTGGTAATTGATTTGTACCTCTTATGATCGGTAGTCCTGACATG		Rhodophyta	Florideophyceae	Corallinales	Corallinaceae			0	0	0	0	0	0	0	0	0	1	0	0	0	0	0	0	0	0	0	0	0	0	0	0	0	0	0	0	0	0	0	0	0	0	0	0	0	0	0	0
22eec4ea229e77668e95ee1616c1d203	AACACTTTATTTAATTTTTGGAGCGTTTTCTGGTGTATTAGGAGCATGTATTTCAATGTTAATTCGTATGGAATTAGCTCAGCCTGGAAATCAATTATTATTAGGTAATCATCAAGTTTATAATGTTTTGATAACTGCTCATGGTGTTTTAATGATATTTTTTTTAGTTATGCCTGTTATGATTGGTGGATTTGGTAATTGATTTGTACCTATTATGATAGGTAGCCCTGACATG		Rhodophyta	Florideophyceae	Corallinales				0	0	0	0	0	0	0	0	0	1	0	0	0	0	0	0	0	0	0	0	0	0	0	0	0	0	0	0	0	0	0	0	0	0	0	0	0	0	0	0
23141f3e1acdaec26bd65f59c83a4695	TACTTTATACATTATCTTTGGCGGTATTGCTGGTGTAGCAGGTACTGCATTATCGCTTTATATTCGAATTACTTTAGCTCAACCGAATGGTGGTTTTCTAGAGTATAATCATCAGTTTTATAATGTTGTTGTAACAGGTCATGCATTTGTTATGATTTTTTTCATGGTTATGCCTGTTTTAATTGGTGGATTTGGTAATTGGTTTGTTCCATTAATGATTGGAGCTCCAGACATG		Bacillariophyta						0	0	0	0	0	0	0	0	0	1	0	0	0	0	0	0	0	0	0	0	0	0	0	0	0	0	0	0	0	0	0	0	0	0	0	0	0	0	0	0
240ee6d660024320e38f1c392e39ffc9	AACCCTTTACTTAATTTTTGGAGCTTTTTCTGGTATAATTGGAGCTTGTGTTTCAATGTTAATTCGTATGGAATTAGCTCAACCAGGTAATAATTTATTATTAGGTAACCATCAAGTTTATAATGTTTTGATAACTGCGCATGGTGTTTTAATGATATTTTTTTTAGTTATGCCTGTTATGATTGGTGGATTTGGTAATTGATTTGTACCTATTATGATCGGTAGTCCTGACATG		Rhodophyta	Florideophyceae	Corallinales	Corallinaceae			0	0	0	0	0	0	0	0	0	1	0	0	0	0	0	0	0	0	0	0	0	0	0	0	0	0	0	0	0	0	0	0	0	0	0	0	0	0	0	0
24b5acdb128f02e1d5bcf27b3939bffc	AACCCTTTACTTAATTTTTGGAGCTTTTTCTGGTATAATTGGAGCTTGTGTTTCAATGTTAATTCGTATGGAATTAGCTCAACCAGGTAATAATTTATTATTAGGTAATCATCAAGTTTATAATGTTTTGATAACTGCGCATGGTGTTTTAATGATATTTTTTTTAGTTATGCCTGTTATGATTGGTGGATTTGGTAATTGATTTGTACCTATTATGATCGGTAGTCCTGACATG		Rhodophyta	Florideophyceae	Corallinales	Corallinaceae			0	0	0	0	0	0	0	0	0	1	0	0	0	0	0	0	0	0	0	0	0	0	0	0	0	0	0	0	0	0	0	0	0	0	0	0	0	0	0	0
25e13eb56ca4b1a895690f902ec208d8	TACTCTTTATTTAATTTTTGGAGCTTTTTCTGGTATAATTGGAGCTTGTGTTACAATGTTAATTCGTATGGAATTAGCTCAACCAGGTAATAATTTATTATTAGGTAATCATCAAGTTTATAATGTTTTGATAACTGCGCATGGTGTTTTAATGATATTTTTTTTAGTTATGCCTGTTATGATTGGTGGATTTGGTAATTGATTTGTACCTATTATGATCGGTAGTCCTGACATG		Rhodophyta	Florideophyceae	Corallinales	Corallinaceae			0	0	0	0	0	0	0	0	0	1	0	0	0	0	0	0	0	0	0	0	0	0	0	0	0	0	0	0	0	0	0	0	0	0	0	0	0	0	0	0
26051b6ab05174b324e5acace9f11fd4	TACTCTTTATTTAATTTTTTGAGCTTTTTCTGGTATAATTGGAGCTTGTGTTTCAATGTTAATTCGTATGGAATTAGCTCAACCAGGTAATAATTTATTATTAGGTAATCATCAAGTTTATAATGTTTTGATAACTGCGCATGGTGTTTTAATGATATTTTTTTTAGTGATGCCTGCTTTAATTGGTGGTTTTGGTAATTGGTTTGTTCCATTAATGATTGGAGCGCCTGACATG		Rhodophyta	Florideophyceae	Corallinales				0	0	0	0	0	0	0	0	0	1	0	0	0	0	0	0	0	0	0	0	0	0	0	0	0	0	0	0	0	0	0	0	0	0	0	0	0	0	0	0
2714c409ef16823f9b0ba02c99824890	TACTCTTTATTTAATTTTTGGAGCTTTTTCTGGTATAATTGGAGCTTGTGTTTCAATGTTAATTCGTATGGAATTAGCTCAACCAGGTAATAATTTATTATTAGGTAATCATCAAGTTTATAATGTTTTGATAACTGCGCATGGTGTTTTAATGATATTTTTTTTAGTTATGCCTGTTATGATTGGTGGATTTGGTAATTGGATGGTTCCTATTTTAATTGGTGCCCCAGATATG		Rhodophyta	Florideophyceae	Corallinales				0	0	0	0	0	0	0	0	0	1	0	0	0	0	0	0	0	0	0	0	0	0	0	0	0	0	0	0	0	0	0	0	0	0	0	0	0	0	0	0
2733f358d64e841d61f55b9ec1f26c37	AACACTTTATTTAATTTTTGGAGCTTTTTCTGGTATAATTGGAGCTTGTGTTTCAATGTTAATTCGTATGGAATTAGCTCAACCAGGTAATAATTTATTATTAGGTAATCATCAAGTTTATAATGTTTTGATAACTGCGCATGGTGTTTTAATGATATTTTTTTTAGTTATGCCTGTTATGATTGGTGGATTTGGTAATTGATTTGTACCTATTATGATAGGTAGCCCTGACATG		Rhodophyta	Florideophyceae	Corallinales	Corallinaceae			0	0	0	0	0	0	0	0	0	1	0	0	0	0	0	0	0	0	0	0	0	0	0	0	0	0	0	0	0	0	0	0	0	0	0	0	0	0	0	0
2885b4264f113a94fb9c9ba9b1fff114	TACTCTTTATTTAATTTTTGGAGCTTTCTCTGGTACAATTGGAGCTTGTGTTTCAATGTTAATTCGTATGGAATTAGCTCAACCAGGTAATAATTTATTATTAGGTAACCATCAAGTTTATAATGTTTTGATAACTGCACATGGTGTTTTAATGTTATTTTTTTAGTTATGCCTGTTATGATTGGTGGATTTGGTAATTGATTTGTACCTATTATGATTGGTAGTCCTGACATG		Rhodophyta	Florideophyceae	Corallinales	Corallinaceae			0	0	0	0	0	0	0	0	0	1	0	0	0	0	0	0	0	0	0	0	0	0	0	0	0	0	0	0	0	0	0	0	0	0	0	0	0	0	0	0
2b2907df763ee5edda788ef0a2ef9085	TACTCTTTATTTAATTTTTGGAGCTTTTTCTGGTATAATTGGAGCTTGTGTTTCAATGTTAATTCGTATGGAATTAGCTCAACCAGGTAATAATTTATTATTAGGTAATCATCAAGTTTATAATGTTTTGATAACTGCGCATGGTGTTTTAATGATATTTTTTTTAGTTATGCCTGTTTTGATTGGCGGATTTAGTCATTGATTTGTACCTATTATGATAGGTAGCCCTCACATG		Rhodophyta	Florideophyceae	Corallinales	Corallinaceae			0	0	0	0	0	0	0	0	0	1	0	0	0	0	0	0	0	0	0	0	0	0	0	0	0	0	0	0	0	0	0	0	0	0	0	0	0	0	0	0
2c0cd1708fb00c0f370a25e5ed2f6377	AACTTTATATTTAATTTTTGCAGCAATTTCTGGTTTAGCAGGAACTGCTTTATCTTTATATATCCGAATCACTTTAGCAAATCCAAACTCAACTTTTCTAGATTATAACCATCATCTGTACAATGTAATAGTTACTGGGCATGCATTTTTAATGATTTTCTTTTTAGTTATGCCCGCATTAATTGGTGGTTTTGGCAACTGGTTTGTTCCATTAATGATTGGAGCACCAGATATG		Bacillariophyta						0	0	0	0	0	0	0	0	0	1	0	0	0	0	0	0	0	0	0	0	0	0	0	0	0	0	0	0	0	0	0	0	0	0	0	0	0	0	0	0
2c7329726b2dd7a91f2bae7e898c3896	TACTCTTTATTTAATTTTTGGAGCTTTTTCTGGTATAATTGGAGCTTGTGTTTCAATGTTAATTCGTATGGAATTAGCTCAACCAGGTAATAATTTATTATTAGGTAATCATCAAGTTTATAATGTTTTGATAACTGCTCATGGTGTTTTAATGATATTTTTTTTAGTTATGCCTGTTATGATTGGTGGATTTGGTAATTGCTTTGTACCTATTATGATCGGTAGTCCTGACATG		Rhodophyta	Florideophyceae	Corallinales	Corallinaceae			0	0	0	0	0	0	0	0	0	1	0	0	0	0	0	0	0	0	0	0	0	0	0	0	0	0	0	0	0	0	0	0	0	0	0	0	0	0	0	0
2cab17655a33fe1cf0dfc85dc6ef8349	TACTCTTTATTTAATTTTTGGAGCTTTTTCTGGTATAATTGGAGCTTGTGTTTCAATGTTAATTCGTATGGAATTAGCTCAGCCGGGTAATAATTTATTATTAGGTAATCATCAAATTTATAATGTTTTGATAACTGCGCATGGTGTTTTAATGATATTTTTTTTAGTTATGCCTGTTATGATTGGTGGATTTGGTAATTGATTTGTACCTATTATGATAGGTAGCCCTGACATG		Rhodophyta	Florideophyceae	Corallinales	Corallinaceae			0	0	0	0	0	0	0	0	0	1	0	0	0	0	0	0	0	0	0	0	0	0	0	0	0	0	0	0	0	0	0	0	0	0	0	0	0	0	0	0
2d87f9abed43631ad8ab1a484230ddae	TACTCTTTATTTAATTTTTGGAGCTTTTTCTGGTATAATTGGAGCTTGTGTTTCAATGTTAATTCGTATGGAATTAGCTCAACCAGGTAATAATTTATTATTAGGTAATCATCAAGTTTATAATGTTTTGATAACTGCGCATGGTGTTTTAATGATATTTTTTTTAGTTATGCCTGTTATGATTGGTGGATTTGGGAACTGGCTAGTCCCTTTAATGATTGGAAGACCAGATATA		Rhodophyta	Florideophyceae	Corallinales				0	0	0	0	0	0	0	0	0	1	0	0	0	0	0	0	0	0	0	0	0	0	0	0	0	0	0	0	0	0	0	0	0	0	0	0	0	0	0	0
2f67fc5152427aafe9be309691021876	TACTTTGTACTTAATATTTGGAGCTATTTCAGGAGTTGCAGGTACAGCTTTATCACTATATATTAGAATAACTTTATCTCAACCAAATAACGACTTTTTAGCTTATAACCATCATTTTTATAATGTTGTGGTAACAGGTCATGCTTTTGTTATGATTTTTTTTATGGTAATGCCGACACTAATTGGTGGTTTCGGTAATTGGTTTGTTCCTTTAATGATTGGAGCACCAGATATG		Bacillariophyta						0	0	0	0	0	0	0	0	0	1	0	0	0	0	0	0	0	0	0	0	0	0	0	0	0	0	0	0	0	0	0	0	0	0	0	0	0	0	0	0
300bc3fe4ff035a01be780664dba2d7e	TACTCTTTATTTAATTTTTGGAGCTTTTTCTGGTATAATTGGAGCTTGTGTTTCAATGTTAATTCGTATGGAATTAGCTCAGCCGGGTAATAATTTATTATTAGGTAATCATCAAATTTATAATGTTTTGATAACTGCTCATGGTGTTTTAATGATATTTTTTTTAGTTATGCCTGTTATGATTGGTGGATTTGGTAATTGATTTGTACCTCTTATGATAGGTAGCCCTGACATG		Rhodophyta	Florideophyceae	Corallinales	Corallinaceae			0	0	0	0	0	0	0	0	0	1	0	0	0	0	0	0	0	0	0	0	0	0	0	0	0	0	0	0	0	0	0	0	0	0	0	0	0	0	0	0
30b433e3006dee62f0a3d55e8314e08c	TACTCTTTATTTAATTTTTGGAGCTTTTTCTGGTATAATTGGAGCTTGTGTTTCAATGTTAATTCGTATGGAATTAGCTCAACCAGGTAATAATTTATTATTAGGTAACCATCAAGTTTATAATGTTTTGATAACTGCGCATGGTGTTTTAATGATATTTTTTTTAGTTATGCCTGTTATGATTGGTGGATTTGGTAATTGATTTGTACCTATTATGATCGGTAGTCCTGACATG		Rhodophyta	Florideophyceae	Corallinales	Corallinaceae			0	0	0	0	0	0	0	0	0	1	0	0	1	1	0	1	1	0	1	1	0	1	0	0	0	0	0	0	1	0	0	0	0	0	0	1	0	1	0	0
313360065b186a94a56e64af380c2b9c	TACTCTTTATTTAATTTTTGGAGCTTTTTCTGGTATAATTGGAGCTTGTGTTTCAATGTTAATTCGTATGGAATTAGCTCAACCAGGTAATAATTTATTATTAGGGAATCATCAAGTTTATAATGTTTTGATAACTGCGCATGGTGTTTTAATGATATTTTTTTTAGTTATGCCTGTTATGATTGGTGGATTTGGTAATTGATTTGTACCTCTTATGATCGGTAGTCCTGACATG		Rhodophyta	Florideophyceae	Corallinales	Corallinaceae			0	0	0	0	0	0	0	0	0	1	0	0	0	0	0	0	0	0	0	0	0	0	0	0	0	0	0	0	0	0	0	0	0	0	0	0	0	0	0	0
31b6363237b0e538fcd08d68ac319496	TACTCTTTATTTAATTTTTGGAGCTTTTTCTGGTATAATTGGAGCTTGTGTTTCAATGTTAATTCGTATGGAATTAGCTCAACCAGGTAATAATTTATTATTAGGTAACCATCAAGTTTATAATGTTTTGATAACTGCGCATGGTGTTTTAATGATATTTTTTTTAGTTATGCCTGTTATGATTGGTGGTTTTGGTAATTGGTTTGTTCCACTTATGATTGGTGCTCCCGACATG		Rhodophyta	Florideophyceae	Corallinales				0	0	0	0	0	0	0	0	0	1	0	0	0	0	0	0	0	0	0	0	0	0	0	0	0	0	0	0	0	0	0	0	0	0	0	0	0	0	0	0
33b944a11c571671ee0307ba3dc7371d	TACTCTTTATTTAATTTTTGGAGCTTTTTCTGGTATAATTGGAGCTTGTGTTTCAATGTTAATTCGTATGGAATTAGCTCAGCCGGGTAATAATTTATTATTAGGTAATCATCAAGTTTATAATGTTTTGATAACTGCGCATGGTGTTTTAATGATATTTTTTTTAGTTATGCCTGTTATGATTGGTGGATTTGGTAATTGCTTTGTACCTATTATGATCGGTAGTCCTGACATG		Rhodophyta	Florideophyceae	Corallinales	Corallinaceae			0	0	0	0	0	0	0	0	0	1	0	0	0	0	0	0	0	0	0	0	0	0	0	0	0	0	0	0	0	0	0	0	0	0	0	0	0	0	0	0
3559522563def0ed300e67e330e74eaa	TACTCTTTATTTAATTTTTGGAGCTTTTTCTGGTATAATTGGAGCTTGTGTTTCAATGTTAATTCGTATGGAATTAGCTCAGCCGGGTAATAATTTATTATTAGGTAACCATCAAGTTTATAATGTTTTGATAACTGCGCATGGTGTTTTAATGATATTTTTCATGGTTATGCCTATCTTAATCGGTGGGTTCGGGAATTGGTTTGTCCCTCTGATGATTGGTGCACCAGATATG		Rhodophyta						0	0	0	0	0	0	0	0	0	1	0	0	0	0	0	0	0	0	0	0	0	0	0	0	0	0	0	0	0	0	0	0	0	0	0	0	0	0	0	0
363e684ba0c8f5a46cd6d329e0b062a6	AACTTTATATATTATCTTCGGAGCAATTTCTGGTATTGCCGGAACAGCTCTATCGCTTTATATTCGAATAACTTTAGCACAGCCTAACTCAAGTTTTTTAGAGTATAATCATCATTTTTATAGCGTAATTATTACTGGTCACGCATTACTTATGATTTTCTTCATGGTAATGCCTATTTTGATTGGTGGATTTGGAAACTGGTTTGTCCCGCTGATGATTGGTGCGCCTGATATG		Bacillariophyta						0	0	0	0	0	0	0	0	0	1	0	0	0	0	0	0	0	0	0	0	0	0	0	0	0	0	0	0	0	0	0	0	0	0	0	0	0	0	0	0
372bbefc765f21f770a6f1ef4922aca8	AACATTATACTTGATATTTGGTGGTGTTTCAGGAGTTGCTGGTACAGCTCTATCTTTATATATTCGATTAACATTAGCTCAACCTGAAAGTAGCTTTTTAGAATATAACCACCATTTATATAATGTCATTGTAACAGGTCATGCTTTTGTTATGATTTTTTTTATGGTAATGCCAGTTTTAATCGGTGGATTTGGTAATTGGTTCGTTCCACTAATGATCGGAGCACCTGATATG		Bacillariophyta						0	0	0	0	0	0	0	0	0	1	0	0	0	0	0	0	0	0	0	0	0	0	0	0	0	0	0	0	0	0	0	0	0	0	0	0	0	0	0	0
379fc57a8b3748f081b812f1279ea463	TACTTTATATATCATTTTCGGCGGTATAGCCGGTGTAGCTGGTACAGCATTATCTTTATATATTCGAATAACATTATCTCAACCTAATGGAGGTTTTCTAGAATACAATCACCATTTATATAACGTAATAGTGACAGGTCATGCTTTTGTTATGATTTTTTTTATGGTAATGCCTGTACTAATTGGTGGTTTTGGTAACTGGTTTGTTCCGCTAATGATCGGTGCTCCAGATATG		Bacillariophyta						0	0	0	0	0	0	0	0	0	1	0	0	0	0	0	0	0	0	0	0	0	0	0	0	0	0	0	0	0	0	0	0	0	0	0	0	0	0	0	0
37eca1377e4437e24d20fdba0ddc61e3	TACTCTTTATTTAATTTTTGGAGCTTTTTCTGGTATAATTGGAGCTTGTGTTTCAATGTTAATTCGTATGGAATTAGCTCAACCAGGTAATAATTTATTATTAGGTAACCATCAAGTTTATAATGTTTTGATAACTGCGCATGGTGTTTTAATGATATTTTTTTTAGTTATGCCTGTTATGATTGGTGGATTTGGTAATTGATTTGTACCTATTATGATAGGTAGCCCTGACATG		Rhodophyta	Florideophyceae	Corallinales	Corallinaceae			0	0	0	0	0	0	0	0	0	1	0	0	0	0	0	0	0	0	0	0	0	0	0	0	0	0	0	0	0	0	0	0	0	0	0	0	0	0	0	0
38a47583285058ff50272f597a662540	TACTCTTTATTTAATTTTTGGAGCTTTTTCTGGTATAATTGGAGCTTGTGTTTCAATGTTAATTCGTATGGAATTAGCTCAACCAGGGAATAATTTATTATTAGGTAACCATCAAGTTTATAATGTTTTGATAACTGCGCATGGTGTTTTAATGATATTTTTTTTAGTTATGCCTGTTATGATTGGTGGATTTGGTAATTGATTTGTACCTATTATGATCGGTAGTCCTGACATG		Rhodophyta	Florideophyceae	Corallinales	Corallinaceae			0	0	0	0	0	0	0	0	0	1	0	0	0	0	0	0	0	0	0	0	0	0	0	0	0	0	0	0	0	0	0	0	0	0	0	0	0	1	0	0
3928324fb69240f0c8b52767f47b242c	TACTCTTTATTTAATTTTTGGAGCTTTCTCTGGTACAATTGGAGCTTGTGTTTCAATGTTAATTCGTATGGAATTAGCTCAACCAGGTAATAATTTATTATTAGGTAACCATCAAGTTTATAATGTTTTGATAACTGCGCATGGTGTTTTAATGATATTTTTTTTAGTTATGCCTGTTATGATTGGTGGATTTGGTAATTGATTTGTACCTATTATGATCGGTAGTCCTGACATG		Rhodophyta	Florideophyceae	Corallinales	Corallinaceae			0	0	0	0	0	0	0	0	0	1	0	0	0	0	0	0	0	0	0	0	0	0	0	0	0	0	0	0	0	0	0	0	0	0	0	0	0	0	0	0
39cdc8e0c0485d85a37f7cd758905184	AACATTATATTTAATATTTGGTGCATTTGCGGGTGTATTAGGTGGGTGTATTTCCATGTTAATTCGTATGGAATTGGCTCAACCAGGTAACCAATTATTGTTAGGTAACCATCAAATTTATAATGTTTTAATTACAGCACATGCTTTTTTAATGATTTTTTTTATGGTAATGCCCGTTATGATTGGAGGTTTTGGGAATTGATTAGTTCCGATTATGATAGGTAGCCCAGATATG		Rhodophyta	Florideophyceae	Gracilariales				0	0	0	0	0	0	0	0	0	1	0	0	0	0	0	0	0	0	0	0	0	0	0	0	0	0	0	0	0	0	0	0	0	0	0	0	0	0	0	0
3cf37b318a48571d5052cc0ba96a0710	AACTTTATATCTGATTTTTGGAGCAGTAGCTGGAGTGGCAGGTACTGTTTTATCATTATATATTCGATTAACTTTAGCACAACCTGATTCGGCATTCTTAAGTTCGAATTATCATTTATATAACGTTATTGTAACAGGTCATGCTTTTGTTATGATTTTTTTCTCTGTTATGCCTATTTTAATTGGTGGTTTTGGAAATTGGTTCGTTCCTCTAATGATTGGGGCCCCAGATATG		Bacillariophyta						0	0	0	0	0	0	0	0	0	1	0	0	0	0	0	0	0	0	0	0	0	0	0	0	0	0	0	0	0	0	0	0	0	0	0	0	0	0	0	0
3dafbb0d7bf3712755b6769af8a13401	TACTCTTTATTTAATTTTTGGAGCTTTTTCTGATATAATTGGAGCTTGTGTTTCAATTTTAATTCGTATGGAATTAGCTCAACCAGGTAATAATTCATTGTTAGGTAATCATCAAGTTTATAATGTTTTGATAACTGTTCATGGTGTTTTAATGATATTTTTTTAGTTATGCCTGTTATGATTGGTGGATTTGGTAATTGATTTGTACCTATTATGATCGGTAGTCCTGACATG		Rhodophyta	Florideophyceae	Corallinales	Corallinaceae			0	0	0	0	0	0	0	0	0	1	0	0	0	0	0	0	0	0	0	0	0	0	0	0	0	0	0	0	0	0	0	0	0	0	0	0	0	0	0	0
3f90bb3571e73f7b3674f06277b1977e	TACTCTTTATTTAATTTTTGGAGCGTTTTCTGGTGTATTAGGAGCATGCATTTCAATGTTAATTCGTATGGAATTAGCTCAGCCTGGAAATCAATTATTATTAGGTAATCATCAAGTTTACAATGTTTTAATAACAGCACATGCTATTTTAATGATATTTTTTTTAGTTATGCCTGTTATGATTGGTGGATTTGGTAATTGATTTGTACCTATTATGATAGGTAGCCCTGACATG		Rhodophyta	Florideophyceae	Corallinales				0	0	0	0	0	0	0	0	0	1	0	0	0	0	0	0	0	0	0	0	0	0	0	0	0	0	0	0	0	0	0	0	0	0	0	0	0	0	0	0
410040a7d42018d81499500eed109447	TACTCTTTATTTAATTTTTGGGGCTTTTTCTGGTATAATTGGAGCTTGTGTTTCAATGCTAATTCGTATGGAATTAGCTCAACCGGGTAATAATTTATTATTAGGTAATCATCAAGTTTATAATGTTTTGATAACTGCTCATGGTGTTTTAATGATATTTTTTTTAGTTATGCCTGTTATGATTGGTGGATTTGGTAATTGATTTGTACCTATTATGATCGGTAGTCCTGACATG		Rhodophyta	Florideophyceae	Corallinales	Corallinaceae			0	0	0	0	0	0	0	0	0	1	0	0	0	0	0	0	0	0	0	0	0	0	0	0	0	0	0	0	0	0	0	0	0	0	0	0	0	0	0	0
42214b45413ff8a24c2863357a373a21	AACACTTTATTTAATTTTTGGAGCGTTTTCTGGTGTATTAGGAGCATGTATTTCAATGTTAATTCGTATGGAATTAGCTCAACCAGGTAATAATTTATTATTAGGTAATCATCAAGTTTATAATGTTTTGATAACTGCGCATGGTGTTTTAATGATATTTTTTTTAGTTATGCCTGTTATGATTGGTGGATTTGGTAATTGATTTGTACCTATTATGATAGGTAGCCCTGACATG		Rhodophyta	Florideophyceae	Corallinales	Corallinaceae			0	0	0	0	0	0	0	0	0	1	0	0	0	0	0	0	0	0	0	0	0	0	0	0	0	0	0	0	0	0	0	0	0	0	0	0	0	0	0	0
42b07fe571504c2fdc00c99391775c79	AACATTATACTTGATATTTGGTGGTGTTTCAGGAGTTGCTGGTACAGCTCTATCTTTATATATTCGATTAACATTAGCTCAACCTGAAAGTAGCTTTTTAGAATATAACCACCATTTATATAATGTCATTGTAACAGGTCATGCTTTTGTTATGATTTTTTTTATGGTAATGCCAGTTTTAATCGGTGGATTTGGTAATTGGTTCGTTCCACTAATGATCGGAGCACCTGATAT		Bacillariophyta						0	0	0	0	0	0	0	0	0	1	0	0	0	0	0	0	0	0	0	0	0	0	0	0	0	0	0	0	0	0	0	0	0	0	0	0	0	0	0	0
432145c023cbe73883736f9d341097f5	TACTCTTTATTTAATTTTTGGAGCTTTTTCTGGTATAATTGGAGCTTGTGTTTCAATGTTAATTCGTATGGAATTAGCTCAGCCGGGTAATAATTTATTATTAGGTAATCATCAAGTTTATAATGTTTTGATAACTGCGCATGGTGTTTTAATGATATTTTTTTTAGTTATGCCTGTTATGATTGGTGGATTTGGTAATTGATTTGTACCTATTATGATCGGTAGTCCTGTCATG		Rhodophyta	Florideophyceae	Corallinales				0	0	0	0	0	0	0	0	0	1	0	0	0	0	0	0	0	0	0	0	0	0	0	0	0	0	0	0	0	0	0	0	0	0	0	0	0	0	0	0
43bbae1bddbdbd6a5da5f5b83ccb8386	TACTCTTTATTTAATTTTTGGGGCTTTTTCTGGTATAATTGGAGCTTGTGTTTCAATGCTAATTCGTATGGAATTAGCTCAACCGGGTAATAATTTATTATTAGGTAATCATCAAGTTTATAATGTTTTGATAACTGCGCATGGTGTTTTAATGATATTTTTTTTAGTTATGCCTGTTATGATTGGTGGATTTGGTAATTGATTTGTACCTATTATGATCGGTAGTCCTGACATG		Rhodophyta	Florideophyceae	Corallinales	Corallinaceae			0	0	0	0	0	0	0	0	0	1	0	0	0	0	0	0	0	0	0	0	0	0	0	0	0	0	0	0	0	0	0	0	0	0	0	0	0	0	0	0
45bef9f07a29baa92e9a916ac2656e8f	TACTCTTTATTTAATTTTTGGAGCTTTTTCTGGTATAATTGGAGCTTGTGTTTCAATGTTAATTCGTATGGAATTAGCTCAGCCGGGTAATAATTTATTATTAGGTAATCATCAAATTTATAATGTTTTGATAACTGCGCATGGTGTTTTAATGATATTTTTTTTAGTTATGCCTGTTATGATTGGTGGATTTGGTAATTGATTTGTACCTATTATGATAGGTAGTCCTGACATG		Rhodophyta	Florideophyceae	Corallinales	Corallinaceae			0	0	0	0	0	0	0	0	0	1	0	0	0	0	0	0	0	0	0	0	0	0	0	0	0	0	0	0	0	0	0	0	0	0	0	0	0	0	0	0
461b5d3b5c25d880fe3b8d0c64fecada	AACACTTTATTTAATTTTTGGAGCTTTTTCTGGTATAATTGGAGCTTGTGTTTCAATGTTAATTCGTATGGAATTAGCTCAACCAGGTAATAATTTATTATTAGGTAACCATCAAGTTTATAATGTTTTGATAACTGCGCATGGTGTTTTAATGATATTTTTTTTAGTTATGCCTGTTATGATTGGTGGATTTGGTAATTGATTTGTACCTATTATGATCGGTAGTCCTGACATG		Rhodophyta	Florideophyceae	Corallinales	Corallinaceae			0	0	0	0	0	0	0	0	0	1	0	0	0	0	0	0	0	0	0	0	0	0	0	0	0	0	0	0	0	0	0	0	0	0	0	0	0	0	0	0
470bb1a7f42eb1ef7c536e3ab424e003	TACTCTTTATTTAATTTTTGGAGCTTTTTCTGGTATAATTGGAGCTTGTGTTTCAATGTTAATTCGTATGGAATTAGCTCAACCAGGTAATAATTTATTATTAGGTAACCATCAAGTTTATAATGTTTTGATAACTGCGCATGGTGTTTTAATGATATTTTTTTTAGTTATGCCTGTTATGATTGGTGGATTTGGAAATTGACTACTTCCTATTATATTAGGATCCCCAGATATA		Rhodophyta						0	0	0	0	0	0	0	0	0	1	0	0	0	0	0	0	0	0	0	0	0	0	0	0	0	0	0	0	0	0	0	0	0	0	0	0	0	0	0	0
4741526c003da0241d6a5cc90ed722d2	TACTCTTTATTTAATTTTTGGAGCTTTTTCTGGTATAATTGGAGCTTGTGTTTCAATGTTAATTCGTATGGAATTAGCTCAGCCGGGTAATAATTTATTATTAGGTAATCATCAAGTTTATAATGTTTTGATAACTGCGCATGGTGTTTTAATGATATTTTTTTTAGTTATGCCTGTTATGATTGGTGGATTTGGTACTTGATTTGTACCTATTATGATCGGTAGTCCTGACATG		Rhodophyta	Florideophyceae	Corallinales	Corallinaceae			0	0	0	0	0	0	0	0	0	1	0	0	0	0	0	0	0	0	0	0	0	0	0	0	0	0	0	0	0	0	0	0	0	0	0	0	0	0	0	0
4755438d40e747c8559533948b5caec3	TACTCTTTATTTAATTTTTGGAGCATTTTCTGGTGTATTAGGAGCTTGTATTTCTATGATAATTCGTATGGAATTAGCTCAACCGGGAAATCAATTATTATTAGGTAACCATCAAGTTTATAATGTTTTAATAACGGCACATGCTATTTTAATGATTTTTTTTTTAGTAATGCCTGTTATGATTGGAGGTTTTGGTAATTGATTAGTACCTATTATGATAGGTAGTCCTGATATG		Rhodophyta	Florideophyceae	Corallinales				0	0	0	0	0	0	0	0	0	1	0	0	0	0	0	0	0	0	0	0	0	0	0	0	0	0	0	0	0	0	0	0	0	0	0	0	0	1	0	0
487d8fa1b170236dcb23722b61f3de65	AACCCTTTACTTAATTTTTGGAGCTTTTTCTGGTATAATTGGAGCTTGTGTTTCAATGTTAATTCGTATGGAATTAGCTCAACCAGGTAATAATTTATTATTAGGTAATCATCAAGTTTATAATGTTTTGATAACTGCGCATGGTGTTTTAATGATATTTTTTTTAGTTATGCCTGTTATGATTGGTGGATTTGGTAATTGATTTGTACCTATTATGATAGGTAGCCCTGACATG		Rhodophyta	Florideophyceae	Corallinales	Corallinaceae			0	0	0	0	0	0	0	0	0	1	0	0	0	0	0	0	0	0	0	0	0	0	0	0	0	0	0	0	0	0	0	0	0	0	0	0	0	0	0	0
48be24b123fca68e3b019dc40e3c4fe7	TACTCTTTATTTAATTTTTGGAGCTTTTTCTGGTATAATTGGAGCTTGTGTTTCAATGTTAATTCGTATGGAATTAGCTCAACCAGGTAATAATTTATTATTAGGTAATCATCAAGTTTATAATGTTTTGATAACTGCGCATGGTGTTTTAATGATATTTTTTTTAGTTATGCCTGTTATGATTGGTGGATTTGGTAATTGATTTGTACCTATTATGATAGGTAGCCCTGACATG		Rhodophyta	Florideophyceae	Corallinales	Corallinaceae			0	0	0	0	0	0	0	0	0	1	0	0	0	0	0	0	0	0	0	0	0	0	0	0	0	0	0	0	0	0	0	0	0	0	0	0	0	0	0	0
4af69bab7f318ac5068594fac56f2538	TACTCTTTATTTAATTTTTGGAGCTTTTTCTGGTATAATTGGAGCTTGTGTTTCAATGTTAATTCGTATGGAATTAGCTCAACCAGGTAATAATTTATTATTAGGTAACCATCAAGTTTATAATGTTTTGATAACTGCGCATGGTGTTTTAATGATATTTTTTTTAGTGATGCCTGCTTTAATTGGTGGTTTTGGTAATTGGTTTGTTCCATTAATGATTGGAGCGCCTGACATG		Rhodophyta	Florideophyceae	Corallinales				0	0	0	0	0	0	0	0	0	1	0	0	0	0	0	0	0	0	0	0	0	0	0	0	0	0	0	0	0	0	0	0	0	0	0	0	0	0	0	0
4bc4023785712ccbf08f18187b4d209a	TACTCTTTATTTAATTTTTGGAGCTTTTTCTGGTATAATTGGAGCTTGTGTTTCAATGTTAATTCGTATGGAATTAGCTCAACCAGGTAATAATTTATTATTAGGTAATCATCAAGTTTATAATGTTTTGATAACTGCGCATGGTGTTTTAATGATATTTTTTTTAGTTATGCCTGTTCTGATTGGTGGATTTGGTAATTGATTTGTACCTATTATGATCGGTAGTCCTGACATG		Rhodophyta	Florideophyceae	Corallinales	Corallinaceae			0	0	0	0	0	0	0	0	0	1	0	0	0	0	0	0	0	0	0	0	0	0	0	0	0	0	0	0	0	0	0	0	0	0	0	0	0	0	0	0
4cdc3e338bd6b7b1af1aa3b694f5ba70	TACTCTTTATTTAATTTTTGGAGCTTTTGCTGGTATAATTGGAGCTTGTGTTTCAATGTTAATTCGTATGGAATTAGCTCAACCAGGTAATAATTTATTATTAGGTAATCATCAAGTTTATAATGTTTTGATAACTGCGCATGGTGTTTTAATGATATTTTTTTTAGTTATGCCTGTTATGATTGGTGGATTTGGTAATTGATTTGTACCTATTATGATAGGTAGCCCTGACATG		Rhodophyta	Florideophyceae	Corallinales	Corallinaceae			0	0	0	0	0	0	0	0	0	1	0	0	0	0	0	0	0	0	0	0	0	0	0	0	0	0	0	0	0	0	0	0	0	0	0	0	0	0	0	0
4cee144ec25c0bd2c84e9ccd40903615	TACTCTTTATCTAATTTTTGGAGCTTTTTTTGGTATAATTGGAGCTTTTGTTTCAATGTTACTTCGAATGGAGTTAGCTCAACCAGGTAATAATTTATTACTAGGTAATAATCAAGTTTATAATGTTTTGATAACTGCTTATGGTGTTTTAATGATATTTTTTTTAGTTATGCCTGTTTTGATTGGCGGATTTAGTCATTGATTTGTACCTATTATGATAGGTAGCCCTCACATG		Rhodophyta	Florideophyceae	Corallinales				0	0	0	0	0	0	0	0	0	1	0	0	0	0	0	0	0	0	0	0	0	0	0	0	0	0	0	0	0	0	0	0	0	0	0	0	0	0	0	0
4e1565d9fec84eb60cf14dd66b17233a	TACTCTTTATTTAATTTTTGGAGCTTTTTCTGGTATAATTGGAGCTTGTGTTTCAATGTTAATTCGTATGGAATTAGCTCAACCAGGTAATAATTTATTATTAGGTAATCATCAAGTTTATAATGTTTTGATAACTGCGCATGGTGTTTTAATGATATTTTTTTTAGTTATGCCTGTTATGATTGGTGGATTTGGTAATTGATTTGTACCTATTATGATCGGTAGTCCTGTCATG		Rhodophyta	Florideophyceae	Corallinales	Corallinaceae			0	0	0	0	0	0	0	0	0	1	0	0	0	0	0	0	0	0	0	0	0	0	0	0	0	0	0	0	0	0	0	0	0	0	0	0	0	0	0	0
4e2fd65d65e31d95cac9bc5a2739f2c0	TACTCTTTATCTAATTTTTGGAGCTTTTTTTGGTATAATTGGAGCTTTTGTTTCAATGTTACTTCGAATGGAGTTAGCTCAACCAGGTAATAATTTATTATTAGGTAATCATCAAGTTTATAATGTTTTGATAACTGCGCATGGTGTTTTAATGATATTTTTTTTAGTTATGCCTGTTATGATTGGTGGATTTGGTAATTGATTTGTACCTATTATGATCGGTAGTCCTGACATG		Rhodophyta	Florideophyceae	Corallinales	Corallinaceae			0	0	0	0	0	0	0	0	0	1	0	0	0	0	0	0	0	0	0	0	0	0	0	0	0	0	0	0	0	0	0	0	0	0	0	0	0	0	0	0
4f0ca9f6faf2953465b7b9135946d46d	TACTTTTTATTTAATTTTTGGAGCTTTTTCTGATATAATTGGAGCTTGTGTTTCAATTTTAATTCGTATGGAATTAGCTCAACCAGGTAATAATTTATTATTAGGTAATCATCAAGTTTATAATGTTTTGATAACTGCGCATGGTGTTTTAATGATATTTTTTTTAGTTATGCCTGTTATGATTGGTGGATTTGGTAATTGATTTGTACCTATTATGATAGGTAGCCCTGACATG		Rhodophyta	Florideophyceae	Corallinales	Corallinaceae			0	0	0	0	0	0	0	0	0	1	0	0	0	0	0	0	0	0	0	0	0	0	0	0	0	0	0	0	0	0	0	0	0	0	0	0	0	0	0	0
4fb21387ffe85ec2a5057ce46ed91df8	TACTCTTTATTTAATTTTTGGAGCTTTTTCTGGTATAATTGGAGCTTGTGTTTCAATGTTAATTCGTATGGAATTAGCTCAACCAGGTAATAATTTATTATTAGGTAATCATCAAGTTTATAATGTTTTGATAACTGCGCATGGTGTTTTAATGATATTTTTTTTAGTTATGCCTGTTATGATTGGTGGATTTGGTAATTGATTTGTTCCACTTATGATTGGTGCTCCCGACATG		Rhodophyta	Florideophyceae	Corallinales	Corallinaceae			0	0	0	0	0	0	0	0	0	1	0	0	0	0	0	0	0	0	0	0	0	0	0	0	0	0	0	0	0	0	0	0	0	0	0	0	0	0	0	0
51dbd8822919ca54bb1e3b9dd1588845	AACACTTTATTTAATTTTTGGAGCTTTTTCTGGTATAATTGGAGCTTGTGTTTCAATGTTAATTCGTATGGAATTAGCTCAACCAGGTAATAATTTATTATTAGGTAACCATCAAGTTTATAATGTTTTGATAACTGCGCATGGTGTTTTAATGATATTTTTTTTAGTTATGCCTGTTATGATTGGTGGATTTGGTAATTGATTTGTACCTATTATGATAGGTAGCCCTGACATG		Rhodophyta	Florideophyceae	Corallinales	Corallinaceae			0	0	0	0	0	0	0	0	0	1	0	0	0	0	0	0	0	0	0	0	0	0	0	0	0	0	0	0	0	0	0	0	0	0	0	0	0	0	0	0
51f4d98d5c8c70c74d8aa7f13e09c459	AACACTTTATTTAATTTTTGGAGCTTTTTCTGGTATAATTGGAGCTTGTGTTTCAATGTTAATTCGTATGGAATTAGCTCAACCAGGTAATAATTTATTATTAGGTAATCATCAAATTTATAATGTTTTGATAACTGCGCATGGTGTTTTAATGATATTTTTTTTAGTTATGCCTGTTATGATTGGTGGATTTGGTAATTGATTTGTACCTATTATGATCGGTAGTCCTGACATG		Rhodophyta	Florideophyceae	Corallinales	Corallinaceae			0	0	0	0	0	0	0	0	0	1	0	0	0	0	0	0	0	0	0	0	0	0	0	0	0	0	0	0	0	0	0	0	0	0	0	0	0	0	0	0
52b2d221c93f8bb759e1e5c688230249	TACTTTATATTTAATTTTTGGTGCATTTTCAGGAATTTTAGGTGGCTGTATGTCTATGTTAATACGTATGGAATTAGCTCAACCAGGTAATCATTTATTGTTAGGCAATCATCAAGTTTATAATGTTCTGATAACAGCACATGCATTTCTTATGATTTTTTTTATGGTAATGCCTGTTATGATTGGAGGTTTTGGAAATTGATTGGTTCCTATAATGATTGGTAGTCCAGATATG		Rhodophyta	Florideophyceae	Gigartinales				0	0	0	0	0	0	0	0	0	1	0	0	0	0	0	0	0	0	0	0	0	0	0	0	0	0	0	0	0	0	0	0	0	0	0	0	0	0	0	0
54012c75bf36119a751bd4b64bd5fed4	TACTCTTTATTTAATTTTTGGAGCTTTTTCTGGTATAATTGGAGCTTGTGTTTCAATGTTAATTCGTATGGAATTAGCTCAGCCGGGTAATAATTTATTATTAGGTAATCATCAAATTTATAATGTTTTGATAACTGCTCATGGTGTTTTAATGATATTTTTTTTAGTTATGCCTGTTATGATTGGTGGATCTGGTAATTGATTTGTACCTATTATGATAGGTAGCCCTGCCATG		Rhodophyta	Florideophyceae	Corallinales				0	0	0	0	0	0	0	0	0	1	0	0	0	0	0	0	0	0	0	0	0	0	0	0	0	0	0	0	0	0	0	0	0	0	0	0	0	0	0	0
5531b3d22d64937afd05c83bd67e59eb	TACACTTTATTTAATTTTTGGTGCTTTTTCTGGAGTTATAGGAGCATGTGTTTCGATGTTAATTCGTATGGAACTATCTCAACCAGGGAATCATTTGCTTATGGGTAATCATCAAGTATATAATGTTTTGATTACTGCACATGCTATTTTAATGATTTTTTTTTTGGTTATGCCTGTAATGATTGGTGGTTTTGGTAATTGGTTTGTTCCTATAATGATAGGTAGTCCTGATATG		Rhodophyta	Florideophyceae	Corallinales	Corallinaceae			0	0	0	0	0	0	0	0	0	1	0	0	0	0	0	0	0	0	0	0	0	0	0	0	0	0	0	0	0	0	0	0	0	0	0	0	0	0	0	0
55625d3cf08e5f611aaa3751380d3879	GACCCTATATTTTGTATTTGGAGCTTTTTCTGGTATAATTGGAGCTTGTGTTTCAATGTTAATTCGTATGGAATTAGCTCAACCAGGTAATAATTTATTATTAGGTAATCATCAAGTTTATAATGTTTTGATAACTGCGCATGGTGTTTTAATGATATTTTTTTTAGTTATGCCTGTTATGATTGGTGGATTTGGTAATTGATTTGTACCTATTATGATCGGTAGTCCTGACATG		Rhodophyta	Florideophyceae	Corallinales	Corallinaceae			0	0	0	0	0	0	0	0	0	1	0	0	0	0	0	0	0	0	0	0	0	0	0	0	0	0	0	0	0	0	0	0	0	0	0	0	0	0	0	0
5677f285d71a5bb0df62971095897c25	TACTCTTTATTTAATTTTTGGAGCTTTTTCTGGTATAATTGGAGCTTGTGTTTCAATGTTAATTCGTATGGAATTAGCTCAACCAGGTAATAATTTATTATTAGGTAACCATCAAGTTTATAATGTTTTGATAACTGCGCATCCTGTTTTAATGATATTTTTTTTAGTTATGCCTGTTATGATTGGTGGATTTGGTAATTGATTTGTACCTATTATGATCGGTAGTCCTGACATG		Rhodophyta	Florideophyceae	Corallinales	Corallinaceae			0	0	0	0	0	0	0	0	0	1	0	0	0	0	0	0	0	0	0	0	0	0	0	0	0	0	0	0	0	0	0	0	0	0	0	0	0	1	0	0
56b8df522f270e1ca579d17ee1443366	AACACTTTATTTAATTTTTGGAGCGTTTTCTGGTGTATTAGGAGCATGCATTTCAATGTTAATTCGTATGGAATTAGCTCAACCAGGTAATAATTTATTATTAGGTAATCATCAAATTTATAATGTTTTGATAACTGCGCATGGTGTTTTAATGATATTTTTTTTAGTTATGCCTGTTATGATTGGTGGATTTGGTAATTGATTTGTACCTATTATGATCGGTAGTCCTGACATG		Rhodophyta	Florideophyceae	Corallinales				0	0	0	0	0	0	0	0	0	1	0	0	0	0	0	0	0	0	0	0	0	0	0	0	0	0	0	0	0	0	0	0	0	0	0	0	0	0	0	0
56ba397890aee5e7438860b4e89848ba	TACTCTTTATTTAATTTTTGGAGCTTTTTCTGGTATAATTGGAGCTTGTGTTTCAATGTTAATTCGTATGGAATTAGCTCAACCAGGTAATAATTTATTATTAGGTAATCATCAAGTTTATAATGTTTTGATAACTGCTCATGGTGTTTTAATGATATTTTTTTTAGTTATGCCTGTTATGATTGGTGGTTTTGGTAATTGGTTTGTTCCACTTATGATTGGTGCTCCCGACATG		Rhodophyta	Florideophyceae	Corallinales	Corallinaceae			0	0	0	0	0	0	0	0	0	1	0	0	0	0	0	0	0	0	0	0	0	0	0	0	0	0	0	0	0	0	0	0	0	0	0	0	0	0	0	0
57df18ab74d28c5cd1254f973968f3b2	TACTCTTTATTTAATTTTTGGGGCTTTTTCTGGTATAATTGGAGCTTGTGTTTCAATGCTAATTCGTATGGAATTAGCTCAACCGGGTAATAATTTATTACTAGGTAATCATCAAGTTTATAATGTTTTGATAACTGCTCATGGTGTTCTAATGATATTTTTTTTAGTTATGCCTGTTATGATTGGTGGATTTGGTAATTGATTTGTACCTATTATGATCGGTAGTCCTGACATG		Rhodophyta	Florideophyceae	Corallinales	Corallinaceae			0	0	0	0	0	0	0	0	0	1	0	0	0	0	0	0	0	0	0	0	0	0	0	0	0	0	0	0	0	0	0	0	0	0	0	0	0	0	0	0
58538825e8cd2eb068383f1ecd8e989e	TACTCTTTATTTAATTTTTGGAGCTTTTTCTGGTATAATTGGAGCTTGTGTTTCAATGTTAATTCGTATGGAATTAGCTCAACCAGGTAATAATTTATTATTAGGTAATCATCAAGTTTATAATGTTTTGATAACTGCGCATGGTGTTTTAATGATATTCTTTATGGTTATGCCTATCTTGATTGGTGGTTTTGGTAATTGGTTTGTTCCACTTATGATTGGTGCTCCCGACATG		Rhodophyta	Florideophyceae	Corallinales				0	0	0	0	0	0	0	0	0	1	0	0	0	0	0	0	0	0	0	0	0	0	0	0	0	0	0	0	0	0	0	0	0	0	0	0	0	0	0	0
591334eca3b6ce425b572361509dc5d5	TACTCTTTATTTAATTTTTGGAGCTTTTTCTGGTATAATTGGAGCTTGTGTTTCAATGTTAATTCGTATGGAATTAGCTCAACCAGGTAATAATTTATTATTAGGTAATCATCAAATTTATAATGTTTTGATAACTGCTCATGGTGTTTTAATGATATTTTTTTTAGTTATGCCTGTTATGATTGGTGGATTTGGTAATTGATTTGTACCTATTATGATAGGTAGTCCTGACATG		Rhodophyta	Florideophyceae	Corallinales	Corallinaceae	Jania		0	0	0	0	0	0	0	0	0	1	0	0	0	0	0	0	0	0	0	0	0	0	0	0	0	0	0	0	0	0	0	0	0	0	0	0	0	0	0	0
5945d659f2d01f18696b2c4bc42671ae	TACTTTATATCTAATTTTTGGAGCTATATCAGGGGTAGCTGGAACAGCCTTATCATTGTATATTAGAATAACACTTTCTCAGCCCAATAGCAGTTTTTTAGAATACAATCATCATTTTTACAACGTTATTGTTACAGGTCATGCTTTTGTTATGATTTTTTTCATGGTTATGCCCATTTTAATTGGTGGATTTGGTAATTGGTTTGTGCCTCTAATGATTGGTGCTCCTGATATG		Bacillariophyta						0	0	0	0	0	0	0	0	0	1	0	0	0	0	0	0	0	0	0	0	0	0	0	0	0	0	0	0	0	0	0	0	0	0	0	0	0	0	0	0
598efdf18e7efa8cfd140c80b3a888ff	TACTTTATATATCATTTTTGGAGCAATTTCTGGTATTGCAGGAACTGCTTTATCACTTTACATTAGAATTACTTTAGCTCAACCAAATGGAAGTTTCTTAGAATATAATCACCATTTTTATAATGTGATTATTACTGGACATGCTATTCTTATGATTTTTTTCATGGTGATGCCTATCCTAATTGGTGGTTTTGGTAATTGGTTCGTACCATTAATGATCGGAGCGCCGGATATG		Bacillariophyta						0	0	0	0	0	0	0	0	0	1	0	0	0	0	0	0	0	0	0	0	0	0	0	0	0	0	0	0	0	0	0	0	0	0	0	0	0	0	0	0
5af54b208680f962ae752081542a5682	TACTCTTTATCTAATTTTTGGAGCTTTTTTTGGTATAATTGGAGCTTTTGTTTCAATGTTACTTCGAATGGAGTTAGCTCAACCAGGTAATAATTTATTATTAGGTAACCATCAAGTTTATAATGTTTTGATAACTGCGCATGGTGTTTTAATGATATTTTTTTTAGTTATGCCTGTTATGATTGGTGGATTTGGTAATTGATTTGTACCTATTATGATCGGTAGTCCTGACATG		Rhodophyta	Florideophyceae	Corallinales				0	0	0	0	0	0	0	0	0	1	0	0	0	0	0	0	0	0	0	0	0	0	0	0	0	0	0	0	0	0	0	0	0	0	0	0	0	0	0	0
5b50792e523bd2c1ec59f2863b1cf3c0	TACTCTTTATTTAATTTTTGGAGCTTTTTCTGGTATAATTGGAGCTTGTGTTTCAATGTTAATTCGTATGGAATTAGCTCAGCCGGGTAATAATTTATTATTAGGTAATCATCAAGTTTATAATGTTTTGATAACTGCGCATGGTGTTTTAATGATATTTTTTTTAGTTATGCCTGTTATGATTGGTGGATTTGGTAATTGATTTGTACCTATTATGATCGGTAGTCCTGACTTG		Rhodophyta	Florideophyceae	Corallinales	Corallinaceae			0	0	0	0	0	0	0	0	0	1	0	0	0	0	0	0	0	0	0	0	0	0	0	0	0	0	0	0	0	0	0	0	0	0	0	0	0	0	0	0
5b80a8ee713fb02a28af0b950f4c1b13	TACTCTTTATTTAATTTTTGGAGCTTTCTCTGGTACAATTGGAGCTTGTGTTTCAATGTTAATTCGTATGGAATTAGCTCAACCAGGTAATAATTTATTATTAGGTAACCATCAAGTTTATAATGTTTTGATAACTGCGCATGGTGTTTTAATGATATTTTTTTTAGTTATGCCTGTTATGATTGGTGGATTTGGTAATTGATTTGTACCTATTATGATAGGTAGCCCTGACATG		Rhodophyta	Florideophyceae	Corallinales	Corallinaceae			0	0	0	0	0	0	0	0	0	1	0	0	0	0	0	0	0	0	0	0	0	0	0	0	0	0	0	0	0	0	0	0	0	0	0	0	0	0	0	0
5de813cbeec489d198b2348d907d3586	TACTCTTTATTTAATTTTTGGAGCGTTTTCTGGTGTATTAGGAGCATGTATTTCAATGTTAATTCGTATGGAATTAGCTCAGCCTGGAAATCAATTATTATTAGGTAATCATCAAGTTTACAATGTTTTAATAACAGCACATGCTATTTTAATGATATTTTTTTTAGTTATGCCTGTTATGATAGGAGGTTTTGGAAATTGATTAGTACCTATTATGATAGGTAGTCCTGATATG		Rhodophyta	Florideophyceae	Corallinales				0	0	0	0	0	0	0	0	0	1	0	0	0	0	0	0	0	0	0	0	0	0	0	0	0	0	0	0	0	0	0	0	0	0	0	0	0	0	0	0
6026f95352db63276d4db22e63af1112	TACTCTTTATTTAATTTTTGGGGCTTTTTCTGGTATAATTGGAGCTTGTGTTTCAATGCTAATTCGTATGGAATTAGCTCAACCGGGTAATAATTTATTATTAGGTAATCATCAAGTTTATAATGTTTTGATAACTGCTCATGGTGTTTTAATGATATTTTTTTTAGTTATGCCTGTTATGATTGGTGGATTTGGTAATTGATTTGTACCTATTATGATAGGTAGCCCTGACATG		Rhodophyta	Florideophyceae	Corallinales	Corallinaceae			0	0	0	0	0	0	0	0	0	1	0	0	0	0	0	0	0	0	0	0	0	0	0	0	0	0	0	0	0	0	0	0	0	0	0	0	0	0	0	0
619ce11611a91bd5f7b96afb9d047213	AACTCTTTATATTATTTTCGGTGGTATCGCTGGTGTAGCAGGTACCGCGTTATCGCTTTATATAAGGATTACCTTAGCACAACCAAATGGAAGTTTCCTAGAGTATAATCACCATTTTTATAATGTGGTTGTAACAGGTCACGCATTCATCATGATTTTCTTCATGGTTATGCCAATTCTAATTGGTGGTTTTGGTAATTGGTTTGTTCCATTAATGATTGGTGCGCCTGATATG		Bacillariophyta						0	0	0	0	0	0	0	0	0	1	0	0	0	0	0	0	0	0	0	0	0	0	0	0	0	0	0	0	0	0	0	0	0	0	0	0	0	0	0	0
624f28e2681e6fe03b5fa597bd2767b4	TACTCTTTATTTAATTTTTGGAGCTTTTTCTGGTATAATTGGAGCTTGTGTTTCAATGTTAATTCGTATGGAATTAGCTCAGCCGGGTAATAATTTATTATTAGGTAATCATCAAGTTTATAATGTTTTGATAACTGCGCATGGTGTTTTAATGATATTTTTTTTAGTTATGCCTGTTATGATAGGAGGTTTTGGAAATTGATTAGTACCTATTATGATAGGTAGTCCTGATATG		Rhodophyta	Florideophyceae	Corallinales	Corallinaceae			0	0	0	0	0	0	0	0	0	1	0	0	0	0	0	0	0	0	0	0	0	0	0	0	0	0	0	0	0	0	0	0	0	0	0	0	0	0	0	0
639e1a7878f49250a3802fac06641161	TACTCTTTATTTAATTTTTGGAGCTTTTTCTGGTATAATTGGAGCTTGTGTTTCAATGTTAATTCGTATGGAATTAGCTCAACCAGGTAATAATTTATTATTAGGTAACCATCAAGTTTATAATGTTTTGATAACTGCGCATGGTGTTTTAATGTTATTTTTTTAGTTATGCCTGTTATGATTGGTGGATTTGGTAATTGATTTGTACCTATTATGATTGGTAGTCCTGACATG		Rhodophyta	Florideophyceae	Corallinales	Corallinaceae			0	0	0	0	0	0	0	0	0	1	0	0	0	0	0	0	0	0	0	0	0	0	0	0	0	0	0	0	0	0	0	0	0	0	0	0	0	0	0	0
645127674c4a190c996236d7510fe103	TACTCTTTATTTAATTTTTGGAGCTTTTTCTGGTATAATTGGAGCTTGTGTTTCAATGTTAATTCGTATGGAATTAGCTCAACCAGGTAATAATTTATTATTAGGTAATCATCAAGTTTATAATGTTTTGATAACTGCGCATGCTGTTTTAATGATATTTTTTTTAGTTATGCCTGTTATGATTGGTGGATTTGGTAATTGATTTGTACCTATTATGATCGGTAGTCCTGACATG		Rhodophyta	Florideophyceae	Corallinales	Corallinaceae			0	0	0	0	0	0	0	0	0	1	0	0	0	0	0	0	0	0	0	0	0	0	0	0	0	0	0	0	0	0	0	0	0	0	0	0	0	0	0	0
652c343a437814d97d68bcd9efc07151	TACTCTTTATTTTTTATTTGGAATTTGGGCTGGATTTATTGGCTTAAGAATAAGATTATTAATTCGTTTAGAGTTAGGTGTTATTGGTTCTTTTATTGGTGATGAACATATTTATAATGTTTTAGTCACAGCTCATGCTTTTGTTATAATTTTCTTTATAGTAATACCAATTTCCATGGGTGGATTTGGAAATTGATTAATTCCTTTAATATTAGGTGTAGCAGATATG	Metazoa	Rotifera						0	0	0	0	0	0	0	0	0	1	0	0	0	0	0	0	0	0	0	0	0	0	0	0	0	1	0	0	0	0	0	0	0	0	0	0	0	0	0	0
657051358bd5d31038cd18cddb1e7d63	TACTCTTTATTTAATTTTTGGAGCTTTTTCTGGTATAATTGGAGCTTGTGTTTCAATGTTAATTCGTATGGAATTAGCTCAACCAGGTAATAATTTATTATTAGGTAATCATCAAGTTTATAATGTTTTGATAACTGCTCATGGTGTTTTAATGATATTTTTTTTAGTTATGCCTGTTATGATTGGTGGATTTGGTAATTGATTTGTACCTATTATGATAGGTAGCCCTGACATG		Rhodophyta	Florideophyceae	Corallinales	Corallinaceae	Jania		0	0	0	0	0	0	0	0	0	1	0	0	0	0	0	0	0	0	0	0	0	0	0	0	0	0	0	0	0	0	0	0	0	0	0	0	1	0	0	0
6570d63af6231f9b0259220fbb79547d	AACTTTATATATTATCTTCGGAGCAATTTCTGGTATTGCCGGAACAGCTCTATCGCTTTATATTCGAATAACTTTAGCACAGCCTAACTCAAGTTTTTTAGAGTATAATCATCATTTTTATAACGTAATTATTACCGGTCACGCATTACTTATGATTTTCTTCATGGTAATGCCTATTTTGATTGGTGGATTTGGAAACTGGTTTGTTCCATTAATGATTGGTGCGCCTGATATG		Bacillariophyta						0	0	0	0	0	0	0	0	0	1	0	0	0	0	0	0	0	0	0	0	0	0	0	0	0	0	0	0	0	0	0	0	0	0	0	0	0	0	0	0
66ab40fe8f78d97da72af151db9570db	TACTCTTTATTTAATTTTTGGAGCTTTTTCTGGTATAATTGGAGCTTGTGTTTCAATGTTAATTCGTATGGAATTAGCTCAGCCGGGTAATAATTTATTATTAGGTAATCATCAAATTTATAATGTTTTGATAACTGCTCATGGTGTTTTAATGATATTTTTTTTAGTTATGCCTGTTATGATTGGTGGATTTGGTAATTGATTTGTACCTATTATGATAGGTAGTCCTGACATG		Rhodophyta	Florideophyceae	Corallinales	Corallinaceae			0	0	0	0	0	0	0	0	0	1	0	0	0	0	0	0	0	0	0	0	0	0	0	0	0	0	0	0	0	0	0	0	0	0	0	0	0	0	0	0
675f4955bf7dd11b491bd8a2cfd88974	TACTCTTTATTTAATTTTTGGAGCTTTTTCTGGTATAATTGGAGCTTGTGTTTCAATGTTAATTCGTATGGAATTAGCTCAACCAGGTAATAATTTATTATTAGGTAATCATCAAGTTTATAATGTTTTGATAACTGCTCATGGTGTTCTAATGATATTTTTTTTAGTTATGCCTGTTATGATTGGTGGATTCGGTAATTGATTTGTACCTATTATGATAGGTAGCCCTGATATG		Rhodophyta	Florideophyceae	Corallinales	Corallinaceae			0	0	0	0	0	0	0	0	0	1	0	0	0	0	0	0	0	0	0	0	0	0	0	0	0	0	0	0	0	0	0	0	0	0	0	0	0	0	0	0
678c0df4c0bd5a095c5b399779f1073e	TACTCTTTATTTAATTTTTGGAGCTTTTTCTGGTATAATTGGAGCTTGTGTTTCAATGTTAATTCGTATGGAATTAGCTCAACCAGGTAATAATTTATTATTAGGTAATCATCAAGTTTATAATGTTTTGATAACTGCGCATGGTGTTTTAATGATATTTTTTTTAGTTATGCCTGTTATGATTGGTGCATTTGGTAATTGATTTGTACCTATTATGATCGGTAGTCCTGACATG		Rhodophyta	Florideophyceae	Corallinales	Corallinaceae			0	0	0	0	0	0	0	0	0	1	0	0	0	0	0	0	0	0	0	0	0	0	0	0	0	0	0	0	0	0	0	0	0	0	0	0	0	0	0	0
6880a82880e64cf1d99d1a7cd9f990ce	AACATTGTATTTAATTTTTGGTGGTATTTCTGGTGTAGCAGGTACCGCTTTATCTTTATACATTCGTTTAACATTATCTCACCCAGAAGGAAACTTCTTAGAGTATAATCATCACTTATATAATGTTATTGTAACAGGACATGCATTTGTTATGATTTTTTTTATGGTAATGCCTGTATTAATTGGTGGTTTCGGAAACTGGTTTGTTCCACTAATGATTGGAGCACCTGATATG		Bacillariophyta						0	0	0	0	0	0	0	0	0	1	0	1	0	0	0	0	1	0	0	0	0	0	0	0	0	0	0	0	0	0	0	0	0	0	0	0	0	0	0	0
689d7c084e955931ba29f1feb030cac2	TACTCTTTATTTAATTTTTGGAGCTTTTTCTGGTATAATTGGAGCTTGTGTTTCAATGTTAATTCGTATGGAATTAGCTCAGCCGGGTAATAATTTATTATTAGGTAATCATCAAATTTATAATGTTTTGATAACTGCGCATGGTGTTTTAATGATATTTTTTTTAGTTATGCCTGTTATGATTGGTGGATTTGGTAATTGATTTGTACCTATTATGATCGGTAGTCCTGACATG		Rhodophyta	Florideophyceae	Corallinales	Corallinaceae			0	0	0	0	0	0	0	0	0	1	0	0	0	0	0	0	0	0	0	0	0	0	0	0	0	0	0	0	0	0	0	0	0	0	0	0	0	0	0	0
6951bf036122ed20c170d74ea59f3e9d	TACTCTTTATTTAATTTTTGGAGCTTTTTCTGGTATAATAGGAGCTTGTGTTTCAATGTTAATTCGTATGGAATTAGCTCAACCAGGTAATAATTTATTATTAGGTAATCATCAAGTTTATAATGTTTTGATAACTGCGCATGGTGTTTTAATGATATTTTTTTTAGTTATGCCTGTTATGATTGGTGGATTTGGTAATTGATTTGTACCTATTATGATCGGTAGTCCTGACATG		Rhodophyta	Florideophyceae	Corallinales	Corallinaceae			0	0	0	0	0	0	0	0	0	1	0	0	0	0	0	0	0	0	0	0	0	0	0	0	0	0	0	0	0	0	0	0	0	0	0	0	0	0	0	0
6b70dd5c0ff02c8d9ed9298c39ba0a53	TACTTTGTATATTATCTTTGGTGCAATTTCTGGTATCGCAGGAACTGCTTTATCATTATATATTAGAATTACTTTATCTCAACCTAACGGTAGTTTTCTAGAGTATAACCATCATTTTTATAACGTAGTTATTACAGGTCATGCTATTCTTATGATCTTTTTTATGGTAATGCCTATTTTAATTGGTGGATTTGGTAATTGATTTGTACCTATTATGATCGGTAGTCCTGACATG		Bacillariophyta						0	0	0	0	0	0	0	0	0	1	0	0	0	0	0	0	0	0	0	0	0	0	0	0	0	0	0	0	0	0	0	0	0	0	0	0	0	0	0	0
6cdeabaee485b1698300a72c549e630c	TACTCTTTATTTAATTTTTGGAGCTTTTTCTGGTATAATTGGAGCTTGTGTTTCAATGTTAATTCGTATGGAATTAGCTCAACCAGGTAATAATTTATTATTAGGTAATCATCAAGTTTATAATGTTTTGATAACTGCGCATGGTGTTTTAATGATATTTTTTTTAGTTATGCCTGTTATGATTGGTGGATTTGGTACTTGATTTGTACCTATTATGATCGGTAGTCCTGACATG		Rhodophyta	Florideophyceae	Corallinales	Corallinaceae			0	0	0	0	0	0	0	0	0	1	0	0	0	0	0	0	0	0	0	0	0	0	0	0	0	0	0	0	0	0	0	0	0	0	0	0	0	0	0	0
6d61c3cdb9940f616fbfb69d869cea6f	TACTCTTTATTTAATTTTTGGAGCTTTTTCTGGTATAATTGGAGCTTGTGTTTCAATGTTAATTCGTATGGAATTAGCTCAACCAGGTAATAATTTATTATTAGGTAATCATCAAGTTTATAATGTTTTGATAACTGCTCATGGTGTTCTAATGATATTTTTTTTAGTTATGCCTGTTATGATTGGTGGATTTGGTAATTGATTTGTACCTATTATGATCGGTAGTCCTGACATG		Rhodophyta	Florideophyceae	Corallinales	Corallinaceae			0	0	0	0	0	0	0	0	0	1	0	0	0	0	0	0	0	0	0	0	0	0	0	0	0	0	0	0	0	0	0	0	0	0	0	0	0	0	0	0
6f16976ad3f4c49c5df25e70bacb37f4	TACTCTTTATTTAATTTTTGGAGCTTTTTCTGGTATAATTGGAGCTTGTGTTTCAATGTTAATTCGTATGGAATTAGCTCAGCCGGGTAATAATTTATTATTAGGTAACCATCAAGTTTATAATGTTTTGATAACTGCGCATGGTGTTTTAATGATATTTTTTTTAGTTATGCCTGTTATGATTGGTGGATTTGGTAATTGATTTGTACCTCTTATGATCGGTAGTCCTGACATG		Rhodophyta	Florideophyceae	Corallinales	Corallinaceae			0	0	0	0	0	0	0	0	0	1	0	0	0	0	0	0	0	0	0	0	0	0	0	0	0	0	0	0	0	0	0	0	0	0	0	0	0	0	0	0
6f7c1ea1fbf3b4baf7ce136cf0c4fca4	AACACTTTATTTAATTTTTGGAGCGTTTTCTGGTGTATTAGGAGCATGCATTTCAATGTTAATTCGTATGGAATTAGCTCAGCCTGGAAATCAATTATTATTAGGTAATCATCAAGTTTACAATGTTTTAATAACAGCACATGCTATTTTAATGATATTTTTTTTAGTTATGCCTGTTATGATAGGAGGTTTTGGAAATTGATTAGTACCTATTATGATCGGTAGTCCTGACATG		Rhodophyta	Florideophyceae	Corallinales				0	0	0	0	0	0	0	0	0	1	0	0	0	0	0	0	0	0	0	0	0	0	0	0	0	0	0	0	0	0	0	0	0	0	0	0	0	0	0	0
70bdef7400a11dffcbe5c79eb9e00a32	TACTCTTTATTTAATTTTTGGAGCTTTTTCTGGTATAATTGGAGCTTGTGTTTCAATGTTAATTCGTATGGAATTAGCTCAACCAGGGAATAATTTATTATTAGGTAATCATCAAGTTTATAATGTTTTGATAACTGCGCATGGTGTTTTAATGATATTTTTTTTAGTTATGCCTGTTATGATTGGTGGATTTGGTAATTGATTTGTACCTATTATGATCGGTAGTCCTGACATG		Rhodophyta	Florideophyceae	Corallinales	Corallinaceae			0	0	0	0	0	0	0	0	0	1	0	0	0	0	0	0	0	0	0	0	0	0	0	0	0	0	0	0	0	0	0	0	0	0	0	0	0	0	0	0
70f3df708ff6b7d83eac7e05468cb3d6	TACTCTTTATTTAATTTTTGGAGCTTTTTCTGGTATAATTGGAGCTTGTGTTTCAATGTTAATTCGTATGGAATTAGCTCAGCCGGGTAATAATTTATTATTAGGTAATCATCAAGTTTATAATGTTTTGATAACTGCGCATGCTGTTTTAATGATATTTTTTTTAGTTATGCCTGTTATGATTGGTGGATTTGGTAATTGATTTGTACCTATTATGATCGGTAGTCCTGACATG		Rhodophyta	Florideophyceae	Corallinales	Corallinaceae			0	0	0	0	0	0	0	0	0	1	0	0	0	0	0	0	0	0	0	0	0	0	0	0	0	0	0	0	0	0	0	0	0	0	0	0	0	0	0	0
714756cd893deac4edd2b6fdd6dee920	TACTCTTTATTTAATTTTTTGAGCTTTTTCTGGTATAATTGGAGCTTGTGTTTCAATGTTAATTCGTATGGAATTAGCTCAACCAGGTAATAATTTATTATTAGGTAATCATCAAGTTTATAATGTTTTGATAACTGCGCATGGTGTTTTAATGATATTTTTTTTAGTTATGCCTGTTATGATTGGTGGATTTGGTAATTGATTTGTACCTATTATGATAGGTAGCCCTGACATG		Rhodophyta	Florideophyceae	Corallinales	Corallinaceae			0	0	0	0	0	0	0	0	0	1	0	0	0	0	0	0	0	0	0	0	0	0	0	0	0	0	0	0	0	0	0	0	0	0	0	0	0	0	0	0
718ac0917c17f02e86d50a7062b8a61a	TACTCTTTATTTAATTTTTGGAGCTTTTTCTGGTATAATTGGAGCTTGTGTTTCAATGTTAATTCGTATGGAATTAGCTCAGCCTGGAAATCAATTATTATTAGGTAATCATCAAGTTTACAATGTTTTAATAACAGCACATGCTATTTTAATGATATTTTTTTTAGTTATGCCTGTTATGATTGGTGGATTTGGTAATTGATTTGTACCTATTATGATCGGTAGTCCTGACATG		Rhodophyta	Florideophyceae	Corallinales				0	0	0	0	0	0	0	0	0	1	0	0	0	0	0	0	0	0	0	0	0	0	0	0	0	0	0	0	0	0	0	0	0	0	0	0	0	0	0	0
71a28087c769185adf533be52e16c6e9	TACTCTTTATTTAATTTTTGGAGCGTTTTCTGGTGTATTAGGAGCATGCATTTCAATGTTAATTCGTATGGAATTAGCTCAGCCTGGAAATCAATTATTATTAGGTAATCATCAAGTTTACAATGTTTTAATAACAGCACATGCTATTTTAATGATATTTTTTTTAGTTATGCCTGTTATGATTGGTGGATTTGGTAATTGATTTGTACCTATTATGATCGGTAGTCCTGACATG		Rhodophyta	Florideophyceae	Corallinales				0	0	0	0	0	0	0	0	0	1	0	0	0	0	0	0	0	0	0	0	0	0	0	0	0	0	0	0	0	0	0	0	0	0	0	0	0	0	0	0
71ac7df5cc03e447e54f5e8808aa5a88	TACTCTTTATTTAATTTTTGGAGCTTTTTCTGGTATAATTGGAGCTTGTGTTTCAATGTTAATTCGTATGGAATTAGCTCAGCCGGGTAATAATTTATTATTAGGTAATCATCAAATTTATAATGTTTTGATAACTGCTCATGGTGTTTTAATGATATTTTTTTTAGTTATGCCTGTTATGATTGGTGGATTTGGTAATTGATTTGTACCTATTATGATCGGTAGTCCTGACATG		Rhodophyta	Florideophyceae	Corallinales	Corallinaceae			0	0	0	0	0	0	0	0	0	1	0	0	0	0	0	0	0	0	0	0	0	0	0	0	0	0	0	0	0	0	0	0	0	0	0	0	0	0	0	0
72c5e2f5137898b5e6eba960e0bd8bea	TACTCTTTATTTAATTTTTGGAGCTTTTTCTGGTATAATTGGAGCTTGTGTTTCAATGTTAATTCGTATGGAATTAGCTCAACCAGGTAATAATTTATTATTAGGTAATCATCAAGTTTATAATGTTTTGATAACTGCGCATGGTGTTTTAATGATATTTTTTTTAGTTATGCCTGTTATGATTGGTGGATCTGGTAATTGATTTGTACCTATTATGATCGGTAGTCCTGACATG		Rhodophyta	Florideophyceae	Corallinales	Corallinaceae			0	0	0	0	0	0	0	0	0	1	0	0	0	0	0	0	0	0	0	0	0	0	0	0	0	0	0	0	0	0	0	0	0	0	0	0	0	0	0	0
731d93dc252444b724a803d028b26854	TACTCTTTATTTAATTTTTGGAGCTTTTTCTGGTATAATTGGAGCTTGTGTTTCAATGTTAATTCGTATGGAATTAGCTCAGCCGGGTAATAATTTATTATTAGGGAATCATCAAATTTATAATGTTTTGATAACTGCTCATGGTGTTTTAATGATATTTTTTTTAGTTATGCCTGTTATGATTGGTGGATTTGGTAATTGATTTGTACCTCTTATGATAGGTAGCCCTGACATG		Rhodophyta	Florideophyceae	Corallinales	Corallinaceae			0	0	0	0	0	0	0	0	0	1	0	0	0	0	0	0	0	0	0	0	0	0	0	0	0	0	0	0	0	0	0	0	0	0	0	0	0	0	0	0
74488725dcce21df5dc00a5109b406e2	TACTCTTTATTTAATTTTTGGTGCGATTTCAGGAGTTGCTGGAACAGCATTATCTATTTATATTCGATCAACATTAGCACAACCTAATTCTAGTTTTTTAGAATACAATCATCATTTATATAATGTTATTGTTACAGGGCATGCTTTAGTGATGGTTTTTTTTGTTGTAATGCCTATTTTAATTGGAGGATTTGGTAATTGGTTTGTACCTCTTATGATAGGAGCTCCAGATATG		Bacillariophyta						0	0	0	0	0	0	0	0	0	1	0	0	0	0	0	0	0	0	0	0	0	0	0	0	0	0	0	0	0	0	0	0	0	0	0	0	0	0	0	0
76daefb8caf8b3f6da973fcf11579114	TACTCTTTATTTAATTTTTGGAGCTTTTTCTGGTATAATTGGAGCTTGTGTTTCAATGTTAATTCGTATGGAATTAGCTCAGCCTGGAAATCAATTATTATTAGGTAATCATCAAGTTTACAATGTTTTAATAACAGCACATGCTATTTTAATGATATTTTTTTTAGTTATGCCTGTTATGATAGGAGGTTTTGGAAATTGATTAGTACCTATTATGATCGGTAGTCCTGACATG		Rhodophyta	Florideophyceae	Corallinales				0	0	0	0	0	0	0	0	0	1	0	0	0	0	0	0	0	0	0	0	0	0	0	0	0	0	0	0	0	0	0	0	0	0	0	0	0	0	0	0
78a0b8932536842c37d1728a41d824f4	TACTCTTTATTTAATTTTTGGAGCTTTTTCTGGTATAATTGGAGCTTGTGTTTCAATGTTAATTCGTATGGAATTAGCTCAGCCGGGTAATAATTTATTATTAGGTAATCATCAAATTTATAATGTTTTGATAACTGCGCATGGTGTTTTAATGATATTTTTTTTAGTTATGCCTGTTATGATTGGTGGATTTGGTAATTGATTTGTACCTCTTATGATCGGTAGTCCTGACATG		Rhodophyta	Florideophyceae	Corallinales	Corallinaceae			0	0	0	0	0	0	0	0	0	1	0	0	0	0	0	0	0	0	0	0	0	0	0	0	0	0	0	0	0	0	0	0	0	0	0	0	0	0	0	0
7a2ca9fc166d21b742c2ac76d2ccd684	TACTCTTTATTTAATTTTTGGAGCTTTTTCTGGTATAATTGGAGCTTGTGTTTCAATGTTAATTCGTATGGAATTAGCTCAACCAGGTAATAATTTATTATTAGGTAATCATCAAGTTTATAATGTTTTGATAACTGCTCATGGTGTTTTAATGATTTTTTTTTTTGTTATGCCAGTTATGATTGGTGGTTTTGGTAATTGATTTGTTCCTTTAATGCTGGGTGCGCCTGATATG		Rhodophyta	Florideophyceae	Corallinales				0	0	0	0	0	0	0	0	0	1	0	0	0	0	0	0	0	0	0	0	0	0	0	0	0	0	0	0	0	0	0	0	0	0	0	0	0	0	0	0
7cb7749d365c776e78252a48963a249a	TACTTTTTATTTAATTTTTGGAGCTTTTTCTGATATAATTGGAGCTTGTGTTTCAATTTTAATTCGTATGGAATTAGCTCAACCAGGTAATAATTCATTGTTAGGTAATCATCAAGTTTATAATGTTTTGATAACTGTTCATGGTGTTTTAATGATATTTTTTTAGTTATGCCTGTTATGATTGGTGGATTTGGTAATTGATTTGTACCTATTATGATCGGTAGTCCTGACATG		Rhodophyta	Florideophyceae	Corallinales	Corallinaceae			0	0	0	0	0	0	0	0	0	1	0	0	0	0	0	0	0	0	0	0	0	0	0	0	0	0	0	0	0	0	0	0	0	0	0	0	0	0	0	0
7ce0c600d0e61464730fe0cadca005bc	AACTTTGTATTTACTCTTTGGAGCTGTTTCAGGTATTATAGGAACAACACTTTCGGTATTAATTCGTATGGAATTAGCTCAACCAGGTAATAATTTATTATTAGGTAATCATCAAGTTTATAATGTTTTGATAACTGCGCATGGTGTTTTAATGATATTTTTTTTAGTTATGCCTGTTATGATTGGTGGATTTGGTAATTGATTTGTACCTATTATGATCGGTAGTCCTGACATG		Rhodophyta	Florideophyceae	Corallinales				0	0	0	0	0	0	0	0	0	1	0	0	0	0	0	0	0	0	0	0	0	0	0	0	0	0	0	0	0	0	0	0	0	0	0	0	0	0	0	0
7d747eafc9d697706ab2483a5f4ba965	TACTCTTTATTTAATCTTCGGTGCATTCTCAGGAATTTTAGGTGGATGTATGTCAATGTTGATTCGTATGGAGTTGGCCCAACCTGGTAATCATTTACTTTTAGGTAATCACCAAATTTACAATGTTCTTATAACGGCTCATGCATTCCTTATGATCTTTTTTATGGTTATGCCAGTAATGATTGGAGGTTTTGGTAATTGATTAGTTCCTATAATGATTGGTAGTCCGGATATG		Rhodophyta	Florideophyceae	Gigartinales				0	0	0	0	0	0	0	0	0	1	0	0	0	0	0	0	0	0	0	0	0	0	0	0	0	0	0	0	0	0	0	0	0	0	0	0	0	0	0	0
7d9892d5f1cfdf62d05ef8064a929e2a	TACTCTTTATTTAATTTTTGGAGCGTTTTCTGGTGTATTAGGAGCATGCATTTCAATGTTAATTCGTATGGAATTAGCTCAGCCTGGAAATCAATTATTATTAGGTAATCATCAAGTTTACAATGTTTTAATAACAGCACATGCTATTTTAATGATATTTTTTTTAGTTATGCCTGTTATGATAGGAGGTTTTGGAAATTGATTAGTACCTATTATGATAGGTAGTCCTGATATG		Rhodophyta	Florideophyceae	Corallinales				0	0	0	0	0	0	0	0	0	1	0	0	0	0	0	0	0	0	0	0	0	0	0	0	0	0	0	0	0	0	0	0	0	0	0	0	0	0	0	0
7e3276381d02d1d0a04242df86b2173e	AACACTTTATTTAATTTTTGGAGCTTTTTCTGGTATAATTGGAGCTTGTGTTTCAATGTTAATTCGTATGGAATTAGCTCAACCAGGTAATAATTTATTATTAGGTAATCATCAAGTTTATCATGTTTTGATAACTGCGCATGGTGTTTTAATGATATTTTTTTTAGTTATGCCTGTTATGATTGGTGGATTTGGTAATTGATTTGTACCTATTATGATCGGTAGTCCTGACATG		Rhodophyta	Florideophyceae	Corallinales	Corallinaceae			0	0	0	0	0	0	0	0	0	1	0	0	0	0	0	0	0	0	0	0	0	0	0	0	0	0	0	0	0	0	0	0	0	0	0	0	0	0	0	0
7fe90d6b820906023fb962d7a4e07dc8	TACTCTTTATTTAATTTTTGGAGCTTTTTCTGGTATAATTGGAGCTTGTGTTTCAATGTTAATTCGTATGGAATTAGCTCAACCAGGTAATAATTTATTATTAGGTAATCATCAAATTTATAATGTTTTGATAACTGCTCATGGTGTTTTAATGATATTTTTTTTAGTTATGCCTGTTATGATAGGAGGTTTTGGAAATTGATTAGTACCTATTATGATAGGTAGTCCTGATATG		Rhodophyta	Florideophyceae	Corallinales	Corallinaceae			0	0	0	0	0	0	0	0	0	1	0	0	0	0	0	0	0	0	0	0	0	0	0	0	0	0	0	0	0	0	0	0	0	0	0	0	0	0	0	0
80b1f5727d37de282d8b13280511aa19	AACACTTTATTTAATTTTTGGAGCTTTTTCTGGTATAATTGGAGCTTGTGTTTCAATGTTAATTCGTATGGAATTAGCTCAACCAGGTAATAATTTATTATTAGGTAATCATCAAGTTTATAATGTTTTGATAACTGCGCATGGTGTTTTAATGATATTTTTTTTAGTTATGCCTGTTATGATAGGAGGTTTTGGAAATTGATTAGTACCTATTATGATAGGTAGTCCTGATATG		Rhodophyta	Florideophyceae	Corallinales	Corallinaceae			0	0	0	0	0	0	0	0	0	1	0	0	0	0	0	0	0	0	0	0	0	0	0	0	0	0	0	0	0	0	0	0	0	0	0	0	0	0	0	0
8147376e87e4ef882a60083de97437e2	TACTCTTTATTTAATTTTTGGAGCTTTTTCTGGTATAATTGGAGCTTGTGTTTCAATGTTAATTCGTATGGAATTAGCTCAGCCGGGTAATAATTTATTATTAGGTAATCATCAAGTTTATAATGTTTTGATAACTGCGCATGGTGTTTTAATGATATTTTTTTTAGTGATGCCTGCTTTAATTGGTGGTTTTGGTAATTGGTTTGTTCCATTAATGATTGGAGCGCCTGACATG		Rhodophyta	Florideophyceae	Corallinales				0	0	0	0	0	0	0	0	0	1	0	0	0	0	0	0	0	0	0	0	0	0	0	0	0	0	0	0	0	0	0	0	0	0	0	0	0	0	0	0
81a020629d9f060b0ca9ad85c339aa6b	AACACTTTATTTAATTTTTGGAGCGTTTTCTGGTGTATTAGGAGCATGCATTTCAATGTTAATTCGTATGGAATTAGCTCAGCCTGGAAATCAATTATTATTAGGTAATCATCAAGTTTACAATGTTTTAATAACAGCACATGCTATTTTAATGATATTTTTTTTAGTTATGCCTGTTATGATTGGTGGATTTGGTAATTGATTTGTACCTATTATGATCGGTAGTCCTGACATG		Rhodophyta	Florideophyceae	Corallinales				0	0	0	0	0	0	0	0	0	1	0	0	0	0	0	0	0	0	0	0	0	0	0	0	0	0	0	0	0	0	0	0	0	0	0	0	0	0	0	0
81b6260d51b62ec33e601ef3395dd770	TACTCTTTATTTAATTTTTGGAGCTTTTTCTGGTATAATTGGAGCTTGTGTTTCAATGTTAATTCGTATGGAATTAGCTCAACCAGGTAATAATTTATTATTAGGTAATCATCAAATTTATAATGTTTTGATAACTGCTCATGGTGTTTTAATGATATTTTTTTTAGTTATGCCTGTTATGATTGGTGGATTTGGTAATTGATTTGTACCTATTATGATCGGTAGTCCTGACATG		Rhodophyta	Florideophyceae	Corallinales	Corallinaceae			0	0	0	0	0	0	0	0	0	1	0	0	0	0	0	0	0	0	0	0	0	0	0	0	0	0	0	0	0	0	0	0	0	0	0	0	0	0	0	0
8447897b61f39d87ee1835fb1d93870e	TACTCTTTATTTAATTTTTGGAGCTTTTTCTGGTATAATTGGAGCTTGTGTTTCAATGTTAATTCGTATGGAATTAGCTCAACCAGGTAATAATTTATTATTAGGTAACCATCAAGTTTATAATGTTTTGATAACTGCGCATGGTGTTTTAATGATATTTTTTTTAGTTATGCCTGTTATGATTGGTGGATTTGGTAATTGATTTGTACCTCTTATGATCGGTAGTCCTGACATG		Rhodophyta	Florideophyceae	Corallinales	Corallinaceae			0	0	0	0	0	0	0	0	0	1	0	0	0	0	0	0	0	0	0	0	0	0	0	0	0	0	0	0	0	0	0	0	0	0	0	0	0	1	0	0
8495350c5ab2dcefff9bf00d866b1ae5	TATTCTTTATTTAAGTTTTTGCTTTTTCTGGTATAATTGGTGAATGTATTTCAATTTTAATTCGTATGGAATTAGCCCAACCAGGTAATAATTTATTATTAGGTAATCATCAAGTTTATAATGTTTTAACATATGCTCCTGGTGTTTTAATGATGTTTTTTAGTTATGTCTGCTATGATTAGTGGTTCTGGTAATTGATTTGTGCCTATTATGATAGGTAGTCCTGATATG		Rhodophyta	Florideophyceae	Corallinales				0	0	0	0	0	0	0	0	0	1	0	0	0	0	0	0	0	0	0	0	0	0	0	0	0	0	0	0	0	0	0	0	0	0	0	0	0	0	0	0
84d2c676ca0a27d85d5a42558f44db1a	AACACTTTATTTAATTTTTGGAGCGTTTTCTGGTGTATTAGGAGCATGTATTTCAATGTTAATTCGTATGGAATTAGCTCAGCCTGGAAATCAATTATTATTAGGTAACCATCAAGTTTATAATGTTTTGATAACTGCGCATGGTGTTTTAATGATATTTTTTTTAGTTATGCCTGTTATGATTGGTGGATTTGGTAATTGATTTGTACCTATTATGATCGGTAGTCCTGACATG		Rhodophyta	Florideophyceae	Corallinales				0	0	0	0	0	0	0	0	0	1	0	0	0	0	0	0	0	0	0	0	0	0	0	0	0	0	0	0	0	0	0	0	0	0	0	0	0	0	0	0
85fa31e7d0482443bd2731df3504a815	TACTCTTTATTTAATTTTTGGAGCGTTTTCTGGTGTATTAGGAGCATGTATTTCAATGTTAATTCGTATGGAATTAGCTCAGCCTGGAAATCAATTATTATTAGGTAATCATCAAGTTTACAATGTTTTAATAACAGCACATGCTATTTTAATGATATTTTTTTTAGTTATGCCTGTTATGATTGGTGGATTTGGTAATTGATTTGTACCTATTATGATCGGTAGTCCTGACATG		Rhodophyta	Florideophyceae	Corallinales				0	0	0	0	0	0	0	0	0	1	0	0	0	0	0	0	0	0	0	0	0	0	0	0	0	0	0	0	0	0	0	0	0	0	0	0	0	0	0	0
868a4b74be417321c04a6fe5f0ad57cd	TACTCTTTATTTAATTTTTGGAGCTTTTTCTGTTATAATTGGAGCTTGTGTTTCAATGTTAATTCGTATGGAATTAGCTCAACCAGGTAATAATTTATTATTAGGTAATCATCAAGTTTATAATGTTTTGATAACTGCGCATGGTGTTTTAATGATATTTTTTTTAGTTATGCCTGTTATGATTGGTGGATTTGGTAATTGATTTGTACCTATTATGATAGGTAGCCCTGACATG		Rhodophyta	Florideophyceae	Corallinales	Corallinaceae			0	0	0	0	0	0	0	0	0	1	0	0	0	0	0	0	0	0	0	0	0	0	0	0	0	0	0	0	0	0	0	0	0	0	0	0	0	0	0	0
86db829afee4c61dffe211e5e5ff2ba1	AACCCTTTACTTAATTTTTGGAGCTTTTTCTGGTATAATTGGAGCTTGTGTTTCAATGTTAATTCGTATGGAATTAGCTCAGCCGGGTAATAATTTATTATTAGGTAATCATCAAATTTATAATGTTTTGATAACTGCTCATGGTGTTTTAATGATATTTTTTTTAGTTATGCCTGTTATGATTGGTGGATTTGGTAATTGATTTGTACCTATTATGATCGGTAGTCCTGACATG		Rhodophyta	Florideophyceae	Corallinales	Corallinaceae			0	0	0	0	0	0	0	0	0	1	0	0	0	0	0	0	0	0	0	0	0	0	0	0	0	0	0	0	0	0	0	0	0	0	0	0	0	0	0	0
878534dc5306f873f1c2f1357b6f11f0	AACCCTTTACTTAATTTTTGGTGCTTTTTCTGGTATAATTGGAGCTTGTGTTTCAATGTTAATTCGTATGGAATTAGCTCAGCCGGGTAATAATTTATTATTAGGTAATCATCAAATTTATAATGTTTTGATAACTGCTCATGGTGTTTTAATGATATTTTTTTTAGTTATGCCTGTTATGATTGGTGGATTTGGTAATTGATTTGTACCTATTATGATCGGTAGTCCTGACATG		Rhodophyta	Florideophyceae	Corallinales	Corallinaceae			0	0	0	0	0	0	0	0	0	1	0	0	0	0	0	0	0	0	0	0	0	0	0	0	0	0	0	0	0	0	0	0	0	0	0	0	0	0	0	0
8992f86c0a892dc8643ea3ab9b650a2c	TACTCTTTATTTAATTTTTGGAGCTTTTTCTGGTATAATTGGAGCTTGTGTTTCAATGTTAATTCGTATGGAATTAGCTCAGCCGGGTAATAATTTATTATTAGGTAATCATCAAGTTTATAATGTTTTGATAACTGCGCATGGTGTTTTAATGATATTTTTTTTAGTTATGCCTGTTATGATTGGTGGATTTGGTAATTGATTTGTACCTATTATGATCGGTAGTCCTGACATG		Rhodophyta	Florideophyceae	Corallinales	Corallinaceae			0	0	0	0	0	0	0	0	0	1	0	0	0	0	0	0	0	0	0	0	0	0	0	0	0	0	0	0	0	0	0	0	0	0	0	0	0	0	0	0
8a45fcb0fd31f8f0bd76aff50c87963d	TACTCTTTATTTAATTTTTGGAGCTTTTTCTGGTATAATTGGAGCTTGTGTTTCAATGTTAATTCGTATGGAATTAGCTCAACCAGGTAATAATTTATTATTAGGTAATCATCAAGTTTATAATGTTTTGATAACTGCGCATGGTGTTTTAATGATATTTTTTAGTTATGCCTGTTATGATTAGTGGATTTGGATAGGTAGCCCTGACATG		Rhodophyta						0	0	0	0	0	0	0	0	0	1	0	0	0	0	0	0	0	0	0	0	0	0	0	0	0	0	0	0	0	0	0	0	0	0	0	0	0	0	0	0
8a5727c846d8227451b257c49c4b3df0	TACTCTTTATTTAATTTTTGGAGCTTTTTCTGGTATAATTGGAGCTTGTGTTTCAATGTTAATTCGTATGGAATTAGCTCAGCCGGGTAATAATTTATTATTAGGTAATCATCAAATTTATAATGTTTTGATAACTGCTCATGGTGTTTTAATGATATTTTTTTTAGTTATGCCTGTTATGATAGGAGGTTTTGGAAATTGATTAGTACCTATTATGATAGGTAGTCCTGATATG		Rhodophyta	Florideophyceae	Corallinales	Corallinaceae			0	0	0	0	0	0	0	0	0	1	0	0	0	0	0	0	0	0	0	0	0	0	0	0	0	0	0	0	0	0	0	0	0	0	0	0	0	0	0	0
8b1b92227ef847ad62cd1fedbe38032b	TACTCTTTATTTAATTTTTTGAGCTTTTTCTGGTATAATTGGAGCTTGTGTTTCAATGTTAATTCGTATGGAATTAGCTCAACCAGGTAATAATTTATTATTAGGTAATCATCAAGTTTATAATGTTTTGATAACTGCGCATGGTGTTTTAATGATATTTTTTTTAGTTATGCCTGTTATGATTGGTGGATTTGGTAATTGATTTGTACCTATTATGATCGGTAGTCCTGACATG		Rhodophyta	Florideophyceae	Corallinales	Corallinaceae			0	0	0	0	0	0	0	0	0	1	0	0	0	0	0	0	0	0	0	0	0	0	0	0	0	0	0	0	0	0	0	0	0	0	0	0	0	0	0	0
8b1f8528eaf4cf90c2ceb8741155e795	TACTCTTTATTTAATTTTTGGAGCTTTTTCTGGTATAATTGGAGCTTGTGTTTCAATGTTAATTCGTATGGAATTAGCTCAACCAGGTAATAATTTATTATTAGGTAATCATCAAATTTATAATGTTTTGATAACTGCTCATGGTGTTTTAATGATATTTTTTTTAGTTATGCCTGTTATGATTGGTGGATTTGGTAATTGATTTGTACCTCTTATGATAGGTAGCCCTGACATG		Rhodophyta	Florideophyceae	Corallinales	Corallinaceae			0	0	0	0	0	0	0	0	0	1	0	0	0	0	0	0	0	0	0	0	0	0	0	0	0	0	0	0	0	0	0	0	0	0	0	0	0	0	0	0
8b4568d8d066775cee351d95954b6ecf	TACTCTTTATTTAATTTTTGGAGCTTTTTCTGGTATAATTGGAGCTTGTGTTTCAATGTTAATTCGTATGGAATTAGCTCAACCAGGTAATAATTTATTATTAGGTAACCATCAAGTTTATAATGTTTTGATAACTGCGCATGCTGTTTTAATGATATTTTTTTTAGTTATGCCTGTTATGATTGGTGGATTTGGTAATTGATTTGTACCTATTATGATCGGTAGTCCTGACATG		Rhodophyta	Florideophyceae	Corallinales	Corallinaceae			0	0	0	0	0	0	0	0	0	1	0	0	0	0	0	0	0	0	0	0	0	0	0	0	0	0	0	0	0	0	0	0	0	0	0	0	0	1	0	0
8d948dc9a511415deec4502424395086	AACACTTTATTTAATTTTTGGAGCGTTTTCTGGTGTATTAGGAGCATGCATTTCAATGTTAATTCGTATGGAATTAGCTCAGCCTGGAAATCAATTATTATTAGGTAATCATCAAGTTTACAATGTTTTAATAACAGCACATGCTATTTTAATGATATTTTTTTTAGTTATGCCTGTTATGATTGGTGGATTTGGTAATTGATTTGTACCTATTATGATAGGTAGCCCTGACATG		Rhodophyta	Florideophyceae	Corallinales				0	0	0	0	0	0	0	0	0	1	0	0	0	0	0	0	0	0	0	0	0	0	0	0	0	0	0	0	0	0	0	0	0	0	0	0	0	0	0	0
8dabc2883918124e455c9d0b19f48b4d	TACGTTGTATCTTATTTTTGGTGCAGTGTCTGGTGTAGCAGGTACCGCATTATCTTTATATATTCGAATAACATTATCACAACCTAATAATGATTTTTTAGCTTACAACCATCATTTTTACAATGTTGTTGTTACAGGCCATGCTTTTGTTATGATTTTTTTCATGGTTATGCCTACACTAATCGGAGGTTTTGGTAACTGGTTTGTGCCTTTAATGATAGGTGCACCTGATATG	Metazoa	Mollusca						0	0	0	0	0	0	0	0	0	1	0	0	0	0	0	0	0	0	0	0	0	0	0	0	0	0	0	0	0	0	0	0	0	0	0	0	0	0	0	0
9048b6e5e500a90833443a461e71f792	AACACTTTATTTAATTTTTGGAGCGTTTTCTGGTGTATTAGGAGCATGTATTTCAATGTTAATTCGTATGGAATTAGCTCAGCCTGGAAATCAATTATTATTAGGTAATCATCAAGTTTACAATGTTTTAATAACAGCACATGCTATTTTAATGATATTTTTTTTAGTTATGCCTGTTATGATTGGTGGATTTGGTAATTGATTTGTACCTATTATGATAGGTAGCCCTGACATG		Rhodophyta	Florideophyceae	Corallinales				0	0	0	0	0	0	0	0	0	1	0	0	0	0	0	0	0	0	0	0	0	0	0	0	0	0	0	0	0	0	0	0	0	0	0	0	0	0	0	0
9103e4c4e036b67b885d4330531cf58c	GACCCTATATTTTGTATTTGGAGCTTTTTCTGGTATAATTGGAGCTTGTGTTTCAATGTTAATTCGTATGGAATTAGCTCAACCAGGTAATAATTTATTATTAGGTAACCATCAAGTTTATAATGTTTTGATAACTGCGCATGGTGTTTTAATGATATTTTTTTTAGTTATGCCTGTTATGATTGGTGGATTTGGTAATTGATTTGTACCTATTATGATAGGTAGCCCTGACATG		Rhodophyta	Florideophyceae	Corallinales	Corallinaceae			0	0	0	0	0	0	0	0	0	1	0	0	0	0	0	0	0	0	0	0	0	0	0	0	0	0	0	0	0	0	0	0	0	0	0	0	0	0	0	0
91badd6f687885a2579bf0c6dbc6b2f4	TACTCTTTATTTAATTTTTGGAGCTTTTTCTGGTATAATTGGAGCTTGTGTTTCAATGTTAATTCGTATGGAATTAGCTCAACCAGGGAATAATTTATTATTAGGTAATCATCAAGTTTATAATGTTTTGATAACTGCGCATGGTGTTTTAATGATATTTTTTTTAGTTATGCCTGTTATGATTGGTGGATTTGGTAATTGATTTGTACCTATTATGATAGGTAGCCCTGACATG		Rhodophyta	Florideophyceae	Corallinales	Corallinaceae			0	0	0	0	0	0	0	0	0	1	0	0	0	0	0	0	0	0	0	0	0	0	0	0	0	0	0	0	0	0	0	0	0	0	0	0	0	0	0	0
9271fbffce00befc60f60cdd92236d20	TACTCTTTATTTAATTTTTGGAGCTTTTTCTGGTATTGCAGGAACTGCTTTATCACTTTACATTCGAATTACTCTAGCTCAACCAAATGGAAGTTTCTTAGAATATAATCACCATTTTTATAATGTGATTATTACTGGACATGCTATTCTTATGATTTTTTTCATGGTGATGCCTATTCTAATTGGTGGTTTTGGTAATTGGTTCGTACCATTAATGATCGGAGCGCCGGATATG		Bacillariophyta						0	0	0	0	0	0	0	0	0	1	0	0	0	0	0	0	0	0	0	0	0	0	0	0	0	0	0	0	0	0	0	0	0	0	0	0	0	0	0	0
93a4f6f86875a9defb1e66bd1ef8250c	TACATTATATTTAATTTTTGCGTTTATTGCCGGATTAATTGGTACATTTTTATCAGTTATTGTTAGATTAGAATTATCAAATGTAGGTCCAACTGTTTTAGATTATAATCATCAAGTGTATAATGTTATAATTACTGCTCATGGTTTAATTATGATTTTTTTTTTAGTAATGCCTGCATTAATGGGTGGTTTTGGTAATTGATTTGTACCTTTAATGATTGGAGCTCCAGATAT		Discosea						0	0	0	0	0	0	0	0	0	1	0	0	0	0	0	0	0	0	0	0	0	0	0	0	0	0	0	0	0	0	0	0	0	0	0	0	0	0	0	0
93e928ffd5372bfa2ecdc25552b62d2d	TACTCTTTATTTAATTTTTGGAGCTTTTTCTGGTATAATTGGAGCTTGTGTTTCAATGTTAATTCGTATGGAATTAGCTCAGCCGGGTAATAATTTATTATTAGGTAATCATCAAGTTTATAATGTTTTGATAACTGCGCATGGTGTTTTAATGATATTTTTTTTAGTTATGCCTGTTATGATTGGTGCATTTGGTAATTGATTTGTACCTATTATGATCGGTAGTCCTGACATG		Rhodophyta	Florideophyceae	Corallinales	Corallinaceae			0	0	0	0	0	0	0	0	0	1	0	0	0	0	0	0	0	0	0	0	0	0	0	0	0	0	0	0	0	0	0	0	0	0	0	0	0	0	0	0
941b9b24b703a428c5ff45017892640c	TACTCTTTATTTAATTTTTGGAGCTTTTTCTGGTATAATTGGAGCTTGTGTTTCAATGTTAATTCGTATGGAATTAGCTCAACCAGGTAATAATTTATTATTAGGTAATCATCAAGTTTATAATGTTTTGATAACTGCGCATGGTGTTTTAATGATTTTCTTTATAGTGATGCCCATTCTAATTGGAGGATTTGGGAACTGGCTAGTCCCTTTAATGATTGGAAGACCAGATATA		Rhodophyta						0	0	0	0	0	0	0	0	0	1	0	0	0	0	0	0	0	0	0	0	0	0	0	0	0	0	0	0	0	0	0	0	0	0	0	0	0	0	0	0
954b24b20589dfa07bf92d981de0a3fe	TACTCTTTATTTAATTTTTGGAGCTTTTTCTGGTATAATTGGAGCTTGTGTTTCAATGTTAATTCGTATGGAATTAGCTCAACCAGGTAATAATTTATTATTAGGTAATCATCAAGTTTATAATGTTTTGATAACTGCTCATGGTGTTTTAATGATATTTTTTTTAGTTATGCCTGTTATGATTGGTGGATTTGGGAACTGGCTAGTCCCTTTAATGATTGGAAGACCAGATATA		Rhodophyta	Florideophyceae	Corallinales				0	0	0	0	0	0	0	0	0	1	0	0	0	0	0	0	0	0	0	0	0	0	0	0	0	0	0	0	0	0	0	0	0	0	0	0	0	0	0	0
96d1d62e63feafd0a94f6e8fdc2745c6	AACTTTGTATTTACTCTTTGGAGCTGTTTCAGGTATTATAGGAACAACACTTTCGGTATTAATTCGTATGGAATTAGCTCAACCAGGTAATAATTTATTATTAGGTAACCATCAAGTTTATAATGTTTTGATAACTGCGCATGGTGTTTTAATGATATTTTTTTTAGTTATGCCTGTTATGATTGGTGGATTTGGTAATTGATTTGTACCTATTATGATCGGTAGTCCTGACATG		Rhodophyta	Florideophyceae	Corallinales				0	0	0	0	0	0	0	0	0	1	0	0	0	0	0	0	0	0	0	0	0	0	0	0	0	0	0	0	0	0	0	0	0	0	0	0	0	0	0	0
981e207628c816703eeda4d3da9f6e9e	TACTCTTTATTTAATTTTTGGAGCTTTTGCTGGTATAATTGGAGCTTGTGTTTCAATGTTAATTCGTATGGAATTAGCTCAACCAGGTAATAATTTATTATTAGGTAATCATCAAGTTTATAATGTTTTGATAACTGCGCATGGTGTTTTAATGATATTTTTTTTAGTTATGCCTGTTATGATTGGTGGATTTGGTAATTGATTTGTACCTATTATGATCGGTAGTCCTGACATG		Rhodophyta	Florideophyceae	Corallinales	Corallinaceae			0	0	0	0	0	0	0	0	0	1	0	0	0	0	0	0	0	0	0	0	0	0	0	0	0	0	0	0	0	0	0	0	0	0	0	0	0	0	0	0
98c742fe6f3084caec42d827590724b0	ACTTTTATACCTGATTTTTGCCGCATTTTCAGGTGTTTTAGGAACTTTTTTTTCACTGCTTATTCGTATGGAATTAGCTCAACCTGGTGATGGCATACTCGGCGGTAACTACCAATTATATAATGTGATTATAACCGCTCATGCTTTCTTGATGATCTTTTTTATGGTTATGCCTGCCTTGATCGGCGGATTTGGTAACTGGTTCGTACCGATCATGATTGGTGCGCCCGATATG	Viridiplantae	Chlorophyta	Ulvophyceae	Bryopsidales	Ostreobiaceae	Ostreobium	Ostreobium quekettii	0	0	0	0	0	0	0	0	0	1	0	0	0	0	0	0	0	0	0	0	0	0	0	0	0	0	0	0	0	0	0	0	0	0	0	0	0	0	0	0
99eac61c3cc22b4d1a95bd0ffcd0115c	AACACTTTATTTAATTTTTGGAGCTTTTTCTGGTATAATTGGAGCTTGTGTTTCAATGTTAATTCGTATGGAATTAGCTCAACCAGGTAATAATTTATTATTAGGTAATCATCAAGTTTATAATGTTTTGATAACTGCTCATGGTGTTTTAATGATATTTTTTTTAGTTATGCCTGTTATGATTGGTGGATTTGGTAATTGATTTGTACCTATTATGATAGGTAGCCCTGACATG		Rhodophyta	Florideophyceae	Corallinales	Corallinaceae			0	0	0	0	0	0	0	0	0	1	0	0	0	0	0	0	0	0	0	0	0	0	0	0	0	0	0	0	0	0	0	0	0	0	0	0	0	0	0	0
9a18d792e39f67dad306946c95d6fb01	AACTCTTTATATTATCTTTGGTGGTATTGCTGGTGTAGCAGGTACCGCTTTATCACTTTATATCAGACTTACTTTAGCACAACCAAATGGAAGTTTTCTAGAATATAATCACCATTTTTATAATGTGGTTGTAACAGGTCACGCATTCGTGATGATTTTTTTCATGGTTATGCCAATTTTAATTGGTGGTTTTGGTAACTGGTTTGTTCCATTAATGATTGGTGCGCCTGATATG		Bacillariophyta						0	0	0	0	0	0	0	0	0	1	0	0	0	0	0	0	0	0	0	0	0	0	0	0	0	0	0	0	0	0	0	0	0	0	0	0	0	0	0	0
9abca7d1d182187ca21a0c1ba19726f7	TACTTTATATATTATCTTTGGAGCAATTTCTGGTATCGCAGGAACTGCTTTATCACTTTATATTCGAATTACTTTATCTCAACCAAACGGAAGTTTTTTAGAATATAACCATCATTTTTATAACGTGATCATTACTGGCCACGCTATTCTTATGATTTTTTTTATGGTAATGCCTATTTTAATTGGCGGATTTGGAAATTGGTTTGTACCGTTGATGATTGGAGCACCAGATATG		Bacillariophyta	Bacillariophyceae	Bacillariales				0	0	0	0	0	0	0	0	0	1	0	0	0	0	0	0	0	0	0	0	0	0	0	0	0	0	0	0	0	0	0	0	0	0	0	0	0	0	0	0
9b5dfa80cbbe84dd35d8443f20bbcb09	TACTCTTTATTTAATTTTTGGAGCTTTTTCTGGTATAATTGGAGCTTGTGTTTCAATGTTAATTCGTATGGAATTAGCTCAGCCGGGTAATAATTTATTATTAGGTAATCATCAAATTTATAATGTTTTGATAACTGCGCATGGTGTTTTAATGATATTTTTTTTAGTTATGCCTGTTATGATTGGTGGTTTTGGTAATTGGTTTGTTCCACTTATGATTGGTGCTCCCGACATG		Rhodophyta	Florideophyceae	Corallinales				0	0	0	0	0	0	0	0	0	1	0	0	0	0	0	0	0	0	0	0	0	0	0	0	0	0	0	0	0	0	0	0	0	0	0	0	0	0	0	0
9c03d61a7c470dc77fa50065ac3f9948	TACACTTTATTTAATTTTTGGTGCTTTTTCTGGAGTTATAGGAGCATGTGTTTCGATGTTAATTCGTATGGAACTATCTCAACCAGGGAATCATTTGCTTATGGGTAATCATCAAGTATATAATGTTTTGATTACTGCACATGCTATTTTAATGATTTTTTTTTTGGTTATGCCTGTAACGATTGGTGGTTTTGGTAATTGGTTTGTTCCTATAATGATAGGTAGTCCTGATATG		Rhodophyta	Florideophyceae	Corallinales				0	0	0	0	0	0	0	0	0	1	0	0	0	0	0	0	0	0	0	0	0	0	0	0	0	0	0	0	0	0	0	0	0	0	0	0	0	0	0	0
9dff733d08cb9607039afd7c16b69e92	TACTCTTTATTTAATTTTTGGAGCTTTTTCTGGTATAATTGGAGCTTGTGTTTCAATGTTAATTCGTATGGAATTAGCTCAGCCGGGTAATAATTTATTATTAGGTAATCATCAAGTTTATAATGTTTTGATAACTGCGCATGGTGTTTTAATGATATTTTTTTTAGTTATGCCTGTTATGATTGGTGGATTTGGTAATTGATTTGTACCTCTTATGATCGGTAGTCCTGACATG		Rhodophyta	Florideophyceae	Corallinales	Corallinaceae			0	0	0	0	0	0	0	0	0	1	0	0	0	0	0	0	0	0	0	0	0	0	0	0	0	0	0	0	0	0	0	0	0	0	0	0	0	0	0	0
9ec774b6177e95bfcd66748b15813640	TACTCTTTATTTAATTTTTGGAGCTTTTTCTGGTATAATTGGAGCTTGTGTTTCAATGTTAATTCGTATGGAATTAGCTCAGCCGGGTAATAATTTATTATTAGGTAATCATCAAATTTATAATGTTTTGATAACTGCGCATCCTGTTTTAATGATATTTTTTTTAGTTATGCCTGTTATGATTGGTGGATTTGGTAATTGATTTGTACCTATTATGATCGGTAGTCCTGACATG		Rhodophyta	Florideophyceae	Corallinales	Corallinaceae			0	0	0	0	0	0	0	0	0	1	0	0	0	0	0	0	0	0	0	0	0	0	0	0	0	0	0	0	0	0	0	0	0	0	0	0	0	0	0	0
a2f7a4ed3c70f5177b572899542aa2b7	TACTCTTTATTTAATTTTTGGAGCTTTTTCTGGTATAATTGGAGCTTGTGTTTCAATGTTAATTCGTATGGAATTAGCTCAACCAGGTAATAATTTATTATTAGGTAATCATCAAGTTTACAATGTTTTAATAACAGCACATGCTATTTTAATGATATTTTTTTTAGTTATGCCTGTTATGATAGGAGGTTTTGGAAATTGATTAGTACCTATTATGATAGGTAGTCCTGATATG		Rhodophyta	Florideophyceae	Corallinales	Corallinaceae			0	0	0	0	0	0	0	0	0	1	0	0	0	0	0	0	0	0	0	0	0	0	0	0	0	0	0	0	0	0	0	0	0	0	0	0	0	0	0	0
a4d6613bf62e5892d00eaf0502687593	TACTCTTTATTTAATTTTTGGAGCTTTTTCTGGTATAATTGGAGCTTGTGTTTCAATGTTAATTCGTATGGAATTAGCTCAACCAGGTAATAATTTATTATTAGGTAACCATCAAGTTTATAATGTTTTGATAACTGCGCATGGTGTTTTAATGATATTTTTTTTAGTTATGCCTGTTATGATTGGTGGATTTGGGAACTGGCTAGTCCCTTTAATGATTGGAAGACCAGATATA		Rhodophyta	Florideophyceae	Corallinales				0	0	0	0	0	0	0	0	0	1	0	0	0	0	0	0	0	0	0	0	0	0	0	0	0	0	0	0	0	0	0	0	0	0	0	0	0	0	0	0
a4f9fb7fbb09772d5e1e5f86378197d6	AACACTTTATTTAATTTTTGGAGCGTTTTCTGGTGTATTAGGAGCATGTATTTCAATGTTAATTCGTATGGAATTAGCTCAGCCTGGAAATCAATTATTATTAGGTAATCATCAAGTTTATAATGTTTTGATAACTGCGCATGGTGTTTTAATGATATTTTTTTTAGTTATGCCTGTTATGATTGGTGGATTTGGTAATTGATTTGTACCTATTATGATCGGTAGTCCTGACATG		Rhodophyta	Florideophyceae	Corallinales				0	0	0	0	0	0	0	0	0	1	0	0	0	0	0	0	0	0	0	0	0	0	0	0	0	0	0	0	0	0	0	0	0	0	0	0	0	0	0	0
a6e42e51fe2072e351d39b95cc154d3d	TACTCTTTATTTAATTTTTGGAGCTTTTTCTGGTATAATTGGAGCTTGTGTTTCAATGTTAATTCGTATGGAATTAGCTCAACCAGGTAATAATTTATTATTAGGTAACCATCAAGTTTATAATGTTTTGATAACTGCGCATGGTGTTTTAATGATATTTTTTTTAGTTATGCCTGTTATGATTGGTGGATTCGGTAATTGATTTGTACCTATTATGATAGGTAGCCCTGATATG		Rhodophyta	Florideophyceae	Corallinales	Corallinaceae			0	0	0	0	0	0	0	0	0	1	0	0	0	0	0	0	0	0	0	0	0	0	0	0	0	0	0	0	0	0	0	0	0	0	0	0	0	0	0	0
a7fbaddcac3ccdb0d6130cc91725ad38	TACTCTTTATTTAATTTTTGGAGCTTTTTCTGGTATAATTGGAGCTTGTGTTTCAATGTTAATTCGTATGGAATTAGCTCAACCAGGTAATAATTTATTATTAGGTAACCATCAAGTTTATAATGTTTTGATAACTGCGCATGGTGTTTTAATGATATTTTTTTTAGTTATGCCTGTTATGATTGGTGGATTTGGTACTTGATTTGTACCTATTATGATCGGTAGTCCTGACATG		Rhodophyta	Florideophyceae	Corallinales	Corallinaceae			0	0	0	0	0	0	0	0	0	1	0	0	0	0	0	0	0	0	0	0	0	0	0	0	0	0	0	0	0	0	0	0	0	0	0	0	0	0	0	0
a886677e70e2d926dee626d3890b08b6	TACTCTTTATTTAATTTTTGGAGCTTTTTCTGGTATAATTGGAGCTTGTGTTTCAATGTTAATTCGTATGGAATTAGCTCAACCAGGTAATAATTTATTATTAGGTAACCATCAAGTTTATAATGTTTTGATAACTGCGCATGGTGTTTTAATGATATTCTTTATGGTTATGCCTATCTTGATTGGTGGTTTTGGTAATTGGTTTGTTCCACTTATGATTGGTGCTCCCGACATG		Rhodophyta	Florideophyceae	Corallinales				0	0	0	0	0	0	0	0	0	1	0	0	0	0	0	0	0	0	0	0	0	0	0	0	0	0	0	0	0	0	0	0	0	0	0	0	0	0	0	0
a985e2724b108641543efbc1fcd135f2	TACTCTTTATTTAATTTTTGGAGCTTTTTCTGGTATAATTGGAGCTTGTGTTTCAATGTTAATTCGTATGGAATTAGCTCAACCAGGTAATAATTTATTATTAGGTAATCATCAAATTTATAATGTTTTGATAACTGCTCATGGTGTTTTAATGATATTTTTTTTAGTTATGCCTGTTATGATTGGTGGATTTGGTAATTGATTTGTACCTATTATGATAGGTAGCCCTGACATG		Rhodophyta	Florideophyceae	Corallinales	Corallinaceae			0	0	0	0	0	0	0	0	0	1	0	0	0	0	0	0	0	0	0	0	0	0	0	0	0	0	0	0	0	0	0	0	0	0	0	0	0	0	0	0
a9b6635fb82887f5099f89fbddec0c99	TACTTTGTATCTAATATTTGGAGCTATTTCTGGTGTAGCAGGTACTGCTTTATCGATGTATATCAGAATTACACTATCACAGCCAAATAATGATTTTCTAGCGTATAATCATCATTTTTATAACGTTGTGGTGACAGGTCATGCGTTTGTTATGATCTTTTTTATGGTAATGCCTACACTTATAGGTGGTTTTGGTAATTGGTTTGTTCCTTTAATGATAGGAGCACCTGATATG		Bacillariophyta						0	0	0	0	0	0	0	0	0	1	0	1	0	0	0	0	1	0	0	0	0	0	0	0	0	0	0	0	0	0	0	0	0	0	0	0	0	0	0	0
aa8e03f0fef15cf06338780e5f2d0cff	AACACTTTATTTAATTTTTGGAGCGTTTTCTGGTGTATTAGGAGCATGCATTTCAATGTTAATTCGTATGGAATTAGCTCAGCCGGGTAATAATTTATTATTAGGTAATCATCAAATTTATAATGTTTTGATAACTGCTCATGGTGTTTTAATGATATTTTTTTTAGTTATGCCTGTTATGATTGGTGGATTTGGTAATTGATTTGTACCTATTATGATAGGTAGCCCTGACATG		Rhodophyta	Florideophyceae	Corallinales				0	0	0	0	0	0	0	0	0	1	0	0	0	0	0	0	0	0	0	0	0	0	0	0	0	0	0	0	0	0	0	0	0	0	0	0	0	0	0	0
aad8f78c34a6d5f03fecc83a2566caee	TACTCTTTATTTAATTTTTGGAGCTTTTTCTGGTATAATTGGAGCTTGTGTTTCAATGTTAATTCGTATGGAATTAGCTCAACCAGGTAATAATTTATTATTAGGTAATCATCAAGTTTATAATGTTTTGATAACTGCGCATGGTGTTTTAATGATATTTTTCATGGTTATGCCTATCTTAATCGGTGGGTTCGGGAATTGGTTTGTCCCTCTGATGATTGGTGCACCAGATATG		Rhodophyta	Florideophyceae	Corallinales				0	0	0	0	0	0	0	0	0	1	0	0	0	0	0	0	0	0	0	0	0	0	0	0	0	0	0	0	0	0	0	0	0	0	0	0	0	0	0	0
acecf29b9a327a4e3408cdcbffd57d3f	TACCTTATATTTAATATTCGCTGCTATTTCAGGTGTTGCTGGAACTGCATTATCTTTATATATAAGAATAACTTTAGCTCAACCAAACAGTGGTTTTTTAGAAAATAATCATCATTTATATAATGTTATTGTAACAGGTCATGCTTTTATTATGATTTTTTTTATGGTTATGCCAGCATTAATTGGTGGTTTTGGTAATTGGTTCGTTCCGTTAATGATAGGAGCCCCTGACATG		Bacillariophyta						0	0	0	0	0	0	0	0	0	1	0	0	0	0	0	0	0	1	0	0	0	0	0	0	0	0	0	0	0	0	0	0	0	0	0	0	0	0	0	0
ae6bc42c9991b509b8e499729fd9ebe8	TACTCTTTATTTAATTTTTGGAGCTTTTTCTGGTATAATTGGAGCTTGTGTTTCAATGTTAATTCGTATGGAATTAGCTCAACCAGGTAATAATTTATTATTAGGTAACCATCAAGTTTATAATGTTTTGATAACTGCGCATGGTGTTTTAATGATATTTTTTTTAGTTATGCCTGTTATGATTGGTGGATTTGGTAATTGGATGGTTCCTATTTTAATTGGTGCCCCAGATATG		Rhodophyta	Florideophyceae	Corallinales				0	0	0	0	0	0	0	0	0	1	0	0	0	0	0	0	0	0	0	0	0	0	0	0	0	0	0	0	0	0	0	0	0	0	0	0	0	0	0	0
aec31bf082cabff97613ca99eda7d728	TACTCTTTATTTAATTTTTGGAGCTTTTTCTGGTATAATTGGAGCTTGTGTTTCAATGTTAATTCGTATGGAATTAGCTCAACCAGGTAATAATTTATTACTAGGTAATAATCAAGTTTATAATGTTTTGATAACTGCTTATGGTGTTTTAATGATATTTTTTTTAGTTATGCCTGTTTTGATTGGCGGATTTAGTCATTGATTTGTACCTATTATGATAGGTAGCCCTCACATG		Rhodophyta	Florideophyceae	Corallinales				0	0	0	0	0	0	0	0	0	1	0	0	0	0	0	0	0	0	0	0	0	0	0	0	0	0	0	0	0	0	0	0	0	0	0	0	0	0	0	0
b0b556beee687bab2581676238f8ce6a	TACTTTGTACTTAATATTTGGAGCTATTTCAGGAGTTGCAGGTACAGCTTTATCACTATATATTAGAATAACTTTATCTCAACCAAATAACGACTTTTTAGCTTATAACCATCATTTTTATAATGTTGTGGTAACTGGTCATGCTTTTGTTATGATTTTTTTTATGGTAATGCCTACATTAATTGGTGGTTTCGGTAATTGGTTTGTTCCTTTAATGATTGGAGCACCAGATATG		Bacillariophyta						0	0	0	0	0	0	0	0	0	1	0	0	0	0	0	0	0	0	0	0	0	0	0	0	0	0	0	0	0	0	0	0	0	0	0	0	0	0	0	0
b3ba301801bf0c7f66ed5ce3153ceba5	TACTCTTTATTTAATTTTTGGAGCTTTTTCTGGTATAATTGGAGCTTGTGTTTCAATGTTAATTCGTATGGAATTAGCTCAACCAGGTAATAATTTATTATTAGGTAATCATCAAGTTTATAATGTTTTGATAACTGCTCATGGTGTTTTAATGATATTTTTCATGGTTATGCCTATCTTAATCGGTGGGTTCGGGAATTGGTTTGTCCCTCTGATGATTGGTGCACCAGATATG		Rhodophyta	Florideophyceae	Corallinales				0	0	0	0	0	0	0	0	0	1	0	0	0	0	0	0	0	0	0	0	0	0	0	0	0	0	0	0	0	0	0	0	0	0	0	0	0	0	0	0
b3e470189755a0541a929c7ad912d279	AACCCTTTACTTAATTTTTGGAGCTTTTTCTGGTATAATTGGAGCTTGTGTTTCAATGTTAATTCGTATGGAATTAGCTCAACCAGGTAATAATTTATTATTAGGTAATCATCAAGTTTATAATGTTTTGATAACTGCTCATGGTGTTTTAATGATATTTTTTTTAGTTATGCCTGTTATGATTGGTGGATTTGGTAATTGATTTGTACCTATTATGATCGGTAGTCCTGACATG		Rhodophyta	Florideophyceae	Corallinales	Corallinaceae			0	0	0	0	0	0	0	0	0	1	0	0	0	0	0	0	0	0	0	0	0	0	0	0	0	0	0	0	0	0	0	0	0	0	0	0	0	0	0	0
b5435924bd6363e57d29157f5cb2fb06	TACTCTTTATTTAATTTTTGGAGCTTTTTCTGGTATAATTGGAGCTTGTGTTTCAATGTTAATTCGTATGGAATTAGCTCAACCAGGTAATAATTTATTATTAGGTAACCATCAAGTTTATAATGTTTTGATAACTGCGCATGGTGTTTTAATGATATTTTTTTTAGTTATGCCTGTTATGATTGGTGGATTTGGTAATTGATTTGTACCTATTATGATCGGTAGTCCTGTCATG		Rhodophyta	Florideophyceae	Corallinales	Corallinaceae			0	0	0	0	0	0	0	0	0	1	0	0	0	0	0	0	0	0	0	0	0	0	0	0	0	0	0	0	0	0	0	0	0	0	0	0	0	1	0	0
b6ad2ef0c97191f27c49c96e6542434c	TACATTGTATTTAATATTTGGAGCTATTTCTGGTGTAGCAGGTACTGCTTTATCGATGTATATCCGAATTACATTATCACAACCAAATAATGATTTTTTAGCATATAATCATCATTTTTATAATGTTGTGGTGACCGGTCATGCGTTCGTTATGATCTTTTTTATGGTAATGCCTACACTTATAGGTGGTTTTGGTAATTGGTTTGTTCCTTTAATGATAGGAGCACCTGATATG		Bacillariophyta						0	0	0	0	0	0	0	0	0	1	0	0	0	0	0	0	0	0	0	0	0	0	0	0	0	0	0	0	0	0	0	0	0	0	0	0	0	0	0	0
b8d8fcd9a4628994e68a3ec9cbacde64	AACTTTGTATTTACTCTTTGGAGCTGTTTCAGGTATTATAGGAACAACACTTTCGGTATTAATTCGTATGGAATTAGCTCAACCAGGTAATAATTTATTATTAGGTAATCATCAAGTTTATAATGTTTTGATAACTGCGCATGGTGTTTTAATGATATTTTTTTTAGTTATGCCTGTTATGATTGGTGGATTTGGTAATTGATTTGTACCTATTATGATAGGTAGCCCTGACATG		Rhodophyta	Florideophyceae	Corallinales				0	0	0	0	0	0	0	0	0	1	0	0	0	0	0	0	0	0	0	0	0	0	0	0	0	0	0	0	0	0	0	0	0	0	0	0	0	0	0	0
b94be8cbc0538da572fb1deae163ee40	TACTCTTTATTTAATTTTTGGAGCTTTTTCTGGTATAATTGGAGCTTGTGTTTCAATGTTAATTCGTATGGAATTAGCTCAACCAGGTAATAATTTATTATTAGGTAACCATCAAGTTTATAATGTTTTGATAACTGCTCATGGTGTTTTAATGATATTTTTTTTAGTTATGCCTGTTATGATTGGTGGATTTGGTAATTGATTTGTACCTCTTATGATCGGTAGTCCTGACATG		Rhodophyta	Florideophyceae	Corallinales	Corallinaceae			0	0	0	0	0	0	0	0	0	1	0	0	0	0	0	0	0	0	0	0	0	0	0	0	0	0	0	0	0	0	0	0	0	0	0	0	0	0	0	0
ba5478ef0add5669b778994fee41db30	AACTTTATATTTACTAGCAGGAGCTTGATCCGGAATAATTGGGACAGGATTAAGAATAATTATTCGATTGGAATTAGGACAATCTGGATCCTTAATTGGTGATGATCAGATCTATAATGTAGTAGTAACAGCTCATGCATTTATTATGATTTTTTTTATAGTGATGCCTATTTTAATTGGAGGATTTGGAAATTGATTAGTTCCATTAATATTAGGGGCAGCTGATATA	Metazoa	Arthropoda	Hexanauplia	Calanoida	Paracalanidae	Paracalanus	Paracalanus indicus	0	0	0	0	0	0	0	0	0	1	0	0	0	0	0	0	0	0	0	0	0	0	0	0	0	0	0	0	0	0	0	0	0	0	0	0	0	0	0	0
bc1a463b4d26178273dd3f59c76ac00d	AACTTTATATTTAATTTTTGCAGCAATTTCAGGTATTGCTGGTACTGTACTATCTATTTATATCCGAGCAACATTAGCACACCCAGATTCAAATTTTTTAGATTACAATCATCATCTTTATAATGTAATTGTTACTGGTCATGCTTTTATCATGATTTTTTTCATGGTTATGCCCGCATTAATTGGTGGATTTGGTAACTGGTTTGTTCCTTTAATGATTGGTGCTCCTGATATG	Metazoa							0	0	0	0	0	0	0	0	0	1	0	0	0	0	0	0	0	0	0	0	0	0	0	0	0	0	0	0	0	0	0	0	0	0	0	0	0	0	0	0
bdd795e4ae13c6443062ddce68918cb3	TACTCTTTATTTAATTTTTGGAGCTTTTTCTGGTATAATTGGAGCTTGTGTTTCAATGTTAATTCGTATGGAATTAGCTCAACCAGGTAATAATTTATTATTAGGTAACCATCAAGTTTATAATGTTTTGATAACTGCGCATGGTGTTTTAATGATATTTTTTTTAGTTATGCCTGTTATGATAGGAGGTTTTGGAAATTGATTAGTACCTATTATGATAGGTAGTCCTGATATG		Rhodophyta	Florideophyceae	Corallinales	Corallinaceae			0	0	0	0	0	0	0	0	0	1	0	0	0	0	0	0	0	0	0	0	0	0	0	0	0	0	0	0	0	0	0	0	0	0	0	0	0	0	0	0
be4cf59d0c1f6da2bf2541c5bdcbc701	TACTCTTTATTTAATTTTTGGAGCTTTTTCTGGTATAATTGGAGCTTGTGTTTCAATGTTAATTCGTATGGAATTAGCTCAGCCGGGTAATAATTTATTATTAGGTAACCATCAAGTTTATAATGTTTTGATAACTGCGCATGGTGTTTTAATGATATTTTTTTTAGTTATGCCTGTTATGATTGGTGGATTTGGTAATTGATTTGTACCTATTATGATAGGTAGCCCTGACATG		Rhodophyta	Florideophyceae	Corallinales	Corallinaceae			0	0	0	0	0	0	0	0	0	1	0	0	0	0	0	0	0	0	0	0	0	0	0	0	0	0	0	0	0	0	0	0	0	0	0	0	0	0	0	0
bfff768186a28d72487610ffb6691b98	TACTCTTTATTTAATTTTTGGAGCTTTTTCTGGTATAATTGGAGCTTGTGTTTCAATGTTAATTCGTATGGAATTAGCTCAGCCGGGTAATAATTTATTATTAGGTAACCATCAAGTTTATAATGTTTTGATAACTGCGCATGGTGTTTTAATGATATTTTTTTTAGTTATGCCTGTTATGATAGGAGGTTTTGGAAATTGATTAGTACCTATTATGATAGGTAGTCCTGATATG		Rhodophyta	Florideophyceae	Corallinales	Corallinaceae			0	0	0	0	0	0	0	0	0	1	0	0	0	0	0	0	0	0	0	0	0	0	0	0	0	0	0	0	0	0	0	0	0	0	0	0	0	0	0	0
c0bc2a150c2be4ce2faf6055a23fc3d1	TACTTTATATATAATTTTCGGCGCTATCTCTGGTGTAGCGGGTACTGCTTTGTCATTATACATAAGAATAACACTATCTCAACCTAATAATGATTTTTTAGCGTATAACCATCATTTTTATAATGTTGTTGTAACGGGTCACGCATTCGTGATGATTTTTTTTATGGTTATGCCTACATTAATTGGTGGTTTTGGTAATTGGTTTGTGCCTTTAATGATAGGGGCTCCTGATATG		Bacillariophyta						0	0	0	0	0	0	0	0	0	1	0	0	0	0	0	0	1	0	0	0	0	0	0	0	0	0	0	0	0	0	0	0	0	0	0	0	0	0	0	0
c0f59f8f88de65fd4a903c8e14ded9b3	TACTCTTTATTTAATTTTTGGAGCTTTTTCTGGTATAATTGGAGCTTGTGTTTCAATGTTAATTCGTATGGAATTAGCTCAACCAGGTAATAATTTATTATTAGGTAATCATCAAGTTTATAATGTTTTGATAACTGCGCATGGTGTTTTAATGATATTTTTTTTAGTTATGCCTGTTATGATTGGTGGATTTGGTAATTGATTTGTACCTATTATGATCGGTAGTCCTGACTTG		Rhodophyta	Florideophyceae	Corallinales	Corallinaceae			0	0	0	0	0	0	0	0	0	1	0	0	0	0	0	0	0	0	0	0	0	0	0	0	0	0	0	0	0	0	0	0	0	0	0	0	0	0	0	0
c30fb075947184cc4962f980eb3c33a1	TACTCTTTATTTAATTTTTGGAGCTTTTTCTGGTATTGCAGGAACTGCTTTATCACTTTACATTCGAATTACTCTAGCTCAACCAAATGGAAGTTTCTTAGAATATAATCACCATTTTTATAATGTGATTATTACTGGACATGCTATTCTTATGATTTTTTTCATGGTGATGCCTATCCTAATTGGTGGTTTTGGTAATTGGTTCGTACCATTAATGATCGGAGCGCCGGATATG		Bacillariophyta						0	0	0	0	0	0	0	0	0	1	0	0	0	0	0	0	0	0	0	0	0	0	0	0	0	0	0	0	0	0	0	0	0	0	0	0	0	0	0	0
c3983dd6bed2770e5adca5e785cbeaac	TACTCTTTATTTAATTTTTGGAGCTTTTTCTGGTATAATTGGAGCTTGTGTTTCAATGTTAATTCGTATGGAATTAGCTCAACCAGGTAATAATTCATTGTTAGGTAATCATCAAGTTTATAATGTTTTGATAACTGTTCATGGTGTTTTAATGATATTTTTTTAGTTATGCCTGTTATGATTGGTGGATTTGGTAATTGATTTGTACCTATTATGATCGGTAGTCCTGACATG		Rhodophyta	Florideophyceae	Corallinales	Corallinaceae			0	0	0	0	0	0	0	0	0	1	0	0	0	0	0	0	0	0	0	0	0	0	0	0	0	0	0	0	0	0	0	0	0	0	0	0	0	0	0	0
c45afb0939a93cbfa5ad4df8ae17e8f7	TACTCTTTATTTAATTTTTGGAGCTTTTTCTGGTATAATTGGAGCTTGTGTTTCAATGTTAATTCGTATGGAATTAGCTCAGCCGGGTAATAATTTATTATTAGGTAACCATCAAGTTTATAATGTTTTGATAACTGCGCATGCTGTTTTAATGATATTTTTTTTAGTTATGCCTGTTATGATTGGTGGATTTGGTAATTGATTTGTACCTATTATGATCGGTAGTCCTGACATG		Rhodophyta	Florideophyceae	Corallinales	Corallinaceae			0	0	0	0	0	0	0	0	0	1	0	0	0	0	0	0	0	0	0	0	0	0	0	0	0	0	0	0	0	0	0	0	0	0	0	0	0	0	0	0
c4dec8cd81bb49ca7683cfeefa98bb06	TACTCTTTATTTAATTTTTGGAGCTTTTTCTGGTATAATTGGAGCTTGTGTTTCAATGTTAATTCGTATGGAATTAGCTCAACCAGGTAATAATTTATTATTAGGTAACCATCAAGTTTATAATGTTTTGATAACTGCGCATGGTGTTTTAATGATTTTCTTTATAGTGATGCCCATTCTAATTGGAGGATTTGGGAACTGGCTAGTCCCTTTAATGATTGGAAGACCAGATATA		Rhodophyta						0	0	0	0	0	0	0	0	0	1	0	0	0	0	0	0	0	0	0	0	0	0	0	0	0	0	0	0	0	0	0	0	0	0	0	0	0	0	0	0
c5a6c3c9c4a7f6fc8dcd2d845149bef6	TACTCTTTATTTAATTTTTGGAGCTTTTTCTGGTATAATTGGAGCTTGTGTTTCAATGTTAATTCGTATGGAATTAGCTCAACCAGGTAATAATTTATTATTAGGTAATCATCAAGTTTATAATGTTTTGATAACTGCGCATCCTGTTTTAATGATATTTTTTTTAGTTATGCCTGTTATGATTGGTGGATTTGGTAATTGATTTGTACCTATTATGATCGGTAGTCCTGACATG		Rhodophyta	Florideophyceae	Corallinales	Corallinaceae			0	0	0	0	0	0	0	0	0	1	0	0	0	0	0	0	0	0	0	0	0	0	0	0	0	0	0	0	0	0	0	0	0	0	0	0	0	0	0	0
c5db598bfb3c9ab01e80e8f850719dff	AACACTTTACTTAATTTTTGGAGCGTTTTCTGGTGTTTTAGGTGCTTGTATTTCTATGTTGATTCGTATGGAATTGTCTCAACCAGGAAATCAATTATTATTAGGGAACCATCAAATCTATAATGTTTTAATTACAGCGCATGGAATACTAATGATATTTTTTTTAGTTATGCCTGTTATGATTGGTGGTTTTGGAAATTGATTAGTTCCTATTATGATAGGAAGTCCAGATATG		Rhodophyta						0	0	0	0	0	0	0	0	0	1	0	0	1	0	0	0	0	0	0	0	0	0	0	0	0	0	0	0	0	0	0	0	0	0	0	0	0	0	0	0
c63806270faed86ea23704fc36084089	AACTTTATATTTAATTTTTGCAGCAGTTTCTGGTATTGCTGGAACTGTTCTTTCTTTATATATTAGAATAACTTTAGCTACTCCAAATTCAGCATTTTTAGAATATAATCATCATTTCTATAATGTTATTGTGACTGGACACGCTTTTTTAATGATATTTTTTTTAGTAATGCCTGCCCTAATTGGTGGATTTGGTAATTGGTTTGTTCCATTAATGATCGGTGCACCTGATATG		Bacillariophyta						0	0	0	0	0	0	0	0	0	1	0	0	1	0	0	0	0	0	0	0	0	0	0	0	0	0	0	0	0	0	0	0	0	0	0	0	0	0	0	0
c7d072c063fd1edb14cfc56517bcc090	AACCCTTTACTTAATTTTTGGAGCTTTTTCTGGTATAATTGGAGCTTGTGTTTCAATGTTAATTCGTATGGAATTAGCTCAGCCGGGTAATAATTTATTATTAGGTAATCATCAAATTTATAATGTTTTGATAACTGCTCATGGTGTTTTAATGATATTTTTTTTAGTTATGCCTGTTATGATTGGTGGATTTGGTAATTGATTTGTACCTATTATGATAGGTAGCCCTGACATG		Rhodophyta	Florideophyceae	Corallinales	Corallinaceae			0	0	0	0	0	0	0	0	0	1	0	0	0	0	0	0	0	0	0	0	0	0	0	0	0	0	0	0	0	0	0	0	0	0	0	0	0	0	0	0
c800976eaaa556e7bb129e00a912ce9d	TACTCTTTATTTAATTTTTGGAGCTTTTGCTGGTATAATTGGAGCTTGTGTTTCAATGTTAATTCGTATGGAATTAGCTCAACCAGGTAATAATTTATTATTAGGTAATCATCAAGTTTATAATGTTTTGATAACTGCGCATGGTGTTTTAATGATATTTTTTTTAGTTATGCCTGTTATGATTGGTGGATTTGGTACTTGATTTGTACCTATTATGATCGGTAGTCCTGACATG		Rhodophyta	Florideophyceae	Corallinales	Corallinaceae			0	0	0	0	0	0	0	0	0	1	0	0	0	0	0	0	0	0	0	0	0	0	0	0	0	0	0	0	0	0	0	0	0	0	0	0	0	0	0	0
ca81168f86216b1c181ca4049baf025c	TACTTTATATATCATTTTTGGAGCAATTTCTGGTATTGCAGGAACTGCTTTATCACTTTACATTAGAATTACTTTAGCTCAACCAAATGGAAGTTTCTTAGAATATAATCACCATTTTTATAATGTGATTATTACTGGACATGCTATTCTTATGATTTTTTTCATGGTGATGCCTATTCTAATTGGTGGTTTTGGTAATTGGTTCGTACCATTAATGATCGGAGCGCCGGATATG		Bacillariophyta						0	0	0	0	0	0	0	0	0	1	0	0	0	0	0	0	1	0	0	0	0	0	0	0	0	0	0	0	0	0	0	0	0	0	0	0	0	0	0	0
cd044ac1c91839da6d336087c295b49e	TACTCTTTATTTAATTTTTGGAGCTTTTTCTGGTATAATTGGAGCTTGTGTTTCAATGTTAATTCGTATGGAATTAGCTCAGCCGGGTAATAATTTATTATTAGGTAATCATCAAGTTTATAATGTTTTGATAACTGCGCATGGTGTTTTAATGATATTTTTTTTAGTTATGCCTGTTATGATTGGTGGTTTTGGTAATTGGTTTGTTCCACTTATGATTGGTGCTCCCGACATG		Rhodophyta	Florideophyceae	Corallinales				0	0	0	0	0	0	0	0	0	1	0	0	0	0	0	0	0	0	0	0	0	0	0	0	0	0	0	0	0	0	0	0	0	0	0	0	0	0	0	0
ce86b9b495164998d2c5414f67aeff9f	TACTCTTTATTTAATTTTTGGAGCTTTTTCTGGTATAATTGGAGCTTGTGTTTCAATGTTAATTCGTATGGAATTAGCTCAACCAGGTAATAATTTATTATTAGGTAATCATCAAGTTTATAATGTTTTGATAACTGCGCATGGTGTTTTAATGATATTTTTTTTAGTTATGCCTGTTATGATTGGTGGATCTGGTAATTGATTTGTACCTATTATGATCGGTAGTCCTGCCATG		Rhodophyta	Florideophyceae	Corallinales	Corallinaceae			0	0	0	0	0	0	0	0	0	1	0	0	0	0	0	0	0	0	0	0	0	0	0	0	0	0	0	0	0	0	0	0	0	0	0	0	0	0	0	0
cfe6506356695a31f02b65f040f72578	TACTTTATATCTAATTTTTGCTGCTATTTCTGGAGTAGCTGGAACAGTTTTATCTTTATATATAAGAGCTCAATTGGCTTATCCAAATTCAAGTTTTTTAGATTACAATTATCACTTATATAATGTTATTGTAACAGGTCATGCATTTATAATGATTTTTTTTTTAGTTATGCCTGCTTTAATTGGTGGTTTTGGGAATTGGTTTGTTCCTTTAATGATTGGTGCACCTGATATG		Bacillariophyta						0	0	0	0	0	0	0	0	0	1	0	0	0	0	0	0	0	0	0	0	0	0	0	0	0	0	0	0	0	0	0	0	0	0	0	0	0	0	0	0
d115f10314bb9b7e02c8c113c3894c5b	AACACTTTATTTAATTTTTGGAGCGTTTTCTGGTGTATTAGGAGCATGCATTTCAATGTTAATTCGTATGGAATTAGCTCAACCAGGTAATAATTTATTATTAGGTAACCATCAAGTTTATAATGTTTTGATAACTGCGCATGGTGTTTTAATGATATTTTTTTTAGTTATGCCTGTTATGATTGGTGGATTTGGTAATTGATTTGTACCTATTATGATCGGTAGTCCTGACATG		Rhodophyta	Florideophyceae	Corallinales				0	0	0	0	0	0	0	0	0	1	0	0	0	0	0	0	0	0	0	0	0	0	0	0	0	0	0	0	0	0	0	0	0	0	0	0	0	0	0	0
d156934bf7c5cc3fbe2c6fed31924f8e	TACTCTTTATTTAATTTTCGGAGCCTTTTCAGGAGTTTTAGGTGGCTGTATGTCTATGCTTATTCGTATGGAACTAGCTCAACCAGGTAATCATTTACTTTTAGGTAATCATCAAGTTTATAATGTCCTTATAACAGCTCATGCATTCTTGATGATTTTCTTCATGGTTATGCCGGTAATGATTGGAGGTTTTGGAAATTGGTTGGTTCCAATTATGATTGGTAGTCCAGATATG		Rhodophyta	Florideophyceae	Gigartinales	Kallymeniaceae	Meredithia	Meredithia crenata	0	0	0	0	0	0	0	0	0	1	1	1	0	0	0	0	0	0	0	0	0	0	0	0	0	0	0	0	0	0	0	0	0	1	0	0	0	0	0	0
d3e3e0401fb62ca81f0b7a61deccf42c	TACTTTTTATTTAATTTTTGGAGCTTTTTCTGATATAATTGGAGCTTGTGTTTCAATTTTAATTCGTATGGAATTAGCTCAACCAGGTAATAATTTATTATTAGGTAATCATCAAGTTTATAATGTTTTGATAACTGCGCATGGTGTTTTAATGATATTTTTTTTAGTTATGCCTGTTATGATTGGTGGATTTGGTAATTGATTTGTACCTATTATGATCGGTAGTCCTGACATG		Rhodophyta	Florideophyceae	Corallinales	Corallinaceae			0	0	0	0	0	0	0	0	0	1	0	0	0	0	0	0	0	0	0	0	0	0	0	0	0	0	0	0	0	0	0	0	0	0	0	0	0	0	0	0
d67b8826c3fc4981ef2a0b8274338d9e	AACATTATATATTATTTTTGGAGCAGTTTCTGGTATTGCAGGAACCGCTTTATCTCTTTATATTCGAATAACTTTATCACAACCAAATGGAAGTTTTTTAGAATATAACCATCATTTTTATAATGTGATCATTACAGGTCATGCTATTTTAATGATTTTTTTTATGGTTATGCCTATTTTAATTGGTGGATTTGGTAATTGGTTTGTTCCATTAATGATCGGTGCACCTGATATG		Bacillariophyta						0	0	0	0	0	0	0	0	0	1	0	0	0	0	0	0	0	1	0	0	0	0	0	0	0	0	0	0	0	0	0	0	0	0	0	0	0	0	0	0
d685c159bd121bb31435d17ba18f191e	TACTCTTTATTTAATTTTTGGAGCTTTTTCTGGTATAATTGGAGCTTGTGTTTCAATGTTAATTCGTATGGAATTAGCTCAACCAGGTAATAATTTATTATTAGGTAATCATCAAGTTTATAATGTTTTGATAACTGCGCATGGTGTTTTAATGATATTTTTTTTAGTTATGCCTGTTATGATAGGAGGTTTTGGAAATTGATTAGTACCTATTATGATAGGTAGTCCTGATATG		Rhodophyta	Florideophyceae	Corallinales	Corallinaceae			0	0	0	0	0	0	0	0	0	1	0	0	0	0	0	0	0	0	0	0	0	0	0	0	0	0	0	0	0	0	0	0	0	0	0	0	0	0	0	0
d6de903483948e193a3b521d6d6d583d	TACTCTTTATTTAATTTTTGGAGCTTTTTCTGGTATAATTGGAGCTTGTGTTTCAATGTTAATTCGTATGGAATTAGCTCAACCAGGTAATAATTTATTATTAGGTAATCATCAAGTTTATAATGTTTTGATAACTGCGCATGGTGTTTTAATGATTTTTTTTTTTGTTATGCCAGTTATGATTGGTGGTTTTGGTAATTGATTTGTTCCTTTAATGCTGGGTGCGCCTGATATG		Rhodophyta	Florideophyceae	Corallinales				0	0	0	0	0	0	0	0	0	1	0	0	0	0	0	0	0	0	0	0	0	0	0	0	0	0	0	0	0	0	0	0	0	0	0	0	0	0	0	0
d6e01a0272610089bd083822d29bfb56	TACTCTTTATTTAATTTTTGGAGCTTTTTCTGGTATAATTGGAGCTTGTGTTTCAATGTTAATTCGTATGGAATTAGCTCAGCCGGGTAATAATTTATTATTAGGTAATCATCAAATTTATAATGTTTTGATAACTGCTCATGGTGTTTTAATGATATTTTTTTTAGTTATGCCTGTTATGATTGGTGGATTTGGTAATTGATTTGTACCTATTATATTAGGATCCCCAGATATA		Rhodophyta	Florideophyceae	Corallinales				0	0	0	0	0	0	0	0	0	1	0	0	0	0	0	0	0	0	0	0	0	0	0	0	0	0	0	0	0	0	0	0	0	0	0	0	0	0	0	0
da2828bdd4ca8fab33216ecdc8b45f34	TACTCTTTATTTAATTTTTTGAGCTTTTTCTGGTATAATTGGAGCTTGTGTTTCAATGTTAATTCGTATGGAATTAGCTCAACCAGGTAATAATTTATTATTAGGTAACCATCAAGTTTATAATGTTTTGATAACTGCGCATGGTGTTTTAATGATATTTTTTTTAGTTATGCCTGTTATGATTGGTGGATTTGGTAATTGATTTGTACCTATTATGATCGGTAGTCCTGACATG		Rhodophyta	Florideophyceae	Corallinales	Corallinaceae			0	0	0	0	0	0	0	0	0	1	0	0	0	0	0	0	0	0	0	0	0	0	0	0	0	0	0	0	0	0	0	0	0	0	0	1	0	0	0	0
dca3900973f3195f42b172d6fa0ff31e	TACTCTTTATTTAATTTTTGGAGCTTTTTCTGGTATAATTGGAGCTTGTGTTTCAATGTTAATTCGTATGGAATTAGCTCAACCAGGTAATAATTTATTATTAGGTAATCATCAAGTTTATAATGTTTTGATAACTGCTCATGGTGTTTTAATGATATTTTTTTTAGTTATGCCTGTTATGATTGGTGCATTTGGTAATTGATTTGTACCTATTATGATCGGTAGTCCTGACATG		Rhodophyta	Florideophyceae	Corallinales	Corallinaceae			0	0	0	0	0	0	0	0	0	1	0	0	0	0	0	0	0	0	0	0	0	0	0	0	0	0	0	0	0	0	0	0	0	0	0	0	0	0	0	0
dd3c503dd19b3ef8aa5c4c1a17a947de	TACTCTTTATTTAATTTTTGGAGCTTTTTCTGGTATAATTGGAGCTTGTGTTTCAATGTTAATTCGTATGGAATTAGCTCAACCAGGTAATAATTTATTATTAGGTAATCATCAAGTTTATAATGTTTTGATAACTGCGCATGGTGTTTTAATGATATTTTTTTTAGTGATGCCTGCTTTAATTGGTGGTTTTGGTAATTGGTTTGTTCCATTAATGATTGGAGCGCCTGACATG		Rhodophyta	Florideophyceae	Corallinales				0	0	0	0	0	0	0	0	0	1	0	0	0	0	0	0	0	0	0	0	0	0	0	0	0	0	0	0	0	0	0	0	0	0	0	0	0	0	0	0
de7df4afb5c931bf6e8727e33e070d29	TACTCTTTATTTAATTTTTTGAGCTTTTTCTGGTATAATTGGAGCTTGTGTTTCAATGTTAATTCGTATGGAATTAGCTCAACCAGGTAATAATTTATTATTAGGTAATCATCAAGTTTATAATGTTTTGATAACTGCGCATGGTGTTTTAATGATATTTTTTTTAGTTATGCCTGTTCTGATTGGTGGATTTGGTAATTGATTTGTACCTATTATGATCGGTAGTCCTGACATG		Rhodophyta	Florideophyceae	Corallinales	Corallinaceae			0	0	0	0	0	0	0	0	0	1	0	0	0	0	0	0	0	0	0	0	0	0	0	0	0	0	0	0	0	0	0	0	0	0	0	0	0	0	0	0
dee22de06dd5e7c7ec7d26b54d09c473	AACTTTATATTTAATTTTTGGTGCATTTTCAGGAGTTTTAGGTGCATGTATTTCTATGTTAATTCGAATGAAACTAGCTCAACCTGGAAACCAGTTACTATCAGGAAATCATCAGATTTATAATGTACTCATTACAGCTCATGCTTTTCTAATGATATTTTTTTTAGTTATGCCAGTAATGATTGGAGGATTTGGTAATTGGTTAGTACCTATTATGATTGGAAGTCCAGATATG		Rhodophyta	Florideophyceae	Corallinales				0	0	0	0	0	0	0	0	0	1	0	0	0	0	0	0	0	0	0	0	0	0	0	0	0	0	0	0	0	0	0	0	0	0	0	0	0	0	0	0
df53febe4713b094169fd09170507656	AACACTTTATTTAATTTTTGGAGCGTTTTCTGGTGTATTAGGAGCATGTATTTCAATGTTAATTCGTATGGAATTAGCTCAGCCTGGAAATCAATTATTATTAGGTAATCATCAAGTTTACAATGTTTTAATAACAGCACATGCTATTTTAATGATATTTTTTTTAGTTATGCCTGTTATGATAGGAGGTTTTGGAAATTGATTAGTACCTATTATGATAGGTAGTCCTGATATG		Rhodophyta	Florideophyceae	Corallinales				0	0	0	0	0	0	0	0	0	1	0	0	0	0	0	0	0	0	0	0	0	0	0	0	0	0	0	0	0	0	0	0	0	0	0	0	0	0	0	0
dfc66c85b3dd17685d5f215b666fb252	CACTCTTTATTTTATTTTTGGTGTATGAGGAGGTTTATTAGGAACCTCTATAAGACTTCTTATTCGTATTGAACTAGGACAACCTGGAACTTTTTTAGGAAGTGACCAACTCTATAACACCATCGTTACAGCTCACGGACTTCTAATAATTTTCTTTCTAGTTATACCTATCTTAATTGGAGGATTTGGTAATTGGCTAGTCCCTTTGATACTTGGAGCACCAGATATA	Metazoa	Annelida						0	0	0	0	0	0	0	0	0	1	0	0	0	0	0	0	0	0	0	0	0	0	0	0	0	0	0	0	0	0	0	0	0	0	0	0	0	0	0	0
e05c09c70c269d53dc8a29e6ce403942	TACTCTTTATTTAATTTTTGGAGCTTTTTCTGGTATAATTGGAGCTTGTGTTTCAATGTTAATTCGTATGGAATTAGCTCAGCCTGGAAATCAATTATTATTAGGTAATCATCAAGTTTACAATGTTTTAATAACAGCACATGCTATTTTAATGATATTTTTTTTAGTTATGCCTGTTATGATAGGAGGTTTTGGAAATTGATTAGTACCTATTATGATAGGTAGTCCTGATATG		Rhodophyta	Florideophyceae	Corallinales				0	0	0	0	0	0	0	0	0	1	0	0	0	0	0	0	0	0	0	0	0	0	0	0	0	0	0	0	0	0	0	0	0	0	0	0	0	0	0	0
e0723f013d43b88d1edf014f4a5e8df5	AACACTTTACTTAATTTTTGGTGCAATTTCAGGAGTTGCTGGAACAGCATTATCTATTTATATTCGATCAACATTAGCACAACCTAATTCTAGTTTTTTAGAATACAATCATCATTTATATAATGTTATTGTTACAGGGCATGCTTTAGTGATGGTTTTTTTTGTTGTAATGCCTATTTTAATTGGAGGATTTGGTAATTGGTTTGTACCTCTTATGATAGGAGCTCCAGATATG		Bacillariophyta						0	0	0	0	0	0	0	0	0	1	0	0	0	0	0	0	0	0	0	0	0	0	0	0	0	0	0	0	0	0	0	0	0	0	0	0	0	0	0	0
e4fe21750d8b48c587b55c72f4e802a2	AACACTTTATTTAATTTTTGGAGCGTTTTCTGGTGTATTAGGAGCATGCATTTCAATGTTAATTCGTATGGAATTAGCTCAGCCGGGTAATAATTTATTATTAGGTAATCATCAAATTTATAATGTTTTGATAACTGCTCATGGTGTTTTAATGATATTTTTTTTAGTTATGCCTGTTATGATTGGTGGATTTGGTAATTGATTTGTACCTATTATGATCGGTAGTCCTGACATG		Rhodophyta	Florideophyceae	Corallinales				0	0	0	0	0	0	0	0	0	1	0	0	0	0	0	0	0	0	0	0	0	0	0	0	0	0	0	0	0	0	0	0	0	0	0	0	0	0	0	0
e500ef5d6825447aa5c91a958e0a8ddc	TACATTATATCTTATTTTTGGTGCTTTTTCTGGGGTTTTAGGATCATGTTTTTCCCTTTTAATTCGTATGGAATTAGCACAACCTGGAAATCAAATTTTAGGAGGAAATCATCAATTATATAATGTGTTAATTACAGCACATGCATTCCTTATGATTTTCTTTATGGTAATGCCCGCTCTTATTGGTGGATTTGGTAATTGATTTGTACCTATTATGATCGGTAGTCCTGACATG	Viridiplantae	Chlorophyta	Mamiellophyceae	Mamiellales	Mamiellaceae			0	0	0	0	0	0	0	0	0	1	0	0	0	0	0	0	0	0	0	0	0	0	0	0	0	0	0	0	0	0	0	0	0	0	0	0	0	0	0	0
e5ed14d970d559bc765296b987c4209a	TACTCTTTATTTAATTTTTGGAGCTTTTTCTGTTATAATTGGAGCTTGTGTTTCAATGTTAATTCGTATGGAATTAGCTCAACCAGGTAATAATTTATTATTAGGTAATCATCAAGTTTATAATGTTTTGATAACTGCGCATGGTGTTTTAATGATATTTTTTTTAGTTATGCCTGTTATGATTGGTGGATTTGGTAATTGATTTGTACCTATTATGATCGGTAGTCCTGACATG		Rhodophyta	Florideophyceae	Corallinales	Corallinaceae			0	0	0	0	0	0	0	0	0	1	0	0	0	0	0	0	0	0	0	0	0	0	0	0	0	0	0	0	0	0	0	0	0	0	0	0	0	0	0	0
eb16391fdff400f4675f7d090353158c	TACTCTTTATTTAATTTTTGGAGCTTTTTCTGGTATAATTGGAGCTTGTGTTACAATGTTAATTCGTATGGAATTAGCTCAACCAGGTAATAATTTATTATTAGGTAATCATCAAGTTTATAATGTTTTGATAACTGCGCATGGTGTTTTAATGATATTTTTTTTAGTTATGCCTGTTATGATTGGTGGATTTGGTAATTGATTTGTACCTATTATGATAGGTAGCCCTGACATG		Rhodophyta	Florideophyceae	Corallinales	Corallinaceae			0	0	0	0	0	0	0	0	0	1	0	0	0	0	0	0	0	0	0	0	0	0	0	0	0	0	0	0	0	0	0	0	0	0	0	0	0	0	0	0
f021a626879b6dc4db68af3808eba0c1	TACTTTTTATTTAATTTTTGGAGCTTTTTCTGATATAATTGGAGCTTGTGTTTCAATTTTAATTCGTATGGAATTAGCTCAACCAGGTAATAATTTATTATTAGGTAACCATCAAGTTTATAATGTTTTGATAACTGCGCATGGTGTTTTAATGATATTTTTTTTAGTTATGCCTGTTATGATTGGTGGATTTGGTAATTGATTTGTACCTATTATGATCGGTAGTCCTGACATG		Rhodophyta	Florideophyceae	Corallinales	Corallinaceae			0	0	0	0	0	0	0	0	0	1	0	0	0	0	0	0	0	0	0	0	0	0	0	0	0	0	0	0	0	0	0	0	0	0	0	0	0	0	0	0
f0435499db0364f0e2ef13e851bdec51	TACTCTTTATTTAATTTTTGGAGCTTTTTCTGGTATAATTGGAGCTTGTGTTTCAATGTTAATTCGTATGGAATTAGCTCAACCAGGTAATAATTTATTATTAGGTAATCATCAAATTTATAATGTTTTGATAACTGCTCATGGTGTTTTAATGATTTTTTTTTTTGTTATGCCAGTTATGATTGGTGGTTTTGGTAATTGATTTGTTCCTTTAATGCTGGGTGCGCCTGATATG		Rhodophyta	Florideophyceae	Corallinales				0	0	0	0	0	0	0	0	0	1	0	0	0	0	0	0	0	0	0	0	0	0	0	0	0	0	0	0	0	0	0	0	0	0	0	0	0	0	0	0
f04bd85596c46c6d3dfc8bcaf08345a9	TACTCTTTATTTAATTTTTGGAGCTTTTTCTGGTATAATTGGAGCTTGTGTTTCAATGTTAATTCGTATGGAATTAGCTCAACCAGGTAATAATTTATTATTAGGTAATCATCAAGTTTATAATGTTTTGATAACTGCTCATGGTGTTTTAATGATATTTTTTTTAGTTATGCCTGTTATGATTGGTGGATTTGGAAATTGACTACTTCCTATTATATTAGGATCCCCAGATATA		Rhodophyta	Florideophyceae	Corallinales				0	0	0	0	0	0	0	0	0	1	0	0	0	0	0	0	0	0	0	0	0	0	0	0	0	0	0	0	0	0	0	0	0	0	0	0	0	0	0	0
f51e27089d7c4a82b9a025accc1c46a4	TACTCTTTATTTAATTTTTGGAGCTTTTTCTGGTATAATAGGAGCTTGTGTTTCAATGTTAATTCGTATGGAATTAGCTCAACCAGGTAATAATTTATTATTAGGTAATCATCAAGTTTATAATGTTTTGATAACTGCGCATGGTGTTTTAATGATATTTTTTTTAGTTATGCCTGTTATGATTGGTGGATTTGGTAATTGATTTGTACCTATTATGATAGGTAGCCCTGACATG		Rhodophyta	Florideophyceae	Corallinales	Corallinaceae			0	0	0	0	0	0	0	0	0	1	0	0	0	0	0	0	0	0	0	0	0	0	0	0	0	0	0	0	0	0	0	0	0	0	0	0	0	0	0	0
f68d1418b6ce53daa45cbed319977da8	TACTCTGTATCTAATTTTTGGAGCTATTTCTGGAGTAGCAGGTACTGCTTTATCGATGTATATCAGAATTACACTATCACAGCCAAATAATGATTTTTTAGCATATAATCATCATTTTTATAATGTTGTGGTGACCGGTCATGCGTTTGTTATGATTTTTTTTATGGTAATGCCCACACTTATTGGTGGTTTTGGTAATTGGTTTGTTCCTTTAATGATAGGAGCACCTGATATG		Bacillariophyta						0	0	0	0	0	0	0	0	0	1	0	0	0	0	0	0	0	0	0	0	0	0	0	0	0	0	0	0	0	0	0	0	0	0	0	0	0	0	0	0
f8d5a9e865cda995691bb1e9a9948164	TACTCTTTATTTAATTTTTGGAGCTTTTTCTGGTATAATTGGAGCTTGTGTTTCAATGTTAATTCGTATGGAATTAGCTCAACCAGGTAATAATTTATTATTAGGTAATCATCAAATTTATAATGTTTTGATAACTGCTCATGGTGTTTTAATGATATTTTTTTTAGTTATGCCTGTTATGATTGGTGGATTTGGTAATTGATTTGTACCTATTATATTAGGATCCCCAGATATA		Rhodophyta	Florideophyceae	Corallinales				0	0	0	0	0	0	0	0	0	1	0	0	0	0	0	0	0	0	0	0	0	0	0	0	0	0	0	0	0	0	0	0	0	0	0	0	0	0	0	0
faf9b1ca505a414a4496938705dc09c6	TACTCTTTATTTAATTTTTGGAGCTTTTTCTGGTATAATTGGAGCTTGTGTTTCAATGTTAATTCGTATGGAATTAGCTCAACCAGGTAATAATTTATTATTAGGTAATCATCAAGTTTATAATGTTTTGATAACTGCTCATGGTGTTTTAATGATATTTTTTAGTTATGCCTGTTATGATTAGTGGATTTGGATAGGTAGCCCTGACATG		Rhodophyta						0	0	0	0	0	0	0	0	0	1	0	0	0	0	0	0	0	0	0	0	0	0	0	0	0	0	0	0	0	0	0	0	0	0	0	0	0	0	0	0
fd10e6374a9c92912389269537d0aba8	TACTCTTTATTTAATTTTTGGAGCTTTTTCTGGTATAATTGGAGCTTGTGTTTCAATGTTAATTCGTATGGAATTAGCTCAGCCGGGTAATAATTTATTATTAGGTAATCATCAAGTTTATAATGTTTTGATAACTGCGCATCCTGTTTTAATGATATTTTTTTTAGTTATGCCTGTTATGATTGGTGGATTTGGTAATTGATTTGTACCTATTATGATCGGTAGTCCTGACATG		Rhodophyta	Florideophyceae	Corallinales	Corallinaceae			0	0	0	0	0	0	0	0	0	1	0	0	0	0	0	0	0	0	0	0	0	0	0	0	0	0	0	0	0	0	0	0	0	0	0	0	0	0	0	0
fddc73745ff3e8aa9a39dbe974e1d8b4	AACATTATATTTAATTTTTGGTGCTATATCAGGTGTAGCAGGAACTGCACTATCGTTATATATTAGAATTACGTTATCACAACCTAATAGTAGTTTTTTAGAATATAACCATCATTTATACAATGTAATTGTAACAGGACACGCTTTTATTATGATTTTTTTTATGGTAATGCCTACTTTAATAGGTGGTTTTGGAAATTGGTTTGTGCCTTTAATGATTGGAGCACCAGATATG		Bacillariophyta						0	0	0	0	0	0	0	0	0	1	0	0	0	0	0	0	0	0	0	0	0	0	0	0	0	0	0	0	0	0	0	0	0	0	0	0	0	0	0	0
fe38b2d5abf8c5fbf1372e45a1124324	AACACTTTATTTAATTTTTGGAGCGTTTTCTGGTGTATTAGGAGCATGCATTTCAATGTTAATTCGTATGGAATTAGCTCAACCAGGTAATAATTTATTATTAGGTAATCATCAAGTTTATAATGTTTTGATAACTGCGCATGGTGTTTTAATGATATTTTTTTTAGTTATGCCTGTTATGATTGGTGGATTTGGTAATTGATTTGTACCTATTATGATCGGTAGTCCTGACATG		Rhodophyta	Florideophyceae	Corallinales				0	0	0	0	0	0	0	0	0	1	0	0	0	0	0	0	0	0	0	0	0	0	0	0	0	0	0	0	0	0	0	0	0	0	0	0	0	0	0	0
fe5d8e10a12bba9d063f39123af4b176	TACTCTTTATTTAATTTTTGGAGCTTTTTCTGGTATAATTGGAGCTTGTGTTTCAATGTTAATTCGTATGGAATTAGCTCAGCCGGGTAATAATTTATTATTAGGTAATCATCAAATTTATAATGTTTTGATAACTGCGCATGGTGTTTTAATGATATTTTTTTTAGTTATGCCTGTTATGATTGGTGGATTCGGTAATTGATTTGTACCTATTATGATAGGTAGCCCTGATATG		Rhodophyta	Florideophyceae	Corallinales	Corallinaceae			0	0	0	0	0	0	0	0	0	1	0	0	0	0	0	0	0	0	0	0	0	0	0	0	0	0	0	0	0	0	0	0	0	0	0	0	0	0	0	0
ffcc2f6a1dc69ca9b5cdaed97ddb04c5	TACTCTTTATTTAATTTTTGGAGCTTTTTCTGGTATAATTGGAGCTTGTGTTTCAATGTTAATTCGTATGGAATTAGCTCAGCCGGGTAATAATTTATTATTAGGTAACCATCAAGTTTATAATGTTTTGATAACTGCGCATCCTGTTTTAATGATATTTTTTTTAGTTATGCCTGTTATGATTGGTGGATTTGGTAATTGATTTGTACCTATTATGATCGGTAGTCCTGACATG		Rhodophyta	Florideophyceae	Corallinales	Corallinaceae			0	0	0	0	0	0	0	0	0	1	0	0	0	0	0	0	0	0	0	0	0	0	0	0	0	0	0	0	0	0	0	0	0	0	0	0	0	0	0	0
033b7ace066c2bafe00d9c3dee8a20e7	GACTTTATATATTTTATTCGGAATGTGGACCGGTTTAGTGGGAACTGCTTTAAGGTTGCTAATTCGTGCTGAGCTCGGCCAGCCTGGAGCTTTGCTGGGGGATGATCAACTGTATAATGTTATTGTGACAGCCCATGCCTTTGTTATAATTTTCTTTCTTGTGATGCCTATAATGATTGGGGGGTTTGGAAACTGACTGGTGCCCTTAATGTTAGGGGCTCCCGATATG	Metazoa	Mollusca						0	0	0	0	0	0	0	0	0	0	1	0	0	0	0	0	0	0	0	0	0	0	0	0	0	0	0	0	0	0	0	0	0	0	0	0	0	0	0	0
04ee1075dbd565b8580a5f1ee6d40cc2	GACTTTATATATTTTATTCGGAATGTGGTCCGGTTTAGTGGGAACTGCCTTAAGGTTGCTAATTCGTGCTGAGCTCGGCCAGCCTGGAGCTTTGCTGGGGGATGATCAACTGTATAATGTTATTGTGACAGCCCATGCCTTTGTTATAATTTTCTTTCTTGTGATGCCTATAATGATTGGGGGGTTTGGACACTGACTGGTGCCCTTAATGTTAGGGGCTCCCGATATG	Metazoa	Mollusca						0	0	0	0	0	0	0	0	0	0	1	0	0	0	0	0	0	0	0	0	0	0	0	0	0	0	0	0	0	0	0	0	0	0	0	0	0	0	0	0
10bedef1813c455c44e7a6fa1683fc93	GACTTTATATATTTTATTCGGAATGTGGTCCGGTTTAGTGGGAACTGCTTTAAGGTTGCTAATTCGTGCTGAGCTCGGCCAGCCTGGAGCTTTGCTGGGGGATGATCAACTGTATAATGTTATTGTGACAGCCCATGCCTTTGTTATAATTTTCTTTCTTGTGATGCCTATAATGATTGGGGGGTCTGGAAACTGACTGGTGCCCTTAATGTTAGGGGCTCCCGCTATG	Metazoa	Mollusca						0	0	0	0	0	0	0	0	0	0	1	0	0	0	0	0	0	0	0	0	0	0	0	0	0	0	0	0	0	0	0	0	0	0	0	0	0	0	0	0
11ff2f7ed65bcc676039c2c3b6583d74	GACTTTATATATTTTATTCGGAATGTGGTCCGGTTTAGTGGGAACTGCTTTAAGGTTGCTAATACGTGCTGAGCTCGGCCAGCCTGGAGCTTTGCTGGGGGATGATCAACTGTATAATGTTATTGTGACAGCCCATGCCTTTGTTATAATTTTCTTTCTTGTGATGCCTATAATGATTGGGGGGTTTGGACACTGACTGGTGCCCTTAATGTTAGGGGCTCCCGATATG	Metazoa	Mollusca						0	0	0	0	0	0	0	0	0	0	1	0	0	0	0	0	0	0	0	0	0	0	0	0	0	0	0	0	0	0	0	0	0	0	0	0	0	0	0	0
1250fbcf3a2ec494a543d475436d0f67	GACTTTATATATTTTATTCGTAATGTGGTCCGGTTTAGTGGGAACTGCTTTAAGGTTGCTAATTCGTGCTGAGCTCGGCCAGCCTGGAGCTTTGCTGGGGGATGATCAACTCTATAATGTTATTGTGACAGCCCATGCCTTTGTTATAATTTTCTTTCTTGTGATGCCTATAATGATTGGGGGGTTTGGAAACTGACTGGTGCCCTTAATGTTAGGGGCTCCCGATATG	Metazoa	Mollusca						0	0	0	0	0	0	0	0	0	0	1	0	0	0	0	0	0	0	0	0	0	0	0	0	0	0	0	0	0	0	0	0	0	0	0	0	0	0	0	0
15a231da5e92e831205651b686116ebe	GACTTTATATATTTTATTCGGAATGTGGTCCGGTTTAGTGGGAACTGCTTTAAGGTTGCTAATTCGTGCTGAGCACGGCCAGCCTGGAGCTTTGCTGGGGGATGATCAACTGTATAATGTTATTGTGACAGCCCATGCCTTTGTTATAATTTTCTTTCTTGTGATGCCTATAATGATTGGGGGGTTTGGAAACTGACTGGTGCCCTTAATGTTAGGGGCTCCCGATTTG	Metazoa	Mollusca						0	0	0	0	0	0	0	0	0	0	1	0	0	0	0	0	0	0	0	0	0	0	0	0	0	0	0	0	0	0	0	0	0	0	0	0	0	0	0	0
1c1233c9c57be45bb113edcd2523a71d	GACTTTATATATTTTATTCGGAATGTGGTCCGGTTTAGTGGGAACTGCTTTAAGGTTGCTAATACGTGCTGAGCTCGGCCAGCCTGGAGCTTTGCTGGGGGATGATCAACTGTATAATGTTATTGTGACAGCCCATGCCTTTGTTATAATTTTCTTTCTTGTGATGCCTATAATGATTGGGGGGTTTGGAACCTGACTGGTGCCCTTAATGTTAGGGGCTCCCGATATG	Metazoa	Mollusca						0	0	0	0	0	0	0	0	0	0	1	0	0	0	0	0	0	0	0	0	0	0	0	0	0	0	0	0	0	0	0	0	0	0	0	0	0	0	0	0
1c779ac7f2fbb2866cd88d0335a949c6	GACTTTATATATTTTATTCGGAATGTGGTCCGGTTTAGTGGGAACTGCTTTAAGGTTGCTAATTCGTGCTGAGCTCGGCCAGCCTTGAGCTTTGCTGGGGGATGATCAACTGTATAATGTTATTGTCACAGCCCATGCCTTTGTTATAATTTTCTTTCTTGTGATGCCTATAATGATTGGGGGGTTTGGACACTGACTGGTGCCCTTAATGTTAGGGGCTCCCGATATG	Metazoa	Mollusca						0	0	0	0	0	0	0	0	0	0	1	0	0	0	0	0	0	0	0	0	0	0	0	0	0	0	0	0	0	0	0	0	0	0	0	0	0	0	0	0
20c1d680bfcb6137d9940be262919e90	GACTTTATATATTTTATTCGGAATGTGGTCCGGTTTAGTGGGAACTGCTTTAAGGGTGCTAATTCGTGCTGAGCTCGGCCAGCCTGGAGCTTTGCTGGGGGATGATCAACTGTATAATGTTATTGTGACAGCCCATGCCTTTGTTATAATTTTCTTTCTTGTGATGCCTATAATGATTGTGGGGTTTGGAAACTGACTGGTGCCCTTAATGTTAGGGGCTCCCGATATG	Metazoa	Mollusca						0	0	0	0	0	0	0	0	0	0	1	0	0	0	0	0	0	0	0	0	0	0	0	0	0	0	0	0	0	0	0	0	0	0	0	0	0	0	0	0
2358e55f05748f6110c9faa763b4941f	GACTTTATATATTTTATTCGGAATGTGGTCCGGTTTAGTGGGAACTGCCTTAAGGTTGCTAATTCGTGCTGAGCTCGGCCAGCCTGGAGCTTTGCTGGGGGATGATCAACTGTATAATGTTATTGTGACAGCCCATGCCTTTGTTATAATTTTCTTTCTTGTGATGCCTATAATGATTGGGGGGTTTGGAAACTGACTGGTGCCCTTAATGTTAGGGGCTCCCGATATG	Metazoa	Mollusca						0	0	0	0	0	0	0	0	0	0	1	0	0	0	0	0	0	0	0	0	0	0	0	0	0	0	0	0	0	0	0	0	0	0	0	0	0	0	0	0
2408597e922a8638ffd51d0b3d90c9eb	GACTTTATATATTTTATTCGGAATGTGGTCCGGTTTAGTGGGAACTGCTTTAAGGTTGCTAATTCGTGCTGAGCTAGGCCAGCCTGGAGCTTTGCTGGGGGATGATCAACTGTATAATGTTATTGTGACAGCCCATGCCTTTGTTATAATTTTCTTTCTTGTGATGCCTATAATGATTGGGGGGTTTGGAAACTGACTGGTGCCCTTAATGTTAGGGGCTCCCGATATG	Metazoa	Mollusca						0	0	0	0	0	0	0	0	0	0	1	0	0	0	0	0	0	0	0	0	0	0	0	0	0	0	0	0	0	0	0	0	0	0	0	0	0	0	0	0
25a0ccf57d7e49cfe2135c329022ae31	GACTTTATATATTTTATTCGGAATGTGGTCCGGTTTAGTGGGAACTGCTTTAAGGTTGCTAATTCGTGCTGAGCTCGGCCAGCCTGGAGCTTTGCTGGGGGATGAGCAACTGTATAATGTTATTGTGACAGCCCATGCCTTTGTTATAATTTTCTTTCTTGTGATGCCTATAATGATTGGGGGGTTTGGAACCTGACTGGTGCCCTTAATGTTAGGGGCTCCCGATATG	Metazoa	Mollusca						0	0	0	0	0	0	0	0	0	0	1	0	0	0	0	0	0	0	0	0	0	0	0	0	0	0	0	0	0	0	0	0	0	0	0	0	0	0	0	0
25db25194599fc1f3feaec266e8a82f6	TACTCTTTACCTTATCTTTGCTGTATTCTCAGGACTACTAGGTACAGGATTCTCAATCCTAATTCGTGCTGAACTAGCTGCGCCTGGTGTTCAAGTTCTGGGAGGAAATCATCAACTATTTAATGTGATTATTACAGCTCACGCATTCCTAATGGTATTCTTCCTAGTAATGCCAGCTCTAATGGGTGGATTCGGTAACTACTTCACTCCTGTAATGGTAGGTGCTGTAGATATG	Fungi	Basidiomycota	Malasseziomycetes	Malasseziales	Malasseziaceae	Malassezia	Malassezia restricta	0	0	0	0	0	0	0	0	0	0	1	0	0	0	0	0	0	0	0	0	0	0	0	0	0	0	0	0	0	0	0	0	0	0	0	0	0	0	0	0
2635ae1b20ac5c040a5f0210b7761c4d	GACTTTATATATTTTATTCGGAATGTGGTCCGGTTTAGTGGGAACTGCTTTAAGGTTGCTAATTCGTGCTGAGCTCGGCCAGCCTGGAGCTTTGCTGGGGGATGATCAACTGTATAATGTTATTGTGACAGCCCATGCCTTTGTTATAATTTTCTTTCTTGTGATGCCTATAATGATTGGGGGGTCTGGAAACTGACTGGTGCCCTTAATGTTAGGGGCTCCCGATATG	Metazoa	Mollusca						0	0	0	0	0	0	0	0	0	0	1	0	0	0	0	0	0	0	0	0	0	0	0	0	0	0	0	0	0	0	0	0	0	0	0	0	0	0	0	0
2786d0601ab8c6f18e4d6917e6b7493e	GACTTTATATATTTTATTCGGAATGTGGTCCGGTTTAGTGGGAACTGCTATAAGGTTGCTAATTCGTGCTGAGCTCGGCCAGCCTGGAGCTTTGCTGGGGGATGATCAACTGTATAATGTTATTGTGACAGCCCATGCCTTTGTTATAATTTTCTTTCTTGTGATGCCTATAATGATTGGGGGGTTTGGATACCGACTGGTGCCCTTAATGTTAGGGGCTCCCGATATG	Metazoa	Mollusca						0	0	0	0	0	0	0	0	0	0	1	0	0	0	0	0	0	0	0	0	0	0	0	0	0	0	0	0	0	0	0	0	0	0	0	0	0	0	0	0
288c60247d7c6e4a60b3e0cb85c3c47f	GACTTTATATATTTTATTCGGAATGTGGTCCGGTTTAGTGGGAACTGCTTTAAGGTTGCTAATTCGTGCTTAGCTCGGCCAGCCTGGAGCTTTGCTGGGGGATGATCAACTGTATAATGTTATTGTGACAGCCCATGCCTTTGTTATAATTTTCTTTCTTGTGATGCCTATAATGATTGGGGGGTTTGGAAACTGACTGGTGCCCTTAATGTTAGGGGCTCCCGATATG	Metazoa	Mollusca						0	0	0	0	0	0	0	0	0	0	1	0	0	0	0	0	0	0	0	0	0	0	0	0	0	0	0	0	0	0	0	0	0	0	0	0	0	0	0	0
29875d7b33d520b8572db076d4561295	GACTTTATATATTTTATTCGGAATGTGGTCCGGTTTAGTGGGAACTGCTTTAAGGTTGCTAATTCGTGCTGAGCTCGGCCAGCCTGGAGCTTTGCTGGGGGATGATCAACTGTATAATGTTATTGTGACAGCCCATGCCTTTGTTATAATTTTCTTTCTTGTGATGCCTATAATGATGGGGGGGTTTGGAAACTGACTGGTGCCCTTAATGTTAGGGGCTCCCGATATG	Metazoa	Mollusca						0	0	0	0	0	0	0	0	0	0	1	0	0	0	0	0	0	0	0	0	0	0	0	0	0	0	0	0	0	0	0	0	0	0	0	0	0	0	0	0
2ade0c160f3785f868d0685faa6a5bed	GACTTTATATATTTTATTCGGAATGTGGTCCGGTTTAGTGGGAACTGCTTTAAGGTTGCTAATTCGTGCTGAGCTCGGCCAGCCTGGAGCTTTGCTGGGGGATGATCAACTGTATAATGTTATTGTGACAGCCCATGCCTTTGTTATAATTTTCTTTCTTGTGATGCCTATAATGATTGGGGGGTTTGGAAACTGACTGGTGCCCTTAATGTTAGGGGCTCCCTATATG	Metazoa	Mollusca						0	0	0	0	0	0	0	0	0	0	1	0	0	0	0	0	0	0	0	0	0	0	0	0	0	0	0	0	0	0	0	0	0	0	0	0	0	0	0	0
2afcfa6734a9dec8d5af7532a41545e2	GACTTTATATATTTTATTCGGAATGTGGTCCGGTTTAGTGGGATCTGCTTTAAGGTTGCTAATTCGTGCTGAGCTCGGCCAGCCTGGAGCTTTGCTGGGGGATGATCAACTGTATAATGTTATTGTGACAGCCCATGCCTTTGTTATAATTTTCTTTCTTGTGATGCCTATAATGATTGGGGGGTTTGGAAACTGACTGGTGCCCTTAATGTTAGGGGCTCCCGCTATG	Metazoa	Mollusca						0	0	0	0	0	0	0	0	0	0	1	0	0	0	0	0	0	0	0	0	0	0	0	0	0	0	0	0	0	0	0	0	0	0	0	0	0	0	0	0
2b1f3a00617d284f04970cb02d453f3b	GACTTTATATATTTTATTCGGAATGTGGTCCGGTTTAGTGGGAACTGCTTTAAGGGTGCTAATTCGTGCTGAGCTCGGCCAGCCTGGAGCTTTGCTGGGGGATGATCAACTGTATAATGTTATTGTGACAGCCCATGCCTTTGTTATAATTTTCTTTCTTGAGATGCCTATAATGATTGGGGGGTTTGGAAACTGACTGGTGCCCTTAATGTTAGGGGCTCCCGATATG	Metazoa	Mollusca						0	0	0	0	0	0	0	0	0	0	1	0	0	0	0	0	0	0	0	0	0	0	0	0	0	0	0	0	0	0	0	0	0	0	0	0	0	0	0	0
2de5dabe572310f98611707adbccff4c	GACTTTATATATTTTATTCGGAATGAGGTCCGGTTTAGTGGGAACTGCTTTAAGGTTGCTAATTCGTGCTGAGCTCGGCCAGCCTGGAGCTTTGCTGGGGGATGATCAACTGTATAATGTTATTGTGACAGCCCATGCCTTTGTTATAATTTTCTTTCTTGTGATGCCTATAATGATTGGGGGGTTTGGAAACTGACTGGTGCCCTTAATGTTAGGGGCTCCCGTTATG	Metazoa	Mollusca						0	0	0	0	0	0	0	0	0	0	1	0	0	0	0	0	0	0	0	0	0	0	0	0	0	0	0	0	0	0	0	0	0	0	0	0	0	0	0	0
2f5cad4e9d349e84121586811d09e147	GACTTTATATATTTTATTCGGAATGTGGTCCGGTTTAGTGGGAACTGCTTTAAGGTTGCTAATTCGTGCTGAGCTCGGCCAGCCTGGAGCTTTGCTGGGGGATGATCAACTGTATAATGTTATTGTGACAGCCCATGCCTTTGTTATAATTTTCTTTCCTGTGATGCCTATAATGATTGGGGGGTTTGGAAACTGACTGGTGCCCTTAATGTTAGGGGCTCCCGATATG	Metazoa	Mollusca						0	0	0	0	0	0	0	0	0	0	1	0	0	0	0	0	0	0	0	0	0	0	0	0	0	0	0	0	0	0	0	0	0	0	0	0	0	0	0	0
2f9ffa76b2cf4749c122007661ef7172	GACTTTATATATTTTATTCGGAATGTGGTCCGGTTTAGTTGGAACTGCTTTAAGGTTGCTAATTCGTGCTGAGCTCGGCCAGCCTGGAGCTTTGCTGGGGGATGATCAACTGTATAATGTTATTGTGACAGCCCATGCCTTTGTTATAATTTTCTTTCTTGTGATGCCTATAATGATTGGGGGGTTTGGAAACTGACTGGTGCCCTTAATGTTAGGGGCTCCCGATATG	Metazoa	Mollusca						0	0	0	0	0	0	0	0	0	0	1	0	0	0	0	0	0	0	0	0	0	0	0	0	0	0	0	0	0	0	0	0	0	0	0	0	0	0	0	0
304599d12110c25689b1b6df6c8939de	AACCTTATATTTACTATTTGCAGTTATTTCAGGAATTATAGGAACATATTTTTCAGCTTTAATTCGTATAGAATTAGCCTATCCTGGTAATAGTATTTTTAATGGGGATTTTCAATTATATAATGTTATAGTAACTGCACATGCTTTTATTATGATTTTTTTTATGGTAATGCCTGCAATGATTGGAGGTTTTGGTAATTGATTTGTTCCTTTAATGATAGGAGCTCCTGATATG		Discosea						0	0	0	0	0	0	0	0	0	0	1	0	0	0	0	0	0	0	0	0	0	0	0	0	0	0	0	0	0	0	0	0	0	0	0	0	0	0	0	0
308f1ff9ef2d1f6edd7da099125d76d8	GACTTTATATATTTTATTCGGAATGTGGTCCGGTTTAGTGGGAACTGCTTTAAGGTTGCTAATTCGTGCTGAGCTCGGCCAGCCTGGAGCTTTGCTGGGGGATGATCAACTGTATAATGTTATTGTGACAGCCCATGCCTTTGTTATAATTTTCTTTCTTGTGATGCCTATAATGATTGGGGGGTTTGGAAACTGCCTGGTGCCCTTAATGTTAGGGGCTCCCGATATG	Metazoa	Mollusca						0	0	0	0	0	0	0	0	0	0	1	0	0	0	0	0	0	0	0	0	0	0	0	0	0	0	0	0	0	0	0	0	0	0	0	0	0	0	0	0
333bc874052067332e2fdae872e072ac	GACTTTATATATTTTATTCGGAATGTGGTCCGGTTTAGTGGGAACTGCTTTAAGGTTGCTAATTCGTGCTGAGCTCGGCCAGCCTGGAGCTTTGCTGGGGGATGATCAACTGTATAATGTTATTGTGACAGCCCATGCCTTTGTTATAATTTTCTTTCTTGTGATGCCTATAATGATTGGGGGGTTTGGAAACTGACTGGT	Metazoa	Mollusca						0	0	0	0	0	0	0	0	0	0	1	0	0	0	0	0	0	0	0	0	0	0	0	0	0	0	0	0	0	0	0	0	0	0	0	0	0	0	0	0
36514ac76f8754b2a849aa2ccba988d9	GACTTTATATATTTTATTCGGAATGAGGTCCGGTTTAGTGGGAACTGCTTTAAGGTTGCTAATTCGTGCTGAGCTCGGCCAGCCTGGAGCTTTGCTGGGGGATGATCAACTGTATAATGTTATTGTGACAGCCCATGCCTTTGTTATAATTTTCTTTCTTGTGATGCCTATAATGATTGGGGGGTTTGGAAACTGACTGGTGCCCTTAATGTTAGGGGCTCCCGATATG	Metazoa	Mollusca						0	0	0	0	0	0	0	0	0	0	1	0	0	0	0	0	0	0	0	0	0	0	0	0	0	0	0	0	0	0	0	0	0	0	0	0	0	0	0	0
375b8579ef410d39a43e585d3598dd35	GACTTTATATATTTTATTCGGAATGTGGTCCGGTTTAGTGTGAACTGCTTTAAGGTTGCTAATTCGTGCTGAGCTCGGCCAGCCTGGAGCTTTGCTGGGGGACGATCAACTGTATAATGTTATTGTGACAGCCCATGCCTTTGTTATAATTTTCTTTCTTGTGATGCCTATAATGATTGGGGGGTTTGGAACCTGACTGGTGCCCTTAATGTTAGGGGCTCCCGATATG	Metazoa	Mollusca						0	0	0	0	0	0	0	0	0	0	1	0	0	0	0	0	0	0	0	0	0	0	0	0	0	0	0	0	0	0	0	0	0	0	0	0	0	0	0	0
381b5c363968b22738019a6f1a305b50	GACTTTATATATTTTATTCGGAATGTGGTCCGGTTTAGTGGGAACTGCTTTAAGGTTGCTAATTCGTGCTGAGCTCGGCCAGCCTGGAGCTTTGCTGGGGGATGATCAACTGTATAATGTTATTGTGACAGCCCATGCCTTTGTTATAATTTTCTTTCTTGTGATGCCTATAATGATTGGGGGGTTTGGAAACTGACTGGTGCCCTTAATGTTAGGGGCTCCCGCTATG	Metazoa	Mollusca						0	0	0	0	0	0	0	0	0	0	1	0	0	0	0	0	0	0	0	0	0	0	0	0	0	0	0	0	0	0	0	0	0	0	0	0	0	0	0	0
38990787398a78349e5a11fa154eef01	GACTTTATATATTTTATTCGGAATGTGGTCCGGTTTAGTGGGATCTGCTTTAAGGTTGCTAATTCGTGCTGAGCTCGGCCAGCCTGGAGCTTTGCTGGGGGATGATCAACTGTATAATGTTATTGTGACAGCCCATGCCTTTGTTATAATTTTCTTTCTTGTGATGCCTATAATGATTGGGGGGTTTGGAAACTGACTGGTGCCCTTAATGTTAGGGGCTCCCGATAAG	Metazoa	Mollusca						0	0	0	0	0	0	0	0	0	0	1	0	0	0	0	0	0	0	0	0	0	0	0	0	0	0	0	0	0	0	0	0	0	0	0	0	0	0	0	0
38c989d9ec41ecb91b1e3f80e893dc82	GACTTTATATATTTTATTCGGAATGTGGTCCGGTTTAGTGGGAACTGCTTTAAGGTTGCTAATTCGTGCTGAGCTCGGCCAGCCTGTAGCTTTGCTGGGGGATGATCAACTGTATAATGTTATTGTGACAGCCCATGCCTTTGTTATAATTTTCTTTCTTGTGATGCCTATAATGATTGGGGGGTTTGGAAACTGACTGGTGCCCTTAATGTTAGGGGCTCCCGATATG	Metazoa	Mollusca						0	0	0	0	0	0	0	0	0	0	1	0	0	0	0	0	0	0	0	0	0	0	0	0	0	0	0	0	0	0	0	0	0	0	0	0	0	0	0	0
392c8695d7d23d40ecf950562c3c3438	GACTTTATATATTTTATTCGGAATGTGGTCCGGTTTAGTGGGAACTGCTTTAAGGTTGCTAATTCGTGCTGAGCTCGGCCAGCCTGGAGCTTTGCTGGGGGATGAGCAACTGTATAATGTTATTGTGACAGCCCATGCCTTTGTTATAATTTTCTTTCTTGTGATGCCTATAATGATGGGGGGGTTTGGAAACTGACTGGTGCCCTTAATGTTAGGGGCTCCCGATATG	Metazoa	Mollusca						0	0	0	0	0	0	0	0	0	0	1	0	0	0	0	0	0	0	0	0	0	0	0	0	0	0	0	0	0	0	0	0	0	0	0	0	0	0	0	0
3d68290b7dd6bfd2a8badb7560cdba8d	GACTTTATATATTTTATTCGGAATGTGGTCCGGTTTAGTGGGAACTGCTTTAAGGTTGCTAATTCGTGCTGAGCTCGGCCAGCCTGGAGCTTTGCTGGGGGATGATCAACTGTATAATGTTATTGTGACAGCCCATGCCTTTGTTATAATTTTCTTTCTTGTGATGCCTATAATGATTGGGGGGTTTGGAAACTGACTGGTGCCCTTAATGTTAGGGGCTCCCGATATG	Metazoa	Mollusca						0	0	0	0	0	0	0	0	0	0	1	0	0	0	0	0	0	0	0	0	0	0	0	0	0	0	0	0	0	0	0	0	0	0	0	0	0	0	0	0
427f22c928a6d59ac9f0cdd2c44cca34	GACTTTATATATTTTATTCGGAATGTGGTCCGGTTTAGTGGGAACTGCTTTAAGGTTGCTAATTCGTGCTTAGCTCGGCCAGCCTGGAGCTTTGCTGGGGGATGATCAACTGTATAATGTTATTGTGACAGCCCATGCCTTTGTTATAATTTTCTTTCTTGTGATGCCTATAATGCTTGGGGGGTTTGGAAACTGACTGGTGCCCTTAATGTTAGGGGCTCCCGATATG	Metazoa	Mollusca						0	0	0	0	0	0	0	0	0	0	1	0	0	0	0	0	0	0	0	0	0	0	0	0	0	0	0	0	0	0	0	0	0	0	0	0	0	0	0	0
43f14251501752f8dda5d5a797f1be09	GACTTTATATATTTTATTCGGAATGTGGTCCGGTTTAGTGGGAACTGCTTTAAGGTTGCTAATTCGTGCTGAGCTCGGCCAGCCTGGAGCTTTGCTGGGGGATGATCAACTGTATAATGTTATTGTGACAGCCCATGCCTTTGTTATAATTTTCTTTCTTGTGATGCCTATAATGATTGGGGGGTTTGGAAACTGACGGGTGCCCTTAATGTTAGGGGCTCCCGATATG	Metazoa	Mollusca						0	0	0	0	0	0	0	0	0	0	1	0	0	0	0	0	0	0	0	0	0	0	0	0	0	0	0	0	0	0	0	0	0	0	0	0	0	0	0	0
48365f66ca8f64ae3ba3e9a501067d7e	TACTTTATATCTTATTTTTGCATTATTTGCTGGTGTTATAGGTACTGTATTTTCTATTTTTATACGTATGGAGTTAGCAACTACAGGTGATCAAATCTTTAATGGTAATTATCAATTATATAATGTAGTTATTACTGCACATGCATTTATTATGATTTTTTTTATGGTAATGCCTGCTTTAATAGGTGGTTTTGGTAATTGATTTGTACCTTTAATGTTAGGTGCTCCAGATATG		Discosea	Flabellinia	Dactylopodida				0	0	0	0	0	0	0	0	0	0	1	0	0	0	0	0	0	0	0	0	0	0	0	0	0	0	0	0	0	0	0	0	0	0	0	0	0	0	0	0
4d5d1f66c5380e6cdc1429267a31fe6e	AACTCTTTATTTTTTTTTCGGTTTTACTGCTAGAATAATTGGTACAAGTTTAAGTTTTATTATTCGTATTGAACTATCTAAAGCAAGACAAACTATAGGAAATAGGCAAATTTATAACGCTATTGTAACCGCACACGCTTTAGTTATAATTTTTTTTTTCGTTATACCTACTATAATTAGAGGTTTTAGAAATTGACTTCTTCCATTAATAATTAGAGCCCCAGATATA	Metazoa	Chordata						0	0	0	0	0	0	0	0	0	0	1	0	0	0	0	0	0	0	0	0	0	0	0	0	0	0	0	0	0	0	0	0	0	0	0	0	0	0	0	0
4f955d028130b4ae399f7cef6e5ad203	GACTTTATATATTTTATTCGGAATGTGGTCCGGTTTAGTGGGAACTGCTTTAAGGTTGCTAATTCGTGCTGAGCTCGGCCAGCCTGGAGCTTTGCTGGGGGATGATCAACTGTATAATGTTATTGTGACAGCCCATGCCTTTGTTATAATTTTCTTTCTTGTGATGCCTATAATGATAGGGGGGTTTGGAAACTGACTGGTGCCCTTAATGTTAGGGGCTCCCGATATG	Metazoa	Mollusca						0	0	0	0	0	0	0	0	0	0	1	0	0	0	0	0	0	0	0	0	0	0	0	0	0	0	0	0	0	0	0	0	0	0	0	0	0	0	0	0
51b7cea48a2cf519cefa774ca6fa3d0a	GACTTTATATATTTTATTCGGAATGTGGTCCGGTTTAGTGGGAACTGCTTTAAGGTTGCTAATTCGTGCTGAGCTCGGCCAGCCTGGAGCTTTGCTGGGGGATGAGCAACTGTATAATGTTATTGTGACAGCCCATGCCTTTGTTATAATTTTCTTTCTTGTTATGCCATAATGATTGGGGGGTTTGGAAACTGACTGGTACCTCTAATACTAGGGCCTCCTGATATG	Metazoa	Mollusca						0	0	0	0	0	0	0	0	0	0	1	0	0	0	0	0	0	0	0	0	0	0	0	0	0	0	0	0	0	0	0	0	0	0	0	0	0	0	0	0
51bad847339a902d569f27b33be8df4e	GACTTTATATATTTTATTCGGAAGGTGGTCCGGTTTAGTGGGAACTGCTTTAAGGTTGCTAATTCGTGCTGAGCTCGGCCAGCCTGGAGCTTTGCTGGGGGATGATCAACTGTATAATGTTATTGTGACAGCCCATGCCTTTGTTATAATTTTCTTTCTTGTGATGCCTATAATGATTGGGGGGTTTGGAAACTGACTGGTGCCCTTAATGTTAGGGGCTCCCGATATG	Metazoa	Mollusca						0	0	0	0	0	0	0	0	0	0	1	0	0	0	0	0	0	0	0	0	0	0	0	0	0	0	0	0	0	0	0	0	0	0	0	0	0	0	0	0
53ce0ab3413d89776c6450869545ed6f	GACTTTATATATTTTATTCGGAATGTGGTCCGGTTTAGTGGGAACTGCTTTAAGGTTGCTAATTCGTGCTGAGCTCGGCCAGCCTGGAGCTTTGCTGGGGGATGATCAACTGTATAATGTTATTGTGACAGCCCATGCCTTTGTTATAATTTTCTTTCTTGAGATGCCTATAATGATTGGGGGGTTTGGAAACTGACTGGTGCCCTTAATGTTAGGGGCTCCCGATATG	Metazoa	Mollusca						0	0	0	0	0	0	0	0	0	0	1	0	0	0	0	0	0	0	0	0	0	0	0	0	0	0	0	0	0	0	0	0	0	0	0	0	0	0	0	0
53d6abaa5f95fc16821c1cffbf594dc2	GACTTTATATATTTTATTCGGAATGTGGTCCGGTTTAGTGGGAACTGCTTTAAGGTTGCTAATTCGTGCTGAGCTAGGCCAGCCTGGAGCTTTGCTGGGGGATGATCAACTGTATCATGTTATTGTGACAGCCCATGCCTTTGTTATAATTTTCTTTCTTGTGATGCCTATAATGATTGGGGGGTTTGGAAACTGACTGGTGCCCTTAATGTTAGGGGCTCCCGATATG	Metazoa	Mollusca						0	0	0	0	0	0	0	0	0	0	1	0	0	0	0	0	0	0	0	0	0	0	0	0	0	0	0	0	0	0	0	0	0	0	0	0	0	0	0	0
5487f49396c0b29a88c2bcc4911e918d	GACTTTATATATTTTATTCGGAATGTGGTCCGGTTTAGTGGGAACTGCCTTAAGGTTGCTAATTCGTGCTGAGCTCGGCCAGCCTGGAGCTTTGCTGGGGGATGATCAACTGTATAATGTTATTGTGACAGCCCATGCCTTTGTTATAATTTTCTTTCTTGTGATGCCTATAATGATAGGGGGGTTTGGAAACTGACTGGTGCCCTTAATGTTAGGGGCTCCCGATATG	Metazoa	Mollusca						0	0	0	0	0	0	0	0	0	0	1	0	0	0	0	0	0	0	0	0	0	0	0	0	0	0	0	0	0	0	0	0	0	0	0	0	0	0	0	0
56ff838ccda8ae63a8ef73457a749115	GACTTTATATATTTTATTCGGAATGTGGTACGGTTTAGTGGGAACTGCTTTAAGGTTGCTAATTCGTGCTGAGCTCGGCCAGCCTGGAGCTTTGCTGGGGGATGATCAACTGTATAATGTTATTGTGACAGCCCATGCCGTTGTTATAATTTTCTTTCTTGTGATGCCTATAATGATTGGGGGGTTTGGAAACTGACTGGTGCCCTTAATGTTAGGGGCTCCCGATATG	Metazoa	Mollusca						0	0	0	0	0	0	0	0	0	0	1	0	0	0	0	0	0	0	0	0	0	0	0	0	0	0	0	0	0	0	0	0	0	0	0	0	0	0	0	0
5700fa005656fef55461f436a6d090f5	GACTTTATATATTTTATTCGGAATGAGGTCCGGTTTAGTGGGAACTGCTTTAAGGTTGCTAATTCGTGCTGAGCTCGGCCAGCCTGGAGCTTTGCTGGGGGATGATCAACTGTATAATGTTATTGTGACAGCCCATGCCTTTGTTATAATTTTCTTTCTTGTGATGCCTATAATGATTGGGGGGTTTGGAAACTGACGGGTGCCCTTAATGTTAGGGGCTCCCGATATG	Metazoa	Mollusca						0	0	0	0	0	0	0	0	0	0	1	0	0	0	0	0	0	0	0	0	0	0	0	0	0	0	0	0	0	0	0	0	0	0	0	0	0	0	0	0
5943b817e938209866610650ec6b08b7	TACTCTTTATTTAATTTTCGGAGCCTTTTCAGGAGTTTTAGGTGGCTGTATGTCTATGCTTATTCGTATGGAACTAGCTCTACCAGGTAATCATTTACTTTTAGGTAATCATCAAGTTTATAATGTCCTTATAACAGCTCATGCATTCTTGATGATTTTCTTCATGGTTATGCCGGTAATGATTGGAGGTTTTGGAAATTGGTTGGTTCCAATTATGATTGGTAGTCCAGATATG		Rhodophyta	Florideophyceae	Gigartinales	Kallymeniaceae	Meredithia	Meredithia crenata	0	0	0	0	0	0	0	0	0	0	1	0	0	0	0	0	0	0	0	0	0	0	0	0	0	0	0	0	0	0	0	0	0	0	0	0	0	0	0	0
5af0a5d36979549456a4dbd74c11d062	GACTTTATATATTTTATTCGGAATGTGGTCCGGTTTAGTGGGAACTGCTTTAAGGTTGCTAATTCGTGCTGAGCTCGGCCAGCCTGGAGCTTTGCTGGGGGATGATCAACTGTATAATGTTATTGTGACAGCCCATGCCTTTGTTATAATTTTCTTTCTTGTGATGCCTATAATGATTGGGGGGTTTGGAAACTGACTGGTGCCCTTAATGTTAGGGGCTGCCGATATG	Metazoa	Mollusca						0	0	0	0	0	0	0	0	0	0	1	0	0	0	0	0	0	0	0	0	0	0	0	0	0	0	0	0	0	0	0	0	0	0	0	0	0	0	0	0
605c8a2924ba7a21e62e07d85d49eb91	GTCAACAAATCATAAAGATATTGGGACTTTATATATTTTATTCGGAATGTGGTCCGGTTTAGTGGGAACTGCTTTAAGGTTGCTAATTCGTGCTGAGCTCGGCCAGCCTGGAGCTTTGCTGGGGGATGATCAACTGTATAATGTTATTGTGACAGCCCATGCCTTTGTTATAATTTTCTTTCTTGTGATGCCTATAATGATTGGGGGGTTTGGAAACTGACTGGTGCCCTTAATGTTAGGGGCTCCCGATATG	Metazoa	Mollusca						0	0	0	0	0	0	0	0	0	0	1	0	0	0	0	0	0	0	0	0	0	0	0	0	0	0	0	0	0	0	0	0	0	0	0	0	0	0	0	0
651b7fe2bcfe25ed7b0adace1281227c	GACTTTATATATTTTATTCGGAATGTGGTCCGGTTTAGTGGGAACTGCTTTAAGGTTGCTAATACGTGCTGAGCTCGGCCAGCCTGGAGCTTTGCTGGGGGATGATCAACTGTATAATGTTATTGTGACAGCCCATGCCTTTGTTATAATTTTCTTTCTTGTGGTGCCTATAATGATTGGGGGGTTTGGAAACTGACTGGTGCCCTTAATGTTAGGGGCTCCCGATATG	Metazoa	Mollusca						0	0	0	0	0	0	0	0	0	0	1	0	0	0	0	0	0	0	0	0	0	0	0	0	0	0	0	0	0	0	0	0	0	0	0	0	0	0	0	0
65e52fdb1f14060d8226df82f71ffa87	GACTTTATATATTTTATTCGGAATGTGGTCCGGTTTAGTGGGAACTGCTTTAAGGTTGCTAATTCGTGCTGAGCTCGGCCAGCCTGGAGCTTTGCTGGGGGATGATCAACTGTATAATGTTATTGTGACAGCCCATGCCTTTGTTATAATTTTCTTTCTTGTGATGCCTATAATGATTGGGGGGTTTGGAAACTGACTGGTGCCCTTAATGTTAGGCGCTCCCGATATG	Metazoa	Mollusca						0	0	0	0	0	0	0	0	0	0	1	0	0	0	0	0	0	0	0	0	0	0	0	0	0	0	0	0	0	0	0	0	0	0	0	0	0	0	0	0
666675a9d3b7e38cb2679dfee3045b23	GACTTTATATATTTTATTCGGAATGTGGACCGGTTTAGTGGGAACTGCTTTAAGGTTGCTAATTCGTGCTGAGCTCGGCCAGCCTGGAGCTTTGCTGGGGGATGATCAACTGTATAATGTTATTGTCACAGCCCATGCCTTTGTTATAATTTTCTTTCTTGTGATGCCTATAATGATTGGGGGGTTTGGAAACTGACTGGTGCCCTTAATGTTAGGGGCTCCCGATATG	Metazoa	Mollusca						0	0	0	0	0	0	0	0	0	0	1	0	0	0	0	0	0	0	0	0	0	0	0	0	0	0	0	0	0	0	0	0	0	0	0	0	0	0	0	0
673c43af0971b80819d00cf84eac9487	GACTTTATATATTTTATTCGGAATGTGGTCCGGTTTAGTGGGAACTGCCTTAAGGTTGCTAATTCGTGCTGAGCTCGGCCAGCCTGGAGCTTTGCTGGGGGATGATCAACTGTATAATGTTATTGTGACAGCCCATGCCTTTGTTATAATTTTCTTTCTTGAGATGCCTATAATGATTGGGGGGTTTGGAAACTGACTGGTGCCCTTAATGTTAGGGGCTCCCGATATG	Metazoa	Mollusca						0	0	0	0	0	0	0	0	0	0	1	0	0	0	0	0	0	0	0	0	0	0	0	0	0	0	0	0	0	0	0	0	0	0	0	0	0	0	0	0
68759234e35a0c0329eb0aa56cf1ef37	GACTTTATATATTTTATTCGGAATGTGGTCCGGTTTAGTGGGAACTGCTTTAAGGTTGCTAATTCGTGCTGAGCTCGGCCAGCCTGGAGCTTTGCTGGGGGATGATCAACTGTATAATGTTATTGTGACAGCCCATGCCTTTGTTATAATTTTCTTTCTTGTGATGCCTATAATGATTGGGGGGTTTGGAAACTGACTGGTGCCCTTAATGTTAGGGGCTCACGATATG	Metazoa	Mollusca						0	0	0	0	0	0	0	0	0	0	1	0	0	0	0	0	0	0	0	0	0	0	0	0	0	0	0	0	0	0	0	0	0	0	0	0	0	0	0	0
689a8c386dfcc057064e19c839a530b3	GACTTTATATATTTTATTCGGAATGTGGTCCGGTTTAGTGGGAACTGCTTTAAGGTTGCTAATTCGTGCTGAGCTCGGCCAGCCTGGAGCTTTGCTGGGGGATGATCAACTGTATAATGTTATTGTGACAGCCCATGCCTTTGTTATAATTTTCTTTCTTGTGATGCCTATAATGATTGGGTGGTTTGGAAACTGACTGGTGCCCTTAATGTTAGGGGCTCCCGATATG	Metazoa	Mollusca						0	0	0	0	0	0	0	0	0	0	1	0	0	0	0	0	0	0	0	0	0	0	0	0	0	0	0	0	0	0	0	0	0	0	0	0	0	0	0	0
6d8963893332a123ad9008746b8a0556	GACTTTATATATTTTATTCGGAATGTGGTCCGGTTTAGTGGGATCTGCTTTAAGGTTGCTAATTCGTGCTGAGCTCGGCCAGCCTGGAGCTTTGCTGGGGGATGATCAACTGTATAATGTTATTGTGACAGCCCATGCCTTTGTTATAATTTTCTTTCTTGTGGTGCCTATAATGATTGGGGGGTTTGGAAACTGACTGGTGCCCTTAATGTTAGGGGCTCCCGATATG	Metazoa	Mollusca						0	0	0	0	0	0	0	0	0	0	1	0	0	0	0	0	0	0	0	0	0	0	0	0	0	0	0	0	0	0	0	0	0	0	0	0	0	0	0	0
6ef72e8574882d97bb2f1aea439c4c8b	GACTTTATATATTTTATTCGGAATGTGGTCCGGTTTAGTGGGAACTGCTTTAAGGTTGCTAATTCGTGCTGAGCTCGGCCAGCCTGGAGCTTTGCTGGGGGATGATCAACTGTATAATGTTATTGTGACAGCCCATGCCTTTGTTATAATTTTCTTTCTTGTTATGCCATAATGATTGGGGGGTTTGGAAACTGACTGGTACCTCTAATACTAGGGCCTCCTGATATG	Metazoa	Mollusca						0	0	0	0	0	0	0	0	0	0	1	0	0	0	0	0	0	0	0	0	0	0	0	0	0	0	0	0	0	0	0	0	0	0	0	0	0	0	0	0
6f5748a46a84de0a09039bd1ebb3b721	GACTTTATATATTTTATTCGTAATGTGGTCCGGTTTAGTGGGAACTGCTTTAAGGTTGCTAATTCGTGCTGAGCTCGGCCAGCCTGGAGCTTTGCTGGGGGATGATCAACTGTATAATGTTATTGTGACAGCCCATGCCTTTGTTATAATTTTCTTTCTTGTGATGCCTATAATGATTGGGGGGTTTGGAAACTGACTGGTGCCCTTAATGTTAGGGGCTCCCGATATG	Metazoa	Mollusca						0	0	0	0	0	0	0	0	0	0	1	0	0	0	0	0	0	0	0	0	0	0	0	0	0	0	0	0	0	0	0	0	0	0	0	0	0	0	0	0
708fbaeaecc4b3eead57c2b9c03387c4	GACTTTATATATTTTATTCGGAATGTGGTCCGGTTTAGTGTGAACTGCTTTAAGGTTGCTAATTCGTGCTGAGCTCGGCCAGCCTGGAGCTTTGCTGGGGGATGATCAACTGTATAATGTTATTGTGACAGCCCATGCCTTTGTTATAATTTTCTTTCTTGTGATGCCTATAATGATTGGGGCGTTTGGAAACTGACTGGTGCCCTTAATGTTAGGGGCTCCCGATATG	Metazoa	Mollusca						0	0	0	0	0	0	0	0	0	0	1	0	0	0	0	0	0	0	0	0	0	0	0	0	0	0	0	0	0	0	0	0	0	0	0	0	0	0	0	0
74ff6a6c9c71a34192bf65a3b70d829b	GACTTTATATATTTTATTCGGAATGTGGTCCGGTTTAGTGGGAACTGCTTTAAGGTTGCTAATTCGTGCTGAGCTCGGCCAGACTGGAGCTTTGCTGGGGGATGATCAACTGTATAATGTTATTGTGACAGCCCATGCCTTTGTTATAATTTTCTTTCTTGTGATGCCTATAATGATTGGCGGGTTTGGAAACTGACTGGTGCCCTTAATGTTAGGGGCTCCCGATATG	Metazoa	Mollusca						0	0	0	0	0	0	0	0	0	0	1	0	0	0	0	0	0	0	0	0	0	0	0	0	0	0	0	0	0	0	0	0	0	0	0	0	0	0	0	0
7757029b2a43592492bd1d5457570050	GACTTTATATATTTTATTCGGAATGTGGTCCGGTTTAGTGGGAACTGCTTTAAGGTTGCTAATTCGTGCTGAGCTCGGCCAGCCTGGAGCTTTGCTGGGGGATGATCAACTGTATAATGTTATTGTGACAGCCCATGCCTTTGTTATAATTTTCTTTCTTGTGATGCCTATAATGATTGGGGGGTTTGGAACCTGACTGGTGCCCTTAATGTTAGGGGCTCCCGATATG	Metazoa	Mollusca						0	0	0	0	0	0	0	0	0	0	1	0	0	0	0	0	0	0	0	0	0	0	0	0	0	0	0	0	0	0	0	0	0	0	0	0	0	0	0	0
778d2ade2b19405b83bdca9ee2de6eaa	GACTTTATATATTTTATTCGGAATGTGGTCCGGTTTAGTGGGAACTGCTTTAAGGTTGCTAATACGTGCTGAGCTCGGCCAGCCTGGAGCTTTGCTGGGGGATGATCAACTGTATAATGTTATTGTGACAGCCCATGCCTTTGTTATAATTTTCTTTCTTGTGATGCCTATAATGATTGGGGGGTTTGGAAACTGACTGGTGCCCTTAATGTTAGGGGCTCCCGATTTG	Metazoa	Mollusca						0	0	0	0	0	0	0	0	0	0	1	0	0	0	0	0	0	0	0	0	0	0	0	0	0	0	0	0	0	0	0	0	0	0	0	0	0	0	0	0
77c14c6e8a2c41302a6a13de38228a97	GACTTTATATATTTTATTCGGAATGTGGTCCGGTTTAGTGGGAACTGCTTTAAGGTTGCTAATTCGTGCTGAGCTCGGCCAGCCTTGAGCTTTGCTGGGGGATGATCAACTGTATAATGTTATTGTGACAGCCCATGCCTTTGTTATAATTTTCTTTCTTGTGGTGCCTATAATGATTGGGGGGTTTGGAAACTGACTGGTGCCCTTAATGTTAGGGGCTCCCGATATG	Metazoa	Mollusca						0	0	0	0	0	0	0	0	0	0	1	0	0	0	0	0	0	0	0	0	0	0	0	0	0	0	0	0	0	0	0	0	0	0	0	0	0	0	0	0
77faad7286311f810c5388d86e975f38	GACTTTATATATTTTATTCGGAATGTGGTCCGGTTTAGTGGGAACTGCTTTAAGGTTGCTAATTCGTGCTGAGCTCGGCCAGCCTGGAGCTTTGCTGGGGGATGATCAACTGTATAATGTTATTGTGACAGCCCATGCCTTTGTTATAATTTTCTTTCTTGTGATGCCTATAATGATTGGGGGGTTTGGACACTGACTGGTGCCCTTAATGTTAGGGGCTCCCGATATG	Metazoa	Mollusca						0	0	0	0	0	0	0	0	0	0	1	0	0	0	0	0	0	0	0	0	0	0	0	0	0	0	0	0	0	0	0	0	0	0	0	0	0	0	0	0
7edc65d7bb93cb461de259fb391e3061	GACTTTATATATTTTATTCGGAATGTGGGCCGGTTTAGTGGGAACTGCTTTAAGGTTGCTAATTCGTGCTGAGCTCGGCCAGCCTGGAGCTTTGCTGGGGGATGATCAACTGTATAATGTTATTGTGACAGCCCATGCCTTTGTTATAATTTTCTTTCTTGTGATGCCTATAATGATTGGGGGGTTTGGAAACTGACTGGTGCCCTTAATGTTAGGGGCTCCCGATATG	Metazoa	Mollusca						0	0	0	0	0	0	0	0	0	0	1	0	0	0	0	0	0	0	0	0	0	0	0	0	0	0	0	0	0	0	0	0	0	0	0	0	0	0	0	0
7f8a8f236cb477dd3b170791e9a09f99	GACTTTATATATTTTATTCGGAATGTGGTCCGGTTTAGTGTGAACTGCTTTAAGGTTGCTAATTCGTGCTGAGCTCGGCCAGCCTGGAGCTTTGCTGGGGGATGATCAACTGTATCATGTTATTGTGACAGCCCATGCCTTTGTTATAATTTTCTTTCTTGTGATGCCTATAATGATTGGGGGGTTTGGAAACTGACTGGTGCCCTTAATGTTAGGGGCTCCCGATATG	Metazoa	Mollusca						0	0	0	0	0	0	0	0	0	0	1	0	0	0	0	0	0	0	0	0	0	0	0	0	0	0	0	0	0	0	0	0	0	0	0	0	0	0	0	0
8030b62cbbad6c17413d6b32f98d58e7	GACTTTATATATTTTATTCGGAATGTGGTCCGGTTTAGTGGGAACTGCTTTAAGGTTGCTAATTCGTGCTGAGCACGGCCAGCCTGGAGCTTTGCTGGGGGATGATCAACTGTATAATGTTATTGTGACAGCCCATGCCTTTGTTATAATTTTCTTTCTTGTGATGCCTATAATGATTGGGGGGTTTGGAAACTGACTGGTGCCCTTAATGTTAGGGGCTCCCGATATG	Metazoa	Mollusca						0	0	0	0	0	0	0	0	0	0	1	0	0	0	0	0	0	0	0	0	0	0	0	0	0	0	0	0	0	0	0	0	0	0	0	0	0	0	0	0
80861749b0b82ed9ecb14be79b857d71	GACTTTATATATTTTATTCGGAATGTGGTCCGGTTTAGTGGGAACTGCTTTAAGGTTGCTAATTCGTGCTGAGCTCGGCCAGCCTTGAGCTTTGCTGGGGGATGATCAACTGTATAATGTTATTGTGACAGCCCATGCCTTTGTTATAATTTTCTTTCTTGTGATGCCTATAATGATTGGGGGGTTTGGAACCTGACTGGTGCCCTTAATGTTAGGGGCTCCCGATATG	Metazoa	Mollusca						0	0	0	0	0	0	0	0	0	0	1	0	0	0	0	0	0	0	0	0	0	0	0	0	0	0	0	0	0	0	0	0	0	0	0	0	0	0	0	0
81e3deac55f9fbc831ff94ee9f047947	GACTTTATATATTTTATTCGGAATGTGGTCCGGTTTAGTGGGAACTGCTTTAAGGTTGCTAATTCGTGCTGAGCTCGGCCAGCCTGGAGCTTTGCTGGGGGATGATCAACTGTATAATGTTATTGTGACAGCCCATGCCGTTGTTATAATTTTCTTTCTTGTGATGCCTATAATGATTGGGGGGTTTGGATACTGACTGGTGCCCTTAATGTTAGGGGCTCCCGATATG	Metazoa	Mollusca						0	0	0	0	0	0	0	0	0	0	1	0	0	0	0	0	0	0	0	0	0	0	0	0	0	0	0	0	0	0	0	0	0	0	0	0	0	0	0	0
843639e08d704fd6834500d9bfcc2080	GACTTTATATATTTTATTCGGAATGTGGTCCGGTTTAGTGGGAACTGCTTTAAGGTTGCTAATTCGTGCTGAGCTCGGCCAGCCAGGAGCTTTGCTGGGGGATGATCAACTGTATAATGTTATTGTGACAGCCCATGCCTTTGTTATAATTTTCTTTCTTGTGATGCCTATAATGATTGGGGGGTTTGGAAACTGACTGGTGCCCTTAATGTTAGGCGCTCCCGATATG	Metazoa	Mollusca						0	0	0	0	0	0	0	0	0	0	1	0	0	0	0	0	0	0	0	0	0	0	0	0	0	0	0	0	0	0	0	0	0	0	0	0	0	0	0	0
85c484e488a34469278b377f86c910b0	GACTTTATATATTTTATTCGGAATGTGGTCCGGTTTAGTGGGAACTGCTTTAAGGTTGCTAATTCGTGCTGAGCTCGGCCAGCCTGGAGCTTTGCTGGGGGATGATCAACTGTATAATGTTATTGTGACAGCCCATGCCTTTGTTATAATTTTCTTTCTTGTGATGCCTATAATGATTGGCGGGTTTGGAAACTGACTGGTGCCCTTAATGTTAGGGGCTCCCGATATG	Metazoa	Mollusca						0	0	0	0	0	0	0	0	0	0	1	0	0	0	0	0	0	0	0	0	0	0	0	0	0	0	0	0	0	0	0	0	0	0	0	0	0	0	0	0
8bce19aa8c363281b480fa42463ad772	GACTTTATATATTTTATTCGGAATGTGGTCCGGTTTAGTGGGAACTGCCTTAAGGTTGCTAATTCGTGCTGAGCTCGGCCAGCCTGGAGCTTTGCTGGGGGATGATCAACTGTATAATGTTATTGTGACAGCCCATGCCTTTGTTATAATTTTCTTTCTTGTGGTGCCTATAATGATTGGGGGGTTTGGAAACTGACTGGTGCCCTTAATGTTAGGGGCTCCCGATATG	Metazoa	Mollusca						0	0	0	0	0	0	0	0	0	0	1	0	0	0	0	0	0	0	0	0	0	0	0	0	0	0	0	0	0	0	0	0	0	0	0	0	0	0	0	0
8c18520b282bc65c30fd05b5873a0537	GACTTTATATATTTTATTCGGAATGTGGTCCGGTTTAGTGGGAACTGCTTTAAGGGTGCTAATTCGTGCTGAGCTCGGCCAGCCTGGAGCTTTGCTGGGGGATGATCAACTGTATAATGTTATTGTGACAGCCCATGCCTTTGTTATAATTTTCTTTCTTGTGATGCCTATAATGATAGGGGGGTTTGGAAACTGACTGGTGCCCTTAATGTTAGGGGCTCCCGATATG	Metazoa	Mollusca						0	0	0	0	0	0	0	0	0	0	1	0	0	0	0	0	0	0	0	0	0	0	0	0	0	0	0	0	0	0	0	0	0	0	0	0	0	0	0	0
8cc46f8bce2cc228faacc4399991289f	GACTTTATATATTTTATTCGGAATGAGGTCCGGTTTAGTGGGAACTGCTTTAAGGTTGCTAATTCGTGCTGAGCTCGGCCAGCCTGGAGCTTTGCTGGGGGATGATCAACTGTATAATGTTATTGTGACAGCCCATGCCTTTGTTATAATTTTCTTTCTTGTGATGCCTATAATGATTGGGTGGTTTGGAAACTGACTGGTGCCCTTAATGTTAGGGGCTCCCGATATG	Metazoa	Mollusca						0	0	0	0	0	0	0	0	0	0	1	0	0	0	0	0	0	0	0	0	0	0	0	0	0	0	0	0	0	0	0	0	0	0	0	0	0	0	0	0
8fe006ee1d00999d64d0c3a6e045186b	GACTTTATATATTTTATTCGGAATGTGGTCCGGTTTAGTGGGAACTGCTTTAAGGGTGCTAATTCGTGCTGAGCTCGGCCAGCCTGGAGCTTTGCTGGGGGATGATCAACTGTATAATGTTATTGTGACAGCCCATGCCTTTGTTATAATTTTCTTTCTTGTGATGCCTATAATGATTGGGGGGTTTGGAAACTGACTGGTGCCCTTAATGTTAGGGGCTCCCGATATG	Metazoa	Mollusca						0	0	0	0	0	0	0	0	0	0	1	0	0	0	0	0	0	0	0	0	0	0	0	0	0	0	0	0	0	0	0	0	0	0	0	0	0	0	0	0
90af95aad67029a457265f59b1dd0fbc	GACTTTATATATTTTATTCGGAATGTGGTCCGGTTTAGTGGGAACTGCTTTAAGGTTGCTAATTCGTGCTGAGCTCGGCCAGCCTGGAGCTTTGCTGGGGGATGATCAACTGTATAATGTTATTGTGACAGCCCATGCCTTTGTTATAATTTTCTTTCTTGTGATGCCTATAATGATTGGGGGGTTTGGAAACTGACTGGTGCCCTTAATGTTAGGGGCTCCCGATTTG	Metazoa	Mollusca						0	0	0	0	0	0	0	0	0	0	1	0	0	0	0	0	0	0	0	0	0	0	0	0	0	0	0	0	0	0	0	0	0	0	0	0	0	0	0	0
[truncated: 2,086 more rows]
