# Supplementary material for: Looking for the sponge loop: analyses of detritus on a Caribbean forereef using stable isotope and eDNA metabarcoding techniques
Source: PeerJ. 2024 Feb 23;12:e16970. doi: 10.7717/peerj.16970 (PMC10896084; doi:10.7717/peerj.16970)
Supplement: Data S1 — Raw stable isotope measurements are available in SIAdata_30sept2023.xlsx, and code for SIA analyses are available in files starting with “SIMMR_*.Rmd”. The raw sequence tables from metabarcoding are available in .csv files starting with “edna_CO1”, “edna_18S”, and “edna_16S”, and the code to analyze sequence data are in .Rmd files starting with “edna_1_analysis”, “edna_2_analysis”, and “edna_3_analysis”. The pdfs in “markdown_outputs/” subdirectory are retained for quick reference and reproducible by knitting the .Rmds. [file peerj-12-16970-s012.zip › data_peerj/SIAdata_30sept2023.xlsx]

## Sheet: metadata
	Year	year sample was collected
	category	whether detritus or end member samlpe type
	Source	source category
	species	Species if applicable
	samplespp	combined source/species category
	Index	unique index
	d13C	d13C value
	d15N	d15N value
	omit	whether to omit from analyses due to insufficient material or above threshold max d13C of -10 indicating insufficient acidification and remnant inorganics
	color	color for plotting
	order	order for plotting
	source: isotopeAnalysis/SIMMR_17March2023/allData_28june.csv

## Sheet: allData_28june
Year	category	Source	species	samplespp	Index	d13C	d15N	omit	color	order
2018	end member	emergent sponge tissue (Acau)	Aplysina cauliformis	emergent sponge tissue (ac)	1	-25.6035	3.01458	n	red4	7
2018	end member	emergent sponge tissue (Acau)	Aplysina cauliformis	emergent sponge tissue (ac)	2	-27.1619	2.50575	n	red4	7
2018	end member	emergent sponge tissue (Acau)	Aplysina cauliformis	emergent sponge tissue (ac)	3	-25.2754	2.94528	n	red4	7
2018	end member	emergent sponge tissue (Acau)	Aplysina cauliformis	emergent sponge tissue (ac)	4	-25.9356	2.0419	n	red4	7
2018	end member	emergent sponge tissue (Acau)	Aplysina cauliformis	emergent sponge tissue (ac)	5	-26.3355	3.58757	n	red4	7
2018	end member	emergent sponge tissue (Acau)	Aplysina cauliformis	emergent sponge tissue (ac)	6	-26.0584	2.00002	n	red4	7
2018	end member	emergent sponge tissue (Acau)	Aplysina cauliformis	emergent sponge tissue (ac)	7	-25.3746	4.25358	n	red4	7
2018	end member	emergent sponge tissue (Acau)	Aplysina cauliformis	emergent sponge tissue (ac)	8	-26.5367	2.90673	n	red4	7
2018	end member	emergent sponge tissue (Acau)	Aplysina cauliformis	emergent sponge tissue (ac)	9	-25.5082	3.14086	n	red4	7
2018	end member	emergent sponge tissue (Acau)	Aplysina cauliformis	emergent sponge tissue (ac)	10	-25.7027	3.0927	n	red4	7
2018	end member	spongivore feces (Hcil)	Holacanthus ciliaris	spongivore feces (queen)	11	-19.189	4.41734	n	deeppink1	6
2018	end member	herbivore feces (Acoe)	Acanthurus coeruleus	herbivore feces (btang)	12	-18.0418	0.748873	n	chartreuse3	5
2018	end member	herbivore feces (Acoe)	Acanthurus coeruleus	herbivore feces (btang)	13	-17.7318	1.03109	n	chartreuse3	5
2018	end member	cryptic sponge tissue (Chon)	Chondrilla sp.	cryptic sponge tissue (chon)	14	-26.8915	2.15063	n	darkorange1	8
2018	end member	cryptic sponge tissue (Chon)	Chondrilla sp.	cryptic sponge tissue (chon)	15	-25.6752	2.14434	n	darkorange1	8
2018	end member	BCM tissue	Moorea producens	BCM tissue	16	-20.9689	1.09495	n	cyan4	4
2018	end member	BCM tissue	Moorea producens	BCM tissue	17	-21.19	0.654826	n	cyan4	4
2018	end member	BCM tissue	Moorea producens	BCM tissue	18	-20.9846	1.19665	n	cyan4	4
2018	end member	algae tissue (Dict)	Dictyota sp.	algae tissue (dict)	19	-14.0954	0.806457	n	darkgreen	3
2018	end member	algae tissue (Dict)	Dictyota sp.	algae tissue (dict)	20	-16.1655	0.913271	n	darkgreen	3
2018	end member	algae tissue (Dict)	Dictyota sp.	algae tissue (dict)	21	-14.9238	1.008	n	darkgreen	3
2018	end member	algae tissue (Dict)	Dictyota sp.	algae tissue (dict)	22	-16.0648	0.594162	n	darkgreen	3
2018	end member	algae tissue (Dict)	Dictyota sp.	algae tissue (dict)	23	-16.1613	0.875573	n	darkgreen	3
2018	end member	cryptic sponge tissue (Hcae)	Halisarca caerulea	cryptic sponge tissue (hcae)	24	-17.3503	3.45952	n	darkorange1	8
2018	end member	cryptic sponge tissue (Hcae)	Halisarca caerulea	cryptic sponge tissue (hcae)	25	-19.5546	3.28006	n	darkorange1	8
2018	end member	cryptic sponge tissue (Hcae)	Halisarca caerulea	cryptic sponge tissue (hcae)	26	-16.8811	3.23735	n	darkorange1	8
2018	end member	algae tissue (Lobo)	Lobophora variegata	algae tissue (lobo)	27	-14.0092	0.312995	n	darkgreen	3
2018	end member	algae tissue (Lobo)	Lobophora variegata	algae tissue (lobo)	28	-15.1922	0.123357	n	darkgreen	3
2018	end member	algae tissue (Lobo)	Lobophora variegata	algae tissue (lobo)	29	-14.2208	0.281211	n	darkgreen	3
2018	end member	algae tissue (Lobo)	Lobophora variegata	algae tissue (lobo)	30	-15.6537	0.223724	n	darkgreen	3
2018	end member	algae tissue (Lobo)	Lobophora variegata	algae tissue (lobo)	31	-14.1431	0.31889	n	darkgreen	3
2018	end member	emergent sponge tissue (Xmut)	Xestospongia muta	emergent sponge tissue (xm)	32	-25.1693	4.24705	n	red4	7
2018	end member	emergent sponge tissue (Xmut)	Xestospongia muta	emergent sponge tissue (xm)	33	-25.1693	3.81654	n	red4	7
2018	end member	emergent sponge tissue (Xmut)	Xestospongia muta	emergent sponge tissue (xm)	34	-24.245	3.49154	n	red4	7
2018	end member	emergent sponge tissue (Xmut)	Xestospongia muta	emergent sponge tissue (xm)	35	-22.4724	3.53671	n	red4	7
2018	end member	emergent sponge tissue (Xmut)	Xestospongia muta	emergent sponge tissue (xm)	36	-20.4361	4.38082	n	red4	7
2018	end member	emergent sponge tissue (Xmut)	Xestospongia muta	emergent sponge tissue (xm)	37	-20.631	3.27467	n	red4	7
2018	end member	emergent sponge tissue (Xmut)	Xestospongia muta	emergent sponge tissue (xm)	38	-22.6856	3.68199	n	red4	7
2018	end member	emergent sponge tissue (Xmut)	Xestospongia muta	emergent sponge tissue (xm)	39	-20.6048	4.00122	n	red4	7
2018	end member	emergent sponge tissue (Xmut)	Xestospongia muta	emergent sponge tissue (xm)	40	-23.3932	4.205	n	red4	7
2018	end member	emergent sponge tissue (Xmut)	Xestospongia muta	emergent sponge tissue (xm)	41	-22.7495	3.58269	n	red4	7
2018	end member	emergent sponge tissue (Ndig)	Niphates digitalis	emergent sponge tissue (ndig)	42	-17.1423	3.57137	n	red4	7
2018	end member	emergent sponge tissue (Ndig)	Niphates digitalis	emergent sponge tissue (ndig)	43	-17.7048	3.66857	n	red4	7
2018	end member	emergent sponge tissue (Ndig)	Niphates digitalis	emergent sponge tissue (ndig)	44	-17.4947	3.46746	n	red4	7
2018	end member	emergent sponge tissue (Ndig)	Niphates digitalis	emergent sponge tissue (ndig)	45	-17.7884	3.44756	n	red4	7
2018	end member	emergent sponge tissue (Ndig)	Niphates digitalis	emergent sponge tissue (ndig)	46	-16.9274	3.46069	n	red4	7
2018	end member	emergent sponge tissue (Ndig)	Niphates digitalis	emergent sponge tissue (ndig)	47	-17.3353	3.72342	n	red4	7
2018	end member	emergent sponge tissue (Ndig)	Niphates digitalis	emergent sponge tissue (ndig)	48	-18.1086	3.3209	n	red4	7
2018	end member	emergent sponge tissue (Ndig)	Niphates digitalis	emergent sponge tissue (ndig)	49	-17.08	3.82976	n	red4	7
2018	end member	cryptic sponge tissue (Srue)	Scopalina ruetzleri	cryptic sponge tissue (srue)	55	-21.5473	5.50024	n	darkorange1	8
2018	end member	cryptic sponge tissue (Srue)	Scopalina ruetzleri	cryptic sponge tissue (srue)	56	-22.8058	4.85456	n	darkorange1	8
2018	end member	cryptic sponge tissue (Srue)	Scopalina ruetzleri	cryptic sponge tissue (srue)	57	-21.9138	4.78449	n	darkorange1	8
2018	detritus	EAM detritus	(blank)	suction	58	-17.0669	1.38364	n	black	1
2018	detritus	EAM detritus	(blank)	suction	59	-16.242	1.5116	n	black	1
2018	detritus	EAM detritus	(blank)	suction	60	-15.9555	1.40797	n	black	1
2018	detritus	EAM detritus	(blank)	suction	61	-16.2823	1.55564	n	black	1
2018	detritus	EAM detritus	(blank)	suction	62	-18.4754	1.69654	n	black	1
2018	end member	sediment trap	(blank)	sediment trap	63	-18.3306	-0.517345	n	navyblue	9
2018	end member	sediment trap	(blank)	sediment trap	64	-18.5477	0.052951	n	navyblue	9
2018	end member	sediment trap	(blank)	sediment trap	65	-18.77	0.0869302	n	navyblue	9
2018	end member	sediment trap	(blank)	sediment trap	66	-18.5793	-2.5608	n	navyblue	9
2018	end member	sediment trap	(blank)	sediment trap	67	-19.084	-2.49778	n	navyblue	9
2018	end member	herbivore feces (Abah)	Acanthurus bahianus	herbivore feces (surg)	68	-16.9062	1.33969	n	chartreuse3	5
2018	end member	herbivore feces (Abah)	Acanthurus bahianus	herbivore feces (surg)	69	-19.0139	1.00363	n	chartreuse3	5
2018	end member	herbivore feces (Abah)	Acanthurus bahianus	herbivore feces (surg)	70	-17.7822	1.22246	n	chartreuse3	5
2019	end member	algae tissue (Dict)	Dictyota sp.	algae tissue (dict)	72	-17.1543	0.81003	n	darkgreen	3
2019	end member	algae tissue (Dict)	Dictyota sp.	algae tissue (dict)	73	-18.0869	0.956655	n	darkgreen	3
2019	end member	algae tissue (Dict)	Dictyota sp.	algae tissue (dict)	74	-16.8639	0.89203	n	darkgreen	3
2019	end member	algae tissue (Dict)	Dictyota sp.	algae tissue (dict)	75	-9.49889	1.17395	y	darkgreen	3
2019	end member	algae tissue (Dict)	Dictyota sp.	algae tissue (dict)	76	-15.9589	1.02813	n	darkgreen	3
2019	end member	algae tissue (Dict)	Dictyota sp.	algae tissue (dict)	77	-15.9369	0.852881	n	darkgreen	3
2019	end member	algae tissue (Hali)	Halimeda sp.	algae tissue (hali)	78	-6.43592	2.1639	y	darkgreen	3
2019	end member	algae tissue (Hali)	Halimeda sp.	algae tissue (hali)	79	-18.7743	1.45064	n	darkgreen	3
2019	end member	algae tissue (Hali)	Halimeda sp.	algae tissue (hali)	80	-13.4392	1.59773	n	darkgreen	3
2019	end member	algae tissue (Hali)	Halimeda sp.	algae tissue (hali)	81	-12.9807	1.92433	n	darkgreen	3
2019	end member	algae tissue (Lobo)	Lobophora variegata	algae tissue (lobo)	82	-14.3895	0.85606	n	darkgreen	3
2019	end member	algae tissue (Lobo)	Lobophora variegata	algae tissue (lobo)	83	-13.8211	0.920251	n	darkgreen	3
2019	end member	algae tissue (Lobo)	Lobophora variegata	algae tissue (lobo)	84	-14.5634	1.1748	n	darkgreen	3
2019	end member	algae tissue (Lobo)	Lobophora variegata	algae tissue (lobo)	85	-17.423	1.07573	n	darkgreen	3
2019	end member	algae tissue (Lobo)	Lobophora variegata	algae tissue (lobo)	86	-13.5281	1.13881	n	darkgreen	3
2019	end member	algae tissue (Lobo)	Lobophora variegata	algae tissue (lobo)	87	-15.1895	1.53592	n	darkgreen	3
2019	end member	BCM tissue	Moorea producens	BCM tissue	88	-26.5444	1.00888	n	cyan4	4
2019	end member	BCM tissue	Moorea producens	BCM tissue	89	-26.7417	0.603971	n	cyan4	4
2019	end member	BCM tissue	Moorea producens	BCM tissue	90	-27.6994	1.20091	n	cyan4	4
2019	end member	BCM tissue	Moorea producens	BCM tissue	91	-27.2841	1.62487	n	cyan4	4
2019	end member	BCM tissue	Moorea producens	BCM tissue	92	-27.3288	0.657979	n	cyan4	4
2019	detritus	tray detritus	(blank)	tray	93	-8.24045	2.11087	y	black	2
2019	detritus	tray detritus	(blank)	tray	94	-7.93985	1.98363	y	black	2
2019	detritus	tray detritus	(blank)	tray	95	-18.8991	1.71434	n	black	2
2019	detritus	tray detritus	(blank)	tray	96	-8.03257	1.78179	y	black	2
2019	detritus	tray detritus	(blank)	tray	97	-14.3761	2.47369	n	black	2
2019	detritus	tray detritus	(blank)	tray	98	-17.6955	1.61278	n	black	2
2019	end member	herbivore feces (Acoe)	Acanthurus coeruleus	herbivore feces (btang)	106	-19.6824	0.62179	n	chartreuse3	5
2019	end member	herbivore feces (Abah)	Acanthurus bahianus	herbivore feces (surg)	107	0	0	y	chartreuse3	5
2019	end member	herbivore feces (Abah)	Acanthurus bahianus	herbivore feces (surg)	108	-17.2558	0.918008	n	chartreuse3	5
2019	end member	herbivore feces (Abah)	Acanthurus bahianus	herbivore feces (surg)	109	0	0	y	chartreuse3	5
2019	end member	herbivore feces (Abah)	Acanthurus bahianus	herbivore feces (surg)	110	-19.7708	0.987404	n	chartreuse3	5
2019	end member	herbivore feces (Abah)	Acanthurus bahianus	herbivore feces (surg)	111	-18.6083	0.649224	n	chartreuse3	5
2019	end member	herbivore feces (Abah)	Acanthurus bahianus	herbivore feces (surg)	112	-18.0947	1.81669	n	chartreuse3	5
2019	end member	emergent sponge tissue (Acau)	Aplysina cauliformis	emergent sponge tissue (ac)	113	-16.1225	0.232848	n	red4	7
2019	end member	emergent sponge tissue (Acau)	Aplysina cauliformis	emergent sponge tissue (ac)	114	-16.6561	1.80893	n	red4	7
2019	end member	emergent sponge tissue (Acau)	Aplysina cauliformis	emergent sponge tissue (ac)	115	-18.0527	0.712886	n	red4	7
2019	end member	emergent sponge tissue (Acau)	Aplysina cauliformis	emergent sponge tissue (ac)	116	-16.4297	2.05622	n	red4	7
2019	end member	emergent sponge tissue (Acau)	Aplysina cauliformis	emergent sponge tissue (ac)	117	-19.527	-0.390842	n	red4	7
2019	end member	emergent sponge tissue (Acau)	Aplysina cauliformis	emergent sponge tissue (ac)	118	-16.4146	1.35855	n	red4	7
2019	end member	emergent sponge tissue (Acau)	Aplysina cauliformis	emergent sponge tissue (ac)	119	-16.8184	0.39862	n	red4	7
2019	end member	emergent sponge tissue (Acau)	Aplysina cauliformis	emergent sponge tissue (ac)	120	-17.2666	1.52851	n	red4	7
2019	end member	emergent sponge tissue (Acau)	Aplysina cauliformis	emergent sponge tissue (ac)	121	-19.0039	-2.13244	n	red4	7
2019	end member	emergent sponge tissue (Acau)	Aplysina cauliformis	emergent sponge tissue (ac)	122	-18.1825	1.34167	n	red4	7
2019	end member	cryptic sponge tissue (Chon)	Chondrilla sp.	cryptic sponge tissue (chon)	123	-17.4999	-0.770302	n	darkorange1	8
2019	end member	cryptic sponge tissue (Chon)	Chondrilla sp.	cryptic sponge tissue (chon)	124	-17.4583	0.855373	n	darkorange1	8
2019	end member	cryptic sponge tissue (Chon)	Chondrilla sp.	cryptic sponge tissue (chon)	125	-16.6163	1.06054	n	darkorange1	8
2019	end member	cryptic sponge tissue (Hcae)	Halisarca caerulea	cryptic sponge tissue (hcae)	126	-10.7407	3.00102	n	darkorange1	8
2019	end member	cryptic sponge tissue (Hcae)	Halisarca caerulea	cryptic sponge tissue (hcae)	127	-3.86027	2.3797	y	darkorange1	8
2019	end member	cryptic sponge tissue (Hcae)	Halisarca caerulea	cryptic sponge tissue (hcae)	128	-16.8079	2.85364	n	darkorange1	8
2019	end member	cryptic sponge tissue (Hcae)	Halisarca caerulea	cryptic sponge tissue (hcae)	129	-6.77517	3.13206	y	darkorange1	8
2019	end member	cryptic sponge tissue (Hcae)	Halisarca caerulea	cryptic sponge tissue (hcae)	130	-11.7061	2.97401	n	darkorange1	8
2019	end member	cryptic sponge tissue (Hcae)	Halisarca caerulea	cryptic sponge tissue (hcae)	131	-11.156	2.7598	n	darkorange1	8
2019	end member	emergent sponge tissue (Ndig)	Niphates digitalis	emergent sponge tissue (ndig)	132	-16.7458	3.15228	n	red4	7
2019	end member	emergent sponge tissue (Ndig)	Niphates digitalis	emergent sponge tissue (ndig)	133	-16.7775	2.76922	n	red4	7
2019	end member	emergent sponge tissue (Ndig)	Niphates digitalis	emergent sponge tissue (ndig)	134	-16.9699	2.9031	n	red4	7
2019	end member	emergent sponge tissue (Ndig)	Niphates digitalis	emergent sponge tissue (ndig)	135	-17.1798	3.18688	n	red4	7
2019	end member	emergent sponge tissue (Ndig)	Niphates digitalis	emergent sponge tissue (ndig)	136	-16.3616	3.52752	n	red4	7
2019	end member	emergent sponge tissue (Ndig)	Niphates digitalis	emergent sponge tissue (ndig)	137	-17.4451	3.06386	n	red4	7
2019	end member	emergent sponge tissue (Ndig)	Niphates digitalis	emergent sponge tissue (ndig)	138	-17.4021	2.75038	n	red4	7
2019	end member	emergent sponge tissue (Ndig)	Niphates digitalis	emergent sponge tissue (ndig)	139	-18.3125	2.43885	n	red4	7
2019	end member	emergent sponge tissue (Ndig)	Niphates digitalis	emergent sponge tissue (ndig)	140	-19.5931	2.46958	n	red4	7
2019	end member	emergent sponge tissue (Ndig)	Niphates digitalis	emergent sponge tissue (ndig)	141	-19.613	2.37255	n	red4	7
2019	end member	cryptic sponge tissue (Srue)	Scopalina ruetzleri	cryptic sponge tissue (srue)	142	-22.2809	4.17001	n	darkorange1	8
2019	end member	cryptic sponge tissue (Srue)	Scopalina ruetzleri	cryptic sponge tissue (srue)	143	-20.8633	3.73546	n	darkorange1	8
2019	end member	cryptic sponge tissue (Srue)	Scopalina ruetzleri	cryptic sponge tissue (srue)	144	-20.9752	4.23405	n	darkorange1	8
2019	end member	cryptic sponge tissue (Srue)	Scopalina ruetzleri	cryptic sponge tissue (srue)	145	-20.7991	3.9542	n	darkorange1	8
2019	end member	cryptic sponge tissue (Srue)	Scopalina ruetzleri	cryptic sponge tissue (srue)	146	-21.939	3.53132	n	darkorange1	8
2019	end member	emergent sponge tissue (Xmut)	Xestospongia muta	emergent sponge tissue (xm)	147	-19.8374	3.82035	n	red4	7
2019	end member	emergent sponge tissue (Xmut)	Xestospongia muta	emergent sponge tissue (xm)	148	-19.9811	3.09667	n	red4	7
2019	end member	emergent sponge tissue (Xmut)	Xestospongia muta	emergent sponge tissue (xm)	149	-20.0188	3.10823	n	red4	7
2019	end member	emergent sponge tissue (Xmut)	Xestospongia muta	emergent sponge tissue (xm)	150	-19.6217	3.49305	n	red4	7
2019	end member	emergent sponge tissue (Xmut)	Xestospongia muta	emergent sponge tissue (xm)	151	-19.4655	3.19568	n	red4	7
2019	end member	emergent sponge tissue (Xmut)	Xestospongia muta	emergent sponge tissue (xm)	152	-19.4442	4.44655	n	red4	7
2019	end member	emergent sponge tissue (Xmut)	Xestospongia muta	emergent sponge tissue (xm)	153	-19.6983	3.44329	n	red4	7
2019	end member	emergent sponge tissue (Xmut)	Xestospongia muta	emergent sponge tissue (xm)	154	-19.877	3.44246	n	red4	7
2019	end member	emergent sponge tissue (Xmut)	Xestospongia muta	emergent sponge tissue (xm)	155	-19.596	3.12596	n	red4	7
2019	end member	emergent sponge tissue (Xmut)	Xestospongia muta	emergent sponge tissue (xm)	156	-19.5913	4.09529	n	red4	7
2019	detritus	EAM detritus	(blank)	suction	157	-17.5072	0.707342	n	black	1
2019	detritus	EAM detritus	(blank)	suction	158	-19.0548	1.73335	n	black	1
2019	detritus	EAM detritus	(blank)	suction	159	-16.6482	2.60606	n	black	1
2019	detritus	EAM detritus	(blank)	suction	160	-17.7855	1.23163	n	black	1
2019	detritus	EAM detritus	(blank)	suction	161	-17.9366	2.26613	n	black	1
2019	detritus	EAM detritus	(blank)	suction	162	-18.3973	2.23346	n	black	1
2019	detritus	EAM detritus	(blank)	suction	163	-19.5058	2.67396	n	black	1
2019	detritus	EAM detritus	(blank)	suction	164	-16.8079	1.60212	n	black	1
2019	detritus	EAM detritus	(blank)	suction	165	-18.1294	1.75555	n	black	1
2019	detritus	EAM detritus	(blank)	suction	166	-17.1517	0.163779	n	black	1
2019	detritus	EAM detritus	(blank)	suction	167	-15.0989	2.40892	n	black	1
2019	end member	sediment trap	(blank)	sediment trap	168	-19.5881	1.34103	n	navyblue	9
2019	end member	sediment trap	(blank)	sediment trap	169	-19.1921	0.917983	n	navyblue	9
2019	end member	sediment trap	(blank)	sediment trap	170	-19.9779	1.79934	n	navyblue	9
2019	end member	sediment trap	(blank)	sediment trap	171	-9.26622	1.68612	y	navyblue	9
2019	end member	sediment trap	(blank)	sediment trap	172	-20.5812	2.45236	n	navyblue	9
2019	end member	sediment trap	(blank)	sediment trap	173	-20.1924	1.54674	n	navyblue	9
2019	end member	sediment trap	(blank)	sediment trap	174	-19.1963	1.52708	n	navyblue	9
2019	end member	sediment trap	(blank)	sediment trap	175	-18.9205	1.16984	n	navyblue	9
2019	end member	sediment trap	(blank)	sediment trap	176	-19.2869	1.33934	n	navyblue	9
2019	end member	sediment trap	(blank)	sediment trap	177	-20.3256	1.88836	n	navyblue	9
2019	end member	sediment trap	(blank)	sediment trap	178	-18.6412	1.6121	n	navyblue	9
2019	end member	sediment trap	(blank)	sediment trap	179	-18.1036	1.58551	n	navyblue	9
2019	end member	sediment trap	(blank)	sediment trap	180	-20.259	2.10093	n	navyblue	9
2019	end member	sediment trap	(blank)	sediment trap	181	-26.1184	2.65592	n	navyblue	9
2019	end member	sediment trap	(blank)	sediment trap	182	-19.999	1.89508	n	navyblue	9
2019	end member	spongivore feces (Ppar)	Pomacanthus paru	spongivore feces (french)	183	-20.8043	3.66038	n	deeppink1	6
2019	end member	spongivore feces (Ppar)	Pomacanthus paru	spongivore feces (french)	184	-20.8483	3.12592	n	deeppink1	6
2019	end member	spongivore feces (Hcil)	Holacanthus ciliaris	spongivore feces (queen)	185	-18.6697	2.61412	n	deeppink1	6
2019	end member	spongivore feces (Hcil)	Holacanthus ciliaris	spongivore feces (queen)	186	0	0	y	deeppink1	6
