# Supplementary material for: Looking for the sponge loop: analyses of detritus on a Caribbean forereef using stable isotope and eDNA metabarcoding techniques
Source: PeerJ. 2024 Feb 23;12:e16970. doi: 10.7717/peerj.16970 (PMC10896084; doi:10.7717/peerj.16970)
Supplement: Data S1 — Raw stable isotope measurements are available in SIAdata_30sept2023.xlsx, and code for SIA analyses are available in files starting with “SIMMR_*.Rmd”. The raw sequence tables from metabarcoding are available in .csv files starting with “edna_CO1”, “edna_18S”, and “edna_16S”, and the code to analyze sequence data are in .Rmd files starting with “edna_1_analysis”, “edna_2_analysis”, and “edna_3_analysis”. The pdfs in “markdown_outputs/” subdirectory are retained for quick reference and reproducible by knitting the .Rmds. [file peerj-12-16970-s012.zip › data_peerj/SIMMR_2019_EAM_Combine_alg_Combine_herb.Rmd]

---
title: "SIMMR: 2019 EAM (pooled alg & herbivore)"
author: "Lauren Olinger"
date: "9/30/2023"
output: pdf_document
---

## Load libraries for SIMMR & import data

```{r setup, include=T, eval = F, warning=F}
library(simmr) 
library(plyr)
```

```{r setupe, include=F, eval = T, warning=F}
library(simmr)
library(plyr)
```

## import data and define variable name

```{r import, include=T, eval = T, warning=F}
#to combine variables 
database <- read.csv('allData_28june.csv') # identical to sheet in SIAdata_30sept2023.xlsx

#omit samples with omit == y if d13C > -10 or if not enough material on filter 
database <- database[which(database$omit=="n"),]

#define prefix of output files
filePrefix <- "figs/2019_EAM_Combine_alg_Combine_herb_"
```

## extract mix and source data

<!-- note: will need to distinguish between trays and suction for 2019 -->

```{r extract manipulate data, include=T, warning=F}
#make mix - the mixture of detritus end member samples - as individual samplings 
mix <- as.matrix(database[which(database$category=="detritus" & 
                                    database$Year=="2019" & 
                                  database$Source == "EAM detritus"),7:8])
   
#make sources - the various contributing sources , as mean and SD values- 
# for 2018 - combine alg tissue and herbivore feces
sources <- database[which(database$Year==2019 & database$category=="end member"),]

# #combine alg tissue
sources$Source[which(sources$Source=="algae tissue (Dict)"|
                          sources$Source=="algae tissue (Hali)"|
                          sources$Source=="algae tissue (Lobo)")] <- "algae tissue"

#combine herbivore feces
sources$Source[which(sources$Source=="herbivore feces (Abah)"|
                          sources$Source=="herbivore feces (Acoe)")] <- "herbivore feces"

#combine spongivore feces
sources$Source[which(sources$Source=="spongivore feces (Hcil)"|
                          sources$Source=="spongivore feces (Ppar)")] <-
"spongivore feces"

#summarize sources
sources <-
  ddply(sources, ~Source,
        summarise,
        Meand13C = mean(as.numeric(d13C)),
        SDd13C = sd(as.numeric(d13C)),
        Meand15N = mean(as.numeric(d15N)),
        SDd15N = sd(as.numeric(d15N)),
        color = color[1],
        order = order[1]
        )

sources <- sources[order(sources$order),]
# sources$Source <- sources$sample.type

if(any(is.na(sources))){
  sources[which(is.na(sources),arr.ind = T)] <- 0
}

```

## preparing variable mix for the source data

```{r makeSimmrIn, include=T, warning=F}
s_names <- as.character(sources$Source)
s_means <- cbind(sources$Meand13C, sources$Meand15N)
s_sds <- cbind(sources$SDd13C, sources$SDd15N)

simmr_in = simmr_load(mixtures= mix,
                      source_names=s_names,
                      source_means=s_means,
                      source_sds=s_sds)

simmr_in

```

## biplot

```{r biplot, echo=T, warning=F}
plot(simmr_in,
     xlab= expression(paste(delta^13, "C (\u2030)",sep="")), 
     ylab= expression(paste(delta^15, "N (\u2030)",sep="")),
     ggargs = list(xlim(-28,-9), ylim(-3,6)),
     xlim = c(-29,-2),
     ylim = c(-1.5,6),
     title='', mix_name = "EAM detritus") + 
  scale_color_manual(values = c("black", sources$color)) + 
  theme_classic()
```

```{r biplotSave, echo=F,include=F, warning=F}
jpeg(file = paste(filePrefix,"biplot.jpeg",sep=""), width = 25, height = 15, units = "cm",res=500)
plot(simmr_in,
     xlab= expression(paste(delta^13, "C (\u2030)",sep="")), 
     ylab= expression(paste(delta^15, "N (\u2030)",sep="")),
     ggargs = list(xlim(-28,-9), ylim(-3,6)),
     xlim = c(-29,-2),
     ylim = c(-1.5,6),
     title='', mix_name = "EAM detritus") + 
  scale_color_manual(values = c("black", sources$color)) + 
  theme_classic()
dev.off()
```

## run simmr model

```{r simmrRun, echo=T, warning=F}
simmr_out = simmr_mcmc(simmr_in)
```

## simmr diagnostics

If the model run has converged properly the values should be close to 1. If they are above 1.1, we recommend a longer run. See help(simmr_mcmc) for how to do this. The values in this example seem to have converged well.

```{r simmradiagnost, echo=T, warning=F}
summary(simmr_out,type='diagnostics')
```

## statistics

simmr produces both textual and graphical summaries of the model run. Starting with the textual summaries, we can get tables of the means, standard deviations and credible intervals (the Bayesian equivalent of a confidence interval) with:

```{r simmrStats, echo = T, include = T, eval=F, warning=F}
summary(simmr_out,type='statistics')
```

cleaned up summary table with the percentages of contribution to the detritus pool

```{r simmrStatsTab, echo = T, warning=F}
summary <- round(summary(simmr_out,type='statistics')$statistics,3)*100
```

These suggest that the proportions for this model lean towards the "algae/BCM/herbivore feces/sed trap" group.

can produce table of quantiles:

```{r simmrquants, echo = T, warning=F}
summary(simmr_out,type='quantiles')
```

## density plot

simmr can also produce histograms, boxplots, density plots, and matrix plots of the output. Starting with the density plot:

```{r simmrdens, echo = T, warning=F}
plot(simmr_out,type='density') + 
  scale_fill_manual(values=sources$color)
```

## matrix plot

The most useful output plot is the matrix plot:

This shows the source histograms on the diagonal, contour plots of the relationship between the sources on the upper diagonal, and the correlation between the sources on the lower diagonal.

```{r simmrmat, echo = T, warning=F}
plot(simmr_out,type='matrix')
```

Large negative correlations indicate that the model cannot discern between the two sources; they may lie close together in iso-space. Large positive correlations are also possible when mixture data lie in a polygon consisting of multiple competing sources.

<!-- Here the largest negative correlation is between algae and herbivore feces. This is because they lie closest together in isospace. In general, high correlations (negative or positive) are indicative of the model being unable to determine which source is contributing most to the detrital signature, and are an unavoidable part of stable isotope mixing models. -->

```{r simmrmatsave, echo=F,include=F, warning=F}
jpeg(file = paste(filePrefix,"matrix.jpeg",sep=""), width = 20, height = 20, units = "cm",res=500)
plot(simmr_out,type='matrix')
dev.off()
```

## boxplot

boxplot of contribution of each source item to detrital signature

```{r simmrbox, echo = T, warning=F}
plot(simmr_out, type = "boxplot", title = "", alpha = 1) + 
  scale_fill_manual(values = c(sources$color)) + 
  scale_x_discrete(limits = rev)+
  theme_classic()+
  theme(legend.position = "none")

```

```{r simmrboxsave, echo=F,include=F, warning=F}
jpeg(file = paste(filePrefix,"boxplot.jpeg",sep=""), width = 15, height = 16.5, units = "cm",res=500)
plot(simmr_out, type = "boxplot", title = "", alpha = 1) + 
  scale_fill_manual(values = c(sources$color)) + 
  scale_x_discrete(limits = rev)+
  theme_classic()+
  theme(legend.position = "none")+
  theme(axis.text.x = element_text(size = 12))+
  theme(axis.text.y = element_text(size = 12))
dev.off()
```
