# Supplementary material for: Looking for the sponge loop: analyses of detritus on a Caribbean forereef using stable isotope and eDNA metabarcoding techniques
Source: PeerJ. 2024 Feb 23;12:e16970. doi: 10.7717/peerj.16970 (PMC10896084; doi:10.7717/peerj.16970)
Supplement: Data S1 — Raw stable isotope measurements are available in SIAdata_30sept2023.xlsx, and code for SIA analyses are available in files starting with “SIMMR_*.Rmd”. The raw sequence tables from metabarcoding are available in .csv files starting with “edna_CO1”, “edna_18S”, and “edna_16S”, and the code to analyze sequence data are in .Rmd files starting with “edna_1_analysis”, “edna_2_analysis”, and “edna_3_analysis”. The pdfs in “markdown_outputs/” subdirectory are retained for quick reference and reproducible by knitting the .Rmds. [file peerj-12-16970-s012.zip › data_peerj/edna_16S ESV Taxonomy Sequence Table (no tissue).csv]

hash	sequence	kingdom	phylum	class	order	family	genus	species	ST 1-18	ST 2-18	ST 3-18	ST 4-18	ST 5-18	SS 1-18	SS 2-18	SS 3-18	SS 4-18	SS 5-18	DT 1-19	DT 2-19	ST 1-19	ST 2-19	ST 3-19	ST 4-19	ST 5-19	ST 6-19	ST 7-19	SS 1-19	SS 2-19	SS 3-19	SS 4-19	SS 5-19	SS 6-19	BT 1-18	BT 2-18	SF 1-18	SF 2-18	SF 3-18	AF 1-18	SF 1-19	SF 2-19	SF 3-19	SF 4-19	SF 5-19	SF 6-19	BT 1-19	AF 2-19	AF 3-19
00a0e4a0e0ac0293c7fc5b1a01736834	GATGAACGCTAGTAGTATGTTTAACACATGCGAGTCGAACGGAAATTTATTTTCGTGGCGTACGGGTGAGTAGACACAGAATCTTTCCCTTTTAGTTCAGGACAAAAATTTCCTTCGGGAAATAAAATACTGAATATAATTTAAAGGTTTATTTCCGCTAAAAGATAGATCTGTTTAAGATTAGGTTGTTGGTAATTTAAAAGCTTACCANNNNNNNNNNTAGTTGGTCTGAGAGGACGATCAACCACACTGGAACTGAAATAAGGTCCAGGCTAATACTTTGGCCAGCAGTGAGGAATATTGGACAATGGACGCAAGTTTGATCCAGCAATACTAATTGGATGATGACGGCTTATTTAAGTTGTAAAATCCTTTAATTAAAGAAGATAATGACATTAT…		Bacillariophyta	Bacillariophyceae	Bacillariales				1	0	0	0	0	0	0	0	0	0	0	0	0	0	0	0	0	0	0	0	0	0	0	0	0	0	0	0	0	0	0	0	0	0	0	0	0	0	0	0
00d98333961e99100c399dbdc201b00a	GATGAACGCTGGCGAGATGCCTTATACATGCAAGTCGTACGAGAGTTTTTAACTCAAGTGGCGGACGGGTGAGTAACACGTAAGAATTTGCCTTTAGGAGGGGGATAACAACTGGAAACGGTTGCTAATACCCCATATGCTTTTGAGTGAAATGGATTTTTCCGCCTAAAGAGAAGCTTGCGGCTGATTAGCTTGTTGGTGAGGTAATGGNNNNNNNNNNGTATCTGGTTTGAGAGGACGATCAGACACACTGGAACTGAGACACGGTCCAGACTCCTACGGGAGGCAGCAGTAGGGAATTTTCCGCAATGGGCGAAAGCCTGACGGAGCAATCTCGCGTGAGGGATGACGGCCTATGGGTTGTAAACCTCTTTTTTCAGGGAGGAATAATTGACGTGT…		Bacillariophyta	Bacillariophyceae	Eunotiales				1	0	1	0	0	1	0	0	0	0	0	0	0	0	0	0	0	0	0	0	0	0	0	0	0	0	0	0	0	0	0	0	0	0	0	0	0	0	0	0
0126b67e450e4d48ea619514da89c700	AATGAACGCTGGCGGTATGCTTAACACATGCAAGTCGAACGAATCTTTCGGGATTAGTGGCGGACGGGTGAGTAACGCGTGAGAACCTGCCTTTGAGATGGGGACAACAGTTGGAAACGACTGCTAATACCCAATATGCCGAAAGGTGAAAGATTTATCGCTCAGAGAGGGGCTCGCGTCCGATTAGCTAGTTGGTGGGGTAAAGGCTTANNNNNNNNNNGTAGCTGGTCTGAGAGGACGAGCAGCCACACTGGGACTGAGACACGGCCCAGACTCCTACGGGAGGCAGCAGTGGGGAATTTTCCGCAATGGGCGAAAGCCTGACGGAGCAATACCGCGTGAGGGAAGAAGGCTTTTGGGTTGTAAACCTCTTTTCTCAGGGAAGAAAAAAATGACGGT…		Cyanobacteria						1	0	0	0	0	0	0	0	0	0	0	0	0	0	0	0	0	0	1	0	0	0	0	0	0	0	0	0	0	0	0	0	1	0	0	0	0	0	0	0
02cfa92a66558ec6d867bb61911e4c0c	GATGAACGCTGGCGGCGTGCTTAACACATGCAAGTCGAACGAACCCTTCGGGGAGAGTGGCGGACGGGTGAGTAACGCGTGAGGACCTGCCTTCAGGAGGGGGACAACCATTGGAAACGATGGCTAATACCCCATGTGCCGAGAGGTGAAACATTTATGGCCTGAAGATGGACTCGCGTCTGATTAGCTAGTTGGTGGGGTAAGAGCCTANNNNNNNNNNAGTAGCTGTTCTGAGAGGAAGATCAGCCACACTGGGACTGAGACACGGCCCAGACTCCTACGGGAGGCAGCAGTGGGGAATTTTCCGCAATGGGCGCAAGCCTGACGGAGCAACGCCGCGTGAGGGAGGAATGTCTGTGGATTGTAAACCTCTTTTCTCTGGGAAGAAGATCTGACGGT…		Cyanobacteria						1	0	0	0	0	0	0	0	0	0	0	0	0	0	0	0	0	0	0	0	0	0	0	0	0	0	0	0	0	0	0	0	1	0	0	0	0	0	0	0
02e57e8303d15c4f7862ba7a8deb53a8	GATGAACGCTGGCGGTCTGCTTAACACATGCAAGTCGAACGAACTCTTTGAGTTAGTGGCGGACGGGTGAGTAACACGTGAGAATCTGCCCTTAGGTCGGGGACAACAGAGGGAAACTTCTGCTAATCCCGGATGAGCCGAGAGGTAAAAGATTTATTGCCTAAGGATGAGCTCGCGTCTGATTAGCTAGTTGGTATGGTAATGGCGTACNNNNNNNNNNGTAGCTGGTCTGAGAGGATGATCAGCCACACTGGGACTGAGACACGGCCCAGACTCCTACGGGAGGCAGCAGTGGGGAATTTTCCGCAATGGGCGAAAGCCTGACGGAGCAAGACCGCGTGGGGGAGGAAGGCTCTTGGGTTGTAAACCCCTTTTCTCAGGGAAGAAGAAAGTGACGGT…		Cyanobacteria		Oscillatoriales				1	0	0	0	0	0	0	0	0	0	0	0	0	0	0	0	0	0	0	0	0	0	0	0	0	0	0	0	0	0	0	0	0	0	0	0	0	0	0	0
037fa4292d58f7feba60f3811f444022	GATGAACGCTAGTAGTATGCTTAACACATGCAAGTCGAACGAAATTAAATTTCGTGGCGAACGGGTGAGTAGACGCAGAACTTTCCCTCGTAGTTCAGGACAAATACTCTTTTAGAGTAAAATCCTGAATAATTTTTAAAGGTGCCTTTTAGGTTTCCGCTGCGAGATAAATCTGCTTAAGATTAGGTTGTTGGTAATTTAAAAGCTTACNNNNNNNNNNAGTTGGTCTTAGAGGATGATCAACCACACTGGAACTGAAACAAGGTCCAGGCTGACACGTCGGCCAGCAGTGAGGAATATTGGACAATGAACGAAAGTTTGATCCAGCAATACTAACTGGGTGATGACGGCTTATTTAAGTTGTAAGATCCTTTAATTAAAGAAGATAATGACATTATT…		Bacillariophyta						1	0	1	0	1	0	0	0	0	0	0	0	0	0	0	0	0	0	0	0	0	0	0	0	0	0	0	0	0	0	0	0	0	0	0	0	0	0	0	0
0418fd9b9b56a05334826c1b9902c2e7	GATGAACGCTGGCGGTATGCTTTACACATGCAAGTCGTACGAGAGTTTTTAACTCAAGTGGCGGACGGGTGAGTAACACGTAAGAATTTGCCTTTAGGAGGGGGACAACAACTGGAAACGGTTGCTAATACCCCATATGCTTTCGAGTGAAAGGGTTTTCCGCCTAAAGAGAAGCTTGCGGCTGATTAGCTTGTTGGTAAGGTAATGGCTNNNNNNNNNNTATCTGGTTTGAGAGGACGATCAGACACACTGGAACTGAGACACGGTCCAGACTCCTACGGGAGGCAGCAGTGGGGAATTTTCCGCAATGGGCGAAAGCCTGACGGAGCAATACCGCGTGAGGGAAGAATGCCTATGGGTTGTAAACCTCTTTTTTCAGGGAGGAACAAAATGACGTGT…		Bacillariophyta	Fragilariophyceae	Fragilariales				1	0	0	0	0	0	0	0	0	0	0	0	0	0	0	0	0	0	0	0	0	0	0	0	0	0	0	0	0	0	0	0	0	1	0	0	0	0	0	0
04b116083080bc9026684a61961df853	GATGAACGCTGGCGGCGTGCTTAACACATGCAAGTCGAACGAACCTTCGGGTTAGTGGCGGACGGGTGAGTAACGCGTGAGAATCTGCCCTCAGGAGGGGGATAACGGTTGGAAACGACCGCTAATACCCCATATGCCTACTGGTGAAATGAATTTCGCCTGAGGATGAGCTCGCGTCTGATTAGCTAGTTGGTGAGGTAATGGCTCACCNNNNNNNNNNAGTAGCTGGTCTGAGAGGATGATCAGCCACACTGGGACTGAGACACGGCCCAGACTCCTACGGGAGGCAGCAGTGGGGAATTTTCCGCAATGGGCGAAAGCCTGACGGAGCAACGCCGCGTGAGGGACGAAGGCCTCTGGGCTGTAAACCTCTTTTCTCAAGGAAGAAGATATGACGGT…		Cyanobacteria		Synechococcales				1	1	1	0	1	1	1	1	0	0	0	0	0	1	1	1	0	1	1	0	0	0	0	1	0	0	0	0	0	1	1	0	0	0	1	0	0	0	0	0
05df4c157fe3b6730d626f8834994135	GATGAACGCTGGCGGTATGCTTTACACATGCAAGTCGTACGAGAGTTTTTAACTCAAGTGGCGGACGGGTGAGTAACACGTAAGAATTTGCCTTTAGGAGGGGGACAACAACTGGAAACGGTTGCTAATACCCCATAAGCTTAACAGTAAAATGGATTTATCCGCCTAGAGAGAAGCTTGCGGCTGATTAGCTTGTTGGTGAGGTAATGGNNNNNNNNNNTATCTGGTTTGAGAGGACGATCAGACACACTGGAACTGAGACACGGTCCAGACTCCTACGGGAGGCAGCAGTGGGGAATTTTCCGCAATGGGCGAAAGCCTGACGGAGCAATACCGCGTGAGGGATGACTGCCTATGGGTTGTAAACCTCTTTTTTCAGGGAGGAACAAAATGACGTGT…		Bacillariophyta	Bacillariophyceae	Naviculales				1	0	1	0	1	0	0	0	0	0	0	0	0	0	0	0	0	0	0	0	0	0	0	0	0	0	0	0	0	0	0	0	0	0	0	0	0	0	0	0
067c0c1f0fbef6b5f15815c877af2aa8	GATGAACGCTGGCGGTATGCCTAACACATGCAAGTCGTACGAGAGTTTTTAACTCAAGTGGCGGACGGGTGAGTAACACGTGAGAATTTACCTTTAGGAGGGGGACAACAGCTGGAAACGGTTGCTAATACCCCATATGCTTCCGAGTGAAATGAATTTATTCGCCTAAAGAGAAGCTCGCGGCTGATTAGCTTGTTGGTAGGGTAAGAGNNNNNNNNNNTCAGTATCTGGTTTGAGAGGACGATCAGACACACTGGAACTGAGACACGGTCCAGACTCCTACGGGAGGCAGCAGTGGGGAATATTGCGCAATGGGGGCAACCCTGACGCAGCAATGCCACGTGAATGATGAAGGTTTTCGGACTGTAAAGTTCTTTCAGCAGGGAAGATAGTGACGGT…		Bacillariophyta						1	0	0	0	0	0	0	0	0	0	0	0	0	0	0	0	0	0	0	0	0	0	0	0	0	0	0	0	0	0	0	0	0	0	0	0	0	0	0	0
078cff8adb2e1538c18312860ce816e1	GATGAACGCTAGTAGTATGCTTAACACATGCAAGTCTAACGGAAATTTTTTTCGTGGCGTACGGGTGAGTAAATGCAGAATTTTCCCTTTTAGTTCAGAACAAATATTCCTTCGGGTAATAAAATACTGAATACGTTTAAAGGTTTTTTCCGCTAAAAGATAAATCTGCTTAAGATTAGGTTGTTGGTAATTTAAAAGCTTACCAAGCCTNNNNNNNNNNTAGTTGGTCTGAGAGGATGACCAACCACACTGGAACTGAAATAAGGTCCAGGCTAATACGTTGGCCAGCAGTGAGGAATATTGGACAATGAACGAAAGTTTGATCCAGCAATACTAATTGGGTGATGACGGCTTATTTAAGTTGTAAGATCCTTTGATTAAAAAAGATAATGACATTAT…		Bacillariophyta	Bacillariophyceae	Bacillariales				1	1	1	0	0	1	0	0	0	0	0	0	1	0	0	0	0	0	0	0	0	0	0	0	0	0	0	0	0	0	0	0	0	0	0	0	0	0	0	0
087b2d9665d654dc2a159ee54beef10c	GATGAACGCTGGCGGTATGCCTTATACATGCAAGTCGTACGAGAGTTTTTAACTCAAGTGGCGGACGGGTGAGTAACGCGTGAGAATCTGCCCTCAGGAGGGGGACAACAGCTGGAAACGGCTGCTAATACCCCATATGCCGCGAGGTGAAATGAATTTCGCCTGAGGATGAGCTCGCGTCTGATTAGCTAGTTGGTGTAGGTAATGGCTNNNNNNNNNNAGTAGCTGGTCTGAGAGGATGATCAGCCACACTGGGACTGAGACACGGCCCAGACTCCTACGGGAGGCAGCAGTGGGGAATTTTCCGCAATGGGCGAAAGCCTGACGGAGCAACGCCGCGTGAGGGATGAAGGCCTCTGGGCTGTAAACCTCTTTTATCAAGGAAGAAGATCTGACGGT…		Cyanobacteria		Synechococcales				1	0	0	0	0	0	0	0	0	0	0	0	0	0	0	0	0	0	0	0	0	0	0	0	0	0	0	0	0	0	0	0	0	0	0	0	0	0	0	0
099ea6ff937489050a74a8ea131324f2	GATGAACGCTGGCGGTATGCCTTATACATGCAAGTCGTACGAGAGTTTTTAACTCAAGTGGCGGACGGGTGAGTAACACGTAAGAATTTGCCTTTAGGAGGGGGATAACAATTGGAAACGATTGCTAATACCCCATATGCTTTCAAGTGAAATGGATTTTCCGCCTAAAGAGAAGCTTGCGGCTGATTAGCTTGTTGGTAAGGTAATGGCNNNNNNNNNNGTATCTGGTTTGAGAGGACGATCAGACACACTGGAACTGAGACACGGTCCAGACTCCTACGGGAGGCAGCAGTAGGGAATTTTCCGCAATGGGCGAAAGCCTGACGGAGCAATACCGCGTGAGGGATGACTGCCTATGGGTTGTAAACCTCTTTTTTCAGGGAGGAATAAATGACGTGT…		Bacillariophyta						1	0	1	0	1	1	1	0	0	0	0	0	0	0	1	0	0	1	1	0	0	1	0	0	0	0	0	0	0	0	0	0	0	0	0	0	0	0	0	0
09a039993eaab7a383e350294f990634	GATGAACGCTGGCGGTATGCTTTACACATGCAAGTCGTACGAGAGTTTTCAACTCAAGTGGCGGACGGGTGAGTAACACGTAAGAATTTGCCTTTAGGAGGGGGACAACAACGGGAAACTGCTGCTAATACCCCATATGCTTTCGAGTGAAATGGATTTTTCCGCCTAAAGAGAAGCTTGCGGCTGATTAGCTTGTTGGTGAGGTAATGGNNNNNNNNNNGTATCTGGTTTGAGAGGACGATCAGACACACTGGAACTGAGACACGGTCCAGACTCCTACGGGAGGCAGCAGTGGGGAATTTTCCGCAATGGGCGAAAGCCTGACGGAGCAATACCGCGTGAGGGATGACGGCCTATGGGTTGTAAACCTCTTTTTTCAGGGAGGAATCAATGACGTGT…		Bacillariophyta	Bacillariophyceae					1	0	1	0	0	0	0	0	0	0	0	0	0	0	0	1	0	0	0	0	0	0	0	0	0	0	0	0	0	0	0	0	0	0	0	0	0	0	0	0
09b7deda69edd78743a03bfd6daf5c14	GATGAACGCTAGCGGCAGGCCTTACACATGCAAGTCGAGGGGTAACAGGAGAAAGCTTGCTTTCTCGCTGACGACCGGCGCACGGGTGCGTAACACGTATGCAACCTACCTCTTACTGGGGGATAGCCCAGAGAAATTTGGATTAACACCCCATAGTATCACCAGTTCGCATGTTCAGGTGATTAAAGGTTACGGTAAGAGATGGGCATGNNNNNNNNNNACTATCCCCCACACTGGTACTGAGACACGGACCAGACTCCTACGGGAGGCAGCAGTGAGGAATATTGCGCAATGGACGAAAGTCTGACGCAGCCATGCCGCGTGCAGGATGACGGCGCTATGCGTTGTAAACTGCTTTTATATGCCAAGAAACCTTCGGACGTGTCCGAAGCTGACGGT…		Cyanobacteria		Synechococcales				1	0	0	0	0	0	0	0	0	0	0	0	0	0	0	0	0	0	0	0	0	0	0	0	0	0	0	0	0	0	0	0	0	0	0	0	0	0	0	0
0a019fa2f1cc7325fbd57d900ce6399a	GATGAACGCTGGCGGTATGCCTTATACATGCAAGTCGTACGAGAGTTTTAAACTTAAGTGGCGGACGGGTGAGTAACACGTAAGAATTTGCCTTTAGGAGGGGGATAACAATGGTAAACCGTTGCTAATACCCCATATGCTTTCGAGTAAAATGGTTTTCCGCCTAAAGAGAAGCTTGCGGCTGATTAGCTTGTTGGTGAGGTAATGGCTNNNNNNNNNNGTATCTGGTTTGAGAGGACGATCAGACACACTGGAACTGAGACACGGTCCAGACTCCTGCGGGAGGCAGCAGTAGGGAATTTTCCGCAATGGGCGAAAGCCTGACGGAGCAATACCGCGTGAGGGATGAATGCCTATGGGTTGTAAACCTCTTTTTTCAGGGAGGAATAACTGACGTGT…		Bacillariophyta	Fragilariophyceae	Fragilariales				1	1	1	1	0	0	0	0	0	0	0	0	0	0	0	0	0	0	0	0	0	0	0	0	0	0	0	0	0	0	0	0	0	0	0	0	0	0	0	0
0a583cedcab085c5172515e12c9edaef	GGTGAACGCTATTAGTATGCTTTACACATGCAAGTCGAACGAAATTTTTTCGTGGCGTCCGGGTGAGTAATGTACAGAATGTTACCTTTTAGTCTAGAACAGCACATTCATATTGAATGTTAAATTCAAGATAATTAAAAAAGGTTTTAAAATTCTGCTAAAAGATAGGTCTGTACAAGATTAGGTTGTTGGTATATGTAACAGCTTACCNNNNNNNNNNGTTGGTCTTAGAGGATGATCAACCACATTGGAACTGAAATAAGGTCCAAGCTGATTTTTTCGGCCAGCAGTGAGGAATATTGGACAATGAACGAAAGTTTGATCCAGCAATACTATTTGAATGATGACGGCGAAATTCGTTGTAAAATTCTTACTTTAATGATGATAATGACATTATTT…		Bacillariophyta	Bacillariophyceae	Naviculales				1	0	0	0	0	0	0	0	0	0	0	0	0	0	0	0	0	0	0	0	0	0	0	0	0	0	0	0	0	0	0	0	0	0	0	0	0	0	0	0
0a583ea0a24de1cc96ab6ca4a674dd9f	GATGAACGCTGGCGGCGTGCTTAACACATGCAAGTCGAACGAACCTTCGGGTTAGTGGCGGACGGGTGAGTAACGCGTGAGAATCTGCCCTCAGGAGGGGGATAACGGTTGGAAACGACCGCTAATACCCCATATGCCGCGAGGTGAAATGAATTTCGCCTGAGGATGAGCTCGCGTCTGATTAGCTAGTTGGTGTAGGTAATGGCTCACNNNNNNNNNNAGTAGCTGGTCTGAGAGGATGATCAGCCACACTGGGACTGAGACACGGCCCAGACTCCTACGGGAGGCAGCAGTGGGGAATTTTCCGCAATGGGCGAAAGCCTGACGGAGCAACGCCGCGTGAGGGATGAAGGCCTCTGGGCTGTAAACCTCTTTTCTCAAGGAAGAAGATCTGACGGT…		Cyanobacteria		Synechococcales	Synechococcaceae			1	1	1	0	0	1	0	0	0	0	0	0	1	0	0	0	0	0	0	0	0	0	0	0	0	0	0	0	0	0	0	0	0	0	0	0	0	0	0	0
0ebcb7e9634a7d05366480763982f9ce	GATGAACGCTGGCGGTATGCTTTATACATGCAAGTTGTACGAAAGTTTTAAACTTAAGTAGCGGACGGGTGAGTAACACGTAAGAATCTACCTTTAGGAGGAGGATAACAATTGGAAACGATTGCTAATACTCCATATGCTTTTAGTGAAACGGTATTTCCGCCTAAAGAGGAGCTTGCGGCTGATTAGCTTGTTGGTAAGGTAAAAGCTNNNNNNNNNNGTATCTGGTTTGAGAGGATGATCAGACACACTGGAACTGAGACACGGTCCAGACTTCTACGGAAGGCAGCAGTAGGGAATTTTCCGCAATGGGCGAAAGCCTGACGGAGCAATACCGCGTGAGGGATGAATGCCTATGGGTTGTAAACCTCTTTTTTCAGGGAGGAATTATTGACGTGT…		Bacillariophyta						1	1	1	0	1	1	0	1	0	0	0	0	0	0	0	1	1	1	1	0	0	0	0	0	0	0	0	0	0	0	0	0	0	0	0	0	0	0	0	0
0ec73150602df4a49d1f886a55b0e820	GATGAACGCTGGCGGCGTGCTTAACACATGCAAGTCGAACGAACCTTCGGGTTAGTGGCGGACGGGTGAGTAACGCGTGAGAATCTGCCCTCAGGAGGGGGATAACGGTTGGAAACGACCGCTAATACCCCATATGCCTATTGGTGAAATGAATTTCGCCTGAGGATGAGCTCGCGTCTGATTAGCTAGTTGGTGAGGTAATGGCTCACCNNNNNNNNNNAGTAGCTGGTCTGAGAGGATGATCAGCCACACTGGGACTGAGACACGGCCCAGACTCCTACGGGAGGCAGCAGTGGGGAATTTTCCGCAATGGGCGAAAGCCTGACGGAGCAACGCCGCGTGAGGGACGAAGGCCTCTGGGCTGTAAACCTCTTTTCTCAAGGAAGAAGATATGACGGT…		Cyanobacteria		Synechococcales				1	1	1	0	1	1	0	0	0	0	0	0	1	0	1	0	1	1	1	1	0	1	0	0	0	0	0	0	0	1	1	0	0	1	0	0	0	0	0	0
0f21fe3e6eb60b42e7f50f05b5f6e615	GATGAACGCTGGCGGTATGCCTTATACATGCAAGTCGTACGAGAGTTTTTAACTCAAGTGGCGGACGGGTGAGTAACACGTAAGAATTTGCCTTTAGGAGGGGGACAACAACTGGAAACGGTTGCTAATACCCCATATGCTTTCGAGTGAAACGGTTTTTCCGCCTAAAGAGAAGCTTGCGGCTGATTAGCTTGTTGGTAGAGTAATAGCNNNNNNNNNNGTATCTGGTTTGAGAGGACGATCAGACACACTGGAACTGAGACACGGTCCAGACTCCTACGGGAGGCAGCAGTAGGGAATTTTCCGCAATGGGCGAAAGCCTGACGGAGCAATACCGCGTGAGGGATGACTGCCTATGGGTTGTAAACCTCTTTTTTCAGGGAGGAATAAATGACGTGT…		Bacillariophyta	Fragilariophyceae	Licmophorales	Licmophoraceae			1	0	1	0	0	1	0	1	0	0	0	0	0	1	0	0	0	1	0	1	0	1	0	0	0	0	0	0	0	0	0	0	0	0	0	0	0	0	0	0
0f55f2fed1fb298c49177cabce6280d0	GATGAACGCTGGCGAGATGCCTTATACATGCAAGTCGTACGAGATTAAACTCAAGTGGCGGACGGGTGAGTAACACGCAAGAATTTACCTTTAGGAGGGGGATAACAACTGGAAATGGTTGCTAATACCCCATATGCTTTCAAGTGAAATGGATTTTTCCGCCTAGAGAGAAGCTTGCGGCTGATTAGCTTGTTGGTAAGGTAATGGCTTNNNNNNNNNNTATCTGGTTTGAGAGGACGATCAGACACACTGGAACTGAGACACGGTCCAGACTCCTACGGGAGGCAGCAGTAGGGAATTTTCCGCAATGGGCGAAAGCCTGACGGAGCAATCTCGCGTGAGGGATGACGGCCTATGGGTTGTAAACCTCTTTTTTCAGGGAGGAACAAAATGACGTGT…		Bacillariophyta	Bacillariophyceae					1	0	0	0	0	0	0	0	0	0	0	0	0	0	0	0	0	0	0	0	0	0	0	0	0	0	0	0	0	0	0	0	0	0	0	0	0	0	0	0
0fa3fa1b61673f450f8e9a89d0299913	GATGAACGCTGGCGAGATGCTTTACACATGCAAGTCGTACGAAGGTTTTTAACCTTAGTGGCGGACGGGTGAGTAACACGTAAGAATTTACCTCTGGGAGGGGGATAACAGACAGAAATGGCTGCTAATACCCCATAATGCTTTAGCAATAAAGTGAAATGGATTTTTTCGCCTAGAGAGAAGCTTGCGGCTGATTAGCTTGTTGGTGAGNNNNNNNNNNCAGTATCTGGTTTGAGAGGATGATCAGACACACTGGAACTGAGACACGGTCCAGACTCCTACGGGAGGCAGCAGTGGGGAATTTTCCGCAATGGGCGAAAGCCTGACGGAGCAATCTCGCGTGAGGGATGACTGCCTATGGGTTGTAAACCTCTTTTTTCAGGGAGGATATAGACGTGT…		Bacillariophyta						1	0	1	0	0	0	1	0	0	0	0	0	0	0	0	0	0	0	0	0	0	0	0	0	0	0	0	0	0	0	0	0	0	0	0	0	0	0	0	0
10821c7fcf73b8630213c49f7fec55dc	GATGAACGCTAGTAGTATGCTTAACACATGCAAGTCGAACGGGAATATAATTTTCGTGGCGAACGGGTGAGTAAATGCAGAATTTTTCCTTTTAGTTCAGTACAAAAATTCTTTATTGAATTCAAATTCTGAATATTTAAAGGTTTGTTTCGTGCAATCCGCTAAAAGATAAATCTGTTAAAGATTAGGTTGTTGGTAATTTAGCAGCTTNNNNNNNNNNTAGTTGGTCTTAGAGGATGATCAACCACACTGGAACTGAAATAAGGTCCAGGCTGACATGTCGGCCAGCAGTGAGGAATATTGGACAATGAACGAAAGTTTGATCCAGCAATACTAACTGGGTGATGACGGCTTATTTAAGTTGTAAGATCCTTTGATTAAAGAAGATAATGACATTAT…		Bacillariophyta	Bacillariophyceae	Bacillariales				1	0	0	0	0	0	0	0	0	0	0	0	0	0	0	0	0	0	0	0	0	0	0	0	0	0	0	0	0	0	0	0	0	0	0	0	0	0	0	0
10a379c47183c13260be83724f90e23c	GATGAACGCTGGCGAGATGCCTTATACATGCAAGTCGTACGAGATTAAACTCAAGTGGCGGACGGGTGAGTAACACGTAAGAATTTACCTTTAGGAGGGGGACAACAATTGGAAACGGTTGCTAATACCCCATATGCTTTCGAGTGAAATGGATTTTTCTGCCTAAAGAGAAGCTTGCGGCTGATTAGCTTGTTGGTGAGGTAATGGCTCNNNNNNNNNNGTATCTGGTTTGAGAGGACGATCAGACACACTGGAACTGAGACACGGTCCAGACTCCTACGGGAGGCAGCAGTAGGGAATTTTCCGCAATGGGCGAAAGCCTGACGGAGCAATCTCGCGTGAGGGATGACGGCCTATGGGTTGTAAACCTCTTTTTTCAGGGAGGAATAAATGACGTGT…		Bacillariophyta	Bacillariophyceae	Bacillariales	Bacillariaceae			1	0	1	0	1	0	0	0	0	0	0	0	0	0	0	0	0	0	0	0	0	0	0	0	0	0	0	0	0	0	0	0	0	0	0	0	0	0	0	0
10e106f012410d13ffc628a0e85d6e9a	ATTGAACGCTGGCGGCAGGCCTAACACATGCAAGTCGAGCGATAACGGTCTTCGGACTTATTAAAGCGGCGGACGGGTGAGTAACGCGTGGGAATCTACCTAGTAGTGGGGGACAACAGTTGGAAACGGCTGCTAATACCCCATATGCCGAGAGGTGAAATGAATTTCGCCTGAGGATGAGCTCGCGTCTGATTAGCTAGTTGGTGGGGTNNNNNNNNNNAGTAGCTGGTCTGAGAGGATGATCAGCCACACTGGGACTGAGACACGGCCCAGACTCCTACGGGAGGCAGCAGTGGGGAATTTTCCGCAATGGGCGAAAGCCTGACGGAGCAACGCCGCGTGAGGGATGAAGGCCTCTGGGCTGTAAACCTCTTTTATCAAGGAAGAAGATCTGACGGT…		Cyanobacteria						1	0	0	0	0	0	0	0	0	0	0	0	0	0	0	0	0	0	0	0	0	0	0	0	0	0	0	0	0	0	0	0	0	0	0	0	0	0	0	0
110e154de97fc263eba5f1524d1d67a9	GATGAACGCTGGCGGTATGCCTTATACATGCAAGTCGTACGAGAGTTTTAAACTCAAGTGGCGGACGGGTGAGTAACACGTAAGGATTTACCTTTAGGAGGGGGATAACAATTGGAAACGATTGCTAATACCCCATATTGCTTTAGAGTGAAATGGATTTTCTGCCTAAAGAGAAACTTGCGGCTGATTAGCTTGTTGGTAAGGTAATGGNNNNNNNNNNGTATCTGGTTTGAGAGGACGATCAGACACACTGGAACTGAGACACGGTCCAGACTCCTACGGGAGGCAGCAGTGGGGAATTTTCCGCAATGGGCGAAAGCCTGACGGAGCAATACCGCGTGAGGGATGACGGCCTATGGGTTGTAAACCTCTTTTTTCAGGGAGGAATAAATGACGTGT…		Bacillariophyta	Bacillariophyceae					1	0	0	0	0	0	0	0	0	0	0	0	0	0	0	1	0	0	0	0	0	0	0	0	0	0	0	0	0	0	0	0	0	0	0	0	0	0	0	0
12312e7258d3727efc4623a620aa7714	GATGAACGCTGGCGGTATGCCTTATACATGCAAGTCGTACGAGAGTTTTTGACTCAAGTGGCGGACGGGTGAGTAACACGTAAGAATTTGCCTTTAGGAGGGGGACAACAACTGGAAACGGTTGCTAATACCCCATATGCTTTAGAGTGAAATGGATTTTCCGCCTAAAGAGAAGCTTGCGGCTGATTAGCTTGTTGGTAGGGTAATGGCNNNNNNNNNNTATCTGGTTTGAGAGGACGATCAGACACACTGGAACTGAGACACGGTCCAGACTCCTACGGGAGGCAGCAGTAGGGAATTTTCCGCAATGGGCGAAAGCCTGACGGAGCAATACCGCGTGAGGGATGACTGCCTATGGGTTGTAAACCTCTTTTTTCAGGGAGGAAGATTCTGACGTGT…		Bacillariophyta	Fragilariophyceae	Licmophorales				1	0	0	0	0	0	0	0	0	0	0	0	0	0	0	0	0	0	0	0	0	0	0	0	0	0	0	0	0	0	0	0	0	0	0	0	0	0	0	0
13b75a0d0dfadb8f7425e2f2f0eadb46	GATGAACGCTGGCGGTATGCCTTATACATGCAAGTCGTACGAAAGTTTTTAACTTAAGTGGCGGACGGGTGAGTAACACGTAAGAATTTACCTTTAGGAGGGGGATAACATTTGGAAACAATTGCTAATACCCCATATGCTTTATAGTAAAATGGATTTTCTGCCTAAAGAGAAGCTTGCGGCTGATTAGCTTGTTGGTAGGGTAATGGCNNNNNNNNNNGTATCTGGTTTGAGAGGACGATCAGACACACTGGAACTGAGACACGGTCCAGACTCCTACGGGAGGCAGCAGTAGGGAATTTTCCGCAATGGGCGAAAGCCTGACGGAGCAATACCGCGTGAGGGATGAATGCCTATGGGTTGTAAACCTCTTTTTTCAGGGAGGAATATATGACGTGT…		Bacillariophyta	Fragilariophyceae	Licmophorales				1	0	0	0	0	0	1	0	0	0	0	0	0	0	0	0	0	0	0	0	0	0	0	0	0	0	0	0	0	0	0	0	0	0	0	0	0	0	0	0
1499fad1ed8accab2cc07d75cd91bbf3	GATGAACGCTGGCGAGATGCTTTACACATGCAAGTCGTACGAAAGTTTTTAACTTAAGTGGCGGACGGGTGAGTAACACGTAAGAATTTACCTTTAGGAGGGGGATAACAACTGGAAACGGTTGCTAATACCCCATATGCTTTCGAGTGAAATGGATTTTTCCGCCTAGAGAGAAGCTTGCGGCTGATTAGCTTGTTGGTGAGGTAATGGNNNNNNNNNNGTATCTGGTTTGAGAGGACGATCAGACACACTGGAACTGAGACACGGTCCAGACTCCTACGGGAGGCAGCAGTAGGGAATTTTCCGCAATGGGCGAAAGCCTGACGGAGCAATCTCGCGTGAGGGATGACGGCCTATGGGTTGTAAACCTCTTTTTTCAGGGAGGAATTATTGACGTGT…		Bacillariophyta	Bacillariophyceae					1	0	0	0	0	0	0	0	0	0	0	0	0	0	0	0	0	0	0	0	0	0	0	0	0	0	0	0	0	0	0	0	0	0	0	0	0	0	0	0
157a3fc7911a05f168ccad910165a58a	GATGAACGCTGGCGGTATGCTTTACACATGCAAGTCGTACGAGAGTTTATAACTCAAGTGGCGGACGGGTGAGTAACACGTAAGAATTTGCCTTTAGGAGGGGGACAACAGCTGGAAACGGCTGCTAATACCCCATATGCTTTCGAGTGAAATGGATTTCCGCCTAAAGAGAAGCTTGCGTCTGATTAGCTTGTTGGTGAGGTAACGGCTNNNNNNNNNNGTATCTGGTTTGAGAGGACGATCAGACACACTGGAACTGAGACACGGTCCAGACTCCTACGGGAGGCAGCAGTGGGGAATTTTCCGCAATGGGCGAAAGCCTGACGGAGCAATACCGCGTGAGGGATGACGGCCTATGGGTTGTAAACCTCTTTTTTCAGGGAGGAATAAATGACGTGT…		Bacillariophyta	Bacillariophyceae					1	1	0	0	0	0	0	0	0	0	0	0	0	0	0	0	0	0	0	0	0	0	0	0	0	0	0	0	0	0	0	0	0	0	0	0	0	0	0	0
160fdfead16a43f120ec0f600a2ff078	ATTGAACGCTGGCGGCAGGCCTAACACATGCAAGTCGAGCGATAACGGTCTTCGGACTTATTAAAGCGGCGGACGGGTGAGTAACACGTAAGAATTTACCTTTAGGAGGGGGATAACAATTGGAAACGATTGCTAATACCCCATATGCTTTCGAGTGAAATGGATTTCCGCCTAAAGAGAAGCTTGCGGCTGATTAGCTTGTTGGTAAGGNNNNNNNNNNTATCTGGTTTGAGAGGACGATCAGACACACTGGAACTGAGACACGGTCCAGACTCCTACGGGAGGCAGCAGTGGGGAATTTTCCGCAATGGGCGAAAGCCTGACGGAGCAATCTCGCGTGAGGGATGACGGCCTATGGGTTGTAAACCTCTTTTTTCAGGGAGGAATAAAATGACGTGT…		Bacillariophyta						1	0	0	0	0	0	0	0	0	0	0	0	0	0	0	0	0	0	0	0	0	0	0	0	0	0	0	0	0	0	0	0	0	0	0	0	0	0	0	0
164e9348a45ca5c23f8120187af26fb8	GATGAACGCTGGCGAGATGCTTTACACATGCAAGTCGTACGAAAGTTTTTAACTTAAGTGGCGGACGGGTGAGTAACACGTAAGAATTTACCTTTAGGAGGGGGATAACAACTGGAAACGGTTGCTAATACCCCATATGCTTTCGAGTGAAATGGATTTTTCCGCCTAGAGAGAAGCTTGCGGCTGATTAGCTTGTTGGTGAGGTAATGGNNNNNNNNNNTCAGTATCTGGTTTGAGAGGACGATCAGACACACTGGAACTGAGACACGGTCCAGACTCCTACGGGAGGCAGCAGTGGGGAATCTTGGACAATGGGCGCAAGCCTGATCCAGCCATGCCGCGTGAGTGATGAAGGCCTTAGGGTCGTAAAGCTCTTTCGCCAGAGATGATAATGACAGT…		Bacillariophyta						1	0	0	0	0	0	0	0	0	0	0	0	0	0	0	0	0	0	0	0	0	0	0	0	0	0	0	0	0	0	0	0	0	0	0	0	0	0	0	0
173b04e3f1a05387622d0e27331d20d9	GATGAACGCTGGCGGTATGCCTAACACATGCAAGTCGAACGGGAAGACTTTGTCTTCTAGTGGCGCACGGGTGAGTAACGCGTAAGAATCTGCCTTTAGGGAGAGGATAACAATTGGAAACGATTGCTAATACTCTATAAGCTGAGAAGTAAAATAATGTATAATTAATTAACATTGCCTGAAGAGGAGCTTGCGTCTGATTAGCCTGTTNNNNNNNNNNAGTAGCTGGTCTGAGAGGATGAACAGCCACACCGGAACTTAGATACGGTCCGGACTCCTACGGGAGGCAGCAGTGAGGAATTTTCCGCAATGGGCGAAAGCCTGACGGAGCAATACCGCGTGGAGGATGAAAGCCTATGGGTTGTAAACTCCTTTTCTTAGAGAAGAAGTTCTGACGGT…		Cercozoa						1	1	1	0	1	1	1	1	0	0	0	0	1	0	1	1	1	1	1	0	0	1	0	1	0	0	1	0	0	1	0	0	1	1	0	1	0	0	0	0
17d3dfaac817139cc9bd5f913784889b	GATGAACGCTGGCGGTATGCTTTACACATGCAAGTCGTACGAAAGTGTTAAAACTTTAGTGGCGGACGGGTGAGTAACACGTGAGAATTTACCTTTAGGTGGGGAATAACAGTTGGAAACGACTGCTAATGCCGCATATCATACAATATGAAAGAAGAAATTCGCCTAGAGAAAAGCTTGCGTCTGATTAGCTAGTTGGTGAGGGTAAAGNNNNNNNNNNAGTAGCTGGTTTGAGAGGATGATCAGCCACACTGGAACTGAGACACGGTCCAGACTCCTACGGGAGGCAGCAGTGGGGAATTTTCTGCAATGGGCGAAAGCCTGACAGAGCAATACCGCGTGAGGGATGAAGGCTTTCGAGTTGTAAACCTCTTTTATCAAGGAGGAAGTTCTGACGTT…			Phaeophyceae	Ectocarpales				1	0	0	0	0	0	0	0	0	0	0	0	0	0	0	0	0	0	0	0	0	0	0	0	0	0	0	0	0	0	0	0	0	0	0	0	0	0	0	0
1b21a71488689e95bbef8e7331d600cc	GATGAACGCTGGCGAGATGCCTTATACATGCAAGTCGTACGAGATTAAACTCAAGTGGCGGACGGGTGAGTAACACGTAAGAATTTGCCTTTAGGAGGGGGACAACAATTGGAAACGGTTGCTAATACCCCATATGCTTTAGAGTGAAATGGATTTTTCCGCCTAAAGAGAAGCTTGCGGCTGATTAGCTTGTTGGTGAGGTAATGGCTCNNNNNNNNNNGTATCTGGTTTGAGAGGACGATCAGACACACTGGAACTGAGACACGGTCCAGACTCCTACGGGAGGCAGCAGTAGGGAATTTTCCGCAATGGGCGAAAGCCTGACGGAGCAATCTCGCGTGAGGGATGACGGCCTATGGGTTGTAAACCTCTTTTTTCAGGGAGGAATAAATGACGTGT…		Bacillariophyta	Bacillariophyceae	Bacillariales	Bacillariaceae			1	0	1	0	0	0	0	0	0	0	0	0	0	0	0	0	0	0	0	0	0	1	0	0	0	0	0	0	0	0	0	0	0	0	0	0	0	0	0	0
1c108dceba07bfeb188986f4ecb5c72f	AATGAACGCTGGTGGCATGCCTAACACATGCAAGTCGAACGAGAAACTACTTCGGTAGTGGAGAGTGGCGCACGGGTGAGTAATACATGGAAATCTACCTTGCACTGGGGGATAACAACTGGAAACGGTTGCTAATACCCCATATGCTTTCGAGTGAAATGGATTTTTCCGCCTAGAGAGAAGCTTGCGGCTGATTAGCTTGTTGGTGAGNNNNNNNNNNAGTATCTGGTTTGAGAGGACGATCAGACACACTGGAACTGAGACACGGTCCAGACTCCTGCGGGAGGCAGCAGTGGGGAATTTTCCGCAATGGGCGAAAGCCTGACGGAGCAATACCGCGTGAGGGATGACGGCCTATGGGTTGTAAACCTCTTTTTTCAGGGAGGAATTTTGACGTGT…		Bacillariophyta						1	0	0	0	0	0	0	0	0	0	0	0	0	0	0	0	0	0	0	0	0	0	0	0	0	0	0	0	0	0	0	0	0	0	0	0	0	0	0	0
1e1b134691d83edf8f6d4b4e04b4d060	AATGAACGCTAGTAGTATGCTTTACACATGCAAGTCTAACGGAGATTTTATCTTCGTGGCGTACGGGTGAGTATTCGCAGAATTTTTCCCTTTTAGTTCGGCACAAATTCTTTCTCGAAAGTAAAATACCGAATATGTTTAAAGATTATGTCTATTATGACGTTTTCGCTAAAAGATAAATCTGCATAAGATTAGGTTGTTGGTAATTTANNNNNNNNNNAGTTGGTCTTAGAGGATGATCAACCACACTGGAACTGAAATAAGGTCCAGGCTGACTCGTCGGCCAGCAGTGAGGAATATTGGACAATGAACGAAAGTTTGATCCAGCAATACTAACTGGGTGATGACGGCTTATTTAAGTTGTAAGATCCTTTAATTAAAAAAGATAATGACATTATT…		Bacillariophyta						1	1	1	0	1	0	0	0	0	0	0	0	0	0	0	0	1	0	0	0	0	0	0	0	0	0	0	0	0	0	0	0	0	0	0	0	0	0	0	0
1e7eb20e62e5740ae7e5595a6800e8ae	GATGAACGCTAGTAGTATGCTTAACACATGCAAGTCAAACGGAAATTTATTTTCGTGGCGAACGGGTGAGTAGACGCAGAATTTTTCCTTCTAGTTCAGCACAAAAGTTCTTTATTGAATTCAAATTCTGAATATTATAAAGGTATGCTTAAAACATTCCGCTAGAAGATAAATCTGTTAAAGATTAGGTTGTTGGTAATTTAGTAGCTTNNNNNNNNNNTAGTTGGTCTTAGAGGATGATCAACCACACTGGAACTGAAATAAGGTCCAGGCTGACATGTCGGCCAGCAGTGAGGAATATTGGACAATGAACGAAAGTTTGATCCAGCAATACTAACTGGGTGATGACGGCTTATTTAAGTTGTAAGATCCTTTGATTAAAGAAGATAATGACATTAT…		Bacillariophyta	Bacillariophyceae	Bacillariales				1	1	1	0	0	0	0	0	0	0	0	0	0	0	0	0	0	0	0	0	0	0	0	0	0	0	0	0	0	0	0	0	0	0	0	0	0	0	0	0
1ebc42101beb33bff14ab6de84e868b9	AATGAACGCTATAAGTATGCTTAACACATGCAAGTTTAACGGAAAACTTTTTCGTAGCGTACGGGTGAGTAATAGCAGAATTTTACCTTTTAGTTCAGCACAAAGGCTTTTATAAGTTTAAATACTGAATATTTTTAAAGGTTAATTATTTTTCCGCTAAAAGATAAATCTGCGTAAGATTATGGTTGTTGGTAATTTAAAAGCTTACCANNNNNNNNNNAGTTGGTCTGAGAGGATGATCAACCACACTAGAACTGAAACAAGGTTTAGGCTGAATTTTCGGCCAGCAGTGAGGAATATTGGACAATGAACGAAAGTTTGATCCAGCAATACTAACTGGGTGAATGACGGCTTATTTAAGTTGTAAAACCCTATCATTAAAGAAGATAATGACATTAT…		Bacillariophyta						1	1	1	0	1	1	1	1	0	0	0	0	0	0	0	0	0	0	1	0	0	1	0	0	0	0	0	0	0	0	0	0	0	0	0	0	0	0	0	0
1efa5ddbe5716d35a3286e65ade7f5e5	AATGAACGCTAGTAGTATGCTTAACACATGCAAGTCGAACGGAGTTTTTCGTGGCGAACGGGTGAGTACATACAAAATTTTCCCTTTTAGTTCAGTACAAATATTTTATAATAAAATGCTGAATAATTCATAAAGGATTTTATCCGCTAAAAGATAAATTTGTTTAAGATTAGGTTGTTGGTAATTTAAAAGCTTACCAAGCCTATGATCNNNNNNNNNNTTAGTTGGTCTGAGAGGATGATCAACCACACTGGAACTGAAATAAGGTCCAGGCTGATACGTCGGCCAGCAGTGAGGAATATTGGACAATGAACGGAAGTTTGATCCAGCAATACTAAATGAGTGATGACGGCTTACTTAAGTTGAAAAGCTCTTTCACTAAAAAAGATAATGACATTT…		Bacillariophyta						1	0	0	0	0	0	0	0	0	0	0	0	0	0	0	0	0	0	0	0	0	0	0	0	0	0	0	0	0	0	0	0	0	0	0	0	0	0	0	0
2143fe04bdd11d3fca79d5ba135e50ed	GATGAACGCTGGCGAGATGCCTTATACATGCAAGTCGTACGAGAGCTTTTTGCTCAAGTGGCGGACGGGTGAGTAACACGTAAGAATTTGCCTTTAGGAGGGGGATAACAACGGGAAACGGTTGCTAATACCCCATATGCTTTCGAGTGAAATGGAATTTTCTGCCTAGAGAGAAGCTTGCGGCTGATTAGCTTGTTGGTGAGGTAATGGNNNNNNNNNNGTATCTGGTTTGAGAGGACGATCAGACACACTGGAACTGAGACACGGTCCAGACTCCTACGGGAGGCAGCAGTAGGGAATTTTCCGCAATGGGCGAAAGCCTGACGGAGCAATCTCGCGTGAGGGATGAGGGCCTATGGGTTGTAAACCTCTTTTTTCAGGGAGGAATAATTGACGTGT…		Bacillariophyta	Bacillariophyceae					1	0	1	0	1	0	0	0	0	0	0	0	0	0	0	0	0	0	0	0	0	0	0	0	0	0	0	0	0	0	0	0	0	0	0	0	0	0	0	0
21ebfc139255d9c2ade456ec1553b960	GATGAACGCTAGTAGTATGCTTAACACATGCGAGTCGGACGGAAATTTATTTTCGTGGCGAACGGGTGAGTAGACGCAGAATTTTCCCTTTTAGTTCAGCACAAAATTCTTTATTGAATTCAAATTCTGAATAATTTTAAAGGTTTGTTTATACATTCCGCTAAAAGATAAATCTGTTAAAGATTAGGTTGTTGGTAATTTAATAGCTTANNNNNNNNNNTAGTTGATCTTAGAGGATGATCAACCACACTGGAACTGAAATAAGGTCCAGGCTGACTTGTCGGCCAGCAGTGAGGAATATTGGACAATGAACGAAAGTTTGATCCAGCAATACTAACTGGGTGATGACGGCTTATTTAAGTTGTAAGATCCTTTGATTAAAGAAGATAATGACATTAT…		Bacillariophyta	Bacillariophyceae	Bacillariales				1	1	1	0	0	0	0	0	0	0	0	0	1	0	0	0	0	0	0	0	0	0	0	0	0	0	0	0	0	0	0	0	0	0	0	0	0	0	0	0
221689d0a40908ac783bd138e89e6a33	GATGAACGCTGGCGGTATGCTTTACACATGCAAGTCGTACGAGAGTTTTTAACTCAAGTGGCGGACGGGTGAGTAACACGTAAGAATTTACCTTTAGGAGGGGGATAACAACTGGAAACGATTGCTAATACCCCATATGCTTTCGAGTGAAATGGATTTTCCGCCTAAAGAGAAGCTTGCGGCTGATTAGCTTGTTGGTAAGGTAATGGCNNNNNNNNNNGTATCTGGTTTGAGAGGACGATCAGACACACTGGAACTGAGACACGGTCCAGACTCCTACGGGAGGCAGCAGTGGGGAATTTTCCGCAATGGGCGAAAGCCTGACGGAGCAATACCGCGTGAGGGATGACGGCCTATGGGTTGTAAACCTCTTTTTTCAGGGAGGAATAAATGACGTGT…		Bacillariophyta	Bacillariophyceae					1	0	0	0	0	0	0	0	0	0	0	0	0	1	0	0	0	0	0	0	0	0	0	0	0	0	0	0	0	0	0	0	0	0	0	0	0	0	0	0
2295dcb70d8582a6cc2135338fd3e20c	GATGAACGCTGGCGGTATGCCTTACACATGCAAGTCGTACGAGAGTTTTTAACTCAAGTGGCGGACGGGTGAGTAACACGTAAGAATTTGCCTTTAGGAGGGGGATAACAGCTGGAAACGGTTGCTAATACCCCATATGCTTTCGAGTGAAATGGATTTCCGCCTAGAGAGAAGCTTGCGGCTGATTAGCTTGTTGGTGAGGTAATGGCTNNNNNNNNNNGTATCTGGTTTGAGAGGACGATCAGACACACTGGAACTGAGACACGGTCCAGACTCCTACGGGAGGCAGCAGTGGGGAATTTTCCGCAATGGGCGAAAGCCTGACGGAGCAATACCGCGTGAGGGATGACGGCCTATGGGTTGTAAACCTCTTTTTTCAGGGAGGAATCAATGACGTGT…		Bacillariophyta	Bacillariophyceae	Naviculales	Amphipleuraceae			1	1	1	0	0	1	0	0	0	0	0	0	1	0	1	1	0	0	0	0	0	0	0	1	0	0	0	0	0	0	0	0	0	0	0	0	0	0	0	0
23db415a49a04a719507ce2b4500726a	GATGAACGCTGGCGGTATGCCTAACACATGCAAGTCGAACGAGAACTTTTTAAGTTCTAGTGGCGGACGGGTGAGTAACACGTGAGAACTTACCTTCAGGAGGGGAACAACCGTTAGAAATGACGGCTAATGCCCCATATGCTATTTATCATAGTGAAAGAATTTCGCCTGGAGCAAGGCTCGCGCCTGATTAGCTAGTTGGTGAGGTAANNNNNNNNNNGTAGCTGGTTTGAGAGGATGATCAGCCACACTGGAACTGAGACACGGTCCAGACTCCTACGGGAGGCAGCAGTGGGGAATTTTCTGCAATGGGCGAAAGCCTGACAGAGCAATACCGCGTGAGGGATGAAGGCTCGTGGGTCGTAAACCTCTTTTATCAGGGAGGAAGTTCTGACGTGT…			Dictyochophyceae	Rhizochromulinales				1	0	0	0	0	0	0	0	0	0	0	0	0	0	0	0	0	0	0	0	0	0	0	0	0	0	0	0	0	0	0	0	0	0	0	0	0	0	0	0
26f51fc5525081f9cb3a8c974218b854	GATGAACGCTGGCGGTATGCTTTACACATGCAAGTCGTACGAGAGTTTTTAACTCAAGTGGCGGACGGGTGAGTAACACGTAAGAATTTGCCTTTAGGAGGGGGACAACAACTAGAAATGGTTGCTAATACCCCATATGCTTTCGAGTGAAATGGATTTTTCCGCCTAGAGAGAAGCTTGCGGCTGATTAGCTTGTTGGTGGGGTAATGGNNNNNNNNNNGTATCTGGTTTGAGAGGACGATCAGACACACTGGAACTGAGACACGGTCCAGACTCCTACGGGAGGCAGCAGTGGGGAATTTTCCGCAATGGGCGAAAGCCTGACGGAGCAATACCGCGTGAGGGATGACGGCCTATGGGTTGTAAACCTCTTTTTTCAGGGAGGAATCAATGACGTGT…		Bacillariophyta	Bacillariophyceae	Naviculales				1	1	1	1	1	1	0	1	0	0	0	0	1	1	0	0	1	1	1	0	0	1	0	0	0	0	0	0	0	0	0	0	0	0	0	0	0	0	0	0
27bac859286e4d197645629b1660b7c6	AATGAACGCTATAAGTATGCTTAACACATGCAAGTTTAACGGAAAATTTTTTCGTAGCGTACGGGTGAGTAGTAGCAGAATTTTACCTTTTAGTTCAGCACAAAGACTTTTATAAGTTTAAATACTGAATATTTTTAAAGGTTAATCATTTTTTCCGCTGAAAGATAAATCTGCGTAAGATTATGGTTGTTGGTAATTTAAAAGCTTACCNNNNNNNNNNAGTTGGTCTGAGAGGATGATCAACCACACTAGAACTGAAACAAGGTTTAGGCTGAATTTTCGGCCAGCAGTGAGGAATATTGGACAATGAACGAAAGTTTGATCCAGCAATACTAACTGGGTGAATGACGGCTTATTTAAGTTGTAAAACCCTATCATTAAAGAAGATAATGACATTAT…		Bacillariophyta						1	1	1	0	1	1	1	1	0	0	0	0	0	0	0	0	1	0	1	0	0	1	0	0	0	0	0	0	0	1	0	0	0	0	1	0	0	0	0	0
282f1cdacba582a6629936293884a829	GATGAACGCTGGCGGTATGCTTAACACATGCAAGTTGCACGAGAGTTTTTAACTCTAGTAGCGGACGGGTGAGTAACACGTGAGAATCTGCCCTTAGGAGGAGGATAACAGCTGGAAACGGTTGCTAATACTCCATATGCTGAAAAGTGAAAGGATTTATCTGCCTAAGGAGGAGCTCGCGTCTGATTAGCTAGTTGGTAAGGTAAAGGCNNNNNNNNNNAGTAGCTGGTTTGAGAGGACGATCAGCCACACTGGGACTGAGACACGGCCCAGACTCCTACGGGAGGCAGCAGTGGGGAATTTTCCGCAATGGGCGCAAGCCTGACGGAGCAATACCGCGTGAGGGATGAAAGCCTGTGGGTTGTAAACCTCTTTTCTCAAGGAAGAAGTTCTGACGGT…			Cryptophyceae	Pyrenomonadales				1	0	1	0	0	0	0	0	0	0	0	0	0	0	0	0	1	0	0	0	0	0	0	0	0	0	0	0	0	0	0	0	0	0	0	0	0	0	0	0
29391fdae2eb91e46c5f0731d289e67b	GATGAACGCTGGCGAGATGCCTTATACATGCAAGTCGTACGAGATTAAACTCAAGTGGCGGACGGGTGAGTAACACGTAAGAATTTACCTTTAGGAGGGGGACAACAGACAGAAATGGCTGCTAATACCCCATATGCTTTCGAGTGAAATGAATTTTTTTCGCCTAAAGAGAAGCTTGCGGCTGATTAGCTTGTTGGTGAGGTAATGGCTNNNNNNNNNNGTATCTGGTTTGAGAGGACGATCAGACACACTGGAACTGAGACACGGTCCAGACTCCTACGGGAGGCAGCAGTAGGGAATTTTCCGCAATGGGCGAAAGCCTGACGGAGCAATCTCGCGTGAGGGATGACGGCCTATGGGTTGTAAACCTCTTTTTTCAGGGAGGAATAAATGACGTGT…		Bacillariophyta	Bacillariophyceae	Bacillariales				1	1	1	1	1	1	0	0	0	0	0	0	1	1	0	1	1	1	1	0	0	0	0	0	0	0	0	0	0	0	0	0	0	0	0	0	0	0	0	0
29962dd9c966ea1cbff357737c2b1db5	GATGAACGCTGGCGGTATGCTTAACACATGCAAGTCGCACGAGAGTTATCAACTCTAGTGGCGGACGGGTGAGTAACACGTGAGAATCTGCCCTTAGGAGGAGGATAACAGCTGGAAACGGTTGCTAATACTCCATATGCTGAAAAGTGAAATGGATTTATCTGCCTAAGGAGGAGCTCGCGTCTGATTAGCTAGTTGGTAAGGTAACGGNNNNNNNNNNAGTAGCTGGTTTGAGAGGACGATCAGCCACACTGGGACTGAGACACGGCCCAGACTCCTACGGGAGGCAGCAGTGGGGAATTTTCCGCAATGGGCGAAAGCCTGACGGAGCAATACCGCGTGAGGGATGACAGCCTGTGGGTTGTAAACCTCTTTTCTCAAGGAAGAAGTTCTGACGGT…			Cryptophyceae	Pyrenomonadales				1	0	1	0	0	0	0	0	0	0	0	0	0	0	0	0	0	1	0	0	0	0	0	0	0	0	0	0	0	0	0	0	0	0	0	0	0	0	0	0
2accbf8de31a088b01643349be569bd6	GATGAACGCTGGCGAGATGCCTTATACATGCAAGTCGTACGAGATTAAACTCAAGTGGCGGACGGGTGAGTAACACGTAAGAATTTGCCTTTAGGAGGGGGACAACAACTGGAAACGGTTGCTAATACCCCATATGCTTTCGAGTGAAATGGATTTTTCTGCCTAAAGAGAAGCTTGCGGCTGATTAGCTTGTTGGTGGGGTAATGGCTCNNNNNNNNNNGTATCTGGTTTGAGAGGACGATCAGACACACTGGAACTGAGACACGGTCCAGACTCCTACGGGAGGCAGCAGTAGGGAATTTTCCGCAATGGGCGAAAGCCTGACGGAGCAATCTCGCGTGAGGGATGACGGCCTATGGGTTGTAAACCTCTTTTTTCAGGGAGGAATAAATGACGTGT…		Bacillariophyta	Bacillariophyceae	Bacillariales	Bacillariaceae			1	0	1	0	1	0	0	0	0	0	0	0	0	0	0	0	1	0	0	1	0	0	0	0	0	0	0	0	0	0	0	0	0	0	0	0	0	0	0	0
2ae8b42d7a04feb5bc5f792517b57e54	GATGAACGCTGGCGGTATGCTTAACACATGCAAGTCGAACGAACTCTTCGGAGTGAGTGGCGGACGGGTGAGTAACGCGTAAGGATCTGCCCCTAAGAGGGGGATAACTACTGGAAACGGTAGCTAATACCCCATGTGCCGAGAGGTGAAAGTTATTTCGCTTAGGGATGACCTTGCGTCAGATTAGCTAGTTGGTGGGGTAGAGGCCTANNNNNNNNNNTGTAGCTGTTCTGAGAGGGAGAGCAGCCACACTGGGACTGAGACACGGCCCAGACTCCTACGGGAGGCAGCAGTGGGGAATTTTCCGCAATGGGCGAAAGCCTGACGGAGCAATACCGCGTGAACGAAGAAGGCTCTAGGGTCGTAAAGTTCTTTTATTAGGGAAGAAGAATTGACGGT…		Cyanobacteria						1	0	0	0	0	0	1	0	0	0	0	0	1	0	0	1	0	0	0	0	0	0	0	0	0	0	0	0	0	0	0	0	0	0	0	0	0	0	0	0
2c45205d748d071f51f9c293b04192a2	GATGAACGCTGGCGGTATGCCTAACACATGCAAGTCGAACGAAAATTTATAGTTTAAATTTAAGTGGCGGACGGGTGAGTAACACGTGAGAATTTGCCTTTAGGTTGGGGATAACAGCCGGAAACAGTTGCTAATACCCGTAGTGGCCATTTTTGGTTAAAGAATAATTTCGCCTAGAGAGAAGCTCGCGGCTGATTAGCTTGTTGGTAANNNNNNNNNNGTATCTGGTTTGAGAGGATGATCAGACACACTGGAACTGAGACACGGTCCAGACTCCTACGGGAGGCAGCAGTGGGGAATTTTCCGCAATGGGCGAAAGCCTGACGGAGCAATACCGCGTGAGGGATGAATGCCTATGGGTTGTAAACCTCTTTTTTCAGGGAGGAATCAATGACGTGT…		Bacillariophyta						1	0	0	0	0	0	0	0	0	0	0	0	0	0	0	0	0	0	0	0	0	0	0	0	0	0	0	0	0	0	0	0	0	0	0	0	0	0	0	0
2c8382ad9529ceefc92e7b41674349e5	GATGAACGCTGGCGGTATGCTTAACACATGCAAGTCGTACGAGAGTTTTTAACTCAAGTGGCGGACGGGTGAGTAACACGTGAGAATCTGCCTTTAGGAGGGGGATAACAACTGGAAACGGTTGCTAATACCCCATATGCTTTCGAGTGAAATGGATTTATCCGCCTAAAGAGGAGCTCGCGGCTGATTAGCTTGTTGGTAGGGTAATGGNNNNNNNNNNTATCTGGTTTGAGAGGACGATCAGACACACTGGAACTGAGACACGGTCCAGACTCCTACGGGAGGCAGCAGTGGGGAATTTTCCGCAATGGGCGAAAGCCTGACGGAGCAATACCGCGTGAGGGAAGACGGCCTATGGGTTGTAAACCTCTTTTCTCAGGGAGGAACTCAATGACGTGT…		Bacillariophyta	Mediophyceae	Triceratiales	Triceratiaceae			1	0	0	0	0	1	1	1	0	0	0	0	1	1	0	0	1	0	1	0	0	1	1	0	0	0	0	0	0	0	0	0	0	0	0	0	0	0	0	0
2d26df073ba059e57e49aa85c54697d1	GATGAACGCTGGCGGTATGCCTTACACATGCAAGTCGTACGAGAGTTTTTAACTCAAGTGGCGGACGGGTGAGTAACACGTAAGAATTTACCTTTAGGAGGGGGACAACAGCTGGAAACGGCTGCTAATACCCCATATGCTTTCGAGTGAAATGGATTTCCGCCTAGAGAGAAGCTTGCGGCTGATTAGCTTGTTGGTGAGGTAATGGCTNNNNNNNNNNGTATCTGGTTTGAGAGGACGATCAGACACACTGGAACTGAGACACGGTCCAGACTCCTACGGGAGGCAGCAGTGGGGAATTTTCCGCAATGGGCGAAAGCCTGACGGAGCAATACCGCGTGAGGGATGACGGCCTATGGGTTGTAAACCTCTTTTTTCAGGGAGGAATCAATGACGTGT…		Bacillariophyta	Bacillariophyceae		Entomoneidaceae			1	1	1	0	1	0	0	0	0	0	0	0	0	0	1	0	1	1	0	0	0	0	0	0	0	0	0	0	0	0	0	0	0	0	0	0	0	0	0	0
2de660a17d98c3d8cb8370acdea961fb	GATGAACGCTGGCGGTATGCCTTACACATGCAAGTCGTACGAGAGTTTTTAACTCAAGTGGCGGACGGGTGAGTAACACGTAAGAATTTGCCTTTAGGAGGGGGACAACAGCTGGAAACGGCTGCTAATACCCCATATGCTTTCGAGTGAAATGGATTTCCGCCTAAAGAGAAGCTTGCGCCTGATTAGCTTGTTGGTGAGGTAATGGCTNNNNNNNNNNGTATCTGGTTTGAGAGGACGATCAGACACACTGGAACTGAGACACGGTCCAGACTCCTACGGGAGGCAGCAGTGGGGAATTTTCCGCAATGGGCGAAAGCCTGACGGAGCAATACCGCGTGAGGGATGACTGCCTATGGGTTGTAAACCTCTTTTTTCAGGGAGGAATCAATGACGTGT…		Bacillariophyta	Bacillariophyceae		Entomoneidaceae			1	0	1	0	1	0	0	1	0	0	0	0	0	0	0	0	0	0	0	0	0	0	0	0	0	0	0	0	0	0	0	0	0	0	0	0	0	0	0	0
2e0b17be8e0851ad20369e944ffc7636	AATGAACGCTGGCGGTATGCTTAATACATGCAAGTCGGACGAAGGATTGAATGCTTGCATTCAAAACTTAGTGGCGAACGGGTGAGTAACACGTAAGAACTTACCTTTAGGCAAGGGACAACAGTTGGAAACGACTGCTAATACCTTATAGTACGAAAGTTTAAAGAAGTAATTCACCTAAAGAGAGGCTTGCGCCTGATTAGCTTGTTGNNNNNNNNNNCAGTAGTTGGTCTGAGAGGATGACCAGCCACACTGGGACTGAGACACGGCCCAGACTCCTACGGGAGGCAGCAGTGAGGAATTTTCCGCAATGGGCGAAAGCCTGACGGAGCAATACCGCGTGAAGGATGACGGCCCATGGGTTGTAAACTTCTTTTCTTGGAGAAGAAAAATGACGGT…	Viridiplantae	Chlorophyta	Chloropicophyceae	Chloropicales	Chloropicaceae	Chloropicon		1	0	0	0	0	0	0	0	0	0	0	0	0	0	0	0	0	0	0	0	0	0	0	0	0	0	0	0	0	0	0	0	0	0	0	0	0	0	0	0
2e24cdf06fbe5eb304980b008a326940	GATGAACGCTGGCGGTATGCCTTACACATGCAAGTCGTACGAGAGTTTTTAACTCAAGTGGCGGACGGGTGAGTAACACGTAAGAATTTGCCTCTAGGAGGGGGATAACAACTGGAAACGGCTGCTAATACCCCATATGCTTTCGAGTGAAATGGATTTCCGCCTAGAGAGAAGCTTGCGGCTGATTAGCTTGTTGGTGAGGTAATGGCTNNNNNNNNNNGTATCTGGTTTGAGAGGACGATCAGACACACTGGAACTGAGACACGGTCCAGACTCCTACGGGAGGCAGCAGTGGGGAATTTTCCGCAATGGGCGAAAGCCTGACGGAGCAATACCGCGTGAGGGATGACGGCCTATGGGTTGTAAACCTCTTTTTTCAGGGAGGAATCAATGACGTGT…		Bacillariophyta	Bacillariophyceae	Naviculales	Amphipleuraceae			1	0	0	0	0	0	0	1	0	0	0	0	0	0	0	0	0	1	1	0	0	0	0	0	0	0	0	0	0	0	0	0	0	0	0	0	0	0	0	0
2e96f920d7f99f82e342792eaea95a92	GATGAACGCTGGCGGTATGCCTAACACATGCAAGTCGAACGGAAAAATTTATTTTTCAGTGGCGCACGGGTGAGTAGCGCGTAAGAATCTCCCTTTAGGTAGAGGATAACAATTGGAAACGGTTGCTAATACTCTATATGCTGAGAAGCAAAACGGCGTCTAATCGTTGCCTAGAGATGAGCTTGCGTCTGATTAGCTTGTTGGTAAGATNNNNNNNNNNAGTAGCTGGTCTGAGAGGATAAACAGCCACACCGGAACTTAGACACGGTCCGGACTCCTACGGGAGGCAGCAGTGAGGAATTTTCCGCAATGGGCGCAAGCCTGACGGAGCAATACCGCGTGGAGGATGAAAGCTTATGGGTTGTAAACTCCTTTTCTTAGAAAAGAAGTTCTGACGGT…		Cercozoa						1	1	1	0	0	0	0	0	0	0	0	0	0	0	0	0	0	0	0	0	0	0	0	0	0	0	0	0	0	0	0	0	0	0	0	0	0	0	0	0
2ef8bc2af1027ab420fcbd9d1c730e94	GATGAACGCTGGCGGTATGCCTTATACATGCAAGTCGTACGAGAGTTTTTAACTCAAGTGGCGGACGGGTGAGTAACACGTAAGAATTTACCTTTAGGAGGGGGACAACAGCTGGAAATGGTTGCTAATACCCCATATGCTTTCGAGTGAAATGGATTTCCGCCTAAAGAGAAGCTTGCGGCTGATTAGCTTGTTGGTAGGGTAATGGCCNNNNNNNNNNGTATCTGGTTTGAGAGGACGATCAGACACACTGGAACTGAGACACGGTCCAGACTCTTACGGGAGGCAGCAGTAGGGAATTTTCCGCAATGGGCGAAAGCCTGACGGAGCAATACCGCGTGAGGGATGACTGCCTATGGGTTGTAAACCTCTTTTTTCAGGGAGGAATCAATGACGTGT…		Bacillariophyta						1	1	0	0	0	0	0	0	0	0	0	0	0	0	0	0	0	0	0	0	0	0	0	0	0	0	0	0	0	0	0	0	0	0	0	0	0	0	0	0
2f451aaf62f1b8724c382ef6e001dec1	GATGAACGCTGGCGGTATGCCTAACACATGCAAGTCGTACGAGAGTTTTTAACTCAAGTGGCGGACGGGTGAGTAACACGTGAGAATTTACCTTTAGGAGGGGGATAACAGTTGGAAACGATTGCTAATACCCCATATGCTTCCGAGTGAAATAGATTTATCTGCCTAAAGAGAAGCTCGCGGCTGATTAGCTTGTTGGTAAGGTAATGGNNNNNNNNNNTATCTGGTTTGAGAGGACGATCAGACACACTGGAACTGAGACACGGTCCAGACTCCTACGGGAGGCAGCAGTGGGGAATTTTCCGCAATGGGCGAAAGCCTGACGGAGCAATACCGCGTGAGGGAAGACGGCCTATGGGTTGTAAACCTCTTTTTTCAGGGAGGAAAAAAATGACGTGT…		Bacillariophyta	Mediophyceae	Anaulales				1	1	1	0	0	1	1	1	0	0	0	0	1	0	1	0	1	1	1	0	0	1	1	0	0	0	0	1	0	1	0	0	0	1	0	1	0	0	0	0
30907ef7b1212d8ddaeb33922bf77d88	GATGAACGCTGGCGGTATGCTTAACACATGCAAGTCGAACGAAAGTTTTTAACTTTAGTGGCGAACGGGTGCGTAATACGTGAGAATCTGCCCTTAGGAGAAGAATAACTGCTGGAAACGGCTGCTAACTCTTCATATGCCGAGAGGTGAAATAATTTCGATTGCCTAAGGATGAGCTCACGCCTGATTAGCTTGTTGGTAAGGTAACGGNNNNNNNNNNAGTAGCTGGTTTGAGAGAATGATCAGCCACACTGGGACTGAGACACGGCCCAGACTCCTCCGGGAGGCAGCAGTGAGGAATTTTCCGCAATGGGCGAAAGCCTGACGGAGCAATACCGCGTGAGGGATGAAGGATTTTGGTCTGTAAACCTCTTTTCTCAAGAAAGAAGTTCTGACGGT…		Haptista	Haptophyta	Isochrysidales				1	1	1	0	1	1	1	0	0	0	0	0	1	1	0	1	1	0	1	0	0	0	0	0	0	0	0	0	0	0	0	0	0	0	0	0	0	0	0	0
30d88d09cb3ec276f38250e6c00d8e6e	GATGAACGCTGGCGGCGTGCTTAACACATGCAAGTCGAACGAACCTTCGGGTTAGTGGCGGACGGGTGAGTAACGCGTGAGAATCTGCCCTCAGGAGGGGGATAACGGCTGGAAACGGCCGCTAATACCCCATATGCCGCGAGGTGAAATGAATTTCGCCTGAGGATGAGCTCGCGTCTGATTAGCTAGTTGGTGTAGGTAATGGCTCACNNNNNNNNNNAGTAGCTGGTCTGAGAGGATGATCAGCCACACTGGGACTGAGACACGGCCCAGACTCCTACGGGAGGCAGCAGTGGGGAATTTTCCGCAATGGGCGAAAGCCTGACGGAGCAACGCCGCGTGAGGGATGAAGGCCTCTGGGCTGTAAACCTCTTTTCTCAAGGAAGAAGATCTGACGGT…		Cyanobacteria		Synechococcales	Synechococcaceae			1	1	0	0	1	0	0	0	0	0	0	0	0	0	1	0	0	0	0	0	0	0	0	0	0	0	0	0	0	0	1	0	0	1	0	0	0	0	0	0
31a6c799473de9886a5306d56718053b	GATGAACGCTGGCGGTATGCCTTATACATGCAAGTTGTACGAGAGTTTTTAACTCAAGTGGCGAACGGGTGAGTAACACGTAAGAATTTACCTTTAGGAGGGGGACAACAACTGGAAACGGTTGCTAATACCCCATATGCTTCAGAGTGAAATGGATTTTCCGCCTAAAGAGAAGCTTGCGGCTGATTAGCTTGTTGGTAAGGTAATGGCNNNNNNNNNNGTATCTGGTTTGAGAGGACGATCAGACACACTGGAACTGAGACACGGTCCAGACTCCTACGGGAGGCAGCAGTAGGGAATTTTCCGCAATGGGCGAAAGCCTGACGGAGCAATACCGCGTGAGGGATGAATGCCTATGGGTTGTAAACCTCTTTTTTCAGGGAGGAATTTATGACGTGT…		Bacillariophyta						1	0	0	0	0	1	1	0	0	0	0	0	0	0	0	0	0	0	0	0	0	1	0	0	0	0	0	0	0	0	0	0	0	0	0	0	0	0	0	0
31b3024fe9ed11a9b30f33b2f6d0a9a9	GATGAACGCTGGCGGTCAGCCTAACACATGCAAGTCGAACGAAGTCTTCGGACTTAGTGGCGGACGGGTGAGTAACGCGTGAGAACCTGCCTTTAGGACGGGGACAACAGTTGGAAACGACTGCTAATCCCCGATATGCCGCAAGGTGAAAGCAAAGCGCCTAGAGAGGGGCTCGCGTCCGATTAGCTAGTTGGTGGGGTAACGGCCTACNNNNNNNNNNGGTAGCTGGTCTGAGAGGATGAGCAGCCACACTGGGACTGAGACACGGCCCAGACTCCTACGGGAGGCAGCAGTGGGGAATTTTCCGCAATGGGCGAAAGCCTGACGGAGCTAGACCGCGTGAGGGACGAAGGTCCTTGGATTGTAAACCTCTTTTCTCAGGGAAGAAGAACTGACGGT…		Cyanobacteria						1	0	0	0	0	0	0	0	0	0	0	0	0	0	0	0	0	0	0	0	0	0	0	0	0	0	0	0	0	0	0	0	0	0	0	0	0	0	0	0
33439b234646559fb2cf77008c3b56a6	GATGAACGCTGGCGAGATGCCTTATACATGCAAGTTGTACGAGAATTTTTAATTCAAGTAGCGGACGGGTGAGTAACACGTAAGAATTTGCCTTTAGGAGGGGGATAACAACTGGAAACGGTTGCTAATACCCCATATGCTTTCGAGTGAAATGGAGTTTTCCGCCTAGAGAGAAGCTTGCGGCTGATTAGCTTGTTGGTAAGGTAACGGNNNNNNNNNNTATCTGGTTTGAGAGGACGATCAGACACACTGGAACTGAGACACGGTCCAGACTCCTACGGGAGGCAGCAGTAGGGAATTTTCCGCAATGGGCGAAAGCCTGACGGAGCAATCTCGCGTGAGGGATGACGGCCTATGGGTTGTAAACCTCTTTTTTCAGGGAGGAACAAAATGACGTGT…			Dinophyceae	Peridiniales				1	1	1	0	1	0	0	0	0	0	0	0	0	0	1	0	0	0	0	0	0	0	0	0	0	0	0	0	0	0	0	0	0	0	0	0	0	0	0	0
334f7163bf93b45c3037d2b0f7e173a6	GATGAACGCTGGCGGTATGCCTTATACATGCAAGTCGTACGAGAATTTTTAATTCAAGTGGCGGACGGGTGAGTAACACGTAAGAATTTGCCTTTAGGAGGGGGACAACAACTGGAAACGGTTGCTAATACCCCATATGCTTTCGAGTGAAATGGATTTCCGCCTAAAGAGAAGCTTGCGGCTGATTAGCTTGTTGGTAGGGTAAAGGCCNNNNNNNNNNGTATCTGGTTTGAGAGGACGATCAGACACACTGGAACTGAGACACGGTCCAGACTCCTACGGGAGGCAGCAGTAGGGAATTTTCCGCAATGGGCGAAAGCCTGACGGAGCAATACCGCGTGAGGGATGACTGCCTATGGGTTGTAAACCTCTTTTTTCAGGGAGGAATAAATGACGTGT…		Bacillariophyta	Fragilariophyceae					1	0	1	0	0	1	1	1	0	0	0	0	0	0	0	0	0	1	0	0	0	0	0	0	0	0	0	0	0	0	0	0	0	0	0	0	0	0	0	0
3354cdbca195e3ded485d81b5b8df8ff	GATGAACGCTGGCGGTATGCCTTATACATGCAAGTCGTACGAGAGTTTTTAACTCAAGTGGCGGACGGGTGAGTAACACGTAAGAATTTGCCTTTAGGAGGGGGATAACAACTGGAAACGGTTGCTAATACCCCATAAGCTTTCGAGTAAAATGGATTTCCGCCTAAAGAGAAGCTTGCGGCTGATTAGCTTGTTGGTAGAGTAATAGCCNNNNNNNNNNGTATCTGGTTTGAGAGGACGATCAGACACACTGGAACTGAGACACGGTCCAGACTCCTACGGGAGGCAGCAGTAGGGAATTTTCCGCAATGGGCGAAAGCCTGACGGAGCAATACCGCGTGAGGGATGACTGCCTATGGGTTGTAAACCTCTTTTTTCAGGGAGGAATAAATGACGTGT…		Bacillariophyta	Fragilariophyceae					1	0	1	0	1	1	1	1	0	0	0	0	1	0	1	0	1	1	1	0	0	0	0	0	0	0	0	0	0	0	0	0	0	0	0	0	0	0	0	0
337e28d7ad477f81ace4a731e64a562a	GATGAACGCTAGTAGTATGCTTAACACATGCAAGTCGAACGAAAAGAATTCTTTTCGTGGCGAACGGGTGAGTAAATGCAGAATTTTTCCTTTTAGTTCAGAACAAAAATTCTTTATTGAATTCAAATTCTGAATATTTTAAAAGTTTGTTTTATACAATCTGCTAAAAGATAAATCTGTTAAAGATTAGGTTGTTGGTAATTTAATAGCNNNNNNNNNNTAGTTGGTCTTAGAGGATGATCAACCACACTGGAACTGAAATAAGGTCCAGGCTGACATGTCGGCCAGCAGTGAGGAATATTGGACAATGAACGAAAGTTTGATCCAGCAATACTAACTGGGTGATGACGGCTTATTTAAGTTGTAAGATCCTTTGATTAAAGAAGATAATGACATTAT…		Bacillariophyta	Bacillariophyceae	Bacillariales				1	1	1	0	0	0	0	0	0	0	0	0	0	0	0	0	0	0	0	0	0	0	0	0	0	0	0	0	0	0	0	0	0	0	0	0	0	0	0	0
33f335392493c0cab89f8f3d2bdc3518	GATGAACGCTGGCGGTATGCCTTATACATGCAAGTCGTACGAGAGTTTTTAACTCAAGTGGCGGACGGGTGAGTAACACGTAAGAATTTGCCTTTAGGAGGGGGACAACAACTGGAAACGGCTGCTAATACCCCATATGCTTTAGAGTGAAATGGTTTTTCCGCCTAAAGAGAAGCTTGCGGCTGATTAGCTTGTTGGTGAGGTAATGGCNNNNNNNNNNAGTATCTGGTTTGAGAGGACGATCAGACACACTGGAACTGAGACACGGTCCAGACTCCTGCGGGAGGCAGCAGTGGGGAATTTTCCGCAATGGGCGAAAGCCTGACGGAGCAATACCGCGTGAGGGATGACGGCCTATGGGTTGTAAACCTCTTTTTTCAGGGAGGAATTTTGACGTGT…		Bacillariophyta	Fragilariophyceae	Licmophorales				1	0	0	0	0	0	0	0	0	0	0	0	0	0	0	0	0	0	0	0	0	0	0	0	0	0	0	0	0	0	0	0	0	0	0	0	0	0	0	0
349ec8f41d7e87dd311abee143409254	GATGAACGCTGGCGGCGTGCTTAACACATGCAAGTCGAACGAACCTTCGGGTTAGTGGCGGACGGGTGAGTAACGCGTGAGAATCTGCCCTCAGGAGGGGGATAACGGTTGGAAACGACCGCTAATACCCCATATGCCTACTGGTGAAATGAATTTCGCCTGAGGATGAGCTCGCGTCTGATTAGCTTGTTGGTGAGGTAATGGCTCACCNNNNNNNNNNAGTAGCTGGTCTGAGAGGATGATCAGCCACACTGGGACTGAGACACGGCCCAGACTCCTACGGGAGGCAGCAGTGGGGAATTTTCCGCAATGGGCGAAAGCCTGACGGAGCAACGCCGCGTGAGGGACGAAGGCCTCTGGGCTGTAAACCTCTTTTCTCAAGGAAGAAGATATGACGGT…		Cyanobacteria		Synechococcales				1	0	0	0	1	0	0	0	0	0	0	0	0	0	1	0	0	1	0	0	0	0	0	0	0	0	0	0	0	1	0	0	0	0	0	0	0	0	0	0
34bc432c27013e14681522a2a34c44a3	GATGAACGCTGGCGGTATGCCTTATACATGCAAGTCGTACGAGAATTTTTGATTCAAGTGGCGGACGGGTGAGTAACACGTAAGAATTTGCCTTTAGGAGGGGGACAACAACTGGAAACGGTTGCTAATACCCCATATGCTTTTTAAGTGAAACGGGTTTTTCCGCCTAAAGAGAAGCTTGCGGCTGATTAGCTTGTTGGTAGGGTAATGNNNNNNNNNNGTATCTGGTTTGAGAGGACGATCAGACACACTGGAACTGAGACACGGTCCAGACTCCTACGGGAGGCAGCAGTAGGGAATTTTCCGCAATGGGCGAAAGCCTGACGGAGCAATACCGCGTGAGGGATGACTGCCTATGGGTTGTAAACCTCTTTTTTCAGGGAGGAATTAATGACGTGT…		Bacillariophyta	Fragilariophyceae	Licmophorales				1	0	1	0	1	1	0	0	0	0	0	0	0	0	0	0	1	0	0	1	0	1	0	0	0	0	0	0	0	0	0	0	0	0	0	0	0	0	0	0
34ffd4ed19c90cbcb4cf0ac2ffaa975e	GATGAACGCTGGCGGTATGCCTAACACATGCAAGTCGAACGAAGTCTTCGGACTTAGTGGCGGACGGGTGAGTAACACGTGAGAATCTACCTTCAGGATGGGGACAACAGTTGGAAACGACTGCTAATACCCAATGTGCCGAGAGGTGAAACTTTTATGGCCTGAAGATGAGCTCGCGCCTGATTAGCTAGTTGGTGGAGTAAGAGCCCANNNNNNNNNNAGTAGCTGGTCTGAGAGGATGAGCAGCCACACTGGGACTGAGACACGGCCCAGACTCCTACGGGAGGCAGCAGTGGGGAATTTTCCGCAATGGGCGAAAGCCTGACGGAGCAATACCGCGTGAGGGAGGAAGGTCTTTGGATTGTAAACCTCTTTTCTTAGGGAAGAAGCTCTGACGGT…		Cyanobacteria		Synechococcales				1	0	0	0	0	0	0	0	0	0	0	0	0	0	0	0	0	0	0	0	0	0	0	0	0	0	0	0	0	0	0	0	0	0	0	0	0	0	0	0
35171fd2ed627ab73605cd5df8966beb	GATGAACGCTAGTAGTATGCTTAACACATGCAAGTCGAACGGAAGCTTGCTTTCGTGGCGAACGGGTGAGTAAACGCAGAATTTTCCCTTTTAGTTCAGTACAAAGATTCTTTATTGAATTCAAATTCTGAATATTTTCAAAGGTTTGTTTTATACATTCCGCTAGAAGATAAATCTGTTAAAGATTAGGTTGTTGGTAATTTAAAAGCTNNNNNNNNNNTAGTTGGTCTTAGAGGATGATCAACCACACTGGAACTGAAATAAGGTCCAGGCTGACATGTCGGCCAGCAGTGAGGAATATTGGACAATGAACGAAAGTTTGATCCAGCAATACTAACTGGGTGATGACGGCTTATTTAAGTTGTAAGATCCTTTGATTAAAGAAGATAATGACATTAT…		Bacillariophyta	Bacillariophyceae	Bacillariales				1	0	1	0	0	0	0	0	0	0	0	0	0	0	0	0	0	0	0	0	0	0	0	0	0	0	0	0	0	0	0	0	0	0	0	0	0	0	0	0
3557887c06b5091d654794f2aa987ae6	GATGAACGCTGGCGAGATGCCTTATACATGCAAGTCGTACGAGATTAAACTCAAGTGGCGGACGGGTGAGTAACACGTAAGAATTTGCCTTTAGGAGGGGGACAACAACTGGAAACGGTTGCTAATACCCCATATGCTTTCGAGTAAAATGGATTTTTCCGCCTAAAGAGAAGCTTGCGGCTGATTAGCTTGTTGGTGAGGTAATGGCTTNNNNNNNNNNGTATCTGGTTTGAGAGGACGATCAGACACACTGGAACTGAGACACGGTCCAGACTCCTACGGGAGGCAGCAGTAGGGAATTTTCCGCAATGGGCGAAAGCCTGACGGAGCAATCTCGCGTGAGGGATGACGGCCTATGGGTTGTAAACCTCTTTTTTCAGGGAGGAATAAATGACGTGT…		Bacillariophyta	Bacillariophyceae	Bacillariales				1	0	0	0	1	0	0	0	0	0	0	0	0	0	0	0	0	0	0	0	0	0	0	0	0	0	0	0	0	0	0	0	0	0	0	0	0	0	0	0
361418c1f0b4fe36b668172c72b74fdb	GATGAACGCTGGCGGTATGCTTAACACATGCAAGTCGAACGAAAGTTTTTAACTTTAGTGGCGAACGGGTGCGTAATACGTGAGAATCTGCCCTTAGGAGAAGAATAACTGCTGGAAACGGCTGCTAAGTCTTCATATGCCGAGAGGTGAAATAATTTCGATTGCCTAAGGATGAGCTCACGCCTGATTAGCTTGTTGGTAAGGTAATGGNNNNNNNNNNAGTAGCTGGTTTGAGAGAATGATCAGCCACACTGGGACTGAGACACGGCCCAGACTCCTCCGGGAGGCAGCAGTGAGGAATTTTCCGCAATGGGCGAAAGCCTGACGGAGCAATACCGCGTGAGGGATGAAGGATTTTGGTCTGTAAACCTCTTTTCTCAAGAAAGAAGTTCTGACGGT…		Haptista	Haptophyta	Isochrysidales				1	0	1	0	0	0	0	0	0	0	0	0	0	0	0	1	0	0	0	0	0	0	0	0	0	0	0	0	0	0	0	0	0	0	0	0	0	0	0	0
364726b26eb20b6ec3d12151754c8ed8	GATGAACGCTGGCGGTATGCCTAACACATGCAAGTCGAACGAAGTCTTCGGACTTAGTGGCGGACGGGTGAGTAACGCGTGAGAATCTGCCTTCAGGATGGGGACAACAGTTGGAAACGACTGCTAATACCCAATGTGCCGAGAGGTGAAACTTATTTGGCCTGAAGATGAGCTCGCGTCTGATTAGCTAGTTGGTGGGGTAAGAGCCTANNNNNNNNNNCAGTAGCTGGTCTGAGAGGATGAGCAGCCACACTGGGACTGAGACACGGCCCAGACTCCTACGGGAGGCAGCAGTGGGGAATTTTCCGCAATGGGCGAAAGCCTGACGGAGCAATACCGCGTGAGGGAGGAAGGTTTTTGGATTGTAAACCTCTTTTCTCAGGGAAGAATTTTGACGGT…		Cyanobacteria		Synechococcales	Leptolyngbyaceae			1	0	0	0	0	0	0	0	0	0	0	0	0	0	0	0	0	0	0	0	0	0	0	0	0	0	0	0	0	0	0	0	0	0	0	0	0	0	0	0
365225bc9f96f115e935603f04136ebe	GATGAACGCTGGCGGTATGCCTAACACATGCAAGTCGAACGAAATCTTCGGATTTAGTGGCGGACGGGTGAGTAACGCGTGAGAATCTGCCTTCAGGACGGGGACAACAGTTGGAAACGACTGCTAATACCCGATGTGCCGCAAGGTGAAATTTATTTAGCCTGAAGAGGAGCTCGCGTCCGATTAGCTAGTTGGGGTGGTAAAAGCGCANNNNNNNNNNGGTAGCTGGTCTGAGAGGATGAGCAGCCACACTGGGACTGAGACACGGCCCAGACTCCTACGGGAGGCAGCAGTGGGGAATTTTCCGCAATGGGCGCAAGCCTGACGGAGCAATACCGCGTGAGGGAGGAAGGCTTTTGGGTTGTAAACCTCTTTTCTCAAGGAAGAAGAACTGACGGT…		Cyanobacteria		Pleurocapsales				1	0	0	0	0	0	0	0	0	0	0	0	0	0	0	0	0	0	0	0	0	0	0	0	0	0	0	0	0	0	0	0	0	0	0	0	0	0	0	0
3687e3d3c94aaf8703f82655fc24cef9	GATGAACGCTGGCGGTATGCTTAACACATGCAAGTCGAACGAGAGTTTTTAACTCTAGTGGCGAACGGGTGCGTAATACGTGAGAATCTGCCCTTAGGAGGGGAATAACTGTTGGAAACGACAGCTAAATCCCCATATGCCGAGAGGTGAAATAGTTTATACTGCCTAAGGATGAGCTCGCGCCTGATTAGCTTGTTGGTAAGGTAATGGNNNNNNNNNNAGTAGCTGGTTTGAGAGAATGATCAGCCACACTGGGACTGAGACACGGCCCAGACTCCTCCGGGAGGCAGCAGTGAGGAATTTTCCGCAATGGGCGAAAGCCTGACGGAGCAATACCGCGTGAGGGATGAAGGATTTTGGTCTGTAAACCTCTTTTCTCAAGAAAGAAGTTCTGACGGT…		Haptista	Haptophyta	Isochrysidales				1	1	1	0	0	1	0	1	0	0	0	0	1	1	0	1	0	1	0	0	0	1	0	0	0	0	0	0	0	0	0	0	0	1	0	0	0	0	0	0
37c9c5530ff00651ed84dcb943f39624	GATGAACGCTGGCGAGATGCCTTATACATGCAAGTCGTACGAGATTAAACTCAAGTGGCGGACGGGTGAGTAACACGTAAGAATTTGCCTTTAGGAGGGGGACAACAACTGGAAACGGTTGCTAATACCCCATATGCTTTCGAGTGAAATGGATTTTTCCGCCTAAAGAGAAGCTTGCGGCTGATTAGCTTGTTGGTGAGGTAATGGCTCNNNNNNNNNNGTATCTGGTTTGAGAGGACGATCAGACACACTGGAACTGAGACACGGTCCAGACTCCTACGGGAGGCAGCAGTAGGGAATTTTCCGCAATGGGCGAAAGCCTGACGGAGCAATCTCGCGTGAGGGATGACGGCCTATGGGTTGTAAACCTCTTTTTTCAGGGAGGAATAAATGACGTGT…		Bacillariophyta	Bacillariophyceae	Bacillariales	Bacillariaceae			1	1	1	0	1	0	0	0	0	0	0	0	0	0	0	0	1	0	1	0	0	0	0	0	0	0	0	0	0	0	0	0	0	0	0	0	0	0	0	0
381fff7087493a27b893f117544e9aff	GATGAACGCTGGCGAGATGCCTTATACATGCAAGTCGTACGAGATTAAACTCAAGTGGCGGACGGGTGAGTAACACGTAAGAATTTGCCTTTAGGAGGGGGACAACAATTGGAAACGATTGCTAATACCCCATATGCTCTTAAGTGAAATGGATTTTTCCGCCTAAAGAGAAGCTTGCGGCTGATTAGCTTGTTGGTGAGGTAATGGCTCNNNNNNNNNNGTATCTGGTTTGAGAGGACGATCAGACACACTGGAACTGAGACACGGTCCAGACTCCTACGGGAGGCAGCAGTAGGGAATTTTCCGCAATGGGCGAAAGCCTGACGGAGCAATCTCGCGTGAGGGATGACGGCCTATGGGTTGTAAACCTCTTTTTTCAGGGAGGAATAAATGACGTGT…		Bacillariophyta	Bacillariophyceae	Bacillariales	Bacillariaceae			1	1	1	0	0	0	0	0	0	0	0	0	0	0	0	0	1	1	0	0	0	0	0	0	0	0	0	0	0	0	0	0	0	0	0	0	0	0	0	0
38356fb636e7d06bb6e644409db9dd6e	GATGAACGCTAGTAGTATGCTTAACACATGCAAGTTGAACGGAAACTTTGTTTTCGTAGCGAACGGGTGAGTATTCGTAGAATTTTCCCTTTCAGTTCAGAACAAAAGTTTACTTGATTAAATTTAAATACTGAATAACTTTAAAGGTTAACTCCGCTGAAAGATAAATCTGCATAAGATTAGGTTGTTGGTGAATTAAAAGCTCACCAANNNNNNNNNNAGTTGGTTTTAGAGGATGATCAACCACACTGGAACTGAAAGAAGGTCCAGGCTGACACGTCGGCCAGCAGTGAGGAATATTGGACAATGAACGAAAGTTTGATCCAGCAATACTAACTGGGTGATGACGGCTTATTTAAGTTGTAAGATCCTTTAATTAAAGAAGATAATGACACTATT…		Bacillariophyta						1	0	0	0	0	0	0	0	0	0	0	0	0	0	0	0	0	0	0	0	0	0	0	0	0	0	0	0	0	0	0	0	0	0	0	0	0	0	0	0
39eab1f122530c16befab35eeea9d422	GATGAACGCTAGTAGTATGCTTAACACATGCAAGTTGAACGAAAAGTTTATTTTTCGTAGCGAACGGGTGAGTATACGCAGAATTTTACCTTTTAGTTTAGCACAACGATTTATTTTGATAAATGAAATTCTAAATACCCAAAGGTTACTAAAGTTTCCGCTAAAAGATAAATCTGCTTAAGATTAGGTTGTTGGTGATTTAAAAGCTCANNNNNNNNNNGTTGGTCTGAGAGGATGATTAACCACACTGGAACTGAAATAAGGTCCAGGCTGACACGTCGGCCAGCAGTGAGGAATATTGGACAATGAACGAAAGTTTGATCCAGCAATACTACCTGGGTGATGACGGCTTATTTAAGTTGTAATACCCTTTCATTAAAGAAGATAGTGACATTATTT…		Bacillariophyta						1	0	1	0	1	0	0	0	0	0	0	0	0	0	0	0	0	1	0	0	0	0	0	0	0	0	0	0	0	0	0	0	0	0	0	0	0	0	0	0
3af7b7ae424fc05e00147d7c6272b7a6	GATGAACGCTAGCGGTATGCTTAACACATGCAAGTCGTACGAGAGTTTTAACTCTAGTGGCGGACGGGTGAGTAATACGTGAGAACTTGCTCTTAGGAGGGAAATAACAGCGGGAAACTGCTGCTAAAGTCCCATATACCTTTTGGTGAAATAGAGTAATCTGCCTAAGAAAAGGCTCGCGCCTGATTAGCTAGTTGGTGGGGTAAATGCNNNNNNNNNNGTAGCTGGTTTGAGAGGATGATCAGCCACACTGGAACTGAGACACGGTCCAGACTCCTGCGGGAGGCAGCAGTGAGGAATTTTCCGCAATGGGCGCAAGCCTGACGGAGCAATACCACGTGAGGGATGAATGCCTTTGGGTTGTAAACCTCTTTTTTCAGGGAGGAAGTTCTGACGTGT…		Bacillariophyta						1	0	0	0	0	0	0	0	0	0	0	0	0	0	0	0	0	0	0	0	0	0	0	0	0	0	0	0	0	0	0	0	0	0	0	0	0	0	0	0
3b5ef6d94a0e83df36e30f4c246f9851	GATGAACGCTGGCGGCGTGCTTAACACATGCAAGTCGAACGAACCTTCGGGTTAGTGGCGGACGGGTGAGTAACGCGTGAGAATCTGCCCTCAGGAGGGGGACAACAGCTGGAAACGGCTGCTAATACCCCATATGCCGCGAGGTGAAATGAATTTCGCCTGAGGATGAGCTCGCGTCTGATTAGCTAGTTGGTGTAGGTAATGGCTCACNNNNNNNNNNTCAGTAGCTGGTCTGAGAGGATGATCAGCCACACTGGGACTGAGACACGGCCCAGACTCCTACGGGAGGCAGCAGTGGGGAATCTTGGACAATGGGCGCAAGCCTGATCCAGCCATGCCGCGTGAGTGATGAAGGCCTTAGGGTCGTAAAGCTCTTTCGCCAGGGATGATAATGACAGT…		Cyanobacteria		Synechococcales				1	1	0	1	1	0	0	0	0	0	0	0	0	0	0	0	0	1	0	0	0	0	0	0	0	0	0	0	0	0	0	0	0	0	0	0	0	0	0	0
3c0745a8e5b0ec6283a28878caf82481	GATGAACGCTAGTAGTATGCTTAACACATGCAAGTCGAACGAAAATTTATTTTTCGTGGCGAACGGGTGAGTAAATGCAGAATTTTCCCTTCTAGTTCAGTACAAAAATTCTTTATTGAATCCAAATGCTGAATATATTATAAAGGTTTGTTTATACATTCTGCTAGAAGATAAATCTGTTAAAGATTAGGTTGTTGGTAATTTAATAGCNNNNNNNNNNTAGTTGGTCTTAGAGGATGATCAACCACACTGGAACTGAAATAAGGTCCAGGCTGACTTGTCGGCCAGCAGTGAGGAATATTGGACAATGAACGAAAGTTTGATCCAGCAATACTAACTGGGTGATGACGGCTTATTTAAGTTGTAAGATCCTTTAATTAGAGAAGATAATGACATTAT…		Bacillariophyta	Bacillariophyceae	Bacillariales				1	0	1	0	0	0	0	0	0	0	0	0	0	0	0	0	0	0	0	0	0	0	0	0	0	0	0	0	0	0	0	0	0	0	0	0	0	0	0	0
3c584b5672af0f12180342a13776733d	GATGAACGCTGGCGGTATGCCTTACACATGCAAGTCGTACGAGAGTTTTTAACTCAAGTGGCGGACGGGTGAGTAACACGTAAGAATTTGCCTCTAGGAGGGGGATAACAACTGGAAACGGTTGCTAATACCCCATATGCTTTCGAGTGAAATGGATTTCCGCCTAGAGAGAAGCTTGCGGCTGATTAGCTTGTTGGTGAGGTAATGGCTNNNNNNNNNNGTATCTGGTTTGAGAGGACGATCAGACACACTGGAACTGAGACACGGTCCAGACTCCTACGGGAGGCAGCAGTGGGGAATTTTCCGCAATGGGCGAAAGCCTGACGGAGCAATACCGCGTGAGGGATGACGGCCTATGGGTTGTAAACCTCTTTTTTCAGGGAGGAATCAATGACGTGT…		Bacillariophyta	Bacillariophyceae	Naviculales	Amphipleuraceae			1	1	1	0	0	1	1	0	0	0	0	0	1	1	1	1	1	1	1	1	0	1	0	1	0	0	0	0	0	0	0	0	0	0	0	0	0	0	0	0
3cc4a29adc988d44c0b72f841d87d563	GATGAACGCTGGCGGTATGCCTTATACATGCAAGTCGTACGAGAGTTTTTAACTTAAGTGGCGGACGGGTGAGTAACACGTAAGAATTTGCCTTTAGGAGGGGGACAACAATTGGAAACGATTGCTAATACCCCATATGCTTTCGAGTGAAATGGATTTTCCGCCTAAAGAGAAGCTTGCGGCTGATTAGCTTGTTGGTAGGGTAACGGCNNNNNNNNNNGTATCTGGTTTGAGAGGACGATCAGACACACTGGAACTGAGACACGGTCCAGACTCCTACGGGAGGCAGCAGTAGGGAATTTTCCGCAATGGGCGAAAGCCTGACGGAGCAATACCGCGTGAGGGATGACTGCCTATGGGTTGTAAACCTCTTTTTTCAGGGAGGAATAAATGACGTGT…		Bacillariophyta	Fragilariophyceae	Licmophorales				1	0	1	0	1	0	0	0	0	0	0	0	0	0	0	0	0	0	0	0	0	0	0	0	0	0	0	0	0	0	0	0	0	0	0	0	0	0	0	0
3d14533243ee469c90726a780baf2478	GATGAACGCTGGCGAGATGCCTTATACATGCAAGTCGTACGAGAGTTTTTAACTCAAGTGGCGGACGGGTGAGTAACACGTAAGAATTTGCCTTTAGGAGGGGGACAACAATTGGAAACGATTGTTAATACCCCATATGCTTTCGAGTGAAATGGATTTTTCTGCCTAGAGAGAAGCTTGCGGCTGATTAGCTTGTTGGTGAGGTAATGGNNNNNNNNNNGTATCTGGTTTGAGAGGACGATCAGACACACTGGAACTGAGACACGGTCCAGACTCCTACGGGAGGCAGCAGTAGGGAATTTTCCGCAATGGGCGAAAGCCTGACGGAGCAATCTCGCGTGAGGGATGACGGCCTATGGGTTGTAAACCTCTTTTTTCAGGGAGGAATAATTGACGTGT…		Bacillariophyta	Bacillariophyceae	Bacillariales				1	0	1	0	0	0	0	0	0	0	0	0	0	0	0	0	0	0	0	0	0	0	1	0	0	0	0	0	0	1	0	0	0	0	0	0	0	0	0	0
3df56c585153bd8f92eaddf7a7e63167	GATGAACGCTAGTAGTATGCTTAACACATGCAAGTCGAACGGAAATTTATTTTTCGTGGCGAACGGGTGAGTAGATGCAGAATTTTTCCTTCTAGTTTAGTACAAAAATTCTTTATAGAATTCAAATACTAAATATTTCACAAAGGTTTGTTTAAACACTCCGCTAGAAGATAAATCTGTTAAAGATTAGGTTGTTGGTGATTTAATAGCNNNNNNNNNNGTTGGTCTTAGAGGATGATCAACCACACTGGAACTGAAATAAGGTCCAGGCTGACATGTCGGCCAGCAGTGAGGAATATTGGACAATGAACGAAAGTTTGATCCAGCAATACTAACTGGGTGATGACGGCTTATTTAAGTTGTAAGATCCTTTAATTAAAGAAGATAATGACATTATTT…		Bacillariophyta	Bacillariophyceae	Bacillariales				1	0	0	0	0	0	0	0	0	0	0	0	0	0	0	0	0	0	0	0	0	0	0	0	0	0	0	0	0	0	0	0	0	0	0	0	0	0	0	0
3e7e3ea38782067902bede644e057ed6	ATTGAACGCTGGCGGCAGGCCTAACACATGCAAGTCGAGCGATAACGGTCTTCGGACTTATTAAAGCGGCGGACGGGTGAGTAACACGTGAGAATTTACCTTTAGGAGGGGGACAACAGCTGGAAACGGTTGCTAATACCCCATATGCTTCCGAGTGAAATGAATTTATTCGCCTAAAGAGAAGCTCGCGGCTGATTAGCTTGTTGGTAGNNNNNNNNNNGTATCTGGTTTGAGAGGACGATCAGACACACTGGAACTGAGACACGGTCCAGACTCCTACGGGAGGCAGCAGTGGGGAATTTTCCGCAATGGGCGAAAGCCTGACGGAGCAATACCGCGTGAGGGAAGACGGCCTATGGGTTGTAAACCTCTTTTTTCAGGGAGGAATAACTGACGTGT…		Bacillariophyta						1	0	0	0	0	0	0	0	0	0	0	0	0	0	0	0	0	0	0	0	0	0	0	0	0	0	0	0	0	0	0	0	0	0	0	0	0	0	0	0
3eafa3769caeb64e73ccad1e68ff82fb	GGTGAACGCTATTAGTATGCTTTACACATGCAAGTCAAACGAAATCTTTTCGTGGCGTCCGGGTGAGTAGTTATACAGAATGTTACCTTTTAGTCTAGAACAACACGTTCATATTGAATGTTAAATTCAAGATAATTAAAAAAGGTTTTTAAAATTCCGCTAAAAGATAGGTCTGTATAAGATTAGGTTGTTGGTATATGTAACAGCTTANNNNNNNNNNGTTGGTCTTAGAGGATGATCAACCACATTGGAACTGAAATAAGGTCCAAGCTGATTTTTTCGGCCAGCAGTGAGGAATATTGGACAATGAACGAAAGTTTGATCCAGCAATACTATCTGAATGATGACGGCGAAATTCGTTGTAAAATTCTTATTTTAATGATGATAATGACATTATTT…		Bacillariophyta	Bacillariophyceae	Naviculales				1	0	1	0	1	0	0	1	0	0	0	0	0	0	0	0	0	0	0	0	0	0	0	0	0	0	0	0	0	0	0	0	0	0	0	0	0	0	0	0
3eb2da1ff018ee973bcd0e55a9f237ad	GATGAACGCTGGCGGTATGCTTAACACATGCAAGTCGAACGAAAGTTTTTAACTTTAGTGGCGAACGGGTGCGTAATACGTGAGAATCTGCCCTTAGGAGAAGAATAACTGTTGGAAACGACTGCTAACTCTTCATATGCCGAGAGGTGAAATAATTTCGATTGCCTAAGGATGAGCTCACGCCTGATTAGCTAGTTGGTGAGGTAATGGNNNNNNNNNNAGTAGCTGGTTTGAGAGAACGATCAGCCACACTGGGACTGAGACACGGCCCAGACTCCTCCGGGAGGCAGCAGTGAGGAATTTTCCGCAATGGGCGAAAGCCTGACGGAGCAATACCGCGTGAGGGATGAAGGATTTTGGTCTGTAAACCTCTTTTCTCAAGAAAGAAGTTCTGACGGT…		Haptista	Haptophyta	Isochrysidales				1	1	1	1	1	0	0	0	0	0	0	0	1	0	0	0	1	0	0	0	0	0	0	0	0	0	0	0	0	0	0	0	0	0	0	0	0	0	0	0
3fd91712874410b9c4f5451c4ef79bb4	GATGAACGCTGGCGGTATGCTTAACACATGCAAGTCGAACGAAAGTTTTTAACTTTAGTGGCGAACGGGTGCGTAATACGTGAGAATCTGCCCTTAGGAGGAGAATAACTTCTGGAAACGGTTGCTAAGTCTCCATATGCCGAGAGGTGAAATAGTTTACACTGCCTAGGGATGAGCTCACGCCTGATTAGCTTGTTGGTAAGGTAATGGNNNNNNNNNNAGTAGCTGGTTTGAGAGAACGATCAGCCACACTGGGACTGAGACACGGCCCAGACTCCTCCGGGAGGCAGCAGTGAGGAATTTTCCGCAATGGGCGAAAGCCTGACGGAGCAATACCGCGTGAGGGATGAAGGATTTTGGTCTGTAAACCTCTTTTCTCAAGAAAGAAGTTCTGACGGT…		Haptista	Haptophyta	Isochrysidales				1	0	0	0	0	0	1	0	0	0	0	0	0	0	0	1	0	0	0	0	0	0	0	0	0	0	0	0	0	0	0	0	0	0	0	0	0	0	0	0
412c3df819b11e5462a335ce65d75a68	GATGAACGCTAGTAGTATGCTTAACACATGCAAGTCTAACGGAAACTTTTTCGTGGCGTACGGGTGAGTAAACGCAGAATTTTTCCTTTCAGTTCAGGACAAAGATTTCCTTCGGGCAATAAAATACTGAATAAGTTTTAAAAGGTTAAATCCGCTGAAAGATAAATCTGCTTAAGATTAGGTTGTTGGTAATTTAAAAGCTTACCAAGCNNNNNNNNNNTAGTTGGTCTGAGAGGATGATCAACCACACTGGAACTGAAACAAGGTCCAGGCTAATACGTTGGCCAGCAGTGAGGAATATTGGACAATGAACGAAAGTTTGATCCAGCAATACTAACTGGGTGATGACGGCTTTTTTAAGTTGTAAGGCCCTATAATTAATGAAGATAATGACATTAA…		Bacillariophyta	Bacillariophyceae	Bacillariales				1	0	0	0	0	0	0	0	0	0	0	0	0	0	0	0	0	0	0	0	0	0	0	0	0	0	0	0	0	0	0	0	0	0	0	0	0	0	0	0
4160ce7a68c25f96713105518e45158d	GATGAACGCTGGCGAGATGCTTTACACATGCAAGTCGTACGAGAGTTTTAAACTCAAGTGGCGGACGGGTGAGTAACACGTAAGAATTTACCTTTAGGAGGGGGACAATAGTCATACCGGCTGCTAATACCCCATATGCTTTCGAGTGAAATGGATTTTTCCGCCTAGAGAGAAGCTTGCGGCTGATTAGCTTGTTGGTAGGGTAATGGCNNNNNNNNNNGTATCTGGTTTGAGAGGACGATCAGACACACTGGAACTGAGACACGGTCCAGACTCCTACGGGAGGCAGCAGTGGGGAATTTTCCGCAATGGGCGAAAGCCTGACGGAGCAATCTCGCGTGAGGGATGACTGCCTATGGGTTGTAAACCTCTTTTTTCAGGGAGGAATTAATGACGTGT…		Bacillariophyta	Bacillariophyceae	Bacillariales				1	1	1	0	1	1	0	0	0	0	0	0	0	1	1	0	0	0	0	0	0	0	0	0	0	0	0	1	0	0	0	0	0	0	0	0	0	0	0	0
429a306c9fdc9d650ec0e06afbea3f81	GATGAACGCTGGCGGTATGCCTTACACATGCAAGTCGTACGAGAGTTTTTAACTCAAGTGGCGGACGGGTGAGTAACACGTAAGAATTTACCTCTAGGAGGGGGATAACAACTGGAAACGGTTGATAATACCCCATATGCTTTCGAGTAAAATGGAGTTCCGCCTAGAGAGAAGCTTGCGGCTGATTAGCTTGTTGGTGAGGTAATGGCTNNNNNNNNNNGTATCTGGTTTGAGAGGATGATCAGACACACTGGAACTGAGACACGGTCCAGACTCCTACGGGAGGCAGCAGTGGGGAATTTTCCGCAATGGGCGAAAGCCTGACGGAGCAATACCGCGTGAGGGATGAATGCCTATGGGTTGTAAACCTCTTTTTTCAGGGAGGAATCAATGACGTGT…		Bacillariophyta	Bacillariophyceae	Naviculales				1	0	1	0	1	1	0	1	0	0	0	0	0	0	0	0	0	0	0	0	0	0	0	0	0	0	0	0	0	0	0	0	0	0	0	0	0	0	0	0
43ee03352dcb49f7e50ecd96352ac6cd	GATGAACGCTGGCGGCGTGCTTAACACATGCAAGTCGAACGAACCTTCGGGTTAGTGGCGGACGGGTGAGTAACGCGTGAGAATCTGCCCTCAGGAGGGGGATAACAGCTGGAAACGGCTGCTAATACCCCATATGCCGCGAGGTGAAATGAATTTCGCCTGAGGATGAGCTCGCGTCTGATTAGCTAGTTGGTGTAGGTAAAGGCTCACNNNNNNNNNNAGTAGCTGGTCTGAGAGGATGATCAGCCACACTGGGACTGAGACACGGCCCAGACTCCTACGGGAGGCAGCAGTGGGGAATTTTCCGCAATGGGCGAAAGCCTGACGGAGCAACGCCGCGTGAGGGATGAAGGCCTCTGGGCTGTAAACCTCTTTTATCAAGGAAGAAGATCTGACGGT…		Cyanobacteria		Synechococcales	Synechococcaceae			1	1	1	0	1	0	0	0	0	0	0	0	0	0	1	0	0	1	0	0	0	0	0	0	0	0	0	0	0	1	1	0	0	0	0	0	0	0	0	0
44541b2e99ec0a9d51c72f74e04e874c	GATGAACGCTGGCGGTATGCTTTACACATGCAAGTCGTACGAGAGTTTTTAACTTAAGTGGCGGACGGGTGAGTAACACGTAAGAATTTACCTTTAGGAGGGGGATAACAATTGGAAACGATTGCTAATACCCCATATGCTTTTGAGTCAAATGGATTACTGCCTAAAGAGAAGCTTGCGGCTGATTAGCTTGTTGGTAGGGTAATGGCTNNNNNNNNNNTATCTGGTTTGAGAGGATGATCAGACACACTGGAACTGAGACACGGTCCAGACTCCTGCGGGAGGCAGCAGTGGGGAATTTTCCGCAATGGGCGAAAGCCTGACGGAGCAATACCGCGTGAAGGATGACGGCCTATGGGTTGTAAACTTCTTTTTTCAGGGAGGAATCAAATGACGTGT…		Bacillariophyta	Bacillariophyceae	Naviculales				1	0	0	0	0	0	0	0	0	0	0	0	0	0	0	0	0	0	0	0	0	0	0	0	0	0	0	0	0	0	0	0	0	0	0	0	0	0	0	0
44cf8f55679ad94277bffc8c4189bac1	GATGAACGCTGGCGGCGTGCTTAACACATGCAAGTCGAACGAACCTTCGGGTTAGTGGCGGACGGGTGAGTAACGCGTGGGAATCTGCCCTCAGGAGGGGGATAACGGCTGGAAACGGCCGCTAATACCCCATATGCCGAGAGGTGAAATGAATTTCGCCTGAGGATGAGCCCGCGTCTGATTAGCTAGTTGGTGAGGTAAGAGCTCACCNNNNNNNNNNAGTAGCTGGTCTGAGAGGATGATCAGCCACACTGGGACTGAGACACGGCCCAGACTCCTACGGGAGGCAGCAGTGGGGAATTTTCCGCAATGGGCGAAAGCCTGACGGAGCAACGCCGCGTGAGGGATGAAGGCCTCTGGGCTGTAAACCTCTTTTCTCAAGGAAGAAGATCTGACGGT…		Cyanobacteria		Synechococcales	Synechococcaceae			1	1	1	1	1	1	0	1	0	0	0	0	1	1	1	0	1	1	1	0	0	0	0	0	0	0	0	0	0	0	0	0	0	1	0	0	0	0	0	0
480e10fde5e5468d560ae05ec05f3a8d	AGTGAAGGCTATAAGTCTGCTTTAATACATGCGAGTCGAATGGTAATATGCCATGGCGTACGGGTGAGTAACAAGCTAATATCTGGCTCTAACTTCGGGATAATTCTATCCCTGTGGGGAGAAGGCAACAGAAAAATACCGGATACAAAAGGTCCGCCGGTTAGAGATGATTTGGCTTAGTATTAGGTCGTTGGTAAGATAAAGCTTACCNNNNNNNNNNATGCTTAGTTGGTCTGATAGGATGATCAACCACACTGGGACTGAGACAAGGCCCAGGTTTCATTTGAAGGCAGCAGTAAGGAATATTGGACAATGAGCGAAAGCTTGATCCAGCAAGACTTAGTGAGGGATAGAAGGCTTAGGTTGTAAACCTCTTTTTTAACTGAAGATAATGACATT…			Phaeophyceae	Ectocarpales				1	0	0	0	0	0	0	0	0	0	0	0	0	0	0	0	0	0	0	0	0	0	0	0	0	0	0	0	0	0	0	0	0	0	0	0	0	0	0	0
48a8e5d2b8e2b56843ff398f484a0253	GATGAACGCTGGCGGTATGCTTTACACATGCAAGTCGTACGAGAGTTTTTAACTCAAGTGGCGGACGGGTGAGTAACACGTAAGAATTTGCCTTTAGGAGGGGGACAACAACTGGAAACGGTTGCTAATACCCCATATGCTTTCGAGTGAAATGGATTTTTCCGCCTAGAGAGAAGCTTGCGGCTGATTAGCTTGTTGGTGGGGTAATGGNNNNNNNNNNGTATCTGGTTTGAGAGGACGATCAGACACACTGGAACTGAGACACGGTCCAGACTCCTACGGGAGGCAGCAGTGGGGAATTTTCCGCAATGGGCGAAAGCCTGACGGAGCAATACCGCGTGAGGGATGACGGCCTATGGGTTGTAAACCTCTTTTTTCAGGGAGGAATAAATGACGTGT…		Bacillariophyta	Bacillariophyceae	Naviculales				1	1	1	0	1	0	0	0	0	0	0	0	1	1	0	1	1	1	1	0	0	1	0	0	0	0	0	0	0	0	0	0	0	0	0	0	0	0	0	0
4a8b28f9ec37b2dc20443e1499ac15a2	GATGAACGCTGGCGGTATGCTTTACACATGCAAGTCGTACGAGAGTTTTGAACTCAAGTGGCGGACGGGTGAGTAACACGTAAGAATTTGCCTTTAGGAGGGGGACAACAACTGGAAACGGTTGCTAATACCCCATATGCTTTCGAGTGAAACGGGTTTTCCGCCTAAAGAGAAGCTTGCGGCTGATTAGCTTGTTGGTAAGGTAATGGCNNNNNNNNNNAGTATCTGGTTTGAGAGGACGATCAGACACACTGGAACTGAGACACGGTCCAGACTCCTACGGGAGGCAGCAGTGGGGAATTTTCCGCAATGGGCGAAAGCCTGACGGAGCAATACCGCGTGAGGGATGACTGCCTATGGGTTGTAAACCTCTTTTTTCAGGGAGGAATCGATGACGTT…		Bacillariophyta						1	0	0	0	0	1	1	1	0	0	0	0	1	0	0	0	1	0	1	0	0	0	0	1	0	0	0	1	0	0	0	0	1	0	1	0	0	0	0	0
4b2dbb0b885f78b01a54649dc82c3a26	GATGAACGCTAGTAGTATGCTTAACACATGCGAGTCGAACGGAGTTTTCTTCGTGGCGTACGGGTGAGTATTCGTAGAATTTTTCCTTTCAGTTCAGGACAAAGATTTATTTAATTAAATTTAAATACTGAATAGTTTTAAAGGGTTAATCCGCTGAAAGATAAATCTGCATAAGATTAGGTTGTTGGTAAGTTAATAGCTTACCAAGCCNNNNNNNNNNGTTGGTCTTAGAGGATGATCAACCACACTGGAACTGAAATAAGGTCCAGGCTGACATGTCGGCCAGCAGTGAGGAATATTGGACAATGAACGAAAGTTTGATCCAGCAATACTAACTGGGTGATGACGGCTTATTTAAGTTGTAAGATCCTTTAATTAAAGAAGATAATGACATTATTT…		Bacillariophyta	Bacillariophyceae	Bacillariales				1	0	0	0	0	0	0	0	0	0	0	0	0	0	0	0	0	0	0	0	0	0	0	0	0	0	0	0	0	0	0	0	0	0	0	0	0	0	0	0
4bfcd3d5b00599c05b5a23c80dbd8391	GATGAACGCTGGCGGTATGCTTTACACATGCAAGTCGTACGAGAGTTTTTAACTCAAGTGGCGGACGGGTGAGTAACACGTAAGAATTTACCTTTAGGAGGGGGACAACAACTGGAAACGGTTGCTAATACCCCATATGCTTTCGAGTGAAATGGATTTATCCGCCTGAAGAGAAGCTTGCGGCTGATTAGCTTGTTGGTGAGGTAATGGNNNNNNNNNNGTATCTGGTTTGAGAGGACGATCAGACACACTGGAACTGAGACACGGTCCAGACTCCTACGGGAGGCAGCAGTGGGGAATTTTCCGCAATGGGCGAAAGCCTGACGGAGCAATACCGCGTGAGGGATGACGGCCTATGGGTTGTAAACCTCTTTTTTCAGGGAGGAATAAATGACGTGT…		Bacillariophyta	Bacillariophyceae		Entomoneidaceae			1	0	1	0	0	0	0	0	0	0	0	0	0	0	0	0	0	0	0	0	0	0	0	0	0	0	0	0	0	0	0	0	0	0	0	0	0	0	0	0
4db919ff325d200bcbad3003f4abd793	ATTGAACGCTGGCGGCAGGCCTAACACATGCAAGTCGAGCGATAACGGTCTTCGGACTTATTAAAGCGGCGGACGGGTGAGTAACACGTGAGAATCTGCCTTTAGGAGGGGGATAACAACTGGAAACGGTTGCTAATACCCCATATGCTTTCGAGTGAAATAGATTTATCTGCCTAGAGAGGAGCTCGCGGCTGATTAGCTTGTTGGTAGNNNNNNNNNNTATCTGGTTTGAGAGGACGATCAGACACACTGGAACTGAGACACGGTCCAGACTCCTACGGGAGGCAGCAGTGGGGAATTTTCCGCAATGGGCGAAAGCCTGACGGAGCAATACCGCGTGAGGGAAGACGGCCTATGGGTTGTAAACCTCTTTTCTCAGGGAGGAACTCAATGACGTGT…		Bacillariophyta						1	0	0	0	0	0	0	0	0	0	0	0	0	0	0	0	0	0	0	0	0	0	0	0	0	0	0	0	0	0	0	0	0	0	0	0	0	0	0	0
4ea67bac4d44f1846fea9b373727d91e	ATTGAACGCTGGCGGCAGGCCTAACACATGCAAGTCGAGCGATAACGGTCTTCGGACTTATTAAAGCGGCGGACGGGTGAGTAACGCGTGAGAATCTGCCCTCAGGAGGGGGACAACAGCTGGAAACGGCTGCTAATACCCCATATGCCGCGAGGTGAAATGAATTTCGCCTGAGGATGAGCTCGCGTCTGATTAGCTAGTTGGTGTAGGNNNNNNNNNNAGTAGCTGGTCTGAGAGGATGATCAGCCACACTGGGACTGAGACACGGCCCAGACTCCTACGGGAGGCAGCAGTGGGGAATTTTCCGCAATGGGCGAAAGCCTGACGGAGCAACGCCGCGTGAGGGATGAAGGCCTCTGGGCTGTAAACCTCTTTTATCAAGGAAGAAGATCTGACGGT…		Cyanobacteria		Synechococcales				1	0	0	0	0	0	0	0	0	0	0	0	0	0	0	0	0	0	0	0	0	0	0	0	0	0	0	0	0	0	0	0	0	0	0	0	0	0	0	0
4f16c26753aae128d2671093bbffda35	GATGAACGCTAGCGGCAGGCCTTACACATGCAAGTCGAGGGGTAACAGGAGAGAGCTTGCTCTTTCGCTGACGACCGGCGCACGGGTGCGTAACACGTATGCAACCTACCTCTTACTGGGGGATAGCCCAGAGAAATTTGGATTAACACCCCATAGTATTATTCTTCCGCATGGTTGAATGATTAAAGGTTACGGTAAGAGATGGGCATGNNNNNNNNNNACTATCCCCCACACTGGTACTGAGACACGGACCAGACTCCTACGGGAGGCAGCAGTGAGGAATATTGCGCAATGGACGAAAGTCTGACGCAGCCATGCCGCGTGCAGGATGACGGCGCTACGCGTTGTAAACTGCTTTTATATGCCAAGAAACCTTCGGACGTGTCCGAAGCTGACGGT…		Cyanobacteria		Synechococcales	Prochloraceae			1	0	0	0	0	0	0	0	0	0	0	0	0	0	0	0	0	0	0	0	0	0	0	0	0	0	0	0	0	0	0	0	0	0	0	0	0	0	0	0
4fc5112dd469ec5fa88d8a98e0040ff4	GATGAACGCTGGCGGTATGCCTTATACATGCAAGTCGTACGAAAGTTTTTAACTTAAGTGGCGGACGGGTGAGTAACACGTAAGAATTTGCCTTTAGGAGGGGGACAACAACTGGAAACGGTTGCTAATACCCCATATGCTTTCGAGTGAAATGGATTTTCCGCCTAGAGAGAAGCTTGCGGCTGATTAGCTTGTTGGTAAGGTAATGGCNNNNNNNNNNGTATCTGGTTTGAGAGGACGATCAGACACACTGGAACTGAGACACGGTCCAGACTCCTACGGGAGGCAGCAGTAGGGAATTTTCCGCAATGGGCGAAAGCCTGACGGAGCAATACCGCGTGAGGGATGAATGCCTATGGGTTGTAAACCTCTTTTTTCAGGGAGGAATCTATGACGTGT…		Bacillariophyta	Fragilariophyceae					1	1	1	0	1	0	1	1	0	0	0	0	0	0	0	0	0	0	0	0	0	0	0	0	0	0	0	0	0	0	0	0	0	0	0	0	0	0	0	0
517a4eb095235f8473af7c7590bf9d4b	GATGAACGCTGGCGGCGTGCTTAACACATGCAAGTCGAACGAACCTTCGGGTTAGTGGCGGACGGGTGAGTAACGCGTGAGAATCTGCCCTCAGGAGGGGGATAACGGCTGGAAACGGCCGCTAATACCCCATATGCCGCGAGGTGAAATGAATTTCGCCTGAGGATGAGCTCGCGTCTGATTAGCTAGTTGGTGGGGTAAAGGCCTACCNNNNNNNNNNAGTAGCTGGTCTGAGAGGATGATCAGCCACACTGGGACTGAGACACGGCCCAGACTCCTACGGGAGGCAGCAGTGGGGAATTTTCCGCAATGGGCGAAAGCCTGACGGAGCAACGCCGCGTGAGGGATGAAGGCCTCTGGGCTGTAAACCTCTTTTATCAAGGAAGAAGATCTGACGGT…		Cyanobacteria		Synechococcales	Synechococcaceae			1	0	1	0	1	1	0	0	0	0	0	0	0	0	0	0	0	1	1	0	0	0	0	0	0	0	0	0	0	0	0	0	0	0	0	0	0	0	0	0
51893ea0d9869e43628d490559bf998d	GATGAACGCTGGCGGTATGCTTTACACATGCAAGTCGTACGAGAGTTTTTAACTCAAGTGGCGGACGGGTGAGTAACACGTAAGAATTTGCCTTTAGGAGGGGGACAACAACTGGAAACGGTTGCTAATACCCCATATGCTTTCGAGTGAAATGGATTTTTCCGCCTAGAGAGAAGCTTGCGGCTGATTAGCTTGTTGGTGAGGTAATGGNNNNNNNNNNGTATCTGGTTTGAGAGGACGATCAGACACACTGGAACTGAGACACGGTCCAGACTCCTACGGGAGGCAGCAGTGGGGAATTTTCCGCAATGGGCGAAAGCCTGACGGAGCAATACCGCGTGAGGGATGACGGCCTATGGGTTGTAAACCTCTTTTTTCAGGGAGGAATAAATGACGTGT…		Bacillariophyta	Bacillariophyceae	Naviculales	Naviculaceae			1	1	0	0	1	0	0	0	0	0	0	0	1	1	0	0	0	1	1	0	0	1	0	0	0	0	0	0	0	0	0	0	0	0	0	0	0	0	0	0
5190b32c3a7e326689bee4883a1617c6	GATGAACGCTGGCGAGATGCCTTATACATGCAAGTCGTACGAGATTAAACTCAAGTGGCGGACGGGTGAGTAACACGTAAGAATTTGCCTTTAGGAGGGGGACAACAGCTGGAAACAACTGCTAATACCCCATATGCTTTCGAGTGAAATGAATTTTTTTGCCTAAAGAGAAGCTTGCGGCTGATTAGCTTGTTGGTGAGGTAATGGCTCNNNNNNNNNNGTATCTGGTTTGAGAGGACGATCAGACACACTGGAACTGAGACACGGTCCAGACTCCTACGGGAGGCAGCAGTAGGGAATTTTCCGCAATGGGCGAAAGCCTGACGGAGCAATCTCGCGTGAGGGATGACGGCCTATGGGTTGTAAACCTCTTTTTTCAGGGAGGAATAAATGACGTGT…		Bacillariophyta	Bacillariophyceae	Bacillariales				1	1	1	0	0	1	0	0	0	0	0	0	0	0	0	1	1	1	1	0	0	0	0	0	0	0	0	0	0	0	0	0	0	0	0	0	0	0	0	0
51b721d42acf0ef308807bbf73dbd79d	GATGAACGCTAGTAGTATGCTTAACACATGCAAGTCGAACGGAAATATAATTTTCGTGGCGAACGGGTGAGTAGATGCAGAATTTTTCCTTTTAGTTCAGTACAAAAAATTCTTTATTGAATTCAAATTCTGAATATTTTTAAAGGTTTGTTTTATACAATCTGCTAAAAGATAAATCTGTTAAAGATTAGGTTGTTGGTAATTTAATAGNNNNNNNNNNTAGTTGGTCTTAGAGGATGATCAACCACACTGGAACTGAAATAAGGTCCAGGCTGACATGTCGGCCAGCAGTGAGGAATATTGGACAATGAACGAAAGTTTGATCCAGCAATACTAACTGGGTGATGACGGCTTGTTTAAGTTGTAAGATCCTTTGATTAAAGAAGATAATGACATTAT…		Bacillariophyta	Bacillariophyceae	Bacillariales				1	0	0	0	0	0	0	0	0	0	0	0	0	0	0	0	0	0	0	0	0	0	0	0	0	0	0	0	0	0	0	0	0	0	0	0	0	0	0	0
52093c0f537664c0f87c13a1d5cf4519	GATGAACGCTGGCGGTATGCCTTACACATGCAAGTCGTACGAGAGTTTTTAACTCAAGTGGCGGACGGGTGAGTAACACGTAAGAATTTGCCTTTAGGAGGGGGATAACAACTGGAAACGGTTGCTAATACCCCATATGCTTTCGAGTGAAATGGATTTCCGCCTAAAGAGAAGCTTGCGGCTGATTAGCTTGTTGGTGAGGTAATGGCTNNNNNNNNNNAGTATCTGGTTTGAGAGGACGATCAGACACACTGGAACTGAGACACGGTCCAGACTCCTACGGGAGGCAGCAGTGGGGAATTTTCCGCAATGGGCGAAAGCCTGACGGAGCAATACCGCGTGAAGGATGACGGCCTATGGGTTGTAAACTTCTTTTTTCAGAGAGGAATCAATGACGTT…		Bacillariophyta	Bacillariophyceae					1	1	1	1	1	1	0	1	0	0	0	0	1	1	0	1	1	0	1	0	0	0	0	0	0	0	0	0	0	0	0	0	1	0	0	0	0	0	0	0
5447dc91e0b348b57b6de57a0908aacf	GATGAACGCTGGCGGTATGCTTTATACATGCAAGTTGTACGAAAGTTTAAAACTTAAGTAGCGGACGGGTGAGTAACACGTAAGAATCTACCTTTAGGAGGGGGATAACAATTGGAAACGATTGCTAATACCCCATATGCTTTTAGTGAAATGGTTTTTCCGCCTAAAGAGGAGCTTGCGGCTGATTAGCTTGTTGGTAAGGTAAAGGCTNNNNNNNNNNTATCTGGTTTGAGAGGATGATCAGACACACTGGAACTGAGACACGGTCCAGACTTCTACGGAAGGCAGCAGTAGGGAATTTTCCGCAATGGGCGAAAGCCTGACGGAGCAATACCGCGTGAGGGATTGACTGCCTATGGGTTGTAAACCTCTTTTTTCAGGGAGGAATTTATGACGTGT…		Bacillariophyta						1	0	1	0	1	0	0	1	0	0	0	0	0	0	0	0	0	0	1	1	0	0	0	0	0	0	0	0	0	0	0	0	0	0	0	0	0	0	0	0
5488cacb718d3a531761720cf079295d	GATGAACGCTGGCGAGATGCCTTATACATGCAAGTCGTACGAGAATAAACTCAAGTGGCGGACGGGTGAGTAACACGTAAGAATTTACCTTTAGGAGGGGGATAACAACTGGAAACGGTTGCTAATACCCCATATGCTTTCGAGTGAAATGGATTTTTCCGCCTAAAGAGAAGCTTGCGGCTGATTAGCTTGTTGGTGGGGTAATGGCTCNNNNNNNNNNGTATCTGGTTTGAGAGGACGATCAGACACACTGGAACTGAGACACGGTCCAGACTCCTACGGGAGGCAGCAGTAGGGAATTTTCCGCAATGGGCGAAAGCCTGACGGAGCAATCTCGCGTGAGGGATGACGGCCTATGGGTTGTAAACCTCTTTTTTCAGGGAGGAATAAATGACGTGT…		Bacillariophyta	Bacillariophyceae	Bacillariales				1	1	1	0	1	1	1	1	0	0	0	0	1	0	0	0	0	0	0	0	0	0	0	0	0	0	0	0	0	1	0	0	0	0	0	0	0	0	0	0
556cccc5329e110536ff8b4ac42e52d5	GATGAACGCTGGCGGTATGCCTTACACATGCAAGTCGTACGAGAGTTTTTAACTCAAGTGGCGGACGGGTGAGTAACACGTAAGAATTTACCTCTAGGAGGGGGATAACAACTGGAAACGGTTGCTAATACCCCATATGCTTTCGAGTGAAATGGATTTCCGCCTAGAGAGAAGCTTGCGGCTGATTAGCTTGTTGGTGAGGTAATGGCTNNNNNNNNNNGTATCTGGTTTGAGAGGACGATCAGACACACTGGAACTGAGACACGGTCCAGACTCCTACGGGAGGCAGCAGTGGGGAATTTTCCGCAATGGGCGAAAGCCTGACGGAGCAATACCGCGTGAGGGATGACGGCCTATGGGTTGTAAACCTCTTTTTTCAGGGAGGAATCAATGACGTGT…		Bacillariophyta	Bacillariophyceae	Naviculales	Amphipleuraceae			1	1	0	0	0	0	1	0	0	0	0	0	0	0	1	0	0	0	1	0	0	1	0	0	0	0	0	0	0	0	0	0	0	0	0	0	0	0	0	0
557e04c1e402b56e1e6968fa812f0e60	GATGAACGCTGGCGGTATGCCTAACACATGCAAGTCGTACGAGAGTTTTTAACTCAAGTGGCGGACGGGTGAGTAACACGTGAGAATTTACCTTTAGGAGGGGGACAACAGCTGGAAACGGTTGCTAATACCCCATATGCTTCCGAGTGAAATGAATTTATTCGCCTAAAGAGAAGCTCGCGGCTGATTAGCTTGTTGGTAGGGTAAGAGNNNNNNNNNNTCAGTATCTGGTTTGAGAGGACGATCAGACACACTGGAACTGAGACACGGTCCAGACTCCTACGGGAGGCAGCAGTGGGGAATTTTCCGCAATGGGCGAAAGCCTGACGGAGCAATCTCGCGTGAGGGATGACGGCCTATGGGTTGTAAAACTCTTTTACCCATGAAGATAATGACGGT…		Bacillariophyta						1	0	0	0	0	0	0	0	0	0	0	0	0	0	0	0	0	0	0	0	0	0	0	0	0	0	0	0	0	0	0	0	0	0	0	0	0	0	0	0
5604998d0d3af23b6902f091d1935546	GATGAACGCTGGCGGTATGCCTTATACATGCAAGTCGTACGAGAGTTTTTAACTCAAGTGGCGGACGGGTGAGTAACGCGTAAGAATTTACCTTTAGGAGGGGGATAACAACTGGAAACGGTTGCTAATACCCCATATGCTTTCGAGTGAAATGGATTTCCGCCTAAAGAGAAGCTTGCGTCTGATTAGCTTGTTGGTGAGGTAATGGCTNNNNNNNNNNGTATCTGGTTTGAGAGGACGATCAGACACACTGGAACTGAGACACGGTCCAGACTCCTACGGGAGGCAGCAGTAGGGAATTTTCCGCAATGGGCGAAAGCCTGACGGAGCAATACCGCGTGAGGGATGACTGCCTATGGGTTGTAAACCTCTTTTTTCAGGGAGGAATAAATGACGTGT…		Bacillariophyta						1	0	0	0	0	0	0	0	0	0	0	0	0	0	0	0	0	0	0	0	0	0	0	0	0	0	0	0	0	0	0	0	0	0	0	0	0	0	0	0
5623d52cfe4af797baadada712849b3e	GATGAACGCTGGCGAGATGCCTTATACATGCAAGTCGTACGAGACTAAAATCAAGTGGCGGACGGGTGAGTAACACGTAAGAATTTGCCTTTAGGAGGGGGACAACAGCTGGAAACGGTTGCTAATACCCCATATGCTTTCGAGTGAAATGAATTTTTTCGCCTAAAGAGAAGCTTGCGGCTGATTAGCTTGTTGGTGAGGTAATGGCTCNNNNNNNNNNGTATCTGGTTTGAGAGGACGATCAGACACACTGGAACTGAGACACGGTCCAGACTCCTACGGGAGGCAGCAGTAGGGAATTTTCCGCAATGGGCGAAAGCCTGACGGAGCAATCTCGCGTGAGGGATGACGGCCTATGGGTTGTAAACCTCTTTTTTCAGGGAGGAATAAATGACGTGT…		Bacillariophyta	Bacillariophyceae	Bacillariales				1	1	1	1	1	1	1	0	0	0	0	0	1	1	1	1	1	0	0	0	0	0	0	0	0	0	0	0	0	0	0	0	0	0	0	0	0	0	0	0
572f726ab118868b57c69ebe56236218	GATGAACGCTGGCGGTCTGCTTAACACATGCAAGTCGAACGGGCTCTTCGGAGCTAGTGGCGGACGGGTGAGTAACGCGTGAGAATCTGCCTTCAGGTCTGGGACAACAGAAGGAAACTTCTGCTAATCCCGGATGAGCCGATGGGTAAAAGATTAATTGCCTGAAGATGAGCTCGCGTCTGATTAGCTAGTTGGTGTGGTAAAGGCATANNNNNNNNNNAGTAGCTGGTCTGAGAGGATGAGCAGCCACACTGGGACTGAGACACGGCCCAGACTCCTACGGGAGGCAGCAGTGGGGAATTTTCCGCAATGGGCGAAAGCCTGACGGAGCAAGACCGCGTGGGGGAGGAAGGCTCTAGGGTTGTAAACCCCTTTTCTTTGGGAAGAAGTTCTGACGGT…		Cyanobacteria		Oscillatoriales	Microcoleaceae			1	0	0	0	1	0	1	0	0	0	0	0	0	0	0	0	0	0	0	0	0	0	0	0	0	0	0	0	0	0	0	0	0	0	0	0	0	0	0	0
57fd1144d0f13b6d32478e4cee93bcca	GATGAACGCTGGCGGTATGCCTAACACATGCAAGTCGAACGAAGTCTTCGGACTTAGTGGCGGACGGGTGAGTAACGCGTGAGAATCTGCCTTCAGGATGGGGACAACAGTTGGAAACGACTGCTAATACCCAATATGCCTACGGGTGAAACTTATTTGGCCTGAAGATGAGCTCGCGTCTGATTAGCTAGTTGGTGGTGTAAGAGACTANNNNNNNNNNCAGTAGCTGGTCTGAGAGGATGAGCAGCCACACTGGGACTGAGACACGGCCCAGACTCCTACGGGAGGCAGCAGTGGGGAATTTTCCGCAATGGGCGAAAGCCTGACGGAGCAATACCGCGTGAGGGAGGAAGGTTTTTGGATTGTAAACCTCTTTTCTCAGGGAAGAATTTTGACGGT…		Cyanobacteria		Synechococcales	Leptolyngbyaceae			1	0	0	0	0	1	0	0	0	0	0	0	0	0	0	1	1	1	1	0	0	0	0	0	0	0	0	0	0	0	0	0	1	0	0	0	0	0	0	0
581142be3cd5645c674ce11b3b47c31e	GATGAACGCTGGCGGTATGCCTTATACATGCAAGTCGTACGAGAGTTTTTAACTCAAGTGGCGGACGGGTGAGTAACACGTAAGAATTTACCTTTAGGAGGGGGATAACAATTGGAAACGATTGCTAATACCCCATATGCTTTCGAGTGAAATGGATTTCCGCCTAAAGAGAAGCTTGCGGCTGATTAGCTTGTTGGTGAGGTAATGGCTNNNNNNNNNNGTATCTGGTTTGAGAGGACGATCAGACACACTGGAACTGAGACACGGTCCAGACTCCTACGGGAGGCAGCAGTAGGGAATTTTCCGCAATGGGCGAAAGCCTGACGGAGCAATACCGCGTGAGGGATGACTGCCTATGGGTTGTAAACCTCTTTTTTCAGGGAGGAATAAATGACGTGT…		Bacillariophyta						1	0	1	0	0	0	0	0	0	0	0	0	0	0	0	0	0	0	0	0	0	0	0	0	0	0	0	0	0	0	0	0	0	0	0	0	0	0	0	0
5822b1b72980fd65a1df3ca6ba123855	GATGAACGCTGGCGGTATGCCTAACACATGCAAGTCGTACGAGAGTTTTTAACTCAAGTGGCGGACGGGTGAGTAACACGTGAGAATTTGCCTTTAGGAGGGGGATAACAATGGGAAACCGTTGCTAATACCCCATATGCTTTCGAGTGAAATGAATTTATTCGCCTAAAGAGAAGCTCGCGGCTGATTAGCTTGTTGGTAAGGTAATGGNNNNNNNNNNTATCTGGTTTGAGAGGACGATCAGACACACTGGAACTGAGACACGGTCCAGACTCCTACGGGAGGCAGCAGTGGGGAATTTTCCGCAATGGGCGAAAGCCTGACGGAGCAATACCGCGTGAGGGAAGACGGCCTATGGGTTGTAAACCTCTTTTCTCAGGGAGGAACTCAATGACGTGT…		Bacillariophyta	Mediophyceae	Cymatosirales				1	0	0	0	0	0	0	0	0	0	0	0	0	0	0	0	1	0	0	0	0	0	0	0	0	0	0	0	0	0	0	0	0	0	0	0	0	0	0	0
585c19c83e26b53b7b8b27bcb3d1fbf6	GATGAACGCTGGCGGTATGCCTTACACATGCAAGTCGTACGAGAGTTTTTAACTCAAGTGGCGGACGGGTGAGTAACACGTAAGAATTTGCCTTTAGGAGGGGGATAACAACTGGAAACGGTTGCTAATACCCCATATGCTTTCGAGTGAAATGGATTTCCGCCTAAAGAGAAGCTTGCGGCTGATTAGCTTGTTGGTGAGGTAATGGCTNNNNNNNNNNTATCTGGTTTGAGAGGATGATCAGACACACTGGAACTGAGACACGGTCCAGACTCCTACGGGAGGCAGCAGTGGGGAATTTTCCGCAATGGGCGAAAGCCTGACGGAGCAATACCGCGTGAGGGATGACTGCCTATGGGTTGTAAACCTCTTTTTTCAGGGAGGAACAAAATGACGTGT…		Bacillariophyta						1	1	1	0	1	1	1	1	0	0	0	0	1	0	0	1	1	1	1	0	0	1	0	0	0	0	0	0	0	0	0	0	0	0	0	0	0	0	0	0
5900c21b1bd6b1650c8127985bf1a6ed	GATGAACGCTGGCGAGATGCTTTACACATGCAAGTCGTACGAGAGTTTTAAACTCAAGTGGCGGACGGGTGAGTAACACGTAAGAATTTACCTTTAGGAGGGGGACAACAGTTGGAAACGGCTGCTAATACCCCATATGCTTTCGAGTGAAATGGATTTTTCCGCCTAGAGAGAAGCTTGCGGCTGATTAGCTTGTTGGTGAGGTAATGGNNNNNNNNNNGTATCTGGTTTGAGAGGACGATCAGACACACTGGAACTGAGACACGGTCCAGACTCCTACGGGAGGCAGCAGTGGGGAATTTTCCGCAATGGGCGAAAGCCTGACGGAGCAATCTCGCGTGAGGGATGACTGCCTATGGGTTGTAAACCTCTTTTTTCAGGGAGGAATTAATGACGTGT…		Bacillariophyta	Bacillariophyceae	Bacillariales				1	1	1	0	1	1	0	1	0	0	0	0	1	1	0	0	0	0	0	0	0	0	0	0	0	0	1	1	0	0	0	0	0	1	0	0	0	0	0	0
5985fa11c6b37fbcc308b783f4ff33df	GATGAACGCTGGCGGTCTGCTTAACACATGCAAGTCGAACGAAATCCTTCGGGATTTAGTGGCGGACGGGTGAGTAACACGTGAGAATCTGCCTTCTGGTTGGGGACAACAGTGGGAAACCGCTGCTAATACCCAATGTGCCTAATTGGTGAAAGATTTATCGCCAGAAGATGAGCTCGCGTCCGATTAGTTAGTTGGTGGAGTAAAAGCNNNNNNNNNNCGGTAGCTGGTCTGAGAGGATGAGCAGCCACACTGGGACTGAGACACGGCCCAGACTCCTACGGGAGGCAGCAGTGGGGAATTTTCCGCAATGGGCGAAAGCCTGACGGAGCAAGACCGCGTGGGGGAGGAAGGCTCTTGGGTTGTAAACCCCTTTTATCAGGGAAGAATACTGACGGT…		Cyanobacteria		Oscillatoriales				1	0	0	0	0	0	0	0	0	0	0	0	0	0	0	0	0	0	0	0	0	0	0	0	0	0	0	0	0	0	0	0	0	0	0	0	0	0	0	0
59899250dd9cd6e717066a243e4960bd	GATGAACGCTGGCGAGATGCTTTACACATGCAAGTCGTACGAGAGTTTTAAACTCAAGTGGCGGACGGGTGAGTAACACGTAAGAATTTACCTCTAGGAGGGGGACAACAGACAGAAATGACTGCTAATACCCCATATGCTTTCGAGTGAAATGGATTTTTCCGCCTAGAGAGAAGCTTGCGGCTGATTAGCTTGTTGGTAAGGTAATGGNNNNNNNNNNGTATCTGGTTTGAGAGGATGATCAGACACACTGGAACTGAGACACGGTCCAGACTCCTACGGGAGGCAGCAGTGGGGAATTTTCCGCAATGGGCGAAAGCCTGACGGAGCAATCTCGCGTGAGGGATGACTGCCTATGGGTTGTAAACCTCTTTTTTCAGGGAGGAATAAATGACGTGT…		Bacillariophyta	Bacillariophyceae	Bacillariales				1	0	1	0	0	1	1	1	0	0	0	0	1	1	0	1	1	1	1	0	0	1	0	0	0	0	1	1	0	0	0	0	0	0	1	1	0	0	0	0
5a2574c08642261cfb33528b5af49740	GGTGAACGCTATTAGTATGTTTTATACATGCGAGTTGTACGAAATTTTCGTAGCGAACGGGTGAGGAAGATGCAGAATTTTTACCTTTTAATTTAGGATAAAACACTTTCAAAAAATTATTGTTTTTGAAAAAAAACTTCGGTTTATGTTAATACTAAAAACAAGGTTATTACATTAAAAATAATCGTTAAAAGATAACTCTGTATAAGANNNNNNNNNNTTTAGTTGGTCTGAGAGGATGATCAACCACACTGGAACTGAGAAAGGTCCAGGCTGAGTTTTCGGCCAGCAGTAAAGAATATTGGACAATGAACGAAAGTTTGATCCAGCAATACTATTTGAATGATGAAGGCTGTAATTTGGTTGTAAAGTTCTTTCGTTAAAAGTGATAATGACAAT…		Bacillariophyta	Mediophyceae	Triceratiales	Plagiogrammaceae			1	0	0	0	0	0	0	0	0	0	0	0	0	0	0	0	0	0	0	0	0	0	0	0	0	0	0	0	0	0	0	0	0	0	0	0	0	0	0	0
5be2cd760c45d7135540b832e09a3fa6	GATGAACGCTGGCGGTATGCTTTACACATGCAAGTCGTACGAGAGTTTTCAACTCAAGTGGCGGACGGGTGAGTAACACGTAAGAATTTGCCTTTAGGAGGGGGATAACAATTTGATAAGAATTGCTAATACCCCATATGCTTTCGAGTGAAATGGAATTTTCCGCCTAAAGAGAAGCTTGCGGCTGATTAGCTTGTTGGTAAGGTAATGNNNNNNNNNNGTATCTGGTTTGAGAGGACGATCAGACACACTGGAACTGAGACACGGTCCAGACTCCTACGGGAGGCAGCAGTGGGGAATTTTCCGCAATGGGCGAAAGCCTGACGGAGCAATACCGCGTGAGGGATGACTGCCTATGGGTTGTAAACCTCTTTTTTCAGGGAGGAATCAATGACGTGT…		Bacillariophyta	Bacillariophyceae	Naviculales				1	0	0	0	0	0	0	0	0	0	0	0	1	0	0	0	0	1	1	0	0	0	0	0	0	0	0	0	0	0	0	0	0	0	0	0	0	0	0	0
5bf1bfde04d8ff5929a876fa2b2c50be	GATGAACGCTGGCGGCGTGCTTAACACATGCAAGTCGAACGAAGTCTTCGGACTGAGTGGCGGACGGGTGAGTAACGCGTGAGGATCTGCCCTTAGGAGGGGGACAACTTTTGGAAACGGAAGCTAATACCCCATATGTCGAGAGATGAAACTTTTTGGCCTGAGGATGAACTCGCGTCTGATTAGCTAGTTGGTGGGGTAAGGGCTTACNNNNNNNNNNAGTAGCTGTTCTGAGAGGAAGATCAGCCACACTGGGACTGAGACACGGCCCAGACTCCTACGGGAGGCAGCAGTGGGGAATTTTCCGCAATGGGCGCAAGCCTGACGGAGCAACGCCGCGTGAGGGAGGAATGTCTGTGGATTGTAAACCTCTTTTCTCTGGGAAGAAGATCTGACGGT…		Cyanobacteria		Oscillatoriales				1	0	0	0	0	0	0	0	0	0	0	0	0	0	0	0	0	0	0	0	0	0	0	0	0	0	0	0	0	0	0	0	0	0	0	0	0	0	0	0
5c0673adee1ace0aa0dc75db9e9950f1	GATGAACGCTAGTAGTATGCTTAACACATGCAAGTCGAACGGAAACTTGTTTTCGTGGCGAACGGGTGAGTAGATGCAGAATTTTTCCTTCTAGCTCAGTACAAAAATTCTTTATTGAATTTAAATTCTGAATAATTAATTAAAAGGTTTGTTTATAACATTCCGCTAGAAGATAAATCTGCTAAAGATTAGGTTGTTGGTAATTTAATANNNNNNNNNNTAGTTGGTCTTAGAGGATGATCAACCACACTGGAACTGAAATAAGGTCCAGGCTGACATGTCGGCCAGCAGTGAGGAATATTGGACAATGAACGAAAGTTTGATCCAGCAATACTAACTGGGTGATGACGGCTTATTTAAGTTGTAAGATCCTTTGATTAAAGAAGATAATGACATTAT…		Bacillariophyta	Bacillariophyceae	Bacillariales				1	1	1	1	1	0	0	0	0	0	0	0	0	0	0	0	0	1	0	0	0	0	0	0	0	0	0	0	0	0	0	0	0	0	0	0	0	0	0	0
5e335e384431417d7a875ebb63d90f7f	GATGAACGCTGGCGAGATGCTTTACACATGCAAGTCGTACGAGAGTGTAACACTCAAGTGGCGGACGGGTGAGTAACACGTAAGAATTTGCCTCTAGGAGGGGGACAACAACTGGAAACGGTTGCTAATACCCCATATGCTTTCGAGTGAAATGGAGTTTCCGCCTAGAGAGAAGCTTGCGGCTGATTAGCTTGTTGGTAAGGTAATGGCNNNNNNNNNNGTATCTGGTTTGAGAGGATGATCAGACACACTGGAACTGAGACACGGTCCAGACTCCTACGGGAGGCAGCAGTGGGGAATTTTCCGCAATGGGCGAAAGCCTGACGGAGCAATCTCGCGTGAGGGATGACTGCCTATGGGTTGTAAACCTCTTTTTTCAGGGAGGAATCAATGACGTGT…		Bacillariophyta	Bacillariophyceae					1	0	1	0	1	1	1	1	0	0	0	0	1	0	0	1	1	1	1	0	0	0	0	0	0	0	0	0	0	0	0	0	1	1	0	0	0	0	0	0
5e3fa1e59f6cfa0dee57a085c228cdbb	AATGAACGCTAGTAGTATGCTTAACACATGCAAGTCAAACGGAGATTTCTTCGTGGCGAACGGGTGAGTATTTACAGAATTTTTCCTTTCAGTTCAGGACAAAAATTTATTTAATTAAATTCAAATACTGAATATTTTTAAAGGTTAATTCCGCTGAGAGATAAATCTGTGTAAGATTAGGTTGTTGGTAGATTAAAAGTTTACCAAGCCNNNNNNNNNNGTTGATTTTAGAGGATGATCAACCACACTGGAACTGAAAGAAGGTCCAGGCTGACTCGTCGGCCAGCAGTGAGGAATATTGGACAATGAACGAAAGTTTGATCCAGCAATACTACGTGGGTGATGACGGCTTATTTAAGTTGTAAGATCCTTTAATTAAAGAAGATAATGACATTATTT…		Bacillariophyta						1	1	1	0	1	0	1	1	0	0	0	0	1	0	1	1	0	1	0	0	0	0	0	0	0	0	0	1	0	0	0	0	0	0	0	0	0	0	0	0
5e42a519774faba70a76a61e2131dd7c	GATGAACGCTGGCGGCGTGCTTAACACATGCAAGTCGAACGAACTCTTTCGGGAGTGAGTGGCGGACGGGTGAGTAACGCGTGAGGACCTGCCTTCAGGAGGGGGACAACCATTGGAAACGGTGGCTAATACCCCATGTGCCGAGAGGTGAAACATTTATGGCCTGAAGATGGACTCGCGTCTGATTAGCTAGTTGGTGGTGTAAAGGACNNNNNNNNNNAGTAGCTGTTCTGAGAGGAAGATCAGCCACACTGGGACTGAGACACGGCCCAGACTCCTACGGGAGGCAGCAGTGGGGAATTTTCCGCAATGGGCGCAAGCCTGACGGAGCAACGCCGCGTGAGGGAGGAATGTCTGTGGATTGTAAACCTCTTTTCTCTGGGAAGAAGATCTGACGGT…		Cyanobacteria						1	0	0	0	0	0	0	1	0	0	0	0	0	0	0	0	0	0	0	0	0	0	0	0	0	0	0	0	0	0	0	0	0	0	0	0	0	0	0	0
5f69fb20c717b804a97e9eb90cfc51d9	GGTGAACGCTACTAGTATGCTTTACACATGCAAGTCTAACGAAATTTATTCGTGGCGTCCGGGTGAGTAGTCGTACAGAATGTTACCTTTTAGTCTAGAACAATGTATTCATATTGAATGCTAAATTCAAGATAATTAAAAAAGGTTTTTCTAAAATTCCGCTAAAAGATAGGTCTGTACAAGATTAGGTTGTTGGTAGATGTAATAGCTNNNNNNNNNNGTTGGTCTTAGAGGATGATCAACCACATTGGAACTGAAATAAGGTCCAAGCTGATTTTTTCGGCCAGCAGTGAGGAATATTGGACAATGAACGAAAGTTTGATCCAGCAATACTATCTGAATGATGACGGCGAAATTCGTTGTAAAATTCTTATTTTAATGATGATAATGACATTATTT…		Bacillariophyta	Bacillariophyceae	Naviculales				1	0	1	0	1	0	0	1	0	0	0	0	0	0	0	0	0	0	0	0	0	0	0	0	0	0	0	0	0	0	0	0	0	0	0	0	0	0	0	0
6020638d15743a62eaa279bee8872499	GATGAACGCTGGCGGCGTGCTTAACACATGCAAGTCGAACGAACCTTCGGGTTAGTGGCGGACGGGTGAGTAACGCGTGGGAATCTGCCCTCAGGAGGGGGATAACGGCTGGAAACGGCCGCTAATACCCCATATGCCGAGAGGTGAAATGAATTTCGCCTGAGGATGAGCCCGCGTCTGATTAGCTAGTTGGTGAGGTAAGAGCTCACCNNNNNNNNNNAGTAGCTGGTCTGAGAGGATGATCAGCCACACTGGGACTGAGACACGGCCCAGACTCCTACGGGAGGCAGCAGTGGGGAATTTTCCGCAATGGGCGAAAGCCTGACGGAGCAACGCCGCGTGAGGGATGAAGGCCTCTGGGCTGTAAACCTCTTTTATCAAGGAAGAAGATCTGACGGT…		Cyanobacteria		Synechococcales	Synechococcaceae			1	0	1	1	1	1	0	0	0	0	0	0	0	0	1	0	1	1	0	0	0	1	0	0	0	0	0	0	0	0	0	0	0	0	0	0	0	0	0	0
60898f67852b4c34fdad1f02592cc59b	GATGAACGCTAGTAGTATGCTTTACACATGCAAGTCGAACGGAATTAAATTTCGTGGCGAACGGGTGAGTAGACGCAGAACTTTTCCTCGTAGTTCAGTACAAACACTTTTTTAGAGTAAAATCCTGAATAATTTCTAAAGGTGCCTTTTAGGTTTCCGCTGCGAGATAAATCTGCTTAAGATTAGGTTGTTGGTAATTTAAAAGCTTACNNNNNNNNNNAGTTGGTCTTAGAGGATGATCAACCACACTGGAACTGAAACAAGGTCCAGGCTGACACGTCGGCCAGCAGTGAGGAATATTGGACAATGAACGGAAGTTTGATCCAGCAATACTAACTGGGTGATGACGGCTTATTTAAGTTGTAAGATCCTATAATTAAAGAAGATAATGACATTATT…		Bacillariophyta						1	0	1	0	0	0	0	0	0	0	0	0	0	0	0	0	0	0	0	0	0	0	0	0	0	0	0	0	0	0	0	0	0	0	0	0	0	0	0	0
60e1f65793753a02245a4c48be4bc877	GATGAACGCTAGTAGTATGCTTAACACATGCAAGTTGAACGGAAATTTATTTTTTCGTGGCGCACGGGTGAGTAAACGCAGAATCTTTCCTTTCAGTTCAGGACAAAAATTTCCTTCGGGCAATAAAATACTGAATATAATTAAAAGGTTTAATCCGCTGAAAGATAGATCTGTTTAGGATTAGGTTGTTGGTAATTTAAAAGCTTACCANNNNNNNNNNTAGTTGGTCTGAGAGGATGATCAACCACACTGGAACTGAAATAAGGTCCAGGCTAATACGTTGGCCAGCAGTGAGGAATATTGGACAATGAACGCAAGTTTGATCCAGCAATACTAACTGGGTGATGACGGCTTATTTAAGTTGTAAGATCCTTTAATTAAAGAAGATAATGACATTAT…		Bacillariophyta	Bacillariophyceae	Bacillariales				1	0	1	0	0	0	0	0	0	0	0	0	0	0	0	0	0	0	0	0	0	0	0	0	0	0	0	0	0	0	0	0	0	0	0	0	0	0	0	0
60f2839fd2b5dd3a15555bb0d8fd8fa1	GATGAACGCTGGCGAGATGCCTTATACATGCAAGTCGTACGAGAATAAAATCAAGTGGCGGACGGGTGAGTAACACGTAAGAATTTACCTTTAGGAGGGGGACAACAACTGGAAACGGTTGCTAATACCCCATATGCTTTCGAGTGAAATGGATTTTTCCGCCTAAAGAGAAGCTTGCGGCTGATTAGCTTGTTGGTGGGGTAATGGCTCNNNNNNNNNNGTATCTGGTTTGAGAGGACGATCAGACACACTGGAACTGAGACACGGTCCAGACTCCTACGGGAGGCAGCAGTAGGGAATTTTCCGCAATGGGCGAAAGCCTGACGGAGCAATCTCGCGTGAGGGATGACGGCCTATGGGTTGTAAACCTCTTTTTTCAGGGAGGAATAAATGACGTGT…		Bacillariophyta	Bacillariophyceae	Bacillariales				1	0	1	0	0	0	0	0	0	0	0	0	0	0	0	0	0	0	0	0	0	0	0	0	0	0	0	0	0	0	0	0	0	0	0	0	0	0	0	0
634f0b70806d64c0844402a7471d5ffb	GATGAACGCTGGCGAGATGCTTTACACATGCAAGTCGTACGAGAGTTTTAAACTCAAGTGGCGGACGGGTGAGTAACACGTAAGAATTTGCCTCTAGGAGGGGGACAACAACTGGAAACGGTTGCTAATACCCCATATGCTTTCGAGTGAAATGGATTTTTCCGCCTAGAGAGAAGCTTGCGGCTGATTAGCTTGTTGGTAAGGTAATGGNNNNNNNNNNGTATCTGGTTTGAGAGGATGATCAGACACACTGGAACTGAGACACGGTCCAGACTCCTACGGGAGGCAGCAGTGGGGAATTTTCCGCAATGGGCGAAAGCCTGACGGAGCAATCTCGCGTGAGGGATGACTGCCTATGGGTTGTAAACCTCTTTTTTCAGGGAGGAATAAATGACGTGT…		Bacillariophyta	Bacillariophyceae	Bacillariales				1	0	1	0	0	1	1	1	0	0	0	0	0	1	1	1	0	1	1	0	0	0	0	0	0	0	0	1	0	1	0	0	0	0	0	0	0	0	0	0
63a26d443440ab897d5be0deb0e964e1	AATGAACGCTAGTAGTATGCTTAACACATGCAAGTCAAACGGAAATTTTTTCGTGGCGTACGGGTGAGTATTTACAGAATTTTCCCTTTCAGTTCAGGACAAAAATTTACTTGATTAAATTTAAATACTGAATAGTTTTCAAAGGTTAATTCCGCTGAAAGATAAATCTGTGTAAGATTAGGTTGTTGGTAGATTAAAAGCGTACCAAGCNNNNNNNNNNCACACTGGAACTGAAAGAAGGTCCAGGCTGATTCGTCGGCCAGCAGTGAGGAATATTGGACAATGAACGAAAGTTTGATCCAGCAATACTACCCGGGTGATGAAGGCTTATTTAAGACGTAGATTCATTCTATGTCAAGTTGTAAGATCCTTTAATTAAAGAAGATAATGACATTATTT…		Bacillariophyta						1	1	0	0	0	0	0	0	0	0	0	0	0	0	0	0	0	0	0	0	0	0	0	0	0	0	0	0	0	0	0	0	0	0	0	0	0	0	0	0
63ebfecbc6c154aac6029d8c1ed283ec	GATGAACGCTGGCGGTATGCTTAACACATGCAAGTCGAACGGACTCTTCGGAGTTAGTGGCGGACGGGTGAGTAACGCGTGAGAATCTGCCTACAGATTGGGGACAACATCGGGAAACTGATGCTAATACCGAATATGCCGAGAGGTGAAAGATTTATCGTCTGTAGATGAGCTCGCGTCTGATTAGCTAGTTGGGGCGGTAACGGCGCANNNNNNNNNNTCAGTAACTGGTCTGAGAGGATGACCAGTCACACTGGGACTGAGACACGGCCCAGACTCCTACGGGAGGCAGCAGTGGGGAATTTTCCGCAATGGGCGAAAGCCTGACGGAGCAATACCGCGTGCGGGAGGACGCTTTTTGGAGTGTAAACCGCTTTTCTCAAGGAAGATGATGACGGT…		Cyanobacteria						1	0	1	0	0	1	1	1	0	0	0	0	0	1	1	1	0	0	1	0	0	1	0	0	0	0	1	0	0	0	0	0	0	0	0	0	0	0	0	0
65e3d177110756a5431fe911fd7a7bf1	GATGAACGCTGGCGGTATGCTTTACACATGCAAGTCGTACGAGAGTTTTTAACTCAAGTGGCGGACGGGTGAGTAACACGTAAGAATTTACCTTTAGGAGGGGGATAACAACTGGAAACGGTTGCTAATACCCCATATGCTTTCGAGTGAAATGGATTTTTCCGCCTAGAGAGAAGCTTGCGGCTGATTAGCTTGTTGGTGAGGTAATGGNNNNNNNNNNGTATCTGGTTTGAGAGGACGATCAGACACACTGGAACTGAGACACGGTCCAGACTCCTACGGGAGGCAGCAGTGGGGAATTTTCCGCAATGGGCGAAAGCCTGACGGAGCAATACCGCGTGAGGGATGACGGCCTATGGGTTGTAAACCTCTTTTTTCAGGGAGGAATCAATGACGTGT…		Bacillariophyta	Bacillariophyceae	Naviculales				1	1	1	0	0	1	1	1	0	0	0	0	1	0	0	1	1	1	1	1	0	1	1	0	0	0	0	0	0	0	0	0	0	0	0	0	0	0	0	0
665271b6b04cfe6fe2b53eab13b70471	GATGAACGCTAGTAGTATGCTTTAGACATGCAAGTTGAACGGAATTTTTTTTCGTAGCGTACGGGTGAGTAAATGCAGAATTTTTCCTTTCAGTTCAGGACAAATGTTGCTTTCGAGTAATAAAATACTGAATACATATTTAAAGGTTTAATCCGCTGAAAGATAAATCTGTTTAAGATTAGGTTGTTGGTAATTTAAAAGCTTACCAAGNNNNNNNNNNTAGTTGGTCTGAGAGGATGATCAACCACACTGGAACTGAAACAAGGTCCAGGCTAATACGTTGGCCAGCAGTCGGGGATATTGGACAATGAACGAAAGTTTGATCCAGCAATACTAACTGGATGATGACGGCTTATTTAAGTTGTAAGATCCTTTAATTAAAAAAGATAATGACATTAT…		Bacillariophyta	Bacillariophyceae					1	0	1	0	0	0	0	0	0	0	0	0	0	0	0	0	0	1	0	0	0	0	0	0	0	0	0	0	0	0	0	0	0	0	0	0	0	0	0	0
66e3c13da365290db2765da1529ed4f5	GATGAACGCTGGCGGTATGCCTTATACATGCAAGTCGTACGAGAGTTTTTAACTCAAGTGGCGGACGGGTGAGTAACACGTAAGAATTTACCTTTAGGAGAGGGATAACAACTGGAAACGGTTGCTAATACCTCATATGCTTTCGAGTAAAACAGAGTTTCTGCCTAGAGAGAAGCTTGCGGCTGATTAGCTTGTTGGTAAGGTAATGGCNNNNNNNNNNGTATCTGGTTTGAGAGGACGATCAGACACACTGGAACTGAGACACGGTCCAGACTCCTACGGGAGGCAGCAGTGGGGAATTTTCCGCAATGGGCGAAAGCCTGACGGAGCAATACCGCGTGAGGGATGACGGCCTATGGGTTGTAAACCTCTTTTTTCAGGGAGGAATAAATGACGTGT…		Bacillariophyta	Bacillariophyceae					1	0	0	0	0	0	0	0	0	0	0	0	0	0	0	0	0	0	0	0	0	0	0	0	0	0	0	0	0	0	0	0	0	0	0	0	0	0	0	0
675cf76943e5583470f7b28fa98a9bc0	GATGAACGCTGGCGGTATGCCTAACACATGCAAGTCGAACGAAATCTTCGGATTGAGTGGCGGACGGGTGAGTAACGCGTGAGAATCTGCCTTCAGGATGGGGACAACAGTTAGAAATGACTGCTAATACCCAATGTGCCGCAAGGTGAAAGTTTTTCGCCTGAAGAGGAGCTCGCGTCCGATTAGCTAGTTGGGGTGGTAAAAGCGCACNNNNNNNNNNGGTAGCTGGTCTGAGAGGATGAGCAGCCACACTGGGACTGAGACACGGCCCAGACTCCTACGGGAGGCAGCAGTGGGGAATTTTCCGCAATGGGCGCAAGCCTGACGGAGCAATACCGCGTGAGGGAGGAAGGCTTTTGGGTTGTAAACCTCTTTTCTCAAGGAAGAAGAACTGACGGT…		Cyanobacteria		Pleurocapsales				1	0	0	0	0	1	1	1	0	0	0	0	0	0	1	0	0	0	0	0	0	0	0	0	0	0	0	0	0	0	0	0	1	1	1	1	0	0	0	0
6768cbc06e49a2e71f7982106e38e5a0	AATGAACGCTAGTAGTATGCTTAACACATGCAAGTCGAACGGAATTTTTCGTGGCGAACGGGTGAGTATATACAAAATTTTCCCTTTTAGTTTAGTACAACCATTTTTTGAAAATGAAATGCTGAATAATTCATAAAGGATTTTATCCGCTAAAAGATAAATTTGTTTAAGATTAGGTTGTTGGTAATTTAAAAGCTTACCAAGCCTATGNNNNNNNNNNTTAGTTGGTCTGAGAGGATGATCAACCACACTGGAACTGAAATAAGGTCCAGGCTGATACGTCGGCCAGCAGTGAGGAATATTGGACAATGAACGAAAGTTTGATCCAGCAATACTAAATGAGTGATGACGGCTTACTTAAGTTGAAAAGCTCTTTCACTAAAAAAGATAATGACATTT…		Bacillariophyta						1	0	1	0	0	0	0	0	0	0	0	0	0	0	0	0	0	0	0	0	0	0	0	0	0	0	0	0	0	0	0	0	0	0	0	0	0	0	0	0
686b5176da2f1f84cfa3088b3297bc89	GATGAACGCTGGCGGCGTGCTTAACACATGCAAGTCGAACGAACCTTCGGGTTAGTGGCGGACGGGTGAGTAACGCGTGAGAATCTGCCCTCAGGAGGGGGACAACAGCTGGAAACGGCTGCTAATACCCCATATGCCGCGAGGTGAAATGAATTTCGCCTGAGGATGAGCTCGCGTCTGATTAGCTAGTTGGTGTAGGTAATGGCTCACNNNNNNNNNNTCAGTAGCTGGTCTGAGAGGATGATCAGCCACACTGGGACTGAGACACGGCCCAGACTCCTACGGGAGGCAGCAGTGAGGAATATTGGACAATGGGGGCAACCCTGATCCAGCCATGCCGCGTGAGTGATGACGGCCTTAGGGTTGTAAAGCTCTTTCAGTAGTGAAGATAATGACGGT…		Cyanobacteria						1	0	0	0	0	0	0	0	0	0	0	0	0	0	0	0	0	0	0	0	0	0	0	0	0	0	0	0	0	0	0	0	0	0	0	0	0	0	0	0
6a4657703513e6339e19fbaecefa2a6f	GATGAACGCTACTAGTATGCTTAACACATGCAAGTCGAACGGATTTATATTCCGTGGCGAACGGGTGAGTAAATACAGAATTTTCCCTTTTAGATTAGTTTAAAAATTTCTTTTTAAGAGATCAAATGCTAAATATATAAATAAAGGTTCATTATTTATGTTCCGCTAAAAGATAAATCTGTTAAAGATTAGGTTGTTGGTAATTTAAAANNNNNNNNNNGTTGGTCTTAGAGGATGATCAACCACACTGGAACTGAAATAAGGTCCAGGCTGACATGTCGGCCAGCAGTGAGGAATATTGGACAATGAACGAAAGTTTGATCCAGCAATACTAACTGGGTGATGACGGCTTATTTAAGTTGTAAGATCCTTTAATTAAAGAAGATAATGACATTATTT…		Bacillariophyta						1	0	0	0	0	0	0	0	0	0	0	0	0	0	0	0	0	0	0	0	0	0	0	0	0	0	0	0	0	0	0	0	0	0	0	0	0	0	0	0
6a5548f28736e8a4a2be2ca25bbf7d91	GATGAACGCTAGCGGTATGCTTTACACATGCAAGTCGTACGGGAGTTTTTAACTCAAGTGGCGGACGGGTGAGTAACACGTAAGAATTTACCTTTAGGAGGGGGATAACATCTAGAAATGGTTGCTAATACCCCATATGCTTTCGAGTGAAATGGATTTTCCGCCTAGAGAGAAGCTTGCGGCTGATTAGCTTGTTGGTGAGGTAATGGCNNNNNNNNNNTATCTGGTTTGAGAGGATGATCAGACACACTGGAACTGAGACACGGTCCAGACTCCTACGGGAGGCAGCAGTGGGGAATTTTCCGCAATGGGCGAAAGCCTGACGGAGCAATACCGCGTGAGGGATGACGGCCTATGGGTTGTAAACCTCTTTTTTCAGGGAGGAATAAAATGACGTGT…		Bacillariophyta	Bacillariophyceae					1	0	0	0	0	0	1	0	0	0	0	0	0	0	0	0	0	0	0	0	0	0	0	0	0	0	0	0	0	0	0	0	0	0	0	0	0	0	0	0
6bf93faa7176b8c32de9c96c946068b8	GATGAACGCTGGCGGTATGCCTTATACATGCAAGTCGTACGAGAGTTTTTAACTCAAGTGGCGGACGGGTGAGTAACACGTAAGAATTTGCCTTTAGGAGGGGGACAACAACTGGAAACGGCTGCTAATACCCCATATGCTTTAGAGTGAAATGGTTTTTCCGCCTAAAGAGAAGCTTGCGGCTGATTAGCTTGTTGGTAGAGTAATAGCNNNNNNNNNNGTATCTGGTTTGAGAGGACGATCAGACACACTGGAACTGAGACACGGTCCAGACTCCTACGGGAGGCAGCAGTAGGGAATTTTCCGCAATGGGCGAAAGCCTGACGGAGCAATACCGCGTGAGGGATGACTGCCTATGGGTTGTAAACCTCTTTTTTCAGGGAGGAATAAATGACGTGT…		Bacillariophyta	Fragilariophyceae	Licmophorales	Licmophoraceae			1	0	1	0	1	1	0	1	0	0	0	0	1	0	0	0	0	0	0	0	0	0	0	0	0	0	0	0	0	0	0	0	0	0	0	0	0	0	0	0
6caafe7740bf4961eba0c99a3c440a57	GATGAACGCTGGCGGTATGCCTAACACATGCAAGTCGAACGGAAACTTTATAAGTTTTAGTGGCGGACGGGTGAGTAACACGTGAGAATTTACCTTTAGGAAGGGAACAACAACTAGAAATGGTTGCTAATGCCCTATATGCCTTACGGTGAAATGGATTTTATCCGCCTGAAGAAAAGCTCGCGTCTGATTAGCTAGTTGGTAGGGTAANNNNNNNNNNTATCTGGTTTGAGAGGATGATCAGACACACTGGAACTGAGACACGGTCCAGACTCCTACGGGAGGCAGCAGTGGGGAATTTTCCGCAATGGGCGAAAGCCTGACGGAGCAATACCGCGTGAGGGATGACGGCCTATGGGTTGTAAACCTCTTTTTTCAGGGAGGAATAAAATGACGTGT…		Bacillariophyta						1	0	0	0	0	0	0	0	0	0	0	0	0	0	0	0	0	0	0	0	0	0	0	0	0	0	0	0	0	0	0	0	0	0	0	0	0	0	0	0
6cfa8244c377572ff9ce06f639a50c9e	GATGAACGCTGGCGGCGTGCTTAACACATGCAAGTCGAACGAACCTTCGGGTGAGTGGCGGACGGGTGAGTAACGCGTGAGAATCTGCCTTCAGGACGGGGACAACAACTGGAAACGGTTGCTAATACCCGATATGCCGCGAGGTGAAAAGTTTTATCGCCTGAAGATGAGCTCGCGTCCGATTAGCTAGTAGGTGTGGTAAGAGCGCACNNNNNNNNNNGTAGCTGGTCTGAGAGGATGAGCAGCCACACTGGGACTGAGACACGGCCCAGACTCCTACGGGAGGCAGCAGTGGGGAATTTTCCGCAATGGGCGAAAGCCTGACGGAGCAACGCCGCGTGAGGGACGAAGGTTTTTGGATTGTAAACCTCTTTTCTCAGGGAAGAAGTCAGTGACGGT…		Cyanobacteria		Synechococcales				1	0	0	0	0	0	0	0	0	0	0	0	0	0	0	0	0	0	0	0	0	0	0	0	0	0	0	0	0	0	0	0	0	0	0	0	0	0	0	0
6d25b7fbd7355943a59dd143347764c7	GATGAACGCTACTAGTATGCTTTACACATGCAAGTCGAACGAAAATTTCTTTTTTCGTGGCGTACGGGTGAGTAAACGCAGAATTTTCCCTTTCAGTTCAGCACAAACATCTTTTTAAAAGATAAAATACTGAATAGTTTATAAAGGTTCATTCCGCTGAAAGATAAATCTGCTTAAGATTAGGTTGTTGGTAATTTAAAAGTTTACCAANNNNNNNNNNTAGTTGGTCTGAGAGGATGATCAACCACACTGGAACTGAAATAAGGTCCAGGCTAATACGTTGGCCAGCAGTGAGGAATATTGGACAATGAACGAAAGTTTGATCCAGCAATACTAACTGGGTGATGACGGCTTATTTAAGTTGTAAGATCCTTTAATTAAAGAAGATAATGACATTAT…		Bacillariophyta	Bacillariophyceae	Bacillariales				1	0	1	0	0	1	1	0	0	0	0	0	0	0	0	0	0	0	0	0	0	0	0	0	0	0	0	0	0	0	0	0	0	0	0	0	0	0	0	0
6e15004f1a32c1e91b1acf7d56101673	GATGAACGCTGGCGAGATGCCTTATACATGCAAGTCGTACGAGATTAAACTCAAGTGGCGGACGGGTGAGTAACACGTAAGAATTTGCCTTTAGGAGGGGGACAACAATCAGAAATGATTGCTAATACCCCATATGCTTTCGAGTGAAACGGATTTTTCCGCCTAGAGAGAAGCTTGCGCCTGATTAGCTTGTTGGTGAGGTAATAGCTCNNNNNNNNNNGTATCTGGTTTGAGAGGACGATCAGACACACTGGAACTGAGACACGGTCCAGACTCCTACGGGAGGCAGCAGTAGGGAATTTTCCGCAATGGGCGAAAGCCTGACGGAGCAATCTCGCGTGAGGGATGACGGCCTATGGGTTGTAAACCTCTTTTTTCAGGGAGGAATAAATGACGTGT…		Bacillariophyta	Bacillariophyceae	Bacillariales				1	1	1	1	1	0	0	1	0	0	0	0	1	1	0	0	0	1	0	0	0	0	0	0	0	0	0	0	0	0	0	0	0	0	0	0	0	0	0	0
6e7dc328df46da0db4e2258aae5eabe2	GATGAACGCTGGCGGTATGCCTTATACATGCAAGTCGTACGAGAATTTTTGATTCAAGTGGCGGACGGGTGAGTAACACGTAAGAATTTGCCTTTAGGAGGGGGACAACAATTGGAAACGATTGCTAATACCCCATATGCTTTTAAGTGAAATGGTTTTTCCGCCTAAAGAGAAGCTTGCGGCTGATTAGCTTGTTGGTAGGGTAATGGCNNNNNNNNNNGTATCTGGTTTGAGAGGACGATCAGACACACTGGAACTGAGACACGGTCCAGACTCCTGCGGGAGGCAGCAGTAGGGAATTTTCCGCAATGGGCGAAAGCCTGACGGAGCAATACCGCGTGAGGGATGACTGCCTATGGGTTGTAAACCTCTTTTTTCAGGGAGGAATTTTTGACGTGT…		Bacillariophyta	Fragilariophyceae	Licmophorales				1	0	0	0	0	0	0	0	0	0	0	0	0	0	0	0	0	0	0	0	0	0	0	0	0	0	0	0	0	0	0	0	0	0	0	0	0	0	0	0
6f3528490a35955715fbf515e76142a2	GATGAACGCTGGCGGTATGCCTAACACATGCAAGTTGTACGAGAGTCATTGACTTTAGTAGCGGACGGGTGAGTAACACGTGAGAATCTGCCCTTAGGAGGAGGATAACAACTGGAAACGGTTGCTAATACTCCATATGCTGAAAAGTGAAAGGATATTTCCGCCTAAGGATGAGCTCGCGTCTGATTAGCTAGTTGGTAAGGTAAAAGCNNNNNNNNNNAGTAGCTGGTTTGAGAGGACGATCAGCCACACTGGGACTGAGACACGGCCCAGACTCCTACGGGAGGCAGCAGTGGGGAATTTTCCGCAATGGGCGAAAGCCTGACGGAGCAATACCGCGTGAGGGATGACGGCCCGTGGGTTGTAAACCTCTTTTCTCAAGGAAGAAGTTCTGACGGT…			Cryptophyceae	Pyrenomonadales				1	0	1	0	0	0	0	0	0	0	0	0	0	0	0	0	0	0	0	0	0	0	0	0	0	0	0	0	0	0	0	0	0	0	0	0	0	0	0	0
6f6646342966573e59a610b1e7f34ee9	AATGAACGCTAGAAGTATGCGTAATACATGCAAGTTGGGAAGATTCCAGTGTGTATCTTTCCAGCGAACGGGTGAGGAATACATAGGAATCTACCTTTTCATTTTGCCAAGGTGCGTCTTCACATTTGAAGGCGACCGATTCTGAAAAGATGAGCCTATGGAGGATCAGGTAGTTGGAGAGAGAAAAGCTCCCCAAGCCGATGACCCTTANNNNNNNNNNCTTAGCGGATCTGAGAGGATGTACCGCCACATTGGGACTGAGAGACGGCCCAGACTCCATCTGGAGGCAGCAGTAAGGAATATTGGACAATGGGCGAAAGCTTGATCCAGCGATACTTCGTAAGAGATGAAGGCCATATCGGTCGTAAATCTTTTTCAGAAACTTTAGATCATGACAAG…	Viridiplantae	Chlorophyta	Palmophyllophyceae	Prasinococcales	Prasinococcaceae			1	0	0	0	0	0	0	0	0	0	0	0	0	0	0	0	0	0	0	0	0	0	0	0	0	0	0	0	0	0	0	0	0	0	0	0	0	0	0	0
6fe0ded8a841af26fcd8a89991dc710c	GATGAACGCTGGCGGTATGCCTTATACATGCAAGTCATACGAGAATTTCTAATTCAAGTGGCGGACGGGTGAGTAACACGTAAGAATTTGCCTTTAGGAGGGGGATAACAATTGGAAACGATTGCTAATACCCCATATGCTTAGTAAGTGAAATGGATTTTCCGCCTAAAGAGAAGCTTGCGGCTGATTAGCTTGTTGGTTAAGGTAATGNNNNNNNNNNGTATCTGGTTTGAGAGGACGATCAGACACACTGGAACTGAGACACGGTCCAGACTCCTACGGGAGGCAGCAGTAGGGAATTTTCCGCAATGGGCGAAAGCCTGACGGAGCAATACCGCGTGAGGGATGACTGCCTATGGGTTGTAAACCTCTTTTTTCAGGGAGGAATAAATGACGTGT…		Bacillariophyta						1	0	0	0	0	0	0	0	0	0	0	0	0	0	0	0	0	0	1	0	0	1	0	0	0	0	0	0	0	0	0	0	0	0	0	0	0	0	0	0
700150949ed5abd45410ad476cba0295	AACGAACGCTGGCGGCAGGCTTAACACATGCAAGTCGAACGAACCTTTTAGGTGAGTGGCGCACGGGTGCGTAACGCGTGGGAATATGCCCTTGAGTGAGGAATAACGTAGAGAAATTTGCGCTAATACCTCATAATGACTCCGGTCCAAAGATTTATCGCTCAAGGATTAGCCCGCGTCAGATTAGATAGTTGGTGAGGTAACGGCTCANNNNNNNNNNGATAGGGGCCCTGAGAGGGGGATCCCCCACACTGGTACTGAGACACGGCCCAGACTCCTACGGGAGGCAGCAGTGGGGAATTTTCCGCAATGGGCGAAAGCCTGACGGAGCAACGCCGCGTGAGGGATGAAGGCCTCTGGGCTGTAAACCTCTTTTATCAAGGAAGAAGATCTGACGGT…		Cyanobacteria						1	0	0	0	0	0	0	0	0	0	0	0	0	0	0	0	0	0	0	0	0	0	0	0	0	0	0	0	0	0	0	0	0	0	0	0	0	0	0	0
700aa82ef1f19335777d553ac48f770e	GATGAACGCTGGCGGCGTGCTTAACACATGCAAGTCGAACGAACTCTTCGGAGTGAGTGGCGGACGGGTGAGTAACGCGTGAGGATCTGCCCTTAGATGGGGGATAACAGTTGGAAACGACTGCTAATACCGCATGAGCCGAGAGGTAAAAGATTTATTGTCTAAGGATGAACTCGCGTCTGATTAGCTAGTTGGTGGGGTAAGGGCCTANNNNNNNNNNAGTAGCTGGTCTGAGAGGATGATCAGCCACACTGGGACTGAGACACGGCCCAGACTCCTACGGGAGGCAGCAGTGGGGAATTTTCCGCAATGGGCGAAAGCCTGACGGAGCAACGCCGCGTGCGGGAGGACGGTTTGTGGACTGTAAACCGCTTTTAATAGGGAAGAATCACTGACGGT…		Cyanobacteria						1	1	0	0	0	0	0	0	0	0	0	0	0	0	0	0	0	0	0	0	0	0	0	0	0	0	0	0	0	0	0	0	0	0	0	0	0	0	0	0
70814510c10862e27078ca8b4c4b01a5	GATGAACGCTAGTAGTATGCTTAACACATGCAAGTCGAACGGAAACTTGTTTTCGTGGCGTACGGGTGAGTACATGCAGAATCTTTCCTTTCAGTTCAGCACAAAAATCTCCTTCGGGCGATAAAATACTGAATATATAAATAAAGGTTTATTCCGCTGAAAGATAGATCTGTTCAAGATTAGGTTGTTGGTAATTTAAAAGCTTACCAANNNNNNNNNNTAGTTGGTCTGAGAGGATGATCAACCACACTGGAACTGAAATAAGGTCCAGGCTAATACGTTGGCCAGCAGTGAGGAATATTGGACAATGAACGAAAGTTTGATCCAGCAATACTAACTGGGTGATGACGGCTTATTTAAGTTGTAAGATCCTTTAATTAAAGAAGATAATGACATTAT…		Bacillariophyta	Bacillariophyceae	Bacillariales				1	0	1	0	0	0	0	0	0	0	0	0	0	0	0	0	0	0	0	0	0	0	0	0	0	0	0	0	0	0	0	0	0	0	0	0	0	0	0	0
70c51107e93fa344c28a33d1f774d279	GATGAACGCTGGCGGTATGCCTAACACATGCAAGTCGTACGAGAGTTTTTTACTCAAGTGGCGGACGGGTGAGTAACACGTGAGAATTTGCCTTTAGGAGAGGGATAACAATTGGAAACGATTGCTAATACCTCATATGCTTGAGAGTGAAATAGATTTATCTGCCTAAAGAAAAGCTCGCGGCTGATTAGCTAGTTGGTAAGGTAATGGNNNNNNNNNNGTATCTGGTTTGAGAGGACGATCAGACACACTGGAACTGAGACACGGTCCAGACTCCTACGGGAGGCAGCAGTGGGGAATTTTCCGCAATGGGCGAAAGCCTGACGGAGCAATACCGCGTGAAGGAAGACGGCCTATGGGTTGTAAACTTCTTTTTTCAGGGAGGAATTAATGACGTGT…		Bacillariophyta	Coscinodiscophyceae	Coscinodiscales	Hemidiscaceae			1	1	0	0	0	1	0	1	0	0	0	0	0	0	0	0	0	0	0	0	0	0	0	0	0	0	0	0	0	0	0	0	0	0	0	0	0	0	0	0
710f59e8a8221ca908b26c70ae19b631	GATGAACGCTAGTAGTATGCTTAACACATGCAAGTCGAACGAAAATTTATTTTTCGTGGCGAACGGGTGAGTAGATGCAGAATTTTCCCTTCTAGTTTAGTACAAAAACTCTTTATTGAGTCCAAATGCTGAATATTTATAAAGGTTTGTTTACACATTCTGCTAGAAGATAAATCTGTTAAAGATTAGGTTGTTGGTAATTTAATAGCTNNNNNNNNNNTAGTTGGTCTTAGAGGATGATCAACCACACTGGAACTGAAATAAGGTCCAGGCTGACTTGTCGGCCAGCAGTGAGGAATATTGGACAATGAACGAAAGTTTGATCCAGCAATACTAACTGGGTGATGACGGCTTATTTAAGTTGTAAGATCCTTTAATTAGAGAAGATAATGACATTAT…		Bacillariophyta	Bacillariophyceae	Bacillariales				1	0	0	0	0	0	0	0	0	0	0	0	0	0	0	0	1	0	0	0	0	0	0	0	0	0	0	0	0	0	0	0	0	0	0	0	0	0	0	0
718d30dc7bd4ebf93435da39955ba7e0	GATGAACGCTGGCGGTATGCCTAACACATGCAAGTCGTACGAGAGTTTTTAACTCAAGTGGCGGACGGGTGAGTAACACGTGAGAATTTACCTTTAGGAGGGGGACAACAGCTGGAAACGGTTGCTAATACCCCATATGCTTCCGAGTGAAATGAATTTATTCGCCTAAAGAGAAGCTCGCGGCTGATTAGCTTGTTGGTAGGGTAAGAGNNNNNNNNNNTCAGTATCTGGTTTGAGAGGATGATCAGACACACTGGAACTGAGACACGGTCCAGACTCCTACGGGAGGCAGCAGTGGGGAATTTTCCGCAATGGGCGAAAGCCTGACGGAGCAATCTCGCGTGAGGGATGACGGCCTATGGGTTGTAAACCTCTTTCGCCTGTGAAGATAATGACGGT…		Bacillariophyta						1	0	0	0	0	0	0	0	0	0	0	0	0	0	0	0	0	0	0	0	0	0	0	0	0	0	0	0	0	0	0	0	0	0	0	0	0	0	0	0
7208e9ffcf41304b869c1a613eb9846b	GATGAACGCTGGCGGCGTGCTTAACACATGCAAGTCGAACGAACCTTCGGGTTAGTGGCGGACGGGTGAGTAACGCGTGAGAATCTGCCCTCAGGAGGGGGATAACGGCTGGAAACGGCCGCTAATACCCCATATGCCGAGAGGTGAAATGAATTTCGCCTGAGGATGAGCTCGCGTCTGATTAGCTTGTTGGTGGGGTAATGGCCTACCNNNNNNNNNNGTAGCTGGTCTGAGAGGATGATCAGCCACACTGGGACTGAGACACGGCCCAGACTCCTACGGGAGGCAGCAGTGGGGAATTTTCCGCAATGGGCGAAAGCCTGACGGAGCAACGCCGCGTGAGGGATGAAGGCCTCTGGGCTGTAAACCTCTTTTTTCAGGGAGGAATAAATGACGTGT…		Cyanobacteria		Synechococcales				1	0	1	1	1	0	0	0	0	0	0	0	0	0	0	0	1	0	0	0	0	0	0	0	0	0	0	0	0	0	0	0	0	0	0	0	0	0	0	0
736552aeea478db98a82b3c7acd79e0c	ATGGAACGCTGGCGGTGCGTCTAACACATGCAAGTCGACTGGGCAATGCTCAGGGCGTCCGGGTGAGTAATAGACAGGAAGACTACCCAAAGGAAAAACCAAGGGAGAGAGTCCCCGAATGTTTGGAAAGGAAGTATCCGCCTTTGGAGGGTCCTGTTTCGGATTAGGTCGTAGGTGGTTTGTGCCCATCCTAGCCGATGATCCGTCGCTNNNNNNNNNNGATCCGTCGCTGGTATGAGAGTATGATCAGCCACACTGGAACTGAAAAGGGTTCAGACCTGAAATCAGGGCAGCAGTGAAGAATCTTGCACACTGGGGGAAACCCTGATGCAGCGACACCGCGTGAAGGAGGTTGACAGCGCACTGTTGTAAACTTCAAGACTTTCTCCTATGATGAAG…	Viridiplantae	Chlorophyta						1	0	0	0	0	0	0	0	0	0	0	0	0	0	0	0	0	0	0	0	0	0	0	0	0	0	0	0	0	0	0	0	0	0	0	0	0	0	0	0
740ad1ad77b088b74c1d42da8c2b914b	GATGAACGCTGGCGGTATGCTTTATACATGCAAGTCGTACGGGAATTTTTAATTCCAGTGGCGGACGGGTGAGTAACACGTAAGAATTTACCTTTAGGAGGGGGACAACAATTGGAAACGATTGCTAATACCCCATATGCTTTCGAGTGAAATGGATTTCCGCCTAAAGAGAAGCTTGCGGCTGATTAGCTTGTTGGTAAGGTAAAGGCTNNNNNNNNNNTATCTGGTTTGAGAGGACGATCAGACACACTGGAACTGAGACACGGTCCAGACTCCTACGGGAGGCAGCAGTAGGGAATTTTCCGCAATGGGCGAAAGCCTGACGGAGCAATACCGCGTGAGGGATGACTGCCTATGGGTTGTAAACCTCTTTTTTCAGGGAGGAAGATTCTGACGTGT…		Bacillariophyta	Fragilariophyceae	Fragilariales				1	0	0	0	0	0	0	0	0	0	0	0	0	0	0	0	0	0	0	0	0	0	0	0	0	0	0	0	0	0	0	0	0	0	0	0	0	0	0	0
74fcdebfeccbb07893e07697ff4f016a	GATGAACGCTGGCGGTATGCTTTACACATGCAAGTCGTACGAGAGTTTTTAACTCAAGTGGCGGACGGGTGAGTAACACGTAAGAATTTACCTTTAGGAGGGGGACAACAGTTAGAAATGGCTGCTAATACCCCATATGCTTTCGAGTGAAATGGAATTTTCTGCCTGAAGAGAAGCTTGCGGCTGATTAGCTTGTTGGTAAGGTAATGGNNNNNNNNNNGTATCTGGTTTGAGAGGACGATCAGACACACTGGAACTGAGACACGGTCCAGACTCCTACGGGAGGCAGCAGTGGGGAATTTTCCGCAATGGGCGAAAGCCTGACGGAGCAATACCGCGTGAGGGATGACGGCCTATGGGTTGTAAACCTCTTTTTTCAGGGAGGAATAAATGACGTGT…		Bacillariophyta	Bacillariophyceae					1	1	1	0	1	0	0	0	0	0	0	0	0	0	0	1	0	0	1	0	0	0	0	0	0	0	0	0	0	0	0	0	0	0	0	0	0	0	0	0
7545d901f8e2b83b8e695ac688e5a7fc	GATGAACGCTGGCGAGATGCCTTACACATGCAAGTCGTACGAGAGTTTTTAACTCAAGTGGCGGACGGGTGAGTAACACGTAAGAATTTGCCTTTAGGAGGGGGACAACAACTGGAAACGGTTGCTAATACCCCATATGCTTTCGAGTGAAATGGATTTTCCGCCTAGAGAGAAGCTTGCGGCTGATTAGCTTGTTGGTGAGGTAATGGCNNNNNNNNNNGTATCTGGTTTGAGAGGACGATCAGACACACTGGAACTGAGACACGGTCCAGACTCCTACGGGAGGCAGCAGTGGGGAATTTTCCGCAATGGGCGAAAGCCTGACGGAGCAATCTCGCGTGAGGGATGACGGCCTATGGGTTGTAAACCTCTTTTTTCAGGGAGGAATCAATGACGTGT…		Bacillariophyta	Bacillariophyceae					1	1	1	1	1	1	0	0	0	0	0	0	0	0	0	0	0	0	1	0	0	0	0	0	0	0	0	0	0	0	0	0	0	0	0	0	0	0	0	0
75779b9081f6d410a8a06e3c7ceefb0d	GATGAACGCTGGCGAGATGCTTTACACATGCAAGTCGTACGAGAGTTTTAAACTCAAGTGGCGGACGGGTGAGTAACACGTAAGAATTTACCTTTAGGAGGGGGACAACAATCAGAAGGCTGCTAATACCCCATATGCTTTCGAGTGAAATGGATTTTTCCGCCTAGAGAGAAGCTTGCGGCTGATTAGCTTGTTGGTGAGGTAATGGCTNNNNNNNNNNGTATCTGGTTTGAGAGGACGATCAGACACACTGGAACTGAGACACGGTCCAGACTCCTACGGGAGGCAGCAGTGGGGAATTTTCCGCAATGGGCGAAAGCCTGACGGAGCAATCTCGCGTGAGGGATGACTGCCTATGGGTTGTAAACCTCTTTTTTCAGGGAGGAATTAATGACGTGT…		Bacillariophyta	Bacillariophyceae	Bacillariales				1	0	1	0	0	0	0	0	0	0	0	0	0	0	0	0	0	0	0	0	0	0	0	0	0	0	1	0	0	0	0	0	0	0	0	0	0	0	0	0
75bff8699f6a16e912bae3d51868e3b0	GATGAACGCTGGCGGTATGCCTTATACATGCAAGTCGTACGAGAGTTTATAACTCAAGTGGCGGACGGGTGAGTAACACGTAAGAATTTGCCTTTAGGAGGGGGATAACAACGGTAAACTGTTGCTAATACCCCATATGCTTTCGAGTGAAATGGGTTACCGCCTAAAGAGAAGCTTGCGGCTGATTAGCTTGTTGGTGAGGTAATGGCTNNNNNNNNNNGTATCTGGTTTGAGAGGACGATCAGACACACTGGAACTGAGACACGGTCCAGACTCCTGCGGGAGGCAGCAGTAGGGAATTTTCCGCAATGGGCGAAAGCCTGACGGAGCAATACCGCGTGAGGGATGAATGCCTATGGGTTGTAAACCTCTTTTTTCAGGGAGGAATAAATGACGTGT…		Bacillariophyta	Fragilariophyceae	Fragilariales				1	1	1	0	0	1	0	0	0	0	0	0	0	0	0	0	0	0	0	1	0	1	0	0	0	0	0	0	0	0	0	0	0	0	0	0	0	0	0	0
772d5a509e05b8f268b60ba3e5e2a8ea	GATGAACGCTGGCGAGATGCTTTACACATGCAAGTCGTACGAAAGTTTTTTAACTTTAGTGGCGGACGGGTGAGTAACACGTAAGAATTTACCTCTGGGAGGGGGATAACAGACAGAAATGGCTGCTAATACCCCATAATGCTTTTAAGTGAAATGGATTTTTCCGCCTAGAGAGAAGCTTGCGGCTGATTAGCTTGTTGGTGAGGTAATNNNNNNNNNNCAGTATCTGGTTTGAGAGGATGATCAGACACACTGGAACTGAGACACGGTCCAGACTCCTACGGGAGGCAGCAGTGGGGAATTTTCCGCAATGGGCGAAAGCCTGACGGAGCAATCTCGCGTGAGGGATGACTGCCTATGGGTTGTAAACCTCTTTTTTCAGGGAGGATATAGACGTGT…		Bacillariophyta	Bacillariophyceae	Bacillariales				1	1	1	0	1	1	1	1	0	0	0	0	1	1	1	1	1	1	1	0	0	0	1	0	1	1	1	0	1	1	0	0	0	1	1	1	0	0	0	0
7751cda1bc09b274685434c61f03f031	AATGAGTGCTAGCGATAAGCCTAACACATGCAAGTAGAACGTGCTTTTACAGCAAGTTGCGAACGGGTCAGTAACACGTGGGAACCTACCCTTTTGGTTCATAGAAATTATGAAATAATAAAGGCTAAGCCCCTGAAAGGATGGGCTCGCGGAATATTAGGTTGTTGGTGTGGTAAAAGCGCACCAAGCCAATGATGTTTACCCGGTCTTNNNNNNNNNNACCCGGTCTTAGCGGACGAGGCGGGGACACTGGAACTGAGACACGGTCCAGTCTTAATTGAAAGGCAGCAGTGAGGAATCTTAGACAATGAGCGAAAGCTTGATCTAGCTATATCGCGTGAATGAAAGAAGGTCGTTGTAGATCGTAAAGTTCTTCAGTAAAACGTAGATTATGACAAG…	Viridiplantae	Chlorophyta	Chloropicophyceae	Chloropicales	Chloropicaceae			1	0	1	0	0	0	0	0	0	0	0	0	0	0	0	0	1	0	0	0	0	0	0	0	0	0	0	0	0	0	0	0	0	0	0	0	0	0	0	0
775a3739548236a99d8f4c6c3d0ac25a	GATGAACGCTGGCGAGATGCCTTATACATGCAAGTCGTACGAGATTAAACTCAAGTGGCGGACGGGTGAGTAACACGTAAGAATTTGCCTTTAGGAGGGGGATAACAATTGGAAACGGTTGCTAATACCCCATATGCTTTCGAGTGAAATGGATTTTTCCGCCTAAAGAGAAGCTTGCGGCTGATTAGCTTGTTGGTGGGGTAATGGCTCNNNNNNNNNNGTATCTGGTTTGAGAGGACGATCAGACACACTGGAACTGAGACACGGTCCAGACTCCTACGGGAGGCAGCAGTAGGGAATTTTCCGCAATGGGCGAAAGCCTGACGGAGCAATCTCGCGTGAGGGATGACGGCCTATGGGTTGTAAACCTCTTTTTTCAGGGAGGAATAAATGACGTGT…		Bacillariophyta	Bacillariophyceae	Bacillariales	Bacillariaceae			1	1	1	1	1	0	0	0	0	0	0	0	0	1	0	1	1	0	0	0	0	1	0	1	0	0	0	0	0	0	0	0	0	0	0	0	0	0	0	0
79044079ebb5c1e5476ea225728ce701	GATGAACGCTGGCGGTATGCCTAACACATGCAAGTCGTACGAGAGTTTTTAACTCAAGTGGCGGACGGGTGAGTAACACGTGAGAATTTACCTTTAGGAGGGGGACAACAGCTGGAAACGGTTGCTAATACCCCATATGCTTCCGAGTGAAATGAATTTATTCGCCTAAAGAGAAGCTCGCGGCTGATTAGCTTGTTGGTAGGGTAAGAGNNNNNNNNNNTCAGTATCTGGTTTGAGAGGACGATCAGACACACTGGAACTGAGACACGGTCCAGACTCCTACGGGAGGCAGCAGTGGGGAATTTTCCGCAATGGGCGAAAGCCTGACGGAGCAATCTCGCGTGAGGGATGACGGCCTATGGGTTGTAAACCTCTTTCAGATGCGAAGATAATGACGGT…		Bacillariophyta						1	0	0	0	0	0	0	0	0	0	0	0	0	0	0	0	0	0	0	0	0	0	0	0	0	0	0	0	0	0	0	0	0	0	0	0	0	0	0	0
79d7b487059b9c42b4859fd573972505	GATGAACGCTAGTAGTATGCTTAACACATGCAAGTTGAACGAAAAGTTTATTTTTCGTAGCGAACGGGTGAGTATACGCAGAATTTTACCTTTTAGTTTAGCATAACGATTTATTTTAATAAATGAAATTCTAAATACCCAAAGGTTACTAAAGTTTCCGCTAAAAGATAAATCTGCTTAAGATTAGGTTGTTGGTGATTTAAAAGCTCANNNNNNNNNNGTTGGTCTGAGAGGATGATTAACCACACTGGAACTGAAATAAGGTCCAGGCTGACATGTCGGCCAGCAGTGAGGAATATTGGACAATGAACGAAAGTTTGATCCAGCAATACTACCTGGGTGATGACGGCTTATTTAAGTTGTAATACCCTTTCATTAAAGAAGATAGTGACATTATTT…		Bacillariophyta						1	0	1	0	0	0	0	0	0	0	0	0	0	0	0	0	0	0	0	0	0	0	0	0	0	0	0	0	0	0	0	0	0	0	0	0	0	0	0	0
7a10898262cbc2ace0e44c174354cea8	GATGAACGCTGGCGGTATGCCTTACACATGCAAGTCGTACGAGAGTTTTTAACTCAAGTGGCGGACGGGTGAGTAACACGTAAGAATTTACCTTTAGGAGGGGGACAACAACGGGAAACTGTTGCTAATACCCCATATGCTTTCGAGTGAAATGGATTTATCCGCCTATAGAGAAGCTTGCGGCTGATTAGCTTGTTGGTGAGGTAATGGNNNNNNNNNNGTATCTGGTTTGAGAGGACGATCAGACACACTGGAACTGAGACACGGTCCAGACTCCTACGGGAGGCAGCAGTGGGGAATTTTCCGCAATGGGCGAAAGCCTGACGGAGCAATACCGCGTGAGGGATGACGGCCTATGGGTTGTAAACCTCTTTTTTCAGGGAGGAATCAATGACGTGT…		Bacillariophyta	Bacillariophyceae					1	1	1	0	1	0	0	0	0	0	0	0	1	1	1	1	1	1	1	0	0	0	0	0	0	0	0	0	0	0	0	0	0	0	0	0	0	0	0	0
7a268f44f34204a6b7502e823b78987d	GATGAACGCTGGCGGTATGCTTTACACATGCAAGTCGTACGAGAGTTTTTAACTCAAGTGGCGGACGGGTGAGTAACACGTAAGAATTTACCTTTAGGAGGGGGACAACAACGGGAAACTGCTGCTAATACCCCATATGCTTTCGAGTAAAATGGATTTTCCGCCTAGAGAGAAGCTTGCGGCTGATTAGCTTGTTGGTGAGGTAATGGCNNNNNNNNNNGTATCTGGTTTGAGAGGACGATCAGACACACTGGAACTGAGACACGGTCCAGACTCCTACGGGAGGCAGCAGTGGGGAATTTTCCGCAATGGGCGAAAGCCTGACGGAGCAATACCGCGTGAGGGATGACTGCCTATGGGTTGTAAACCTCTTTTTTCAGGGAGGAATAAATGACGTGT…		Bacillariophyta	Bacillariophyceae					1	1	1	0	0	1	0	1	0	0	0	0	1	0	1	0	1	1	1	0	0	0	0	0	0	0	0	0	0	0	0	0	0	0	0	0	0	0	0	0
7a50125eb1fba2f7d478fa0ae2629f56	GATGAACGCTGGCGGTATGCTTTACACATGCAAGTCGAACGGAGGTTTTACCTTAGTGGCGGACGGGTGAGTAATACGTAAGAATCTACCTTTAGGAAGAGAATAACAGTTGGAAACGATTGCTAATACTCTATATGCTGAAAAGTAAAATGATTTATCGCCTAAAGATGAGCTTGCGTCTGATTAGCTTGTTGGTAAGGTAATGGCTTANNNNNNNNNNAGTAACTGGTTTGAGAGAATGATCAGTCACACTGGAACTGAGACACGGTCCAGACTTCTACGGAAGGCAGCAGTGGGGAATTTTCCGCAATGGGCGAAAGCCTGACGGAGCAATACCGCGTGAGGGAAGAATGCCCGTGGGTTGTAAACCTCTTTTATTAGAGAAGAATCAATGACTGT…		Rhodophyta						1	0	0	0	0	0	0	0	0	0	0	0	0	0	0	0	0	0	0	0	0	0	0	0	0	0	0	0	0	0	0	0	0	0	0	0	0	0	0	0
7a86027782d003b51531f2391415d5fa	GATGAACGCTGGCGAGATGCCTTATACATGCAAGTCGTACGAGAGTTTTTAACTCAAGTGGCGGACGGGTGAGTAACACGTAAGAATTTACCTTTAGGAGGGGGACAACAACTGGAAACGGTTGCTAATACCCCATATGCTTTTGAGTGAAATGGATTTTTCCGCCTAGAGAGAAGCTTGCGGCTGATTAGCTTGTTGGTGAGGTAATGGNNNNNNNNNNGTATCTGGTTTGAGAGGACGATCAGACACACTGGAACTGAGACACGGTCCAGACTCCTACGGGAGGCAGCAGTAGGGAATTTTCCGCAATGGGCGAAAGCCTGACGGAGCAATCTCGCGTGAGGGATGACGGCCTATGGGTTGTAAACCTCTTTTTTCAGGGAGGAATAACTGACGTGT…		Bacillariophyta	Bacillariophyceae					1	0	1	0	1	0	0	0	0	0	0	0	1	0	0	0	0	0	0	0	0	0	0	0	0	0	0	0	0	0	0	0	0	0	0	0	0	0	0	0
7d4141972361ae9d7878501537f8275b	GATGAACGCTGGCGGTATGCCTAACACATGCAAGTCGAACGGGCTCTTCGGAGCTAGTGGCGGACGGGTGAGTAACGCGTGAGAATCTGCCTCTTGGTTGGGGACAACAGTTGGAAACGACTGCTAATACCCGATGTGCCGTAAGGTGAAAGATTTATTGCCAGGAGAGGAGCTCGCGTCTGATTAGCTAGTTGGTGGGGTAAAAGCCTANNNNNNNNNNAGTAGCTGGTCTGAGAGGATGAGCAGCCACACTGGGACTGAGACACGGCCCAGACTCCTACGGGAGGCAGCAGTGGGGAATTTTCCGCAATGGGCGAAAGCCTGACGGAGCAATACCGCGTGAGGGAGGAAGGCTCTTGGGTTGTAAACCTCTTTTCTCAGGGAAGAAGATCTGACGGT…		Cyanobacteria		Chroococcales	Aphanothecaceae			1	1	0	0	0	1	0	0	0	0	0	0	0	0	1	0	0	0	0	0	0	0	0	0	0	0	0	0	0	0	0	0	0	1	0	0	0	0	0	0
7d7ae4726b8bd0756bb9f3aa275d4244	GATGAACGCTGGCGAGATGCTTTACACATGCAAGTCGTACGAAAGTTTTTTAAACTTTAGTGGCGGACGGGTGAGTAACACGTAAGAATTTACCTCTAGGAGGGGGATAACAGACAGAAATGGCTGCTAATACCCCATAATGCTTTTTAAGTGAAACGGGTTTTACCGCCTAGAGAGAAGCTTGCGGCTGATTAGCTTGTTGGTAAGGTANNNNNNNNNNCAGTATCTGGTTTGAGAGGATGATCAGACACACTGGAACTGAGACACGGTCCAGACTCCTACGGGAGGCAGCAGTGGGGAATTTTCCGCAATGGGCGAAAGCCTGACGGAGCAATCTCGCGTGAGGGATGACTGCCTATGGGTTGTAAACCTCTTTTTTCAGGGAGGATATAGACGTGT…		Bacillariophyta	Bacillariophyceae	Bacillariales				1	1	1	0	0	1	1	0	0	0	0	0	0	0	0	0	0	0	1	0	0	0	0	0	0	0	1	0	0	1	0	0	0	0	0	0	0	0	0	0
7e8bd2e512d277869626f73723c07ae1	GATGAACGCTGGCGGTATGCCTTACACATGCAAGTCGTACGAGAGTTTTTAACTCAAGTGGCGGACGGGTGAGTAACACGTAAGAATTTGCCTTTAGGAGGGGGACAACAGTTGGAAACGACTGCTAATACCCCATATGCTTTCGAGTGAAATGGATTTATCCGCCTAGAGAGAAGCTTGCGGCTGATTAGCTTGTTGGTGAGGTAATGGNNNNNNNNNNGTATCTGGTTTGAGAGGACGATCAGACACACTGGAACTGAGACACGGTCCAGACTCCTACGGGAGGCAGCAGTGGGGAATTTTCCGCAATGGGCGAAAGCCTGACGGAGCAATACCGCGTGAGGGATGACGGCCTATGGGTTGTAAACCTCTTTTTTCAGGGAGGAATCAATGACGTGT…		Bacillariophyta	Bacillariophyceae					1	1	1	1	0	0	0	0	0	0	0	0	1	1	0	1	0	1	1	0	0	0	0	0	0	0	0	0	0	0	0	0	0	0	0	0	0	0	0	0
8061e9eac4da316692f229bbeaec5b73	GATGAACGCTGGCGGTCTGCTTAACACATGCAAGTCGAACGAAATCCTTCGGGATTTAGTGGCGGACGGGTGAGTAACACGTGAGAATCTGCCTTCTGGTTGGGGACAACAGTGGGAAACCGCTGCTAATACCCAATGTGCCTAATTGGTGAAAGATTTATCGCCAGAAGATGAGCTCGCGTCCGATTAGTTAGTTGGTGGAGTAAAAGCNNNNNNNNNNGGTAGCTGGTCTGAGAGGATGAGCAGCCACACTGGGACTGAGACACGGCCCAGACTCCTACGGGAGGCAGCAGTGGGGAATTTTCCGCAATGGGCGAAAGCCTGACGGAGCAAGACCGCGTGGGGGAGGAAGGCTCTTGGGTTGTAAACCCCTTTTATCAGGGAAGAATAAATGACGGT…		Cyanobacteria						1	0	0	0	0	0	0	0	0	0	0	0	0	0	0	0	0	0	0	0	0	0	0	0	0	0	0	0	0	0	0	0	0	0	0	0	0	0	0	0
8066496a8edcbac432cd0fd5d2978cc5	GATGAACGCTGGCGGTATGCTTTACACATGCAAGTCGTACGAGAGTTTTTAACTCAAGTGGCGGACGGGTGAGTAACACGTAAGAATTTACCTTTAGGAGGGGGACAACAACTGGAAACGGTTGCTAATACCCCATATGCTTTCGAGTGAAATGGATTTTTCCGCCTAGAGAGAAGCTTGCGGCTGATTAGCTTGTTGGTGAGGTAATAGNNNNNNNNNNGTATCTGGTTTGAGAGGACGATCAGACACACTGGAACTGAGACACGGTCCAGACTCCTACGGGAGGCAGCAGTGGGGAATTTTCCGCAATGGGCGAAAGCCTGACGGAGCAATACCGCGTGAGGGATGACGGCCTATGGGTTGTAAACCTCTTTTTTCAGGGAGGAATCAATGACGTGT…		Bacillariophyta	Bacillariophyceae					1	0	0	0	1	0	0	0	0	0	0	0	0	0	1	0	0	0	1	0	0	0	0	0	0	0	0	0	0	0	0	0	0	0	0	0	0	0	0	0
81a50242d2b6ea8accdb43a5b53d3181	GATGAACGCTAGTAGTATGCTTAACACATGCAAGTTGAACGGAAAATTTATTTTTTCGTAGCGAACGGGTGAGTATACGCAGAATTTTACCTTTTAGTTTAGCATAACTATTTATTTAAATAAAATTCTAAATATTCAAAAGGTTACTTTTTAAAGTTTCCGCTAAAAGATAAATCTGCTTAAGATTAGGTTGTTGGTAATTTAAAAGCTNNNNNNNNNNGTTGGTCTGAGAGGATGATCAACCACACTGGAACTGAAATAAGGTCCAGGCTGACACGTCGGCCAGCAGTGAGGAATATTGGACAATGAACTAACGTTTGATCCAGCAATACTACCTGGGTGATGACGGCTTATTTAAGTTGTAAAACCCTTTCATTAAAGAAGATAATGACATTATTT…		Bacillariophyta						1	0	0	0	0	0	0	0	0	0	0	0	0	0	0	0	0	0	0	0	0	0	0	0	0	0	0	0	0	0	0	0	0	0	0	0	0	0	0	0
826c8f11d11bb6a86bdb77ebbd0f0b3e	GATGAACGCTGGCGGTATGCTTAACACATGCAAGTCGTACGAGAGTTTTTAACTCAAGTGGCGGACGGGTGAGTAACACGTGAGAATCTGCCTTTAGGAGGGGGATAACAACTGGAAACGGTTGCTAATACCCCATATGCTTTCGAGTGAAATAGATTTATCTGCCTAGAGAGGAGCTCGCGGCTGATTAGCTTGTTGGTAGGGTAATGGNNNNNNNNNNTATCTGGTTTGAGAGGACGATCAGACACACTGGAACTGAGACACGGTCCAGACTCCTACGGGAGGCAGCAGTGGGGAATTTTCCGCAATGGGCGAAAGCCTGACGGAGCAATACCGCGTGAGGGAAGACGGCCTATGGGTTGTAAACCTCTTTTCTCAGGGAGGAACTCAATGACGTGT…		Bacillariophyta	Mediophyceae	Triceratiales				1	0	0	0	0	0	0	0	0	0	0	0	1	0	0	0	0	0	0	0	0	0	0	1	0	0	0	0	0	0	0	0	0	0	0	0	0	0	0	0
827c546ab5599427638635ef6ffddb9c	GATGAACGCTAGTAGTATGCTTAACACATGCAAGTCGAACGGAATTTTTTTCGTGGCGAACGGGTGAGTATTCGTAGAATTTTTCCTTTCAGTTCAGAACAAAAATTTACTTGATTAGATTAAAATACTGAATATTTTAAAGGGTTAAATCCGCTGAAAGATAAATCTGCATAAGATTAGGTTGTTGGTAAATTAAAAGCTTACCAAGCCNNNNNNNNNNAGTTGGTCTTAGAGGATGATCAACCACACTGGAACTGAAATAAGGTCCAGGCTGACACGTCGGCCAGCAGTGGGGAATATTGGACAATGAACGAAAGTTTGATCCAGCAATACTAACTGGGTGATGACGGCTTATTCTAGTTGTAAGATCCTTTAATTAAAGAAGATAATGACATTATT…		Bacillariophyta	Bacillariophyceae	Bacillariales				1	1	0	0	0	0	1	1	0	0	0	0	1	0	0	0	0	0	1	0	0	0	0	0	0	0	0	0	0	0	0	0	0	0	0	0	0	0	0	0
8347c55f612a9ebc1af43bb154d6c1d4	GATGAACGCTGGCGGTATGCCTAACACATGCAAGTCGTACGAGAGTTTTTAACTCAAGTGGCGGACGGGTGAGTAACACGTGAGAATTTACCTTTAGGAGGGGGACAACAGCTGGAAACGGTTGCTAATACCCCATATGCTTCCGAGTGAAATGAATTTATTCGCCTAAAGAGAAGCTCGCGGCTGATTAGCTTGTTGGTAGGGTAAGAGNNNNNNNNNNGTATCTGGTTTGAGAGGACGATCAGACACACTGGAACTGAGACACGGTCCAGACTCCTACGGGAGGCAGCAGTGGGGAATTTTCCGCAATGGGCGAAAGCCTGACGGAGCAATACCGCGTGAGGGAAGACGGCCTATGGGTTGTAAACCTCTTTTTTCAGGGAGGAATAACTGACGTGT…		Bacillariophyta	Coscinodiscophyceae	Chaetocerotales				1	1	1	1	1	1	0	1	0	0	0	0	1	1	0	0	1	1	0	0	0	0	0	1	0	0	0	0	0	0	0	0	0	0	0	0	0	0	0	0
847227c77a6f988524c7734716a4224c	GATGAACGCTGGCGGTATGCTTTACACATGCAAGTCGTACGAGAGTTTTGAACTCAAGTGGCGGACGGGTGAGTAACACGTAAGAATTTGCCTTTAGGAGGGGGACAACAACTGGAAACGGTTGCTAATACCCCATATGCTTTCGAGTGAAACGGGTTTTCCGCCTAAAGAGAAGCTTGCGGCTGATTAGCTTGTTGGTAAGGTAATGGCNNNNNNNNNNGTATCTGGTTTGAGAGGACGATCAGACACACTGGAACTGAGACACGGTCCAGACTCCTACGGGAGGCAGCAGTGGGGAATTTTCCGCAATGGGCGAAAGCCTGACGGAGCAATACCGCGTGAGGGATGACTGCCTATGGGTTGTAAACCTCTTTTTTCAGGGAGGAATCAATGACGTGT…		Bacillariophyta						1	0	1	0	0	0	0	1	0	0	0	0	1	0	0	0	1	1	1	0	0	0	0	1	0	0	0	0	0	0	0	0	1	0	1	0	0	0	0	0
858961c9f15eff23f146f09e07dd4735	GATGAACGCTGGCGGTATGCTTAACACATGCAAGTCGAACGAAAGTTTTTAACTTTAGTGGCGAACGGGTGCGTAATACATGAGAATCTACCTTCAGGAGAGGAATAACTGTTGGAAGCGACTGCTAACTCCTCATATGCCGAGAGGTGAAATAGTTTCAACTGCCTAGAGATGAGCTCATGCCTGATTAGCTAGTTGGTGAGGTAATAGNNNNNNNNNNAGTAGCTGATTTGAGAGAATGATCAGCCACACTGGGACTGAGACACGGCCCAGACTCCTTCGGGAGGCAGCAGTGAGGAATTTTCCGCAATGGGCGAAAGCCTGACGGAGCAATACCGCGTGAAGGATGAAGGATTTTGGTCTGTAAACTTCTTTTCTCAAGGAAGAAGATCTGACGGT…		Haptista	Haptophyta	Isochrysidales				1	0	0	0	0	0	0	0	0	0	0	0	0	0	0	0	0	0	0	0	0	0	0	0	0	0	0	0	0	0	0	0	0	0	0	0	0	0	0	0
86694db1c24e29a3dfca799f511fec1b	GATGAACGCTGGCGGTATGCTTAACACATGCAAGTCGAACGAGAGTTTTTAACTCTAGTGGCGAACGGGTGCGTAACACGTGAGAATCTGCCCTTAGGAGGGGAATAACTGTTGGAAACGACAGCTAAATCCCCATATGCCGAGAGGTGAAATAGTTCACACTGCCTAAGGATGAGCTCGCGCCTGATTAGCTTGTTGGTAAGGTAATGGNNNNNNNNNNAGTAGCTGGTTTGAGAGAATGATCAGCCACACTGGGACTGAGACACGGCCCAGACTCCTCCGGGAGGCAGCAGTGAGGAATTTTCCGCAATGGGCGAAAGCCTGACGGAGCAATACCGCGTGAGGGATGAAGGATTTTGGTCTGTAAACCTCTTTTCTCAAGAAAGAAGTTCTGACGGT…		Haptista	Haptophyta	Isochrysidales				1	0	0	0	0	1	0	0	0	0	0	0	0	0	0	1	0	0	1	0	0	0	0	0	0	0	0	0	0	0	0	0	0	0	0	0	0	0	0	0
867c171aa2b04557cdcacc83f27f0d99	GATGAACGCTGGCGGTATGCTTTACACATGCAAGTCGTACGAGAGTTTTTAACTCAAGTGGCGGACGGGTGAGTAACACGTAAGAATTTGCCTTTAGGAGGGGGACAACAACTGGAAACGGTTGCTAATACCCCATATGCTTTCGAGTGAAATGAATTTATTTGCCTGAAGAGAAGCTTGCGGCTGATTAGCTTGTTGGTGGGGTAATGGNNNNNNNNNNTATCTGGTTTGAGAGGATGATCAGACACACTGGAACTGAGACACGGTCCAGACTCCTACGGGAGGCAGCAGTGGGGAATTTTCCGCAATGGGCGAAAGCCTGACGGAGCAATACCGCGTGAGGGATGACTGCCTATGGGTTGTAAACCTCTTTTTTCAGGGAGGAACAAAATGACGTGT…		Bacillariophyta	Bacillariophyceae	Naviculales	Naviculaceae			1	0	1	0	1	0	0	0	0	0	0	0	0	0	0	0	0	1	0	0	0	0	0	0	0	0	0	0	0	0	0	0	0	0	0	0	0	0	0	0
86c07d3b637c90bfc96a42ad16ccc35d	GATGAACGCTGGCGAGATGCTTTACACATGCAAGTCGTACGAAAGTTTTTTAACTTTAGTGGCGGACGGGTGAGTAACACGTAAGAATTTACCTCTGGGAGGGGGACAACAGACAGAAATGGCTGCTAATACCCCATAATGCTTTTAAAGTGAAATGGATTTTTTCGCCTGGAGAGAAGCTTGCGGCTGATTAGCTTGTTGGTGAGGTAANNNNNNNNNNCAGTATCTGGTTTGAGAGGATGATCAGACACACTGGAACTGAGACACGGTCCAGACTCCTACGGGAGGCAGCAGTGGGGAATTTTCCGCAATGGGCGAAAGCCTGACGGAGCAATCTCGCGTGAGGGATGACTGCCTATGGGTTGTAAACCTCTTTTTTCAGGGAGGATATAGACGTGT…		Bacillariophyta	Bacillariophyceae	Bacillariales				1	1	1	0	1	1	0	0	0	0	0	0	1	0	1	1	0	1	1	0	0	0	0	0	0	0	0	0	0	0	0	0	0	0	1	0	0	0	0	0
86f0b8064dcd14e3dee988173625ab5a	GATGAACGCTGGCGGTATGCTTAACACATGCAAGTCGAACGAAGTCTTCGGACTTAGTGGCGGACGGGTGAGTAACGCGTAAGGACCTGCCCTTAAGAGGGGGACAACAGTTGGAAACGACTGCTAATACCCCATAAGCCTAGCGGTGAAAGATTTATCGCTTAGGGATGGCCTTGCGTCAGATTAGCTAGTTGGTGGGGTAACGGCCTANNNNNNNNNNTGTAGCTGTTCTGAGAGGAAGAGCAGCCACACTGGGACTGAGACACGGCCCAGACTCCTACGGGAGGCAGCAGTGGGGAATTTTCCGCAATGGGCGAAAGCCTGACGGAGCAATACCGCGTGAACGAAGAAGGCTTTAGGGTCGTAAAGTTCTTTTATCAGGGAAGAAGAAGTGACGGT…		Cyanobacteria						1	1	0	0	0	1	1	1	0	0	0	0	0	0	1	1	1	0	1	0	0	1	0	0	0	0	1	0	0	0	0	0	1	1	0	0	0	0	0	0
888e5452cf6caa0cf12aab7abda7d07f	GATGAACGCTGGCGGTATGCCTTATACATGCAAGTTGTACGAGAGTTTTTAACTCAAGTGGCGAACGGGTGAGTAACACGTAAGAATTTACCTTTAGGAGGGGGACAACAACTGGAAACGGTTGCTAATACCCCATATGCTTAAGAGTGAAATGGATTTTCCGCCTAAAGAGAAGCTTGCGGCTGATTAGCTTGTTGGTAAGGTAATGGCNNNNNNNNNNGTATCTGGTTTGAGAGGACGATCAGACACACTGGAACTGAGACACGGTCCAGACTCCTACGGGAGGCAGCAGTAGGGAATTTTCCGCAATGGGCGAAAGCCTGACGGAGCAATACCGCGTGAGGGATGAATGCCTATGGGTTGTAAACCTCTTTTTTCAGGGAGGAATTTATGACGTGT…		Bacillariophyta						1	0	1	0	1	0	1	1	0	0	0	0	0	0	0	0	0	0	0	0	0	0	0	0	0	0	0	0	0	0	0	0	0	0	0	0	0	0	0	0
89f307f503759b651a76076f96010b29	GATGAACGCTGGCGGCGTGCTTAACACATGCAAGTCGAACGAACCTTCGGGTTAGTGGCGGACGGGTGAGTAACGCGTGAGAATCTGCCCTCAGGAGGGGGACAACAGCTGGAAACGGCTGCTAATACCCCATATGCCGCGAGGTGAAATGAATTTCGCCTGAGGATGAGCTCGCGTCTGATTAGCTTGTTGGTGTAGGTAATGGCTCACNNNNNNNNNNAGTAGCTGGTCTGAGAGGATGATCAGCCACACTGGGACTGAGACACGGCCCAGACTCCTACGGGAGGCAGCAGTGGGGAATTTTCCGCAATGGGCGAAAGCCTGACGGAGCAACGCCGCGTGAGGGATGAAGGCCTCTGGGCTGTAAACCTCTTTTATCAAGGAAGAAGATCTGACGGT…		Cyanobacteria		Synechococcales	Synechococcaceae			1	0	0	0	0	1	0	0	0	0	0	0	0	0	0	0	0	0	0	0	0	0	0	0	0	0	0	0	0	0	0	0	0	0	0	0	0	0	0	0
8bc0fde69d691c127d52255d4787b139	AACGAACGCTGGCGGCAGGCCTAACACATGCAAGTCGAACGAACCTTTTAGGTGAGTGGCGCACGGGTGCGTAACACGTGGGAATATACACTTCGGTAAGGAATAACGTAGAGAAATTTACGCTAATACCTTATAATGACTCCGGTCCAAAGATTTATCGCCGAAGGATTAGCCCGCGCTAGATTAGGTAGTTGGTGGGGTAAGAGCCTANNNNNNNNNNTATAGCTGGTCTTAGAGGATGATCAGCCACACTGGAACTGAGACACGGTCCAGACTCCTACGGGAGGCAGCAGTGGGGAATTTTCCGCAATGGGCGAAAGCCTGACGGAGCAACGCCGCGTGAGGGATGAAGGCCTCTGGGCTGTAAACCTCTTTTATCAAGGAAGAAGATCTGACGGT…		Cyanobacteria						1	0	0	0	0	0	0	0	0	0	0	0	0	0	0	0	0	0	0	0	0	0	0	0	0	0	0	0	0	0	0	0	0	0	0	0	0	0	0	0
8bce2040f3b97af33c8a1a085ec91027	GATGAACGCTGGCGGTATGCCTTACACATGCAAGTCGTACGAAGGTTTTTAACCTAAGTGGCGGACGGGTGAGTAACACGTGAGAACTTGCCTCTAGGAGGGGGATAACAATTGGAAACAGCTGCTAATACCCCATATGCTTCCGAGTGAAATGAATTTATTCGCCTAGAGAGAGGCTCGCGGCTGATTAGCTTGTTGGTAAGGTAAAGGNNNNNNNNNNGTATCTGGTTTGAGAGGACGATCAGACACACTGGAACTGAGACACGGTCCAGACTCCTACGGGAGGCAGCAGTGGGGAATTTTCCGCAATGGGCGAAAGCCTGACGGAGCAATACCGCGTGAGGGAAGACTGCCTATGGGTTGTAAACCTCTTTTTTCAGGGAGGAATAAATGACGTGT…		Bacillariophyta	Coscinodiscophyceae	Thalassiosirales				1	0	1	0	0	0	0	0	0	0	0	0	0	0	0	0	0	0	0	0	0	0	0	0	0	0	0	0	0	0	0	0	0	0	0	0	0	0	0	0
8c1d5a5e89f15945c6474ca8c1512cd2	GATGAACGCTGGCGAGATGCCTTATACATGCAAGTCGTACGAGATTAAATTCAAGTGGCGGACGGGTGAGTAACACGTAAGAATTTGCCTTTAGGAGGGGGATAACAATTGGAAATGATTGGTAATACCCCATATGCTTTTGAGTGAAATGGATTTTTCCGCCTAAAGAGAAGCTTGCGGCTGATTAGCTTGTTGGTGAGGTAATAGCTCNNNNNNNNNNGTATCTGGTTTGAGAGGACGATCAGACACACTGGAACTGAGACACGGTCCAGACTCCTACGGGAGGCAGCAGTAGGGAATTTTCCGCAATGGGCGAAAGCCTGACGGAGCAATCTCGCGTGAGGGATGACGGCCTATGGGTTGTAAACCTCTTTTTTCAGGGAGGAATAAATGACGTGT…		Bacillariophyta	Bacillariophyceae	Bacillariales	Bacillariaceae			1	0	0	0	0	0	0	0	0	0	0	0	0	0	0	0	0	0	1	0	0	0	0	0	0	0	0	0	0	0	0	0	0	0	0	0	0	0	0	0
8d6c80c84f2b6c5ccf0a9174ff6f751d	GATGAACGCTGGCGAGATGCTTTACACATGCAAGTCGTACGAGGGTTTTAAACTCAAGTGGCGGACGGGTGAGTAACACGTAAGAATTTACCTTTAGGAGGGGGACAACAGTTGGAAACGGCTGCTAATACCCCATATGCTTTCGAGTGAAATGGATTTTTCCGCCTAGAGAGAAGCTTGCGGCTGATTAGCTTGTTGGTGAGGTAATGGNNNNNNNNNNGTATCTGGTTTGAGAGGACGATCAGACACACTGGAACTGAGACACGGTCCAGACTCCTACGGGAGGCAGCAGTGGGGAATTTTCCGCAATGGGCGAAAGCCTGACGGAGCAATCTCGCGTGAGGGATGACTGCCTATGGGTTGTAAACCTCTTTTTTCAGGGAGGAATTAATGACGTGT…		Bacillariophyta	Bacillariophyceae	Bacillariales				1	0	0	0	0	0	0	0	0	0	0	0	1	0	1	0	0	0	0	0	0	0	0	0	0	0	0	0	0	0	0	0	0	1	1	0	0	0	0	0
8d84e53294fd4067cb396336a755cd86	GATGAACGCTGGCGGTATGCCTAACACATGCAAGTCGTACGAAAGTTTTTAACTTAAGTGGCGGACGGGTGAGTAACACGTAAGAATTTACCTTTAGGAGGGGGATAACAATTGGAAACGATTGCTAATACCCCATATGCTTTCGAGTGAAATGGATTTCCGCCTAAAGAGAAGCTTGCGGCTGATTAGCTTGTTGGTAAGGTAACGGCTNNNNNNNNNNTCAGTATCTGGTTTGAGAGGACGATCAGACACACTGGAACTGAGACACGGTCCAGACTCCTACGGGAGGCAGCAGTGGGGAATTTTCCGCAATGGGCGAAAGCCTGACGGAGCAATCTCGCGTGAGTGATGAAGGCCTTAGGGTCGTAAAGCTCTTTCGCCAGGGATGATAATGACAGT…		Bacillariophyta	Bacillariophyceae					1	0	0	0	0	0	0	0	0	0	0	0	0	0	0	0	0	0	0	0	0	0	0	0	0	0	0	0	0	0	0	0	0	0	0	0	0	0	0	0
8dbb7bcb942671797f9c215c62a6713d	GATGAACGCTAGTAGTATGCTTAACACATGCAAGTCGAACGGAAAGTTTTTCGTGGCGTACGGGTGAGGAAAAACAGAATGCTACCTTTTAGTTCAGAATAAAAATATCTTATTTAAATACTGAATATTAATAAAGATTTCACTCTAAAAAGTGAATTTCGCTGAAAGATGGGTCTGTGTAAGATTAGGTTGTTGGTAAATTTAACAGCTNNNNNNNNNNTTAGTTGGTCTTTGAGGATGATCAACCACACTGGAACTGAAACAAGGTCCAGGCTGAAATCTCGGCCAGCAGTGAGGAATATTGGACAATGAACGAAAGTTTGATCCAGCAATACTATCTGAATGAAGACGGCTAATTTTAGTTGTAAAGTTCTTTCGTTAACGATGATAATGACATTA…		Bacillariophyta						1	0	0	0	0	0	0	0	0	0	0	0	0	0	0	0	0	0	0	0	0	0	0	0	0	0	0	0	0	0	0	0	0	0	0	0	0	0	0	0
8f21aaf69b866d3edaa252322e434fe5	GATGAACGCTGGCGGTATGCTTTACACATGCAAGTCGTACGAGAGTTTTTAACTCAAGTGGCGGACGGGTGAGTAACACGTAAGAATTTGCCTTTAGGAGGGGGACAACAACTGGAAACGGTTGCTAATACCCCATATGCTTTCGAGTGAAATGAATTTATTCGCCTAAAGAGAAGCTTGCGGCTGATTAGCTTGTTGGTGAGGTAATGGNNNNNNNNNNTATCTGGTTTGAGAGGATGATCAGACACACTGGAACTGAGACACGGTCCAGACTCCTACGGGAGGCAGCAGTGGGGAATTTTCCGCAATGGGCGAAAGCCTGACGGAGCAATACCGCGTGAGGGATGACTGCCTATGGGTTGTAAACCTCTTTTTTCAGGGAGGAACAAAATGACGTGT…		Bacillariophyta	Bacillariophyceae	Naviculales	Naviculaceae			1	1	1	0	1	1	0	1	0	0	0	0	0	0	0	1	0	0	1	0	0	0	0	0	0	0	0	0	0	0	0	0	0	0	0	0	0	0	0	0
8f2bf3beab650d8bbd92aeb4eb69ba68	GATGAACGCTAGTAGTATGCTTAACACATGCAAGTCGAACGAAAATTTTTTCGTGGCGAACGGGTGAGTAAATACAGAATTTTCCCTTTTAGTTCAGCACAAAGATTCTTTATTGAATTCAAATTCTGAATATTACAAAGGTTTGCTTTAAGCTTTCCGCTAGAAGATAAATCTGTCAAAGATTAGGTTGTTGGTAATTTAACAGCTTACNNNNNNNNNNTAGTTGGTCTTAGAGGATGATCAACCACACTGGAACTGAAACAAGGTCCAGGCTGACATGTCGGCCAGCAGTGAGGAATATTGGACAATGAACGAAAGTTTGATCCAGCAATACTAACTGGGTGATGACGGCTTATTTAAGTTGTAAGATCCTTTGATTGAAGAAGATAATGACATTAT…		Bacillariophyta	Bacillariophyceae	Bacillariales				1	0	0	0	0	0	0	0	0	0	0	0	0	0	0	0	0	0	0	0	0	0	0	0	0	0	0	0	0	0	0	0	0	0	0	0	0	0	0	0
90185f0ca76a5f88da6bd3d83a779034	GATGAACGCTGGCGAGATGCCTTATACATGCAAGTCGTACGAGATTAAACTCAAGTGGCGGACGGGTGAGTAACACGTAAGAATTTGCCTTTAGGAGGGGGATAACAGTTGGAAACGGTTGCTAATACCCCATATGCTTTCGAGTGAAATGGATTTTTCCGCCTAAAGAGAAGCTTGCGGCTGATTAGCTTGTTGGTGGGGTAATAGCTCNNNNNNNNNNGTATCTGGTTTGAGAGGACGATCAGACACACTGGAACTGAGACACGGTCCAGACTCCTACGGGAGGCAGCAGTAGGGAATTTTCCGCAATGGGCGAAAGCCTGACGGAGCAATCTCGCGTGAGGGATGACGGCCTATGGGTTGTAAACCTCTTTTTTCAGGGAGGAATTAATGACGTGT…		Bacillariophyta	Bacillariophyceae	Bacillariales				1	1	1	0	0	0	0	0	0	0	0	0	0	0	0	0	0	1	0	0	0	0	0	0	0	0	0	0	0	0	0	0	0	0	0	0	0	0	0	0
93c0f7a07af0bbb4c6bef47a38077383	GATGAACGCTGGCGGTATGCCTAACACATGCAAGTCGTACGAGAGTTTTTAACTCAAGTGGCGGACGGGTGAGTAACACGTGAGAATTTACCTTTAGGAGGGGGACAACAGCTGGAAACGGTTGCTAATACCCCATATGCTTCCGAGTGAAATGAATTTATTCGCCTAAAGAGAAGCTCGCGGCTGATTAGCTTGTTGGTAGGGTAAGAGNNNNNNNNNNTCAGTATCTGGTTTGAGAGGACGATCAGACACACTGGAACTGAGACACGGTCCAGACTCCTACGGGAGGCAGCAGTGGGGAATTTTCCGCAATGGGCGAAAGCCTGACGGAGCAATCTCGCGTGAGTGATGAAGGCCTTAGGGTCGTAAAGCTCTTTCGCCAGGGATGATAATGACAGT…		Bacillariophyta	Coscinodiscophyceae	Chaetocerotales				1	0	0	0	0	0	0	0	0	0	0	0	0	0	0	0	0	0	0	0	0	0	0	0	0	0	0	0	0	0	0	0	0	0	0	0	0	0	0	0
94af7fc35152da812b52b291262ad73f	GATGAACGCTGGCGGTATGCCTAACACATGCAAGTTGTACGAGAGTCATTGACTCTAGTAGCGGACGGGTGAGTAACACGTGAGAATCTGCCCTTAGGAGGAGGATAACAACTGGAAACGGTTGCTAATACTCCATATGCTGAGAAGTGAAAGGATATTTCCGCCTAAGGATGAGCTCGCGTCTGATTAGCTAGTTGGTAAGGTAAAAGCNNNNNNNNNNAGTAGCTGGTTTGAGAGGACGATCAGCCACACTGGGACTGAGACACGGCCCAGACTCCTACGGGAGGCAGCAGTGGGGAATTTTCCGCAATGGGCGAAAGCCTGACGGAGCAATACCGCGTGAGGGATGACGGCCCGTGGGTTGTAAACCTCTTTTCTCAAGGAAGAAGTTCTGACGGT…			Cryptophyceae	Pyrenomonadales				1	0	1	0	0	0	0	0	0	0	0	0	0	0	0	0	0	0	0	0	0	1	0	0	0	0	0	0	0	0	0	0	0	0	0	0	0	0	0	0
950c869d38da98afd74036335cdb19f1	GATGAACGCTGGCGGCGTGCTTAACACATGCAAGTCGAACGAACCTTCGGGTGAGTGGCGGACGGGTGAGTAACGCGTGAGAATCTGCCTTCAGGACGGGGACAACAACTGGAAACGGTTGCTAATACCCGATATGCCGCGAGGTGAAATGTTATATCGCCTGAAGATGAGCTCGCGTCCGATTAGCTAGTAGGTGGTGTAAAGGACTACNNNNNNNNNNGTAGCTGGTCTGAGAGGATGAGCAGCCACACTGGGACTGAGACACGGCCCAGACTCCTACGGGAGGCAGCAGTGGGGAATTTTCCGCAATGGGCGAAAGCCTGACGGAGCAACGCCGCGTGAGGGACGAAGGTTTTTGGATTGTAAACCTCTTTTCTCAGGGAAGAAGTCAGTGACGGT…		Cyanobacteria		Synechococcales				1	0	0	0	0	0	0	0	0	0	0	0	0	0	0	0	0	0	0	0	0	0	0	0	0	0	0	0	0	0	0	0	0	0	0	0	0	0	0	0
952aaba08a5775bdf8e1a305c5a1be07	GATGAACGCTAGTAGTATGCTTAACACATGCAAGTTGAACGGAAATATTTTTCGTGGCGAACGGGTGAGTATTCGCAGAATTTTTCCTTTCAGTTCAGAACAAAGGTTTACTTGTAAACTTAAATACTGAATAGTTAAAAAGGTTAACTCCGCTGAAAGATAAATCTGCATAAGATTAGGTTGTTGGTAAATTAAAAGCTTACCAAGCCTNNNNNNNNNNGTTGGTCTTAGAGGATGATCAACCACACTGGAACTGAAATAAGGTCCAGGCTGACATGTCGGCCAGCAGTGAGGAATATTGGACAATGAACGAAAGTTTGATCCAGCAATACTAACTGGGTGATGACGGCTTATTTAAGTTGTAAGATCCTTTAATTAAAGAAGATAATGACATTATTT…		Bacillariophyta	Bacillariophyceae	Bacillariales				1	0	0	0	0	0	0	0	0	0	0	0	0	0	0	0	0	0	0	0	0	0	0	0	0	0	0	0	0	0	0	0	0	0	0	0	0	0	0	0
956f607e222786e9e3f068f730bf1a18	GATGAACGCTGGCGAGATGCTTTACACATGCAAGTCGTACGAGAGTTTTATACTCAAGTGGCGGACGGGTGAGTAACACGTAAGAATTTACCTTTAGGAGGGGGACAACAACGAGAAATTGTTGCTAATACCCCATATGCTTTTGAGTGAAATGGAATTTTCCGCCTAAAGAGAAGCTTGCGGCTGATTAGCTTGTTGGTGAGGTAATGGNNNNNNNNNNATCTGGTTTGAGAGGACGATCAGACACACTGGAACTGAGACACGGTCCAGACTCCTACGGGAGGCAGCAGTGGGGAATTTTCCGCAATGGGCGAAAGCCTGACGGAGCAATCTCGCGTGAGGGATGACTGCCCTACGTGGTTGTAAACCTCTTTTTTCAGGGAGGAATAAATGACGTGT…		Bacillariophyta	Bacillariophyceae					1	1	1	1	0	1	0	0	0	0	0	0	1	0	1	1	1	0	1	0	0	1	0	0	0	0	0	0	0	0	1	0	0	0	0	0	0	0	0	0
965c2b57d27cbe056bc20a0c06eec0f4	GATGAACGCTGGCGGTATGCCTTATACATGCAAGTCGTACGGGAGTTTTTAACTTCAGTGGCGGACGGGTGAGTAACACGTAAGAATTTGCCTTTAGGAGGGGGACAACAACTGGAAACGGTTGCTAATACCCCATATGCTTTCGAGTGAAATGGATTTCCGCCTAAAGAGAAGCTTGCGGCTGATTAGCTTGTTGGTGGGGTAATGGCCNNNNNNNNNNGTATCTGGTTTGAGAGGACGATCAGACACACTGGAACTGAGACACGGTCCAGACTCCTACGGGAGGCAGCAGTAGGGAATTTTCCGCAATGGGCGAAAGCCTGACGGAGCAATACCGCGTGAGGGATGACTGCCTATGGGTTGTAAACCTCTTTTTTCAGGGAGGAATTAATGACGTGT…		Bacillariophyta	Fragilariophyceae	Fragilariales				1	0	0	0	0	1	0	0	0	0	0	0	0	0	1	0	1	0	0	0	0	0	0	0	0	0	0	0	0	0	0	0	0	0	0	0	0	0	0	0
96ef8f34a5a09d1dc9c2c8ffbf53dcae	GATGAACGCTGGCGGTATGCCTTATACATGCAAGTCGTACGAAAGTTTTTAACTTAAGTGGCGGACGGGTGAGTAACACGTAAGAATTTGCCTTTAGGAGGGGGACAACAATTGGAAACGATTGCTAATACCCCATATGCTTTCGAGTGAAATGGATTTTCCGCCTAAAGAGAAGCTTGCGGCTGATTAGCTTGTTGGTAAGGTAAAAGCNNNNNNNNNNGTATCTGGTTTGAGAGGACGATCAGACACACTGGAACTGAGACACGGTCCAGACTCCTACGGGAGGCAGCAGTAGGGAATTTTCCGCAATGGGCGAAAGCCTGACGGAGCAATACCGCGTGAGGGATGACTGCCTATGGGTTGTAAACCTCTTTTTTCAGGGAGGAATAAATGACGTGT…		Bacillariophyta	Fragilariophyceae	Licmophorales				1	0	1	0	1	1	0	1	0	0	0	0	0	0	0	0	0	0	0	0	0	0	0	0	0	0	0	0	0	0	0	0	1	0	0	0	0	0	0	0
97b5cf0c5ae832fec1c2b3cfd41aea57	GATGAACGCTGGCGGCGTGCTTAACACATGCAAGTCGAACGAACCTTTCGGGGTGAGTGGCGGACGGGTGAGTAACGCGTGAGAATCTGCCTACAGGTGGGGGACAACCATTGGAAACGATGGCTAATACCGCATATGTCGAGAGATGAAAGATTTATTGCCTGTAGATGAGCTCGCGTCTGATTAGTTAGTTGGTGGGGTAACGGCCTANNNNNNNNNNTCAGTAGCTGTTCTGAGAGGAAGATCAGCCACACTGGGACTGAGACACGGCCCAGACTCCTACGGGAGGCAGCAGTGGGGAATTTTCCGCAATGGGCGAAAGCCTGACGGAGCAACGCCGCGTGAGGGAGGAAGGTCTTTGGATTGTAAACCTCTTTTCTCAAGGAAGATAATGACGGT…		Cyanobacteria		Nostocales				1	0	0	0	0	0	0	0	0	0	0	0	0	0	0	0	0	0	0	0	0	0	0	0	0	0	0	0	0	0	0	0	0	0	0	0	0	0	0	0
97e60eda01c47d70b20de46b89e72007	GATGAACGCTGGCGGTATGCCTAACACATGCAAGTCGTACGAAAGTTTTTAACTTAAGTGGCGGACGGGTGAGTAACACGTAAGAATTTACCTTTAGGAGGGGGATAACAATTGGAAACGATTGCTAATACCCCATATGCTTTCGAGTGAAATGGATTTCCGCCTAAAGAGAAGCTTGCGGCTGATTAGCTTGTTGGTAAGGTAACGGCTNNNNNNNNNNAGTATCTGGTTTGAGAGGACGATCAGACACACTGGAACTGAGACACGGTCCAGACTCCTGCGGGAGGCAGCAGTGGGGAATTTTCCGCAATGGGCGAAAGCCTGACGGAGCAATACCGCGTGAGGGATGACGGCCTATGGGTTGTAAACCTCTTTTTTCAGGGAGGAATTTTGACGTGT…		Bacillariophyta	Bacillariophyceae					1	1	1	1	1	1	0	1	0	0	0	0	1	1	0	0	1	1	1	0	1	1	0	0	0	0	0	0	0	0	0	0	0	0	0	0	0	0	0	0
9873961ac29fe1e9ee5897e0de3c847a	GATGAACGCTGGCGAGATGCTTTACACATGCAAGTCGTACGAAAGTTTTTAACTTAAGTGGCGGACGGGTGAGTAACACGTAAGAATTTACCTTTAGGAGGGGGATAACAACTGGAAACGGTTGCTAATACCCCATATGCTTTCGAGTGAAATGGATTTTTCCGCCTAGAGAGAAGCTTGCGGCTGATTAGCTTGTTGGTGAGGTAATGGNNNNNNNNNNTCAGTATCTGGTTTGAGAGGACGATCAGACACACTGGAACTGAGACACGGTCCAGACTCCTACGGGAGGCAGCAGTGGGGAATCTTGGACAATGGGCGCAAGCCTGATCCAGCCATGCCGCGTGAGTGATGAAGGCCTTAGGGTCGTAAAGCTCTTTCGCCAGGGATGATAATGACAGT…		Bacillariophyta						1	0	0	0	0	0	0	0	0	0	0	0	0	0	0	0	0	0	0	0	0	0	0	0	0	0	0	0	0	0	0	0	0	0	0	0	0	0	0	0
9937dca1355abddf454f0659d86db216	GATGAACGCTGGTGGTATGCTTTACACATGCAAGTTGTACGAAGGTTTTTAACTTAAGTAGCGGACGGGTGAGTAACACGTAAGAATTTGCCTTTAGGAGGGGGATAACATCTGGAAACAGTTGCTAATACCCCATATGCTTTCGAGTGAAATGGGATTACCGCCTAAAGAAAAGCTTGCGGCTGATTAGCTTGTTGGTAAGGTAATGGCNNNNNNNNNNGTATCTGGTTTGAGAGGACGATCAGACACACTGGAACTGAGACACGGTCCAGACTCCTACGGGAGGCAGCAGTGGGGAATTTTCCGCAATGGGCGAAAGCCTGACGGAGCAATACCGCGTGAGGGATGACTGCCTGTGGGTTGTAAACCTCTTTTTTCAGGGAGGAATAAATGACGTGT…		Bacillariophyta	Bacillariophyceae	Naviculales				1	0	0	0	0	0	0	0	0	0	0	0	0	0	0	0	0	0	0	0	0	0	0	0	0	0	0	0	0	0	0	0	0	0	0	0	0	0	0	0
9a34ecc08d3f428dd8992628a8efb20a	GATGAACGCTGGCGAGATGCTTTACACATGCAAGTCGTACGAGAGTTTTTAACTCAAGTGGCGGACGGGTGAGTAACACGTAAGAATTTGCCTTTAGGAGGGGGACAACAACGAGAAATTGCTGTTAATACCCCATATGCTTTCGAGTGAAATGGATTTTTCCGCCTAGAGAGAAGCTTGCGGCTGATTAGCTTGTTGGTGAGGTAATGGNNNNNNNNNNGTATCTGGTTTGAGAGGACGATCAGACACACTGGAACTGAGACACGGTCCAGACTCCTGCGGGAGGCAGCAGTGGGGAATTTTCCGCAATGGGCGAAAGCCTGACGGAGCAATCTCGCGTGAGGGATGACTGCCTATGGGTTGTAAACCTCTTTTTTCAGGGAGGAATAAATGACGTGT…		Bacillariophyta	Bacillariophyceae	Bacillariales				1	0	0	0	0	0	0	0	0	0	0	0	0	0	0	0	0	0	0	0	0	0	0	0	0	0	0	0	0	0	0	0	0	0	0	0	0	0	0	0
9a7b19ab02b819239ec05c9b9415396a	GATGAACGCTGGCGGTATGCCTTATACATGCAAGTCGTACGGGAGTTTTTAACTCAAGTGGCGGACGGGTGAGTAACACGTAAGAATTTACCTTTAGGAGGGGGATAACAACTGGAAACGGCTGCTAATACCCCATATGCTTTCGAGTGAAATGGATTTCCGCCTAGAGAGAAGCTTGCGGCTGATTAGCTTGTTGGTAGAGTAATAGCCNNNNNNNNNNTATCTGGTTTGAGAGGACGATCAGACACACTGGAACTGAGACACGGTCCAGACTCCTACGGGAGGCAGCAGTAGGGAATTTTCCGCAATGGACGAAAGTCTGACGGAGCAATACCGCGTGAGGGATGAATGCCTATGGGTTGTAAACCTCTTTTTTCAGGGAGGAACAAAATGACGTGT…		Bacillariophyta	Fragilariophyceae	Fragilariales				1	1	1	0	0	0	0	0	0	0	0	0	0	0	0	0	0	0	0	0	0	0	0	0	0	0	0	0	0	0	0	0	0	0	0	0	0	0	0	0
9ae777e7849759d53cffe34b8fa2ec98	GATGAACGCTGGCGGTATGCCTAACACATGCAAGTCGTACGAGAGTTTTTAACTCAAGTGGCGGACGGGTGAGTAACACGTGAGAATTTACCTTTAGGAGGGGGACAACAGCTGGAAACGGTTGCTAATACCCCATATGCTTCCGAGTGAAATGAATTTATTCGCCTAAAGAGAAGCTCGCGGCTGATTAGCTTGTTGGTAGGGTAAGAGNNNNNNNNNNTCAGTATCTGGTTTGAGAGGACGATCAGACACACTGGAACTGAGACACGGTCCAGACTCCTACGGGAGGCAGCAGTGGGGAATTTTCCGCAATGGGCGAAAGCCTGACGGAGCAATACCGCGTGAGGGAAGACGGCCTATGGGTTGTAAAGCTCTTTCAGTAGTGAAGATAATGACGGT…		Bacillariophyta	Coscinodiscophyceae	Chaetocerotales				1	0	0	0	0	0	0	0	0	0	0	0	0	0	0	0	0	0	0	0	0	0	0	0	0	0	0	0	0	0	0	0	0	0	0	0	0	0	0	0
9c7714c52cf68887dbc5f0d1aa31829d	AACGAACGCTGGCGGCAGGCCTAACACATGCAAGTCGAGGGAGAAGCTATCTTCGGATAGTGGAGACCGGCAGACGGGTGAGTAACACGTGGGAACATACCAAATACTGGGGGATAACAGTTGGAAACGACTGCTAATACCCCATATGCCGAGAGGTGAAATGAATTTCGCCTGAGGATGAGCTCGCGTCTGATTAGCTTGTTGGTGGGGNNNNNNNNNNAGTAGCTGGTCTGAGAGGATGATCAGCCACACTGGGACTGAGACACGGCCCAGACTCCTACGGGAGGCAGCAGTGGGGAATTTTCCGCAATGGGCGAAAGCCTGACGGAGCAACGCCGCGTGAGGGATGAAGGCCTCTGGGCTGTAAACCTCTTTTATCAAGGAAGAAGATCTGACGGT…		Cyanobacteria						1	0	0	0	0	0	0	0	0	0	0	0	0	0	0	0	0	0	0	0	0	0	0	0	0	0	0	0	0	0	0	0	0	0	0	0	0	0	0	0
9e4cf4d19a022799e6a3c1e1ccbe383c	AATGAACGCTGGCGGTATGCCTAACACATGCAAGTCGAACGTGTATTTTTAATACAAGTGGCGAACGGGTGAGTATAACGTAAAAATCTACCTTTAGGAAAGAAATAACAATTGGAAACGATTGCTAATGTCTTATATGCTGAGGAGTAAAATGATTAACTTTTAATCAGCCTTTAGATGATTTTACGCCTGATTAGTTTGTTGGTGAGGNNNNNNNNNNAGTAGCTGGTCTGAGAGGATGATCAGCCACACTGGAACTGAGACACGGTCCAGACTCCTACGGGAGGCAGCAGTGGGGAATTTTCCGCAATGGGCGAAAGCCTGACGGAGCAATACCGCGTGAGGGATGACGGTTCGTGGATTGTAAACCTCTTTTCTTAAAGAAGAAGCTCTGACGGT…	Viridiplantae	Chlorophyta	Palmophyllophyceae	Prasinococcales	Prasinococcaceae			1	0	0	0	0	0	0	0	0	0	0	0	0	0	1	0	0	0	0	0	0	0	0	0	0	0	0	0	0	0	0	0	0	0	0	0	0	0	0	0
9e96566fce9a0e548cf42b4cc43c1d34	GATGAACGCTAGTAGTATGCTTAACACATGCAAGTTGAACGGAAACTTTTTCGTAGCGAACGGGTGAGTATAAGCAGAATTTTCCCTTTTAGTTTAGAACAAATATTTTATTTATAAAATAAAATTCTAAATATATTGAAAGAACTACTTTTTAAGTATTTCGCTAAAAGATAAATCTGTTAAAGATTAGGTTGTTGGTAATTTAAAAGCNNNNNNNNNNGTTGGTCTTAGAGGATGATCAACCACACTGGAACTGAAATAAGGTCCAGGCTGACATGTCGGCCAGCAGTGAGGAATATTGGACAATGAACGAAAGTTTGATCCAGCAATACTAACTGGGTGATGACGGCTTATTTAAGTTGTAAGATCCTTTAATTAAAGAAGATAATGACATTATTT…		Bacillariophyta						1	0	0	0	0	0	0	0	0	0	0	0	0	0	0	0	0	0	0	0	0	0	0	0	0	0	0	0	0	0	0	0	0	0	0	0	0	0	0	0
9fb1e186c7c1818b641ad26bac0674c0	GATGAACGCTGGCGAGATGCTTTACACATGCAAGTCGTACGAAAGTTTTTAACTTAAGTGGCGGACGGGTGAGTAACACGTAAGAATTTACCTTTAGGAGGGGGATAACAACTGGAAACGGTTGCTAATACCCCATATGCTTTCGAGTGAAATGGATTTTTCCGCCTAGAGAGAAGCTTGCGGCTGATTAGCTTGTTGGTGAGGTAATGGNNNNNNNNNNTCAGTATCTGGTTTGAGAGGACGATCAGACACACTGGAACTGAGACACGGTCCAGACTCCTACGGGAGGCAGCAGTGGGGAATTTTCCGCAATGGGCGAAAGCCTGACGGAGCAATCTCGCGTGAGTGATGAAGGCCTTAGGGTCGTAAAGCTCTTTCGCCAGGGATGATAATGACAGT…		Bacillariophyta						1	0	0	0	0	0	0	0	0	0	0	0	0	0	0	0	0	0	0	0	0	0	0	0	0	0	0	0	0	0	0	0	0	0	0	0	0	0	0	0
a0bdf17d1c945148826b5e0976e30dd1	GATGAACGCTGGCGGCGTGCTTAACACATGCAAGTCGAACGAACCTTCGGGTGAGTGGCGGACGGGTGAGTAACGCGTGAGAATCTGCCTTCAGGACGGGGACAACAACTGGAAACGGTTGCTAATACCCGATATGCCGCGAGGTGAAAAGTTTTTTCGCCTGAAGATGAGCTCGCGTCCGATTAGCTAGTTGGTGAGGTAAGAGCTTACNNNNNNNNNNAGTATCTGGTTTGAGAGGATGATCAGACACACTGGAACTGAGACACGGTCCAGACTCCTACGGGAGGCAGCAGTGGGGAATTTTCCGCAATGGGCGAAAGCCTGACGGAGCAATCTCGCGTGAGGGATGACTGCCTATGGGTTGTAAACCTCTTTTTTCAGGGAGGATAACAGACGTGT…		Cyanobacteria						1	0	0	0	0	0	0	0	0	0	0	0	0	0	0	0	0	0	0	0	0	0	0	0	0	0	0	0	0	0	0	0	0	0	0	0	0	0	0	0
a362050300b429b5ad002a480512ab83	GATGAACGCTGGCGAGATGCCTTATACATGCAAGTCGTACGAGAGCTTTTTGCTCTAGTGGCGGACGGGTGAGTAACACGTAAGAATTTGCCTTTAGGAGGGGGACAACAACTGGAAACGGTTGCTAATACCCCATATGCTTTCGAGTGAAATGGAATTTTCCGCCTAGAGAGAAGCTTGCGGCTGATTAGCTTGTTGGTAAGGTAACGGNNNNNNNNNNGTATCTGGTTTGAGAGGACGATCAGACACACTGGAACTGAGACACGGTCCAGACTCCTACGGGAGGCAGCAGTAGGGAATTTTCCGCAATGGGCGAAAGCCTGACGGAGCAATCTCGCGTGAGGGATGACGGCCTATGGGTTGTAAACCTCTTTTTTCAGGGAGGAATTATTGACGTGT…		Bacillariophyta	Bacillariophyceae	Naviculales				1	0	0	0	0	0	0	0	0	0	0	0	0	0	0	0	0	0	0	0	0	1	0	0	0	0	0	0	0	0	0	0	0	0	0	0	0	0	0	0
a3e1438410d25856bd6aac7ccec62e39	GATGAACGCTGGCGAGATGCCTTACACATGCAAGTCGTACGAAAATTTTTAATTTAAGTGGCGGACGGGTGAGTAACACGTAAGAATTTGCCTTTAGGAGGGGGATAACAATTGGAAACGATTGCTAATACCCCATATGCTTTCGAGTGAAATGAATTTTTTCGCCTAAAGAGAAGCTTGCGGCTGATTAGCTTGTTGGTAAGGTAATGGNNNNNNNNNNGTATCTGGTTTGAGAGGATGATCAGACACACTGGAACTGAGACACGGTCCAGACTCCTACGGGAGGCAGCAGTGGGGAATTTTCCGCAATGGGCGAAAGCCTGACGGAGCAATCTCGCGTGAGGGATGACGGCCTATGGGTTGTAAACCTCTTTTTTCAGGGAGGAATAACTGACGTGT…		Bacillariophyta	Bacillariophyceae	Bacillariales				1	1	1	1	1	1	0	0	0	0	0	0	1	1	1	1	1	1	1	0	0	0	0	0	0	0	0	0	0	1	0	0	1	0	0	0	0	0	0	0
a41106d177bc75656b10881dc917403a	ATTGAACGCTGGCGGCAGGCCTAACACATGCAAGTCGAGCGATAACGGTCTTCGGACTTATTAAAGCGGCGGACGGGTGAGTAACACGTAAGAATTTACCTTTAGGAGGGGGATAACAATTGGAAACGATTGCTAATACCCCATATGCTTTCGAGTGAAATGGATTTCCGCCTAAAGAGAAGCTTGCGGCTGATTAGCTTGTTGGTAAGGNNNNNNNNNNAGTATCTGGTTTGAGAGGACGATCAGACACACTGGAACTGAGACACGGTCCAGACTCCTGCGGGAGGCAGCAGTGGGGAATTTTCCGCAATGGGCGAAAGCCTGACGGAGCAATACCGCGTGAGGGATGACGGCCTATGGGTTGTAAACCTCTTTTTTCAGGGAGGAATTTTGACGTGT…		Bacillariophyta						1	0	0	0	0	0	0	0	0	0	0	0	0	0	0	0	0	0	0	0	0	0	0	0	0	0	0	0	0	0	0	0	0	0	0	0	0	0	0	0
a4687c1bca5b12f7dafc11cc6c6176c6	GATGAACGCTGGCGGTATGCCTTATACATGCAAGTCGTACGAGAGTTTTTAACTCAAGTGGCGGACGGGTGAGTAACACGTAAGAATTTGCCTTTAGGAGGGGGATAACCACTGGAAACGGTTGCTAATACCCCATATGCTCTAATAGAGTGAAACGGATTTTCCGCCTAAAGAGAAGCTTGCGGCTGATTAGCTTGTTGGTGGGGTAATNNNNNNNNNNTATCTGGTTTGAGAGGATGATCAGACACACTGGAACTGAGACACGGTCCAGACTCCTGCGGGAGGCAGCAGTAGGGAATTTTCCGCAATGGGCGAAAGCCTGACGGAGCAATACCGCGTGAGGGACGACTGCCTATGGGTTGTAAACCTCTTTTTTCAGGGAGGAACATAATGACGTGT…		Bacillariophyta						1	0	0	0	0	1	0	1	0	0	0	0	0	0	0	0	1	0	0	0	0	0	0	0	0	0	0	0	0	0	0	0	0	0	0	0	0	0	0	0
a487ca90c31465e787dbcf4eb8eaf8d0	GATGAACGCTGGCGGTATGCCTAACACATGCAAGTCGAACGAACTCTTCGGAGTGAGTGGCGGACGGGTGAGTAACGCGTAAGGAACTGCCCTTAGGAGGGGGACAACCACTGGAAACGGTGGCTAATACCCCATGTGCCGAGAGGTGAAAGATTTATCGCCTGAGGATGTTCTTGCGTCAGATTAGCTAGTTGGTGAGGTAATGGCTTANNNNNNNNNNTGTAGCTGTTCTGAGAGGAAGATCAGCCACACTGGGACTGAGACACGGCCCAGACTCCTACGGGAGGCAGCAGTGGGGAATTTTCCGCAATGGGCGAAAGCCTGACGGAGCAATACCGCGTGAACGAAGAAGGCTCTAGGGTCGTAAAGTTCTTTTATCAGGGAAGAAGAAGTGACGGT…		Cyanobacteria						1	0	1	0	0	0	1	1	0	0	0	0	1	0	1	1	0	0	1	0	0	0	0	0	0	0	1	0	1	1	0	0	1	0	0	0	0	0	0	0
a4d047367ad331ac4d8d3a48a4529ce1	GATGAACGCTGGCGAGATGCCTTATACATGCAAGTCGTACGAGAGTTTTTAACTTAAGTGGCGGACGGGTGAGTAACACGTAAGAATTTACCTTTAGGAGGGGGACAACAACTGGAAACGGTTGCTAATACCCCATATGCTTTCGAGTAAAATGGATTTTTCCGCCTAGAGAGAAGCTTGCGGCTGATTAGCTTGTTGGTAAGGTAATGGNNNNNNNNNNGTATCTGGTTTGAGAGGACGATCAGACACACTGGAACTGAGACACGGTCCAGACTCCTACGGGAGGCAGCAGTAGGGAATTTTCCGCAATGGGCGAAAGCCTGACGGAGCAATCTCGCGTGAGGGATGACGGCCTATGGGTTGTAAACCTCTTTTTTCAGGGAGGAATAACTGACGTGT…		Bacillariophyta	Bacillariophyceae					1	0	1	0	1	0	0	0	0	0	0	0	0	0	0	0	0	0	0	0	0	0	0	0	0	0	0	0	0	0	0	0	0	0	0	0	0	0	0	0
a553ef8d76a7dea63a05bdb24a2b8573	GATGAACGCTAGTAGTATGCTTAACACATGCAAGTCGAACGGAAATTCATTTTCGTGGCGTACGGGTGAGTAGATGCAGAATCTTCCCTTTCAGTTCAGCACAAAAATTTCCTTCGGGCGACAAAATACTGAATAATAATAAAGGTTTATTCCGCTGAAAGATAGATCTGCTCAAGATTAGGTTGTTGGTAATTTAAAAGCTTACCAAGCNNNNNNNNNNTAGTTGGTCTGAGAGGATGATCAACCACACTGGAACTGAAATAAGGTCCAGGCTAATACGTTGGCCAGCAGTGAGGAATATTGGACAATGAACGAAAGTTTGATCCAGCAATACTAACTGGGTGATGACGGCTTATTTAAGTTGTAAGATCCTTTAATTAAAGAAGATAATGACATTAT…		Bacillariophyta	Bacillariophyceae	Bacillariales				1	0	0	0	0	0	0	0	0	0	0	0	0	0	0	0	0	0	0	0	0	0	0	0	0	0	0	0	0	0	0	0	0	0	0	0	0	0	0	0
a5eab9a19e4a032431931a871e6a6211	GATGAACGCTGGCGGTATGCTTTACACATGCAAGTCGTACGGGAGCTTTTAGCTCAAGTGGCGGACGGGTGAGTAACACGTAAGAATTTGCCTTTAGGAGGGGGACAACAACTGGAAACGGTTGCTAATACCCCATATGCTTTCGAGTGAAATGGATTTTTCCGCCTAAAGAGAAGCTTGCGGCTGATTAGCTTGTTGGTGAGGTAATGGNNNNNNNNNNGTATCTGGTTTGAGAGGACGATCAGACACACTGGAACTGAGACACGGTCCAGACTCCTACGGGAGGCAGCAGTGGGGAATTTTCCGCAATGGGCGAAAGCCTGACGGAGCAATACCGCGTGAGGGATGACGGCCTATGGGTTGTAAACCTCTTTTTTCAGGGAGGAATCAATGACGTGT…		Bacillariophyta	Bacillariophyceae	Naviculales				1	0	0	0	0	0	0	0	0	0	0	0	0	0	0	0	0	0	0	0	0	0	0	0	0	0	0	0	0	0	0	0	0	0	0	0	0	0	0	0
a701c8b1c6385e90c08c312583ac6071	GATGAACGCTGGCGGTATGCTTAACACATGCAAGTCGCACGAGAGTTTTTAACTCTAGTGGCGGACGGGTGAGTAACACGTGAGAATCTGCCCTTAGGAGGAGGATAACAGCTGGAAACGGTTGCTAATACTCCATATGCTGAAAAGTGAAAGGGATTTATCTGCCTAAGGAGGAGCTCGCGTCTGATTAGCTAGTTGGTAAGGTAACGGNNNNNNNNNNAGTAGCTGGTTTGAGAGGACGATCAGCCACACTGGGACTGAGACACGGCCCAGACTCCTACGGGAGGCAGCAGTGGGGAATTTTCCGCAATGGGCGAAAGCCTGACGGAGCAATACCGCGTGAGGGATGACAGCCTGTGGGTTGTAAACCTCTTTTCTCAAGGAAGAAGTTCTGACGGT…			Cryptophyceae	Pyrenomonadales				1	0	0	0	0	0	0	0	0	0	0	0	0	0	0	0	0	0	0	0	0	0	0	0	0	0	0	0	0	0	0	0	0	0	0	0	0	0	0	0
a74676e8900ba5668527465cbedbd846	GATGAACGCTACTAGTATGCTTAACACATGCAAGTCGAACGAAAATTTATTTTCGTGGCGTACGGGTGAGTAAACGCAGAATTTTTCCTTTCAGTTCAGCACAAATATTGTCTTTAGATAATAAAATACTGAATAAAATAAAAAGGTTAACTCCGCTGAAAGATAAATCTGCTTAAGATTAGGTTGTTGGTAATTTAAAAGCTTACCAAGNNNNNNNNNNTAGTTGGTCTGAGAGGATGATCAACCACACTGGAACTGAAATAAGGTCCAGGCTAATACGTTGGCCAGCAGTGAGGAATATTGGACAATGAACGCAAGTTTGATCCAGCAATACTAACTGGGTGATGACGGCTTATTTAAGTTGTAAGATCCTTTAATTAAAGAAGATAATGACATTAT…		Bacillariophyta	Bacillariophyceae	Bacillariales				1	0	1	0	1	0	0	0	0	0	0	0	0	0	0	0	0	0	0	0	0	0	0	0	0	0	0	0	0	0	0	0	0	0	0	0	0	0	0	0
a88fd1face24d52963d62d5956e3214e	GATGAACGCTGGCGGTATGCCTTACACATGCAAGTCGTACGAGAGTTTTTAACTCAAGTGGCGGACGGGTGAGTAACACGTAAGAATTTGCCTTTAGGAGGGGGACAACAACTGGAAACGGTTGCTAATACCCCATATGCTTTCGAGTGAAATGGATTTCCGCCTAAAGAGAAGCTTGCGGCTGATTAGCTTGTTGGTGAGGTAATGGCTNNNNNNNNNNGTATCTGGTTTGAGAGGACGATCAGACACACTGGAACTGAGACACGGTCCAGACTCCTACGGGAGGCAGCAGTGGGGAATTTTCCGCAATGGGCGAAAGCCTGACGGAGCAATACCGCGTGAGGGATGACGGCCTATGGGTTGTAAACCTCTTTTTTCAGGGAGGAATAAATGACGTGT…		Bacillariophyta	Bacillariophyceae		Entomoneidaceae			1	1	1	0	1	0	0	0	0	0	0	0	1	1	0	1	1	1	1	0	0	0	0	0	0	0	0	0	0	0	0	0	0	0	0	0	0	0	0	0
a897422a81af7dff85ea9123fefa0885	GATGAACGCTGGCGGTATGCCTAACACATGCAAGTCGTACGAAAGTTTTTAACTTAAGTGGCGGACGGGTGAGTAACACGTAAGAATTTACCTTTAGGAGGGGGATAACAATTGGAAACGATTGCTAATACCCCATATGCTTTCGAGTGAAATGGATTTCCGCCTAAAGAGAAGCTTGCGGCTGATTAGCTTGTTGGTAAGGTAACGGCTNNNNNNNNNNTCAGTATCTGGTTTGAGAGGACGATCAGACACACTGGAACTGAGACACGGTCCAGACTCCTACGGGAGGCAGCAGTGGGGAATTTTCCGCAATGGGCGAAAGCCTGACGGAGCAATCTCGCGTGAGGGATGACGGCCTATGGGTTGTAAACCTCTTTCAGATGCGAAGATAATGACGGT…		Bacillariophyta						1	0	0	0	0	0	0	0	0	0	0	0	0	0	0	0	0	0	0	0	0	0	0	0	0	0	0	0	0	0	0	0	0	0	0	0	0	0	0	0
a8e3b8a26f5f9894dad5a55511a21ab8	GATGAACGCTGGCGGTATGCTTAACACATGCAAGTCGAACGAACTCTTCGGAGTGAGTGGCGGACGGGTGAGTAACGCGTAAGGATCTGCCCTTAAGAGGGGGATAACTACTGGAAACGGTAGCTAATACCCCATAAGCCGAGAGGTGAAAGTTATTTCGCTTAAGGATGACCTTGCGTCAGATTAGCTAGTTGGTGGGGTAGAGGCCTANNNNNNNNNNTGTAGCTGTTCTGAGAGGGAGAGCAGCCACACTGGGACTGAGACACGGCCCAGACTCCTACGGGAGGCAGCAGTGGGGAATTTTCCGCAATGGGCGAAAGCCTGACGGAGCAATACCGCGTGAACGAAGAAGGCTCTAGGGTCGTAAAGTTCTTTTATTAGGGAAGAAGAATTGACGGT…		Cyanobacteria						1	0	0	0	0	0	0	0	0	0	0	0	0	0	0	0	0	0	0	0	0	0	0	0	0	0	0	0	0	0	0	0	0	0	0	0	0	0	0	0
a92e338b8a8cdba175c804e632c0dc54	GATGAACGCTGGCGGTATGCTTAACACATGCAAGTCGAACGGTCTCTTCGGAGATAGTGGCGGACGGGTGAGTAACGCGTGAGAATCTGCCTCTAGGTCGGGGACAACAGTTGGAAACGACTGCTAATCCCGGATGAGCCTAACGGTCAAAGATTAATTGCCTAGAGAGGAGCTCGCGTCCGATTAGTTAGTTGGTGGGGTAAGAGCCTANNNNNNNNNNGGTAGCTGGTCTGAGAGGACGATCAGCCACACTGGGACTGAGACACGGCCCAGACTCCTACGGGAGGCAGCAGTGGGGAATTTTCCGCAATGGGCGAAAGCCTGACGGAGCAATACCGCGTGCGGGAGGAAGGCCCTTGGGTCGTAAACCGCTTTTCTCAGGGAAGAAGACCTGACGGT…		Cyanobacteria		Oscillatoriales				1	0	0	0	0	0	0	0	0	0	0	0	0	0	0	0	0	0	0	0	0	0	0	0	0	0	0	0	0	0	0	0	0	0	0	0	0	0	0	0
a9e5e9b7c62751bff99cfecf5057e61d	GATGAACGCTATTAGTATGCTTTACACATGCAAGTCGAACGAAATTTGTTTTCGTGGCGTCCGGGTGAGTATTAGTGCAGAATGTTACCTTTTAGTTTAGAACAAAGTGTTCATTGAACATTAAATTCTAGATATTTGAAAGGTTTTTTAAAATTTTTAAAATTCCGCTAAAAGATAGGTCTGTACAAGATTAGGTTGTTGGTATATGTANNNNNNNNNNTTGGTCTTAGAGGACGATCAACCACATTGGAACTGAAATAAGGTCCAAGCTGATTTTTTCGGCCAGCAGTGAGGAATATTGGACAATGGACGAAAGTCTGATCCAGCAATACTATCTGAATGATGACGGCGAAATTCGTTGTAAAATTCTTTCGTTAATGATGATAATGACATTATTTA…		Bacillariophyta						1	0	0	0	0	0	0	0	0	0	0	0	0	0	0	0	0	0	0	0	0	0	0	0	0	0	0	0	0	0	0	0	0	0	0	0	0	0	0	0
aaff3dc7e3ccb2ded13a5ee669903bbb	GATGAACGCTGGCGGTATGCCTAACACATGCAAGTCGAACGAAGTCTTCGGACTTAGTGGCGGACGGGTGAGTAACGCGTGAGAATCTGCCTTCAGGATGGGGACAACAGTTGGAAACGACTGCTAATACCCAATATGCCTACGGGTGAAACTTATTTGGCCTGAAGATGAGCTCGCGTCTGATTAGCTAGTTGGTGGTGTAAGGGACTANNNNNNNNNNCAGTAGCTGGTCTGAGAGGATGAGCAGCCACACTGGGACTGAGACACGGCCCAGACTCCTACGGGAGGCAGCAGTGGGGAATTTTCCGCAATGGGCGAAAGCCTGACGGAGCAATACCGCGTGAGGGAGGAAGGTTTTTGGATTGTAAACCTCTTTTCTCAGGGAAGAATTTTGACGGT…		Cyanobacteria		Synechococcales	Leptolyngbyaceae			1	1	0	0	0	1	0	0	0	0	0	0	1	0	0	1	0	1	0	0	0	0	0	0	0	0	0	0	0	0	0	0	0	0	0	0	0	0	0	0
ab3aef9ac2e5b3219b49caaa22689bf7	GATGAACGCTGGCGGTATGCCTAACACATGCAAGTCGAACGAATTCTTCGGAATTAGTGGCGGACGGGTGAGTAACGCGTGAGAATCTGCCTTGAGGATGGGGACAACAGTTGGAAACGACTGCTAATACCCAATATGCATTTGATGTGAAATATTTATAGCCTTGAGAGGAGCTCGCGTCCGATTAGTTAGTTGGTGGTGTAAGAGACTNNNNNNNNNNGTAGCTGGTCTGAGAGGATGAGCAGCCACACTGGGACTGAGACACGGCCCAGACTCCTACGGGAGGCAGCAGTGGGGAATTTTCCGCAATGGGCGAAAGCCTGACGGAGCAATACCGCGTGAGGGAGGAAGGCTTTTGGGTTGTAAACCTCTTTTAATAAGGAAGAAGAAAGTGACGGT…		Cyanobacteria		Chroococcales				1	0	0	0	0	0	0	0	0	0	0	0	0	0	0	0	0	0	0	0	0	0	0	0	0	0	0	0	0	0	0	0	0	0	0	0	0	0	0	0
ab46bdfe5e826a176682a36848e6300d	GATGAACGCTGGCGAGATGCCTTATACATGCAAGTTGTACGAGAATTTTTAATTCAAGTAGCGGACGGGTGAGTAACACGTAAGAATTTGCCTTCAGGAGGGGGATAACAACTGGAAACAGTTGCTAATACCCCATATGCTTCTTAGTGAAATGGGATTACCGCCTGAAGAGAAGCTTGCGGCTGATTAGCTTGTTGGTAAGGTAATGGCNNNNNNNNNNTATCTGGTTTGAGAGGACGATCAGACACACTGGAACTGAGACACGGTCCAGACTCCTACGGGAGGCAGCAGTGGGGAATTTTCCGCAATGGGCGAAAGCCTGACGGAGCAATACCGCGTGAGGGATGAATGCCTGTGGGTTGTAAACCTCTTTTTTCAGGGAGGAAAAAAATGACGTGT…		Bacillariophyta						1	0	0	0	0	0	0	0	0	0	0	0	0	0	0	0	0	0	0	0	0	0	0	0	0	0	0	0	0	0	0	0	0	0	0	0	0	0	0	0
ac7d773e4bbe1a4e1a14bb3f245afc53	GATGAACGCTGGCGAGATGCCTTATACATGCAAGTCGTACGAGATTAAACTCAAGTGGCGGACGGGTGAGTAACACGTAAGAATTTGCCTTTAGGAGGGGGACAACAATTGGAAACGGTTGCTAATACCCCATATGCTTTCGAGTGAAAAGGATTTTTCCGCCTAAAGAGAAGCTTGCGGCTGATTAGCTTGTTGGTGAGGTAATGGCTCNNNNNNNNNNGTATCTGGTTTGAGAGGACGATCAGACACACTGGAACTGAGACACGGTCCAGACTCCTACGGGAGGCAGCAGTAGGGAATTTTCCGCAATGGGCGAAAGCCTGACGGAGCAATCTCGCGTGAGGGATGACGGCCTATGGGTTGTAAACCTCTTTTTTCAGGGAGGAATAAATGACGTGT…		Bacillariophyta	Bacillariophyceae	Bacillariales	Bacillariaceae			1	0	0	0	0	0	0	0	0	0	0	0	0	0	0	0	0	0	0	0	0	0	0	0	0	0	0	0	0	0	0	0	0	0	0	0	0	0	0	0
af14e194bdf3af19e3cbc33c26105ccc	GATGAACGCTGGCGGTATGCTTAACACATGCAAGTCGAACGAGAGTTTTTAACTCTAGTGGCGAACGGGTGCGTAATACGTGAGAATCTGCCCTTAGGAGAAGAATAACTACTGGAAACGGTAGCTAAGTCTTCATATGCCGAGAGGTGAAATAGTTTCAACTGCCTAAGGATGAGCTCACGCCTGATTAGCTTGTTGGTGAGGTAACGGNNNNNNNNNNAGTAGCTGGTTTGAGAGAATGATCAGCCACACTGGGACTGAGACACGGCCCAGACTCCTCCGGGAGGCAGCAGTGAGGAATTTTCCGCAATGGGCGAAAGCCTGACGGAGCAATACCGCGTGAGGGATGAAGGATTTTGGTCTGTAAACCTCTTTTCTCAAGAAAGAAGTTCTGACGGT…		Haptista	Haptophyta	Isochrysidales	Noelaerhabdaceae			1	1	1	0	0	0	1	0	0	0	0	0	0	0	0	1	1	0	1	0	0	0	0	0	0	0	0	0	0	0	1	0	0	0	0	0	0	0	0	0
afc14ee44cd3ac150477c2271e05199f	AATGAACGCTATAAGTATGCTTAACACATGCAAGTTTAACGGAAATTTTTTTCGTAGCGTACGGGTGAGTAGTAGCAGAATTTTACCTTTTAGTTCAGCACAAAGACTTTTATAAGTTTAAATACTGAATATTTTTAAAGGTTAATAATTTTTCCGCTAAAAGATAAATCTGCATAAGATTATGGTTGTTGGTAATTTAAAAGCTTACCANNNNNNNNNNTAGTTGGTCTGAGAGGATGATCAACCACACTAGAACTGAAACAAGGTTTAGGCTGAATTTTCGGCCAGCAGTGAGGAATATTGGACAATGAACGAAAGTTTGATCCAGCAATACTAACTAGGTGATGACGGCTTATTTAAGTTGTAAAGCCTTTTCATTAAAGAAGATAATGACATTAT…		Bacillariophyta						1	1	1	0	1	1	1	1	0	0	0	0	1	1	1	0	0	1	1	0	0	1	0	0	0	0	0	0	1	1	0	0	0	0	0	1	0	0	0	0
b10f25c9e09880318323a555bb00988d	GATGAACGCTGGCGAGATGCTTTACACATGCAAGTCGTACGAAAGTTTTTTAAACTTTAAGTGGCGGACGGGTGAGTAACACGTAAGAATTTACCTCTGGGAGGGGGACAACAGACAGAAATGGCTGCTAATACCCCATAATGCTTTTTAAGTGAAACGGGTTTTACCGCCTAGAGAGAAGCTTGCGGCTGATTAGCTTGTTGGTAAGGTNNNNNNNNNNCAGTATCTGGTTTGAGAGGATGATCAGACACACTGGAACTGAGACACGGTCCAGACTCCTACGGGAGGCAGCAGTGGGGAATTTTCCGCAATGGGCGAAAGCCTGACGGAGCAATCTCGCGTGAGGGATGACTGCCTATGGGTTGTAAACCTCTTTTTTCAGGGAGGATATAGACGTGT…		Bacillariophyta						1	0	1	0	0	1	0	0	0	0	0	0	0	0	0	0	1	1	0	0	0	0	0	0	0	0	0	0	0	0	0	0	0	0	0	0	0	0	0	0
b298247989f06f860a154d51d2e2c3ad	GATGAACGCTGGCGGTATGCCTTATACATGCAAGTCGTACGGGAGTTTTTAACTCAAGTGGCGGACGGGTGAGTAACACGTAAGAATTTACCTTTAGGAGGGGGATAACAACTGGAAACGGTTGCTAATACCCCATAGGCTTTCGAGTGAAATGGATTTCCGCCTAAAGAGAAGCTTGCGGCTGATTAGCTTGTTGGTAGAGTAATAGCCNNNNNNNNNNGTATCTGGTTTGAGAGGACGATCAGACACACTGGAACTGAGACACGGTCCAGACTCCTACGGGAGGCAGCAGTAGGGAATTTTCCGCAATGGGCGAAAGCCTGACGGAGCAATACCGCGTGAGGGATGACTGCCTATGGGTTGTAAACCTCTTTTTTCAGGGAGGAATAAATGACGTGT…		Bacillariophyta	Fragilariophyceae					1	0	1	0	0	1	0	1	0	0	0	0	1	1	0	0	0	0	1	0	0	0	0	0	0	0	0	0	0	0	0	0	0	0	0	0	0	0	0	0
b324e3201aa4ce2b4a2d4c157f3f540d	GATGAACGCTAGTAGTATGCTTAACACATGCAAGTCGAACGGAAATTTATTTTTTCGTGGCGTACGGGTGAGTAAACGCAGAATCTTTCCTTTCAGTTCAGGACAAAAATTACCTTCGGGCAATAAAATACTGAATATAATTAAAAGGTTTAATCCGCTGAAAGATAGATCTGTTTAGGATTAGGTTGTTGGTAATTTAAAAGCTTACCANNNNNNNNNNTAGTTGGTCTGAGAGGATGATCAACCACACTGGAACTGAAATAAGGTCCAGGCTAATACGTTGGCCAGCAGTGAGGAATATTGGACAATGAACGCAAGTTTGATCCAGCAATACTAACTGGGTGATGACGGCTTATTTAAGTTGTAAGATCCTTTAATTAAAGAAGATAATGACATTAT…		Bacillariophyta	Bacillariophyceae	Bacillariales				1	0	0	0	0	0	0	0	0	0	0	0	0	0	0	0	0	0	0	0	0	0	0	0	0	0	0	0	0	0	0	0	0	0	0	0	0	0	0	0
b39ceeb93ed5200c29da1527c8d7c06b	GATGAACGCTGGCGGCGTGCTTAACACATGCAAGTCGAACGAACCTTCGGGTTAGTGGCGGACGGGTGAGTAACGCGTGAGAATCTGCCCTCAGGAGGGGGACAACAGCTGGAAACGGCTGCTAATACCCCATATGCCGCGAGGTGAAATGAATTTCGCCTGAGGATGAGCTCGCGTCTGATTAGCTAGTTGGTGTAGGTAATGGCTCACNNNNNNNNNNTCAGTAGCTGGTCTGAGAGGATGATCAGCCACACTGGGACTGAGACACGGCCCAGACTCCTACGGGAGGCAGCAGTGGGGAATTTTCCGCAATGGGCGAAAGCCTGACGGAGCAACGCCGCGTGAGTGATGAAGGCCTTAGGGTCGTAAAGCTCTTTCGCCAGAGATGATAATGACAGT…		Cyanobacteria		Synechococcales				1	0	0	0	0	0	0	0	0	0	0	0	0	0	0	0	0	0	0	0	0	0	0	0	0	0	0	0	0	0	0	0	0	0	0	0	0	0	0	0
b4e4a50c81c9aa82aefd0f16a2788084	GATGAACGCTGGCGGCGTGCTTAACACATGCAAGTCGAACGAACCTTCGGGTTAGTGGCGGACGGGTGAGTAACGCGTGGGAATCTGCCCTCAGGAGGGGGATAACAGTTGGAAACGACTGCTAATACCCCATATGCCGTGAGGTGAAAGGAATTTCGCCTGAGGATGAGCCCGCGTCTGATTAGCTAGTTGGTGTGGTAAGAGCGCACCNNNNNNNNNNAGTAGCTGGTCTGAGAGGATGATCAGCCACACTGGGACTGAGACACGGCCCAGACTCCTACGGGAGGCAGCAGTGGGGAATTTTCCGCAATGGGCGAAAGCCTGACGGAGCAACGCCGCGTGAGGGATGAAGGCCTCTGGGCTGTAAACCTCTTTTCTCAAGGAAGAAGATCTGACGGT…		Cyanobacteria		Synechococcales	Synechococcaceae			1	0	1	0	0	0	0	0	0	0	0	0	0	0	0	0	0	1	0	0	0	0	0	0	0	0	0	0	0	0	0	0	0	0	0	0	0	0	0	0
b4ef704feb8a2fdbdc3f4ddca9558aa9	GATGAACGCTGGCGGTATGCCTTACACATGCAAGTCGTACGAGAGTTTTTAACTCAAGTGGCGGACGGGTGAGTAACACGTAAGAATTTGCCTTTAGGAGGGGGATAACAACTGGAAACGGTTGCTAATACCCCATATGCTTTCGAGTGAAATGGATTTCCGCCTAAAGAGAAGCTTGCGGCTGATTAGCTTGTTGGTGAGGTAATGGCTNNNNNNNNNNGTATCTGGTTTGAGAGGACGATCAGACACACTGGAACTGAGACACGGTCCAGACTCCTACGGGAGGCAGCAGTGGGGAATTTTCCGCAATGGGCGAAAGCCTGACGGAGCAATACCGCGTGAAGGATGACGGCCTATGGGTTGTAAACTTCTTTTTTCAGGGAGGAATCAATGACGTGT…		Bacillariophyta	Bacillariophyceae					1	1	1	1	1	1	0	0	0	0	0	0	1	0	0	1	1	1	1	1	0	0	0	0	0	0	0	0	0	0	0	0	0	0	0	0	0	0	0	0
b81206a98b9066ed889d5ca8885c58eb	GATGAACGCTACTAGTATGCTTAACACATGCAAGTTGAACGGAATTTTTTTCGTAGCGAACGGGTGAGTATATGCAGAATTTTCCCTTTCAGTTCAGGACAAAAATTACCTTAAGGTAATTAAATACTGAATAGATTTAAAAGGTTTAATCCGCTGAAAGATAAATCTGCTTAAGATTAGGTTGTTGGTAATTTAAAAGCTTACCAAGCCNNNNNNNNNNAGTTGGTCTGAGAGGATGATCAACCACACTGGAACTGAAATAAGGTCCAGGCTAATATGTTGGCCAGCAGTGAGGAATATTGGACAATGAACGAAAGTTTGATCCAGCAATACTAACTGGGTGATGACGGCTTATTTAAGTTGTAAAGCCCTTTAATTAAAGAAGATAATGACATTATT…		Bacillariophyta	Bacillariophyceae	Bacillariales				1	0	0	0	0	0	0	0	0	0	0	0	0	0	0	0	0	0	0	0	0	0	0	0	0	0	0	0	0	0	0	0	0	0	0	0	0	0	0	0
b8915746f6f2f5063e8746cbfe27b572	GATGAACGCTGGCGGCGTGCTTAACACATGCAAGTCGAACGAACCTTCGGGTTAGTGGCGGACGGGTGAGTAACGCGTGAGAATCTGCCCTCAGGAGGGGGATAACGGCTGGAAACGGCCGCTAATACCCCATATGCCGAGAGGTGAAATGAATTTCGCCTGAGGATGAGCTCGCGTCTGATTAGCTTGTTGGTGGGGTAATGGCCTACCNNNNNNNNNNTCAGTAGCTGGTCTGAGAGGATGATCAGCCACACTGGGACTGAGACACGGCCCAGACTCCTACGGGAGGCAGCAGTGAGGAATATTGGACAATGGGGGCAACCCTGATCCAGCCATGCCGCGTGAGTGATGACGGCCTTAGGGTTGTAAAGCTCTTTCAGTAGTGAAGATAATGACGGT…		Cyanobacteria						1	0	0	0	0	0	0	0	0	0	0	0	0	0	0	0	0	0	0	0	0	0	0	0	0	0	0	0	0	0	0	0	0	0	0	0	0	0	0	0
b90b89b3daa98cbf29781f7e66766c82	GATGAACGCTGGCGGCGTGCTTAACACATGCAAGTCGAACGAAGTCTTCGGACTTAGTGGCGGACGGGTGAGTAACACGTGAGAATCTGGCCCTAGGAGGGGGACAACAGTTGGAAACGACTGCTAATACCCCATATGCCGAGAGGTGAAAAGAATTTTGCCTGGGGATGAGCTCGCGTCTGATTAGCTAGTTGGTGGGGTAAGAGCCTANNNNNNNNNNAGTAGCTGATTTGAGAGGATGATCAGCCACACTGGGACTGAGACACGGCCCAGACTCCTACGGGAGGCAGCAGTGGGGAATTTTCCGCAATGGGCGCAAGCCTGACGGAGCAACGCCGCGTGTGGGAGGAAGGTTTTTGGACTGTAAACCACTTTTCTCAAGGAAGAAGATCTGACGGT…		Cyanobacteria		Synechococcales				1	0	0	0	0	0	0	0	0	0	0	0	0	0	0	0	0	0	0	0	0	0	0	0	0	0	0	0	0	0	0	0	0	0	0	0	0	0	0	0
b92ab2c556c228049b2b7f8708ed956b	GATGAACGCTACTAGTATGCTTAACACATGCAAGTCGAACGGAAACTTTGTTTTCGTGGCGAACGGGTGAGTATTCGTAGAATTTTTCCTTTCAGTTCAGAACAAAAATTTACTTGATTAAATTTAAATACTGAATAGTTTTAAAGGTTAACTCCGCTGAAAGATAAATCTGCATAAGATTAGGTTGTTGGTGAATTAAAAGCTTACCAANNNNNNNNNNAGTTGGTCTTAGAGGATGATCAACCACACTGGAACTGAAATAAGGTCCAGGCTGACACGTCGGCCAGCAGTGAGGGATATTGGACAATGAACGAAAGTTTGATCCAGCAATACTAACTGGGTGATGACGGCTTATTTAAGTTGTAAGATCCTTTAATTAAAGAAGATAATGACATTATT…		Bacillariophyta	Bacillariophyceae	Bacillariales				1	1	0	0	1	0	0	0	0	0	0	0	0	0	0	0	0	0	0	0	0	0	0	0	0	0	0	0	0	0	0	0	0	1	0	0	0	0	0	0
b9af5a7258711ede05b9ef24c2021a6a	GATGAACGCTGGCGAGATGCCTTATACATGCAAGTCGTACGAGAGTTTTTAACTCAAGTGGCGGACGGGTGAGTAACACGTAAGAATTTGCCTTTAGGAGGGGGATAACAACTGGAAACGGTTGCTAATACCCCATATGCTTTTGAGTGAAATGGATTTTTCCGCCTAAAGAGAAGCTTGCGGCTGATTAGCTTGTTGGTGAGGTAATGGNNNNNNNNNNGTATCTGGTTTGAGAGGACGATCAGACACACTGGAACTGAGACACGGTCCAGACTCCTACGGGAGGCAGCAGTAGGGAATTTTCCGCAATGGGCGAAAGCCTGACGGAGCAATCTCGCGTGAGGGATGACGGCCTATGGGTTGTAAACCTCTTTTTTCAGGGAGGAATAAATGACGTGT…		Bacillariophyta	Bacillariophyceae	Eunotiales				1	1	1	0	0	1	0	0	0	0	0	0	0	0	0	0	0	0	0	0	0	0	0	0	0	0	0	0	0	0	0	0	0	0	0	0	0	0	0	0
bacbc51d5b3da7d3996fb83b193fd300	GATGAACGCTGGCGGTATGCCTTACACATGCAAGTCGTACGAGAGTTTTTAACTCAAGTGGCGGACGGGTGAGTAACACGTAAGAATTTACCTTTAGGAGGGGGACAACAGCTGGAAACGGCTGCTAATACCCCATACGCTTTCGAGTGAAATGGATTTCCGCCTAGAGAGAAGCTTGCGGCTGATTAGCTTGTTGGTGAGGTAATGGCTNNNNNNNNNNGTATCTGGTTTGAGAGGACGATCAGACACACTGGAACTGAGACACGGTCCAGACTCCTACGGGAGGCAGCAGTGGGGAATTTTCCGCAATGGGCGAAAGCCTGACGGAGCAATACCGCGTGAGGGATGACGGCCTATGGGTTGTAAACCTCTTTTTTCAGGGAGGAATCAATGACGTGT…		Bacillariophyta	Bacillariophyceae		Entomoneidaceae			1	1	1	1	1	1	0	1	0	0	0	0	1	1	1	1	1	1	1	0	0	0	0	0	0	0	0	0	0	0	1	0	0	0	0	0	0	0	0	0
bb942c8d5f825c43ebb0843c352bbe8d	GATGAACGCTGGCGGCGTGCTTAACACATGCAAGTCGAACGAACCTTCGGGTGAGTGGCGGACGGGTGAGTAACGCGTGAGAATCTGCCTTCAGGACGGGGACAACAACTGGAAACGGTTGCTAATACCCGATATGCCGCGAGGTGAAAAGTTTTTTCGCCTGAAGATGAGCTCGCGTCCGATTAGCTAGTTGGTGAGGTAAGAGCTTACNNNNNNNNNNTATAGCTGGTCTGAGAGGATGATCAGCCACACTGGGACTGAGACACGGCCCAGACTCCTACGGGAGGCAGCAGTGGGGAATATTGCACAATGGGCGAAAGCCTGATGCAGCAACGCCGCGTGAACGATGAAGGCCTTCGGGTTGTAAAGTTCTTTTCTTGGAGAAGAATAAATGACGGT…		Cyanobacteria						1	0	0	0	0	0	0	0	0	0	0	0	0	0	0	0	0	0	0	0	0	0	0	0	0	0	0	0	0	0	0	0	0	0	0	0	0	0	0	0
bba126fd97ad2f7cd4475e25734b28e9	GATGAACGCTAGTAGTATGCTTAACACATGCAAGTTGAACGGAAATTTTTTCGTAGCGAACGGGTGAGTATAAGCAGAATTTTCCCTTTTAGTTTAGAACAAATATCTTATTTATAAGATAAAATTCTAAATATATTGAAAGAATTACTTTTTAAGTATTTCGCTAAAAGATAAATCTGTTGAAGATTAGGTTGTTGGTAATTTAAAAGCNNNNNNNNNNGTTGGTCTTAGAGGATGATCAACCACACTGGAACTGAAATAAGGTCCAGGCTGACATGTCGGCCAGCAGTGAGGAATATTGGACAATGAACGAAAGTTTGATCCAGCAATACTAACTGGGTGATGACGGCTTATTTAAGTTGTAAGATCCTTTAATTAAAGAAGATAATGACATTATTT…		Bacillariophyta						1	1	0	0	0	0	0	1	0	0	0	0	0	0	1	0	1	0	1	0	0	0	0	0	0	0	0	0	0	1	0	0	0	0	0	0	0	0	0	0
bdd354efb849ad82daa9ea7bc029cec5	GATGAACGCTGGTGGTATGCTTTACACATGCAAGTTGCACGAAGGTTTTTAACCTAAGTAGCGGACGGGTGAGTAACACGTAAGAATTTGCCTTTAGGAGGGGGATAACAACTGGAAACAGTTGCTAATACCCCATATGCTTTCGAGTGAAATGGGATTACCGCCTAAAGAAAAGCTTGCGGCTGATTAGCTTGTTGGTAAGGTAATGGCNNNNNNNNNNGTATCTGGTTTGAGAGGACGATCAGACACACTGGAACTGAGACACGGTCCAGACTCCTACGGGAGGCAGCAGTGGGGAATTTTCCGCAATGGGCGAAAGCCTGACGGAGCAATACCGCGTGAGGGATGACTGCCTGTGGGTTGTAAACCTCTTTTTTCAGGGAGGAATAAATGACGTGT…		Bacillariophyta	Bacillariophyceae	Naviculales				1	0	0	0	0	0	0	0	0	0	0	0	0	0	0	0	0	0	0	0	0	0	0	0	0	0	0	0	0	0	0	0	0	0	0	0	0	0	0	0
bea2858be76eea885f5913b3b2285917	GATGAACGCTGGCGAGATGCCTTATACATGCAAGTCGTACGAGATTAAATTCAAGTGGCGGACGGGTGAGTAACACGTAAGAATTTGCCTTTAGGAGGGGGATAACAACTGGAAACGGTTGCTAATACCCCATATGCTTTTGAGTGAAATGGATTTTTCCGCCTAAAGAGAAGCTTGCGGCTGATTAGCTTGTTGGTGGGGTAATGGCTCNNNNNNNNNNGTATCTGGTTTGAGAGGACGATCAGACACACTGGAACTGAGACACGGTCCAGACTCCTACGGGAGGCAGCAGTAGGGAATTTTCCGCAATGGGCGAAAGCCTGACGGAGCAATCTCGCGTGAGGGATGACGGCCTATGGGTTGTAAACCTCTTTTTTCAGGGAGGAATAACTGACGTGT…		Bacillariophyta	Bacillariophyceae	Bacillariales				1	0	1	0	0	0	0	0	0	0	0	0	0	0	0	0	0	0	0	0	0	0	0	0	0	0	0	0	0	0	0	0	0	0	0	0	0	0	0	0
bef3fac9590a7ed915bfca7fde4789bf	GATGAACGCTGGCGAGATGCCTTACACATGCAAGTCGTACGAAAATTTTTAATTTAAGTGGCGGACGGGTGAGTAACACGTAAGAATTTACCTTTAGGAGGGGGATAACAATTGGAAACGATTGCTAATACCCCATATGCTTTCGAGTGAAATGGATTTCCGCCTAAAGAGAAGCTTGCGGCTGATTAGCTTGTTGGTAAGGTAACGGCTNNNNNNNNNNTCAGTATCTGGTTTGAGAGGATGATCAGCAACACTGGAACTGAGACACGGTCCAGACTCCTACGGGAGGCAGCAGTGGGGAATATTGCGCAATGGAGGAAACTCTGACGCAGCCATGCCGCGTGAGTGAAGAAGGCCTTCGGGTTGTAAAACTCTTTCAACGGTGAAGATGATGACGGT…		Bacillariophyta						1	0	0	0	0	0	0	0	0	0	0	0	0	0	0	0	0	0	0	0	0	0	0	0	0	0	0	0	0	0	0	0	0	0	0	0	0	0	0	0
c09906d20184a8ae68cffe0deb53dba0	GATGAACGCTGGCGGCGTGCTTAACACATGCAAGTCGAACGAACTCTTTCGGGAGTGAGTGGCGGACGGGTGAGTAACGCGTGAGGACCTGCCTAAAGGAGGGGGACAACCTTTGGAAACGGAGGCTAATACCCCATATGGCGAGAGCTGAAACATTATATGGCCTTTAGATGGACTCGCGTCTGATTAGCTAGTTGGTGGGGTAAAGGCNNNNNNNNNNAGTAGCTGTTCTGAGAGGAAGATCAGCCACACTGGGACTGAGACACGGCCCAGACTCCTACGGGAGGCAGCAGTGGGGAATTTTCCGCAATGGGCGCAAGCCTGACGGAGCAACGCCGCGTGAGGGAGGAAGGTCTGTGGATTGTAAACCTCTTTTCTCTGTGAAGAAGATCTGACGGT…		Cyanobacteria						1	0	0	0	0	0	0	0	0	0	0	0	0	0	0	0	0	0	0	0	0	0	0	0	0	0	0	0	0	0	0	0	0	0	0	0	0	0	0	0
c0dee8159b89cb3aa5e2c2a107b630cb	GATGAACGCTGGCGAGATGCCTTATACATGCAAGTCGTACGAGATTAAACTCAAGTGGCGGACGGGTGAGTAACACGTAAGAATTTGCCTTTAGGAGGGGGATAACAATTGGAAACGGTTGCTAATACCCCATATGCTTTCGAGTGAAATGGATTTTTCCGCCTAAAGAGAAGCTTGCGGCTGATTAGCTTGTTGGTGGGGTAATGGCTCNNNNNNNNNNGTATCTGGTTTGAGAGGACGATCAGACACACTGGAACTGAGACACGGTCCAGACTCCTACGGGAGGCAGCAGTAGGGAATTTTCCGCAATGGGCGAAAGCCTGACGGAGCAATCTCGCGTGAGGGATGACGGCCTATGGGTTGTAAACCTCTTTTTTCAGGGAGGAATTAATGACGTGT…		Bacillariophyta	Bacillariophyceae	Bacillariales	Bacillariaceae			1	1	1	1	1	0	0	0	0	0	0	0	0	0	0	0	0	0	0	0	0	0	0	0	0	0	0	0	0	0	0	0	0	0	0	1	0	0	0	0
c155018c6b7a21f3b08b4aae9d50b74e	GATGAACGCTGGCGATATGCTTTATACATGCAAGTCGTACGAGAGTTTTTAACTCAAGTGGCGGACGGGTGAGTAACACGTAAGAATTTACCTTTAGGAGAAGGATAACAACTGGAAACGGTTGCTAATACTTCATATGCTTTTGAGTGAAATGGATTTTCCGCCTAAAGAAAAGCTTGCGGCTGATTAGCTTGTTGGTAAGGTAATGGCNNNNNNNNNNGTATCTGGTTTGAGAGGACGATCAGACACACTGGAACTGAGACACGGTCCAGACTCCTACGGGAGGCAGCAGTAGGGAATTTTCCGCAATGGGCGAAAGCCTGACGGAGCAATACCGCGTGAGGGATGACTGCCTATGGGTTGTAAACCTCTTTTTTCAGGGAGGAATAAATGACGTGT…		Bacillariophyta	Bacillariophyceae	Eunotiales				1	0	0	0	0	0	0	1	0	0	0	0	0	0	0	0	0	0	0	0	0	0	0	0	0	0	0	0	0	0	0	0	0	0	0	0	0	0	0	0
c217f2ae65d101c08a9262a3fc9b958b	GATGAACGCTGGCGGTATGCCTTACACATGCAAGTCGTACGAGAGTTTTTAACTCAAGTGGCGGACGGGTGAGTAACACGTAAGAATTTACCTTTAGGAGGGGGATAACAACTGGAAACGGTTGCTAATACCCCATATGCTTTCGAGTCAAATGGAGTTTCCGCCTAGAGAGAAGCTTGCGGCTGATTAGCTTGTTGGTAAGGTAATGGCNNNNNNNNNNGTATCTGGTTTGAGAGGACGATCAGACACACTGGAACTGAGACACGGTCCAGACTCCTACGGGAGGCAGCAGTGGGGAATTTTCCGCAATGGGCGAAAGCCTGACGGAGCAATACCGCGTGAGGGATGACGGCCTATGGGTTGTAAACCTCTTTTTTCAGGGAGGAATAAATGACGTGT…		Bacillariophyta	Bacillariophyceae					1	0	1	0	0	0	0	0	0	0	0	0	0	0	0	0	0	0	1	0	0	0	0	0	0	0	0	0	0	0	0	0	0	0	0	0	0	0	0	0
c3ccb5319e2bbea6ea9c858f0afd2a83	GATGAACGCTGGCGAGATGCCTTATACATGCAAGTCGTACGAGATTAAACTCAAGTGGCGGACGGGTGAGTAACACGTAAGAATTTGCCTTTAGGAGGGGGATAACAATTGGAAACGATTGCTAATACCCCATATGCTTTCGAGTAAAATGGATCTTTCCGCCTAGAGAGAAGCTTGCGGCTGATTAGCTTGTTGGTAAGGTAATGGCTTNNNNNNNNNNGTATCTGGTTTGAGAGGACGATCAGACACACTGGAACTGAGACACGGTCCAGACTCCTACGGGAGGCAGCAGTAGGGAATTTTCCGCAATGGGCGAAAGCCTGACGGAGCAATCTCGCGTGAGGGATGACGGCCTATGGGTTGTAAACCTCTTTTTTCAGGGAGGAATAAATGACGTGT…		Bacillariophyta	Bacillariophyceae	Bacillariales				1	0	0	0	0	1	0	0	0	0	0	0	0	0	0	0	0	0	0	0	0	0	0	0	0	0	0	0	0	0	0	0	0	0	0	0	0	0	0	0
c497ed7401cc2256f68110ef0c7594bd	GATGAACGCTGGCGGTATGCCTTATACATGCAAGTCGTACGAGAGTTTTTAACTCAAGTGGCGGACGGGTGAGTAACACGTAAGAATTTGCCTTTAGGAGGGGGACAACAACTGGAAACGGTTGCTAATACCCCATATGCTTTCGAGTGAAACGGTTTTTCCGCCTAAAGAGAAGCTTGCGGCTGATTAGCTTGTTGGTAGAGTAATAGCNNNNNNNNNNGTATCTGGTTTGAGAGGATGATCAGACACACTGGAACTGAGACACGGTCCAGACTCCTACGGGAGGCAGCAGTAGGGAATTTTCCGCAATGGGCGCAAGCCTGACGGAGCAATACCGCGTGAGGGATGACGGCCTATGGGTTGTAAACCTCTTTTTTCAGGGAGGAATCAATGACGTGT…		Bacillariophyta	Fragilariophyceae	Licmophorales				1	0	0	0	0	0	0	0	0	0	0	0	0	0	0	0	0	0	0	0	0	0	0	0	0	0	0	0	0	0	0	0	0	0	0	0	0	0	0	0
c50f998342c322ac9680359fabcedbeb	GATGAACGCTGGCGAGATGCCTTATACATGCAAGTCGTACGAGATTAAACTCAAGTGGCGGACGGGTGAGTAACACGTAAGAATTTGCCTTTAGGAGGGGGACAACAACTGGAAACGGTTGCTAATACCCCATATGCTTTCGAGTCAAATGGATTTTTCCGCCTAAAGAGAAGCTTGCGGCTGATTAGCTTGTTGGTGGGGTAATGGCTCNNNNNNNNNNGTATCTGGTTTGAGAGGACGATCAGACACACTGGAACTGAGACACGGTCCAGACTCCTACGGGAGGCAGCAGTAGGGAATTTTCCGCAATGGGCGAAAGCCTGACGGAGCAATCTCGCGTGAGGGATGACGGCCTATGGGTTGTAAACCTCTTTTTTCAGGGAGGAATAAATGACGTGT…		Bacillariophyta	Bacillariophyceae	Bacillariales				1	0	1	0	1	0	0	0	0	0	0	0	0	0	0	0	0	0	0	0	0	0	0	0	0	0	0	0	0	0	0	0	0	0	0	0	0	0	0	0
c619a6687ce3d9523295f0556fb66070	GATGAACGCTGGCGAGATGCCTTATACATGCAAGTCGTACGAGATTAAATTCAAGTGGCGGACGGGTGAGTAACACGTAAGAATTTGCCTTTAGGAGGGGGACAACAACTGGAAACGGTTGCTAATACCCCATATGCTTTTGAGTGAAATGGATTTTTCCGCCTAAAGAGAAGCTTGCGGCTGATTAGCTTGTTGGTGGGGTAATGGCTCNNNNNNNNNNGTATCTGGTTTGAGAGGACGATCAGACACACTGGAACTGAGACACGGTCCAGACTCCTACGGGAGGCAGCAGTAGGGAATTTTCCGCAATGGGCGAAAGCCTGACGGAGCAATCTCGCGTGAGGGATGACGGCCTATGGGTTGTAAACCTCTTTTTTCAGGGAGGAATAACTGACGTGT…		Bacillariophyta	Bacillariophyceae	Bacillariales				1	1	1	0	1	0	0	0	0	0	0	0	0	0	0	0	0	0	0	0	0	0	0	0	0	0	0	0	0	0	0	0	0	0	0	0	0	0	0	0
c6667ec2f33ee41cbf077fd9c276f62b	GATGAACGCTGGCGGTATGCTTTACACATGCAAGTCGTACGAGAGTTTTGAACTCAAGTGGCGGACGGGTGAGTAACACGTAAGAATTTGCCTTTAGGAGGGGGACAACAAATACCCCATATGCTTTCGAGTGAAATGGATTTTTCCGCCTAAAGAGAAGCTTGCGGCTGATTAGCTTGTTGGTGAGGTAATGGCTCACCAAGGCGACGANNNNNNNNNNTATCTGGTTTGAGAGGACGATCAGACACACTGGAACTGAGACACGGTCCAGACTCCTACGGGAGGCAGCAGTGGGGAATTTTCCGCAATGGGCGAAAGCCTGACGGAGCAATACCGCGTGAGGGATGACGGCCTATGGGTTGTAAACCTCTTTTTTCAGTGAGGAATCAAATGACGTGT…		Bacillariophyta	Mediophyceae	Triceratiales	Plagiogrammaceae			1	0	0	0	0	0	0	0	0	0	0	0	0	0	0	0	0	0	0	0	0	0	0	0	0	0	0	0	0	0	0	0	0	0	0	0	0	0	0	0
c695655e07e1633bade5e15a88cd0c66	GATGAACGCTGGCGGTATGCCTGACACATGCAAGTCGAACGAAAAGATTTTTTCTTTTAGTGGCGCACGGGTGAGTAACGCGTAAGAATCTCCCTCTAGGTAAAGGATAACAATTGGAAACGATTGCTAATACTTTATATGCTGAGAAGTGAAACGATGTGTAAGAATACGCATTGCCTAGTGATGAGCTTGCGTCTGATTAGCCTGTTGNNNNNNNNNNAGTAGCTGGTCTGAGAGGATGAACAGCCACACCGGAACTTAGATACGGTCCGGACTCCTACGGGAGGCAGCAGTGAGGAATTTTCCGCAATGGGCGAAAGCCTGACGGAGCAATACCGCGTGGAGGATGAAAGCCTATGGGTTGTAAACTCCTTTTCTTAGAGAAGAAGTTCTGACGGT…		Cercozoa						1	0	0	0	0	0	0	0	0	0	0	0	0	0	0	0	0	0	0	0	0	0	0	0	0	0	0	0	0	0	0	0	0	0	0	0	0	0	0	0
ca36841958a051b0fb4f6bce2bc31768	GATGAACGCTGGCGAGATGCCTTACACATGCAAGTCGTACGAAAATTTTTAATTTAAGTGGCGGACGGGTGAGTAACACGTAAGAATTTGCCTTTAGGAGGGGGATAACAATTGGAAACGATTGCTAATACCCCATATGCTTTCGAGTGAAATGAATTTTTTCGCCTAAAGAGAAGCTTGCGGCTGATTAGCTTGTTGGTAAGGTAATGGNNNNNNNNNNTATCTGGTTTGAGAGGATGATCAGACACACTGGAACTGAGACACGGTCCAGACTCCTACGGGAGGCAGCAGTGGGGAATTTTCCGCAATGGGCGAAAGCCTGACGGAGCAATCTCGCGTGAGGGATGACGGCCTATGGGTTGTAAACCTCTTTTTTCAGGGAGGAATCAAATGACGTGT…		Bacillariophyta	Bacillariophyceae	Bacillariales				1	0	0	0	0	1	0	0	0	0	0	0	1	0	0	0	1	1	1	0	0	1	0	0	0	0	0	0	0	1	0	0	1	0	0	0	0	0	0	0
ca72078968441e3b7f6a8b2809c1e638	GATGAACGCTGGCGAGATGCTTTACACATGCAAGTCGTACGAAAGTTTTTTAACTTTAGTGGCGGACGGGTGAGTAACACGTAAGAATTTACCTCTGGGAGGGGGATAACAGACAGAAATGGCTGCTAATACCCCATAATGCTTTTAAGTGAAATGGATTTTTCCGCCTAGAGAGAAGCTTGCGGCTGATTAGCTTGTTGGTGAGGTAATNNNNNNNNNNGTATCTGGTTTGAGAGGATGATCAGACACACTGGAACTGAGACACGGTCCAGACTCCTACGGGAGGCAGCAGTGGGGAATTTTCCGCAATGGGCGAAAGCCTGACGGAGCAATCTCGCGTGAGGGATGACTGCCTATGGGTTGTAAACCTCTTTTTTCAGGGAGGAATAAATGACGTGT…		Bacillariophyta	Bacillariophyceae	Bacillariales				1	1	1	0	1	1	1	1	0	0	0	0	1	1	1	1	1	1	1	0	0	1	0	0	0	0	0	0	0	1	0	0	0	1	1	1	0	0	0	0
cadcc2aa85ef6d6338adf06f714ccbf0	GGTGAACGCTATTAGTATGCTTTACACATGCAAGTCTAACGGAGTTTTTTCGTGGCGTCCGGGTGAGTAATAGTACAGAATGTTACCTTTTAGTTTAGAACAAAGTATTCATTGAATATTAAATTCTAAATAAATTGAAAGGTTTTTAAAATTCCGCTAAAAGATAGGTCTGTGCAAGATTAGGTTGTTGGTACATGTAATAGCTTACCANNNNNNNNNNTTGGTCTTAGAGGACGATCAACCACATTGGAACTGAAATAAGGTCCAAGCTGATTTTTTCGGCCAGCAGTGAGGAATATTGGACAATGGACGAAAGTCTGATCCAGCAATACTATCTGAATGATGACGGCGAAATTCGTTGTAAAATTCTTTCGTTAATGATGATAATGACATTATTTA…		Bacillariophyta	Bacillariophyceae	Naviculales				1	0	0	0	0	0	0	0	0	0	0	0	0	0	0	0	0	0	0	0	0	0	0	0	0	0	0	0	0	0	0	0	0	0	0	0	0	0	0	0
cb3a0c0391e3c660424020af65bb4275	GATGAACGCTGGCGGCGTGCTTAACACATGCAAGTCGAACGAACCTTCGGGTTAGTGGCGGACGGGTGAGTAACGCGTGAGAATCTGCCCTCAGGAGGGGGACAACAGCTGGAAACGGCTGCTAATACCCCATATGCCGCGAGGTGAAATGAATTTCGCCTGAGGATGAGCTCGCGTCTGATTAGCTAGTTGGTGTAGGTAATGGCTCACNNNNNNNNNNTCAGTAGCTGGTCTGAGAGGATGATCAGCCACACTGGGACTGAGACACGGCCCAGACTCCTACGGGAGGCAGCAGTGGGGAATCTTGGACAATGGGCGCAAGCCTGATCCAGCCATGCCGCGTGAGTGATGAAGGCCTTAGGGTCGTAAAGCTCTTTCGCCAGAGATGATAATGACAGT…		Cyanobacteria		Synechococcales				1	0	0	0	1	0	0	0	0	0	0	0	0	0	0	0	0	0	0	0	0	0	0	0	0	0	0	0	0	0	0	0	0	0	0	0	0	0	0	0
ccbd9d95f390093af9013bd014991b56	GATGAACGCTGGCGGCGTGCTTAACACATGCAAGTCGAACGAACCTTCGGGTTAGTGGCGGACGGGTGAGTAACGCGTGAGAATCTGCCCTCAGGAGGGGGACAACAGCTGGAAACGGCTGCTAATACCCCATATGCCGCGAGGTGAAATGAATTTCGCCTGAGGATGAGCTCGCGTCTGATTAGCTAGTTGGTGTAGGTAATGGCTCACNNNNNNNNNNGTAGCTGGTCTGAGAGGATGATCAGCCACACTGGGACTGAGACACGGCCCAGACTCCTACGGGAGGCAGCAGTGGGGAATTTTCCGCAATGGGCGAAAGCCTGACGGAGCAACGCCGCGTGAGGGATGAAGGCCTCTGGGCTGTAAACCTCTTTTTTCAGGGAGGAATAAATGACGTGT…		Cyanobacteria		Synechococcales				1	0	1	1	1	0	0	0	0	0	0	0	0	0	0	0	1	0	0	0	0	0	0	0	0	0	0	0	0	0	0	0	0	0	0	0	0	0	0	0
cd6e2e7b01d4c018bfae6ecba8c4cd3f	AATGAACGCTGGAAGTATGCGTAATACATGCAAGTTTTGATTTTTTTGTGTGGAAAATCAAAGCGAACGGGTGAGGAATACATAGGAATCTACCTTTTTTATTCAAGAGAGATGCTTTGTGAAAAAAAGCACAAAGATCAAAAGAAAAAGATGAGCCTATGGAGGATCAGGTAGTTGGTGAGGGAAAGGCTCACCAAGCCGATGACCCTTNNNNNNNNNNCTTAGCGGATCTGAGAGGATGTACCGCCACATTGGGACTGAGAGACGGCCCAGACTCCATCTGGAGGCAGCAGTAAGGAATATTGGACAATGGGCGAAAGCTTGATCCAGCGATACTTCGTAAGAGATGAAGGCCATATCGGTCGTAAATCTTTTTCAGAAACTTTAGATCATGACAAG…	Viridiplantae	Chlorophyta						1	1	1	0	0	1	0	0	0	0	0	0	0	0	0	0	1	1	1	0	0	0	0	0	0	0	0	0	0	0	0	0	0	0	0	0	0	0	0	0
d0cd6764c4fdd26b1a56d011683453b4	AACGAACGCTAGCGGCATGCTTGACGCATGCAAGTCGTACGAAAAGTTTGAGCTTAAGTGGCGGACGGGTGAGTAACACGTGAGAATCTGCCTATAGGAAGGAAATAACATTGGGAAACTGATGCTAAAATCCTATATACCTTTTGGTGAAATAGAGTAATCTGCCTAGAGAAGAGCTCGCGTCTGATTAGCTTGTTGGTGGGGTAATGGNNNNNNNNNNGTAGTTGGTCTGAGAGGATGATCAGCCACACTGGAACTGAGACACGGTCCAGACTCCTGCGGGAGGCAGCAGTGAGGAATTTTCCGCAATGGGCGAAAGCCTGACGGAGCAATACCGCGTGAGGGATGACTGCCTTCGGGTTGTAAACCTCTTTTTTCAGGGAGGAAGTTCTGACGTGT…		Bacillariophyta						1	0	0	0	0	0	0	0	0	0	0	0	0	0	0	0	0	0	0	0	0	0	0	0	0	0	0	0	0	0	0	0	0	0	0	0	0	0	0	0
d0eea46aadefc8e783aa2e2d369839af	GATGAACGCTGGCGGTATGCCTTATACATGCAAGTCGTACGAGAGTTTTTTAACTCAAGTGGCGGACGGGTGAGTAACACGTAAGAATTTACCTTTAGGAGGGGGACAACAATTGGAAACGATTGCTAATACCCCATATGCTTTTTTAGTGAAACGAAATTTTTTTGCCTAAAGAGAAGCTTGCGGCTGATTAGCTTGTTGGTAGGGTAANNNNNNNNNNGTATCTGGTTTGAGAGGACGATCAGACACACTGGAACTGAGACACGGTCCAGACTCCTGCGGGAGGCAGCAGTAGGGAATTTTCCGCAATGGGCGAAAGCCTGACGGAGCAATACCGCGTGAGGGATGAATGCCTATGGGTTGTAAACCTCTTTTTTCAGGGAGGAATAAATGACGTGT…		Bacillariophyta	Fragilariophyceae					1	1	1	0	0	0	0	1	0	0	0	0	0	0	0	0	0	0	1	0	0	0	0	0	0	0	0	0	0	0	0	0	0	0	0	0	0	0	0	0
d19692d776efdf2dcc44259d1d2e9ce5	GATGAACGCTGGCGGTATGCCTTATACATGCAAGTTGTACGGGAGTTTTTAACTCCAGTAGCGGACGGGTGAGTAACACGTAAGAATTTACCTTTAGGAGGGGGATAACAGCTGGAAACGGTTGCTAATACCCCATATGCTAACAGTGAAATGGATTTTCCGCCTAAAGAGAAGCTTGCGGCTGATTAGCTTGTTGGTAAGGTAATGGCTNNNNNNNNNNGTATCTGGTTTGAGAGGACGATCAGACACACTGGAACTGAGACACGGTCCAGACTCCTACGGGAGGCAGCAGTAGGGAATTTTCCGCAATGGGCGAAAGCCTGACGGAGCAATACCGCGTGAGGGATGACTGCCTATGGGTTGTAAACCTCTTTTTTCAGGGAGGAATAAATGACGTGT…		Bacillariophyta	Fragilariophyceae	Fragilariales				1	0	0	0	0	0	0	0	0	0	0	0	0	0	0	0	0	0	0	0	0	0	0	0	0	0	0	0	0	0	0	0	0	0	0	0	0	0	0	0
d28d2572c89f13970b277e388235bb1e	GATGAACGCTGGCGGTATGCCTTATACATGCAAGTCGTACGAGAGTTTTTAACTCAAGTGGCGGACGGGTGAGTAACACGTAAGAATTTGCCTTTAGGAGGGGGATAACGACTGTAACCGGTTGCTAATACCCCATATGCTAACAGTGAAATGGATTTTCCGCCTAAAGAGAAGCTTGCGGCTGATTAGCTTGTTGGTGAGGTAATGGCTNNNNNNNNNNGTATCTGGTTTGAGAGGACGATCAGACACACTGGAACTGAGACACGGTCCAGACTCCTGCGGGAGGCAGCAGTAGGGAATTTTCCGCAATGGGCTAACGCCTGACGGAGCAATACCGCGTGAGGGATGACTGCCTATGGGTTGTAAACCTCTTTTTTCAGGGAGGAATCAATGACGTGT…		Bacillariophyta	Fragilariophyceae	Fragilariales				1	1	1	0	0	0	0	0	0	0	0	0	0	0	0	0	0	0	0	0	0	0	0	0	0	0	0	0	0	0	0	0	0	0	0	0	0	0	0	0
d2b6a9cd8e4b8507d92ba65307c6e5e6	AATGAACGCTATAAGTATGCTTAACACATGCAAGTTTAACGGAAAATTTTTTCGTAGCGTACGGGTGAGTAGTAGCAGAATTTTACCTTTTAGTTCAGCACAAAGACTTTTATAAGTTTAAATACTGAATATTTTTAAAGGTTAATCATTTTTTCCGCTGAAAGATAAATCTGCGTAAGATTATGGTTGTTGGTAATTTAAAAGCTTACCNNNNNNNNNNTAGTTGGTCTGAGAGGATGATCAACCACACTAGAACTGAAACAAGGTTTAGGCTGAATTTTCGGCCAGCAGTGAGGAATATTGGACAATGAACGAAAGTTTGATCCAGCAATACTAACTAGGTGATGACGGCTTATTTAAGTTGTAAAGCCTTTTCATTAAAGAAGATAATGACATTAT…		Bacillariophyta						1	1	1	0	1	0	0	1	0	0	0	0	0	1	0	0	1	0	1	0	0	1	0	0	0	0	0	0	0	0	0	0	0	0	0	0	0	0	0	0
d38e3dc4c3803be0de846bd223e7d214	GATGAACGCTAGTGGTATGCTTAACACATGCAAGTCGGACGAGAGTTTTAACTCTAGTGGCGGACGGGTGAGTAATACGTGAGAACTTTCCCTTAGGAGGGAAATAACAATGGGAAACTGTTGCTAAAGTCCCATATACCCTTTTGGTGAAATGGAGAAATCTGCCTAAGGAAAGGCTCGCGCCTGATTAGCTAGTTGGTGGGGTAAATGNNNNNNNNNNGTAGCTGGTTTGAGAGGATGATCAGCCACACTGGAACTGAGACACGGTCCAGACTCCTGCGGGAGGCAGCAGTGAGGAATTTTCCGCAATGGGCGCAAGCCTGACGGAGCAATACCACGTGAGGGATGAATGCCTTTGGGTTGTAAACCTCTTTTTTCAGGGAGGAAGTTCTGACGTGT…		Bacillariophyta						1	0	0	0	1	1	1	0	0	0	0	0	0	0	0	0	0	0	0	0	0	0	0	0	0	0	0	0	0	0	0	0	0	0	0	0	0	0	0	0
d3ba1d4b2a704593aa423b4c861868b2	AACGAACGCTGGCGGCAGGCTTAACACATGCAAGTCGAACGATATAGTGGCAGACGGGTGAGTAACGCGTGGAAACGTGCCTTTCACTACGGAATAGCTTTTGGAAACGAAAGGTAATACCGTATACGCCCTCCGGGGGAAAGATTTATCGGTGAAAGATCGGTCCGCGTTAGATTAGCTAGTTGGTGAGGTAACGGCTCACCAAGGCTANNNNNNNNNNTATAGCTGGTCTGAGAGGATGATCAGCCACACTGGGACTGAGACACGGCCCAGACTCCTACGGGAGGCAGCAGTGGGGAATTTTCCGCAATGGGCGAAAGCCTGACGGAGCAACGCCGCGTGAGGGATGAAGGCCTCTGGGCTGTAAACCTCTTTTATCAAGGAAGAAGATCTGACGGT…		Cyanobacteria						1	1	0	1	1	0	0	0	0	0	0	0	0	0	0	0	0	0	0	0	0	0	0	0	0	0	0	0	0	0	0	0	0	0	0	0	0	0	0	0
d42e6550e4b00881e611b11e2f069176	GATGAACGCTAGTAGTATGCTTAACACATGCAAGTTAAACGGAAGTTCTTTCGTGGCGAACGGGTGAGTATTCGTAGAATTTTCCCTTTCAGTTCAGGACAAAAATCTACTTGATTAGATTCAAATACTGAATAATTTTTAAAGGTTAATTCCGCTGAAAGATAAATCTGCACAAGATTAGGTTGTTGGTAAATTAAAAGCTTACCAAGCNNNNNNNNNNGTTGATCTTAGAGGATGATCAACCACACTGGAACTGAAATAAGGTCCAGGCTGATACGTCGGCCAGCAGTGAGGAATATTGGACAATGAACGAAAGTTTGATCCAGCAATACTAACTGGGTGATGACGGCTTATTTAAGTTGTAAGATCCTTTAATTAAAGAAGATAATGACATTATTT…		Bacillariophyta	Bacillariophyceae	Bacillariales				1	0	0	0	0	1	1	0	0	0	0	0	0	0	0	0	0	0	0	0	0	0	0	0	0	0	0	0	0	0	0	0	0	0	0	0	0	0	0	0
d43657b125bb1f53aac0ef070992d347	GATGAACGCTGGCGGCGTGCTTAACACATGCAAGTCGAACGAACCTTCGGGTTAGTGGCGGACGGGTGAGTAACGCGTGAGAATCTGCCCTCAGGAGGGGGACAACAGCTGGAAACGGCTGCTAATACCCCATATGCCGAGAGGTGAAATGAATTTCGCCTGAGGATGAGCTCGCGTCTGATTAGCTAGTTGGTGGGGTAAGAGCTCACCNNNNNNNNNNAGTAGCTGGTCTGAGAGGATGATCAGCCACACTGGGACTGAGACACGGCCCAGACTCCTACGGGAGGCAGCAGTGGGGAATTTTCCGCAATGGGCGAAAGCCTGACGGAGCAACGCCGCGTGAGGGATGAAGGCCTCTGGGCTGTAAACCTCTTTTCTCAAGGAAGAAGATCTGACGGT…		Cyanobacteria		Synechococcales	Synechococcaceae			1	1	1	0	1	1	0	0	0	0	0	0	0	0	0	0	0	0	0	0	0	0	0	0	0	0	0	0	0	0	0	0	0	0	0	0	0	0	0	0
d4ca4e36a4ec3172c7e041b96595fea9	GATGAACGCTGGCGGTATGCCTTATACATGCAAGTCGTACGAGAGTTTTTAACTCAAGTGGCGGACGGGTGAGTAACACGTAAGAATTTACCTTTAGGAGGGGGATAACAACTGGAAACGGCTGCTAATACCCCATATGCTTTCGAGTGAAATGGATTTCCGCCTAAAGAGAAGCTTGCGGCTGATTAGCTTGTTGGTGGAGTAATAGCCNNNNNNNNNNGTATCTGGTTTGAGAGGACGATCAGACACACTGGAACTGAGACACGGTCCAGACTCCTACGGGAGGCAGCAGTAGGGAATTTTCCGCAATGGGCGAAAGCCTGACGGAGCAATACCGCGTGAGGGATGACTGCCTATGGGTTGTAAACCTCTTTTTTCAGGGAGGAATAAATGACGTGT…		Bacillariophyta	Fragilariophyceae	Licmophorales	Licmophoraceae			1	0	1	0	0	1	0	0	0	0	0	0	0	1	1	0	1	0	0	0	0	1	0	0	0	0	0	0	0	0	0	0	0	0	0	0	0	0	0	0
d5852131ad742b94a3a4db3d66997f4f	GATGAACGCTGGCGGTCAGCCTAACACATGCAAGTCGAACGAAGCCTTCGGGCTTAGTGGCGGACGGGTGAGTAACGCGTGAGAACCTGCCTTTAGGACGGGGACAACAGTTGGAAACGACTGCTAATACCCGATATGCCGAGAGGTGAAAGCAAAGCGCCTAGAGAGGGGCTCGCGTCCGATTAGCTAGTTGGTGGGGTAAGAGCCTACNNNNNNNNNNGGTAGCTGGTCTGAGAGGATGAGCAGCCACACTGGGACTGAGACACGGCCCAGACTCCTACGGGAGGCAGCAGTGGGGAATTTTCCGCAATGGGCGAAAGCCTGACGGAGCTAGACCGCGTGAGGGAAGAAGGCCTTTGGGTTGTAAACCTCTTTTCTCAGGGAAGAAGAACTGACGGT…		Cyanobacteria		Pleurocapsales				1	0	1	1	0	1	0	0	0	0	0	0	0	1	1	1	0	0	1	0	0	1	0	0	0	0	1	0	0	0	0	0	0	0	1	0	0	0	0	0
d5ee16f41dd53405548e1d4741e78c64	GATGAACGCTAGTAGTATGCTTAACACATGCAAGTTGAACGAATTTTTTTTCGTAGCGAACGGGTGAGTAAACGCAGAATTTTTACCTTTTAGTTTAGAACAATTATTTATTTCGATAAATTAAATTCTAAATACCCAAAGGTTACGTTAATAGTATTCCGCTAAAAGATAAATCTGCTTAAGATTAGGTTGTTGGTAATTTCAAAGCTTNNNNNNNNNNGTTGGTCTGAGAGGATGATCAACCACACTGGAACTGAAATAAGGTCCAGGCTGACACGTCGGCCAGCAGTGAGGAATATTGGACAATGAACGAAAGTTTGATCCAGCAATACTACCTGGGTGATGACGGCTTATTTAAGTTGTAAGATCCTTTCATTAAAGAAGATAATGACATTATTT…		Bacillariophyta						1	0	1	0	1	0	0	0	0	0	0	0	0	0	0	0	0	0	0	0	0	0	0	0	0	0	1	0	0	0	0	0	0	0	0	0	0	0	0	0
d7accc4cb29a366016c4891fcc1685c0	GATGAACGCTGGCGGTATGCCTAACACATGCAAGTCGAACGGACCCTTCGGGGTTAGTGGCGGACGGGTGAGTAACACGTGAGAATCTGCCTCTTGGTCGGGGACAACAGTTGGAAACGACTGCTAATACCGGATGAGCCTACGGGTAAAAGATTTATTGCCAAGAGAGGAGCTCGCGCCTGATTAGCTAGATGGTGAGGTAAAAGCTTANNNNNNNNNNCAGTAGCTGGTCTGAGAGGATGAGCAGCCACACTGGGACTGAGACACGGCCCAGACTCCTACGGGAGGCAGCAGTGGGGAATTTTCCGCAATGGGCGAAAGCCTGACGGAGCAATACCGCGTGAGGGAGGAAGGTTCTTGGATCGTAAACCTCAAAACTTAGGGAAGAAACAAATGACG…		Cyanobacteria		Chroococcales				1	0	0	0	0	0	0	0	0	0	0	0	0	0	0	0	0	0	0	0	0	0	0	0	0	0	0	0	0	0	0	0	0	0	0	0	0	0	0	0
d8c7e579c425632eee8710506864748f	GATGAACGCTGGCGGTATGCTTAACACATGCAAGTCGAACGAGAGTTTTTAACTCTAGTGGCGAACGGGTGCGTAATACGTGAGAATCTGCCCTTAGGAGAAGAATAACTACTGGAAACGGTAGCTAAGTCTTCATATGCCGAGAGGTGAAATAGTTTCAACTGCCTAAGGATGAGCTCACGCCTGATTAGCTTGTTGGTGAGGTAACGGNNNNNNNNNNAGTAGCTGGTTTGAGAGAACGATCAGCCACACTGGGACTGAGACACGGCCCAGACTCCTCCGGGAGGCAGCAGTGAGGAATTTTCCGCAATGGGCGAAAGCCTGACGGAGCAATACCGCGTGAGGGATGAAGGATTTTGGTCTGTAAACCTCTTTTCTCAAGAAAGAAGTTCTGACGGT…		Haptista	Haptophyta	Isochrysidales	Noelaerhabdaceae			1	1	1	0	0	0	0	0	0	0	0	0	0	0	0	0	1	0	1	0	0	0	0	0	0	0	0	0	0	0	0	0	0	0	0	0	0	0	0	0
d8c9203801d22dd093f81cefc25d54cf	AATGAACGCTAGTAGTATGCTTTACACATGCAAGTCTAACGGAGATTTTATCTTCGTGGCGTACGGGTGAGTATTCGCAGAATTTTTCCCTTTTAGTTTGGCACAAATTCTTTTTCGAAAGTAAAATACCGAATACATTTAAAGATTACGTCTATTGTGACGTTTTCGCTAAAAGATAAATCTGCATAAGATTAGGTTGTTGGTAATTTANNNNNNNNNNAGTTGGTCTTAGAGGATGATCAACCACACTGGAACTGAAATAAGGTCCAGGCTGACTCGTCGGCCAGCAGTGAGGAATATTGGACAATGAACGAAAGTTTGATCCAGCAATACTAACTGGGTGATGACGGCTTATTTAAGTTGTAAGATCCTTTAATTAAAAAAGATAATGACATTATT…		Bacillariophyta						1	0	1	0	0	0	0	0	0	0	0	0	0	0	0	0	0	0	0	0	0	0	0	0	0	0	0	0	0	0	0	0	0	0	0	0	0	0	0	0
d9208e2b072ddd73d58e5dca94fb8357	GATGAACGCTGGCGGTATGCTTTACACATGCAAGTCGTACGGGAGCTTTTAGCTCAAGTGGCGGACGGGTGAGTAACACGTAAGAATTTGCCTTTAGGAGGGGGACAACAACTGGAAACGGTTGCTAATACCCCATATGCTTTCGAGTGAAATGGATTTTTCCGCCTAAAGAGAAGCTTGCGGCTGATTAGCTTGTTGGTGAGGTAATGGNNNNNNNNNNGTATCTGGTTTGAGAGGACGATCAGACACACTGGAACTGAGACACGGTCCAGACTCCTACGGGAGGCAGCAGTGGGGAATTTTCCGCAATGGGCGAAAGCCTGACGGAGCAATACCGCGTGAGGGATGACGGCCTATGGGTTGTAAACCTCTTTTTTCAGGGAGGAATAAATGACGTGT…		Bacillariophyta	Bacillariophyceae	Naviculales	Naviculaceae			1	0	0	0	0	0	0	0	0	0	0	0	0	0	0	0	0	0	0	0	0	0	0	0	0	0	0	0	0	0	0	0	0	0	0	0	0	0	0	0
dcb883e54a9f46cdaf5f7e0fdb8973bc	GATGAACGCTAGTAGTATGCTTAACACATGCGAGTCGGACGGAAATTTATTTTCGTGGCGAACGGGTGAGTAGACGCAGAATTTTCCCTTTTAGTTCAGCACAAAATTCTTTATTGAATTCAAATTCTGAATAATTTTAAAGGTTTGTTTATACATTCCGCTAAAAGATAAATCTGTTAAAGATTAGGTTGTTGGTAATTTAATAGCTTANNNNNNNNNNTAGTTGGTCTTAGAGGATGATCAACCACACTGGAACTGAAATAAGGTCCAGGCTGACTTGTCGGCCAGCAGTGAGGAATATTGGACAATGAACGAAAGTTTGATCCAGCAATACTAACTGGGTGATGACGGCTTATTTAAGTTGTAAGATCCTTTGATTAAAGAAGATAATGACATTAT…		Bacillariophyta	Bacillariophyceae	Bacillariales				1	1	1	0	0	0	0	1	0	0	0	0	0	0	0	0	0	0	0	0	0	0	0	0	0	0	0	0	0	1	0	0	0	0	0	0	0	0	0	0
dd143f22d00062ddd7b0d6d3ad1631bb	GATGAACGCTGGCGGTATGCCTTATACATGCAAGTCGTACGAGAGTTTTTAACTCAAGTGGCGGACGGGTGAGTAACACGTAAGAATTTGCCTTCAGGAGGGGGATAACAATTGGAAACGATTGCTAATACCCCATATGCTTTTGAGTGAAATGAATTTTTTCGCCTGAAGAGAAGCTTGCGGCTGATTAGCTTGTTGGTAAGATAATAGNNNNNNNNNNGTATCTGGTTTGAGAGGACGATCAGACACACTGGAACTGAGACACGGTCCAGACTCCTGCGGGAGGCAGCAGTAGGGAATTTTCCGCAATGGGCGAAAGCCTGACGGAGCAATACCGCGTGAGGGATGAATGCCTATGGGTTGTAAACCTCTTTTTTCAGGGAGGAAGTTATGACGTGT…		Bacillariophyta	Bacillariophyceae	Eunotiales				1	0	1	0	0	0	0	0	0	0	0	0	0	0	0	0	0	0	0	1	0	0	0	0	0	0	0	0	0	0	0	0	0	0	0	0	0	0	0	0
dd5c20f525545ffd6ccc634c04ad4fcc	GATGAACGCTGGCGGTATGCTTTACACATGCAAGTCGTACGAGAGTTTTAAACTCAAGTGGCGGACGGGTGAGTAACACGTAAGAATTTACCTTTAGGAGGGGGACAACAACTGGAAACGGTTGCTAATACCCCATATGCTTTCGAGTGAAATGGATTTCTGCCTAAAGAGAAGCTTGCGGCTGATTAGCTTGTTGGTAAGGTAATGGCTNNNNNNNNNNGTATCTGGTTTGAGAGGACGATCAGACACACTGGAACTGAGACACGGTCCAGACTCCTACGGGAGGCAGCAGTGGGGAATTTTCCGCAATGGGCGAAAGCCTGACGGAGCAATACCGCGTGAGGGATGACTGCCTATGGGTTGTAAACCTCTTTTTTCAGGGAGGAATAAATGACGTGT…		Bacillariophyta	Bacillariophyceae		Entomoneidaceae			1	1	1	0	0	1	1	0	0	0	0	0	0	0	0	1	1	0	0	0	0	0	0	0	0	0	0	0	0	0	0	0	0	0	0	0	0	0	0	0
dee2f1f435df88915566a2355ff7ddfb	AATGAACGCTATAAGTATGCTTAACACATGCAAGTTTAACGGAAATTTTTTTCGTAGCGTACGGGTGAGTAGTAGCAGAATTTTACCTTTTAGTTCAGCACAAAGACTTTTATAAGTTTAAATACTGAATATTTTTAAAGGTTAATAATTTTTCCGCTAAAAGATAAATCTGCATAAGATTATGGTTGTTGGTAATTTAAAAGCTTACCANNNNNNNNNNAGTTGGTCTGAGAGGATGATCAACCACACTAGAACTGAAACAAGGTTTAGGCTGAATTTTCGGCCAGCAGTGAGGAATATTGGACAATGAACGAAAGTTTGATCCAGCAATACTAACTGGGTGAATGACGGCTTATTTAAGTTGTAAAACCCTATCATTAAAGAAGATAATGACATTAT…		Bacillariophyta						1	1	1	0	1	1	1	1	0	0	0	0	1	0	0	0	0	0	0	0	0	0	0	0	0	0	0	0	0	0	0	0	0	0	0	0	0	0	0	0
e02502091d1463e5ff6df4a0cd15f033	GATGAACGCTGGCGGCGTGCTTAACACATGCAAGTCGAACGAACCTTCGGGTTAGTGGCGGACGGGTGAGTAACGCGTGAGAATCTGCCCTCAGGAGGGGGACAACAGCTGGAAACGGCTGCTAATACCCCATATGCCGCGAGGTGAAATGAATTTCGCCTGAGGATGAGCTCGCGTCTGATTAGCTAGTTGGTGTAGGTAATGGCTCACNNNNNNNNNNAGTAGCTGGTCTGAGAGGATGATCAGCCACACTGGGACTGAGACACGGCCCAGACTCCTACGGGAGGCAGCAGTGGGGAATTTTCCGCAATGGGCGAAAGCCTGACGGAGCAACGCCGCGTGAGGGATGAAGGCCTCTGGGCTGTAAACCTCTTTTATCAAGGAAGAAGATCTGACGGT…		Cyanobacteria		Synechococcales	Synechococcaceae			1	1	1	1	1	1	1	1	0	0	0	0	1	0	1	1	1	1	1	0	0	1	0	0	0	0	0	0	0	1	1	0	0	0	0	0	0	0	0	0
e17c1ae721d79e551660928be5048b6f	GATGAACGCTGGCGGTATGCTTTACACATGCAAGTCGTACGAGAGTTTTTAACTCAAGTGGCGGACGGGTGAGTAACACGTAAGAATTTGCCTTTAGGAGGGGGATAACAACTGGAAACGGTTGCTAATACCCCATATGCTTTTGAGTGAAATGGAATTTTCCGCCTAAAGAGAAGCTTGCGGCTGATTAGCTTGTTGGTGAGGTAATGGNNNNNNNNNNTATCTGGTTTGAGAGGATGATCAGACACACTGGAACTGAGACACGGTCCAGACTCCTACGGGAGGCAGCAGTGGGGAATTTTCCGCAATGGGCGAAAGCCTGACGGAGCAATACCGCGTGAGGGATGACGGCCTATGGGTTGTAAACCTCTTTTTTCAGGGAGGAATAAAATGACGTGT…		Bacillariophyta	Bacillariophyceae					1	0	0	0	0	0	0	0	0	0	0	0	0	0	0	0	0	0	0	0	0	0	1	0	0	0	0	0	0	0	0	0	0	0	0	0	0	0	0	0
e1af115ae16b66edfefa8fc676b0e1a9	GATGAACGCTGGCGGTATGCCTAACACATGCAAGTCGAACGAACTCTTCGGAGTGAGTGGCGGACGGGTGAGTAACGCGTAAGGAACTGCCCTTAGGAGGGGGACAACCACTGGAAACGGTGGCTAATACCCCATATGCCGAGAGGTGAAAGATTTATCGCCTGAGGATGTTCTTGCGTCAGATTAGCTAGTTGGTGGGGTAAAGGCCTANNNNNNNNNNTGTAGCTGTTCTGAGAGGAAGATCAGCCACACTGGGACTGAGACACGGCCCAGACTCCTACGGGAGGCAGCAGTGGGGAATTTTCCGCAATGGGCGAAAGCCTGACGGAGCAATACCGCGTGAACGAAGAAGGCTCTAGGGTCGTAAAGTTCTTTTATCAGGGAAGAAGGATTGACGGT…		Cyanobacteria						1	0	1	0	0	1	1	1	0	0	0	0	0	0	0	0	0	0	1	0	0	1	1	0	0	0	1	0	0	1	0	0	1	1	1	0	0	0	0	0
e3a647e10cf625ec15e11f0227504cca	GATGAACGCTGGCGAGATGCTTTACACATGCAAGTCGTACGAAAGTTTTTAACTTAAGTGGCGGACGGGTGAGTAACACGTAAGAATTTACCTTTAGGAGGGGGATAACAACTGGAAACGGTTGCTAATACCCCATATGCTTTCGAGTGAAATGGATTTTTCCGCCTAGAGAGAAGCTTGCGGCTGATTAGCTTGTTGGTGAGGTAATGGNNNNNNNNNNGTATCTGGTTTGAGAGGACGATCAGACACACTGGAACTGAGACACGGTCCAGACTCCTACGGGAGGCAGCAGTGGGGAATTTTCCGCAATGGGCGAAAGCCTGACGGAGCAATCTCGCGTGAGGGATGACGGCCTATGGGTTGTAAACCTCTTTTTTCAGGGAGGAATAACTGACGTGT…		Bacillariophyta	Bacillariophyceae					1	0	0	0	0	0	0	0	0	0	0	0	0	0	0	0	0	0	0	0	0	0	0	0	0	0	0	0	0	0	0	0	0	0	0	0	0	0	0	0
e4535c4afc3343602c7ae888075a78d7	GATGAACGCTGGCGGCGTGCTTAACACATGCAAGTCGAACGAACCTTCGGGTTAGTGGCGGACGGGTGAGTAACGCGTGAGAATCTGCCCTCAGGAGGGGGATAACGGTTGGAAACGACCGCTAATACCCCATATGCCGCGAGGTGAAATGAATTTCGCCTGAGGATGAGCTCGCGTCTGATTAGCTAGTTGGTGGGGTAAAGGCCTACCNNNNNNNNNNAGTAGCTGGTCTGAGAGGATGATCAGCCACACTGGGACTGAGACACGGCCCAGACTCCTACGGGAGGCAGCAGTGGGGAATTTTCCGCAATGGGCGAAAGCCTGACGGAGCAACGCCGCGTGAGGGATGAAGGCCTCTGGGCTGTAAACCTCTTTTATCAAGGAAGAAGATCTGACGGT…		Cyanobacteria		Synechococcales	Synechococcaceae			1	1	1	0	1	1	1	1	0	0	0	0	0	0	1	0	0	1	1	0	0	0	0	0	0	0	0	0	0	0	1	0	0	0	0	0	0	0	0	0
e49a76695bdc2bdef04bbd7ea1b4e4fa	AATGAACGCTATAAGTATGCTTGACACATGCAAGTTTAACGGAAATTTTTTTCGTAGCGTACGGGTGAGTAGTAGCAGAATTTTACCTTTTAGTTCAGCACAAAGACTTTTATAAGTTTAAATACTGAATATTCTTAAAGGTTAACAATTTTTCCGCTAAAAGATAAATCTGCATAAGATTATGGTTGTTGGTAATTTAAAAGCTTACCANNNNNNNNNNTAGTTGGTCTGAGAGGATGATCAACCACACTAGAACTGAAACAAGGTTTAGGCTGAATTTTCGGCCAGCAGTGAGGAATATTGGACAATGAACGAAAGTTTGATCCAGCAATACTAACTAGGTGATGACGGCTTATTTAAGTTGTAAAGCCTTTTCATTAAAGAAGATAATGACATTAT…		Bacillariophyta						1	0	0	0	0	0	0	1	0	0	0	0	0	0	0	0	0	0	1	0	0	0	0	0	0	0	0	0	0	0	0	0	0	0	0	0	0	0	0	0
e589846509bf28e41b15863219a18248	GATGAACGCTGGCAGTATGCTTTACACATGCAAGTCGTACGAGAATCTTAGATTCAAGTGGCGGACGGGTGAGTAACACGTAAGAATTTACCTTTAGGAGGGGGATAACAATTAGAAATGATTGCTAATACCCCATATGCTTCCGAGTAAAATGGATATTTCCGCCTAGAGAGAAGCTTGCGGCTGATTAGCTTGTTGGTAAGGTAATGGNNNNNNNNNNGTATCTGGTTTGAGAGGACGATCAGACACACTGGAACTGAGACACGGTCCAGACTCCTACGGGAGGCAGCAGTGGGGAATTTTCCGCAATGGGCGAAAGCCTGACGGAGCAATCTCGCGTGAGGGATGACGGCCTATGGGTTGTAAACCTCTTTTTTCAGGGAGGAATCAATGACGTGT…		Bacillariophyta	Bacillariophyceae					1	0	0	0	0	0	0	0	0	0	0	0	0	0	0	0	1	0	0	0	0	0	0	0	0	0	0	0	0	0	0	0	0	0	0	0	0	0	0	0
e64ee32deaf35d5eb8c22789a9074f54	GATGAACGCTGGCGGTATGCCTAACACATGCAAGTCGAACGCACCTTTATGGTGAGTGGCGGACGGGTGAGTAACACGTGAGAATCTGCCTCTTGGTCGGGGATAACAGTTGGAAACGACTGCTAATACCGGATGAGCCGCAAGGTAAAAGATTTATTGCCAAGAGAAGAGCTCGCGCCTGATTAGCTAGATGGTGGGGTAAAAGCCTACNNNNNNNNNNCAGTAGCTGGTCTGAGAGGATGAGCAGCCACACTGGGACTGAGACACGGCCCAGACTCCTACGGGAGGCAGCAGTGGGGAATTTTCCGCAATGGGCGAAAGCCTGACGGAGCAATACCGCGTGAGGGAGGAAGGTTCTTGGATCGTAAACCTCAAAACTTAGGGAAGAAACAAATGACG…		Cyanobacteria		Chroococcales				1	0	0	0	0	0	0	0	0	0	0	0	0	0	0	0	1	0	0	0	0	0	0	0	0	0	0	0	0	0	0	0	0	0	0	0	0	0	0	0
e6aebfb7419374551da6cac02edc1240	GATGAACGCTGGCGGTATGCCTTATACATGCAAGTCGTACGAGAGTTTTTAATTCGAGTGGCGGACGGGTGAGTAACACGTAAGAATTTACCTTTAGGAGGGGGATAACAATTAGAAATGATTGCTAATACCCCATATGCTTTTGAGTGAAATGAAATTTTTCGCCTAAAGAGAAGCTTGCGGCTGATTAGCTTGTTGGTAGGATAACAGNNNNNNNNNNGTATCTGGTTTGAGAGGACGATCAGACACACTGGAACTGAGACACGGTCCAGACTCCTGCGGGAGGCAGCAGTAGGGAATTTTCCGCAATGGGCGAAAGCCTGACGGAGCAATACCGCGTGAGGGATGAATGCCTATGGGTTGTAAACCTCTTTTTTCAGGGAGGAATAAATGACGTGT…		Bacillariophyta						1	0	0	0	0	0	0	0	0	0	0	0	0	0	0	0	0	0	0	0	0	0	0	0	0	0	0	0	0	0	0	0	0	0	0	0	0	0	0	0
e78924ca3d2cf9d22f9dddca15ef0af7	GATGAACGCTGGCGGTATGCCTTACACATGCAAGTCGTACGAGAGTTTTTAACTCAAGTGGCGGACGGGTGAGTAACACGTAAGAATTTGCCTTTAGGAGGGGGATAACAACTGGAAACGGTTGCTAATACCCCATATGCTTTCGAGTGAAATGGATTTCCGCCTAAAGAGAAGCTTGCGGCTGATTAGCTTGTTGGTGAGGTAATGGCTNNNNNNNNNNGTATCTGGTTTGAGAGGACGATCAGACACACTGGAACTGAGACACGGTCCAGACTCCTACGGGAGGCAGCAGTGGGGAATTTTCCGCAATGGGCGAAAGCCTGACGGAGCAATACCGCGTGAGGGATGACGGCCTATGGGTTGTAAACCTCTTTTTTCAGGGAGGAATCAATGACGTGT…		Bacillariophyta	Bacillariophyceae					1	1	1	1	1	1	1	1	0	0	0	0	1	1	0	1	1	1	1	1	0	1	1	0	0	0	0	0	0	0	0	0	0	0	0	0	0	0	0	0
e7a2ca28a94b1eccd375f9bd2328b865	AATGAACGCTGGTGGCATGCCTAACACATGCAAGTCGAACGAGAAACTACTTCGGTAGTGGAGAGTGGCGCACGGGTGAGTAATACATGGAAATCTACCTTGCACTGGGGGATAACAACTGGAAACGGTTGCTAATACCCCATATGCTTTCGAGTGAAATGGATTTTTCCGCCTAGAGAGAAGCTTGCGGCTGATTAGCTTGTTGGTGAGNNNNNNNNNNTATCTGGTTTGAGAGGACGATCAGACACACTGGAACTGAGACACGGTCCAGACTCCTACGGGAGGCAGCAGTGGGGAATTTTCCGCAATGGGCGAAAGCCTGACGGAGCAATCTCGCGTGAGGGATGACGGCCTATGGGTTGTAAACCTCTTTTTTCAGGGAGGAATAAAATGACGTGT…		Bacillariophyta						1	0	0	0	0	0	0	0	0	0	0	0	0	0	0	0	0	0	0	0	0	0	0	0	0	0	0	0	0	0	0	0	0	0	0	0	0	0	0	0
e7cf76c4022623442a5398e149dde3cd	GATGAACGCTGGCGGTATGCTTAACACATGCAAGTCGTACGAGAGTTTTTAACTCAAGTGGCGGACGGGTGAGTAACACGTGAGAATCTGCCTTTAGGAGGGGGATAACAACTGGAAACGGTTGCTAATACCCCATATGCTTTCGAGTGAAATAGATTTATCTGCCTAGAGAGGAGCTCGCGGCTGATTAGCTTGTTGGTAGGGTAATGGNNNNNNNNNNAGTATCTGGTTTGAGAGGACGATCAGACACACTGGAACTGAGACACGGTCCAGACTCCTACGGGAGGCAGCAGTGGGGAATATTGCACAATGGGCGAAAGCCTGATGCAGCAACGCCGCGTGAACGATGAAGGCCTTCGGGTTGTAAAGTTCTTTTCTTGGAGAAGAATAAATGACGGT…		Bacillariophyta						1	0	0	0	0	0	0	0	0	0	0	0	0	0	0	0	0	0	0	0	0	0	0	0	0	0	0	0	0	0	0	0	0	0	0	0	0	0	0	0
e8e7441cc5e666efa5c69529c2ce2324	GATGAACGCTAGTAGTATGCTTAACACATGCAAGTCGAACGGAAAATTATTTTTCGTGGCGAACGGGTGAGTAGATGCAGAATTTTCCCTTCTAGTTCAGTACAAAAATTCTTTATTGAATTCAAATTCTGAATAGTATAAAGGTTTGTTTAGAAACATTCCGCTAGAAGATAAATCTGTTAAAGATTAGGTTGTTGGTAATTTAATAGCNNNNNNNNNNGTTGGTCTTAGAGGATGATCAACCACACTGGAACTGAAATAAGGTCCAGGCTGACATGTCGGCCAGCAGTGAGGAATATTGGACAATGAACGAAAGTTTGATCCAGCAATACTAACTGGGTGATGACGGCTTATTTAAGTTGTAAGATCCTTTAATTAAAGAAGATAATGACATTATTT…		Bacillariophyta	Bacillariophyceae	Bacillariales				1	0	0	0	0	0	0	0	0	0	0	0	0	0	0	0	0	0	0	0	0	0	0	0	0	0	0	0	0	0	0	0	0	0	0	0	0	0	0	0
e8e94414a2d8b540718391c1212d86db	GATGAACGCTGGCGGCGTGCTTAACACATGCAAGTCGAACGAACCTTCGGGTTAGTGGCGGACGGGTGAGTAACGCGTGAGAATCTGCCCTCAGGAGGGGGATAACGGCTGGAAACGGCCGCTAATACCCCATATGCCGAGAGGTGAAATGAATTTCGCCTGAGGATGAGCTCGCGTCTGATTAGCTTGTTGGTGGGGTAATGGCCTACCNNNNNNNNNNAGTAGCTGGTCTGAGAGGATGATCAGCCACACTGGGACTGAGACACGGCCCAGACTCCTACGGGAGGCAGCAGTGGGGAATTTTCCGCAATGGGCGAAAGCCTGACGGAGCAACGCCGCGTGAGGGATGAAGGCCTCTGGGCTGTAAACCTCTTTTATCAAGGAAGAAGATCTGACGGT…		Cyanobacteria		Synechococcales	Synechococcaceae			1	1	1	1	1	1	0	1	0	0	0	0	1	1	1	1	1	1	1	0	0	1	0	0	0	0	0	1	0	1	1	0	0	0	0	0	0	0	0	0
e91bf842924a0a72927294455ec48b6d	GATGAACGCTGGCGGTATGCTTAACACATGCAAGTCGAACGAAAGTTTTTAACTTTAGTGGCGAACGGGTGCGTAATACGTGAGAATCTGCCCTTAGGAGAAGAACAAGCGATTAGAGTAATCTAGATGCCAATTCTTCATATGCCGAGAGGTGAAATAATTTCGATTGCCTAGGGATGAGCTCACGCCTGATTAGCTAGTTGGTAAGGTNNNNNNNNNNAGTAGCTGGTTTGAGAGAGCGATCAGCCACACTGGGACTGAGACACGGCCCAGACTCCTTCGGGAGGCAGCAGTGAGGAATTTTCCGCAATGGGCGAAAGCCTGACGGAGCAATACCGCGTGAGGGACGAAGGATTTTGGTCTGTAAACCTCTTTTCTCAAGAAAGAAGTTCTGACGGT…		Haptista						1	1	1	0	0	0	0	0	0	0	0	0	0	0	0	0	0	0	0	0	0	0	0	0	0	0	0	0	0	0	0	0	0	0	0	0	0	0	0	0
e9a53d191d441adedb03bcb20b8d7adb	GATGAACGCTGGCGGTATGCCTAACACATGCAAGTCGAACGGAAGCTTTATAAGCTTTAGTGGCGGACGGGTGAGTAACGCGTGAGAATCTGCCTTTAGGTAGGGGATAACAGTTAGAAATGACTGCTAATACCCTATATACTTTATTAAGTCAAAGGATTTCCGCCTAAAGAAGAGCTCGCGTCTGATTAGCTAGTTGGTGTGATAATANNNNNNNNNNTATCTGGTTTGAGAGGATGATCAGACACACTGGAACTGAGACACGGTCCAGACTCCTACGGGAGGCAGCAGTGGGGAATTTTCCGCAATGGGCGAAAGCCTGACGGAGCAATACCGCGTGAGGGATGACGGCCTATGGGTTGTAAACCTCTTTTTTCAGGGAGGAATAAAATGACGTGT…		Bacillariophyta						1	0	0	0	0	0	0	0	0	0	0	0	0	0	0	0	0	0	0	0	0	0	0	0	0	0	0	0	0	0	0	0	0	0	0	0	0	0	0	0
eadf8c5f5e377d30d8bdea048200d129	GATGAACGCTGGCGAGATGCCTTATACATGCAAGTCGTACGAGATTAAACTCAAGTGGCGGACGGGTGAGTAACACGTAAGAATTTGCCTTTAGGAGGGGGACAACAACTGGAAACGATTGCTAATACCCCATATGCTTTTGAGTGAAATGGATTTTTCCGCCTAAAGAGAAGCTTGCGCCTGATTAGCTTGTTGGTGAGGTAATAGCTCNNNNNNNNNNGTATCTGGTTTGAGAGGACGATCAGACACACTGGAACTGAGACACGGTCCAGACTCCTACGGGAGGCAGCAGTAGGGAATTTTCCGCAATGGGCGAAAGCCTGACGGAGCAATCTCGCGTGAGGGATGACGGCCTATGGGTTGTAAACCTCTTTTTTCAGGGAGGAATAACTGACGTGT…		Bacillariophyta	Bacillariophyceae	Bacillariales				1	0	1	0	0	0	0	0	0	0	0	0	0	0	0	0	0	0	0	0	0	0	0	0	0	0	0	0	0	0	0	0	0	0	0	0	0	0	0	0
ebc0cf0424c31249efcb53dd6737b445	GATGAACGCTGGTGGTATGCCTTACACATGCAAGTTGTACGAAGGTTTTTTAACTTAAGTAGCGGACGGGTGAGTAACACGTAAGAATTTGCCTTCAGGAGGGGGATAACAACTGGAAACAGTTGCTAATACCCCATATGCTTCTTAGTGAAATGGGATTACCGCCTGAAGAGAAGCTTGCGGCTGATTAGCTTGTTGGTAAGGTAATGGNNNNNNNNNNTATCTGGTTTGAGAGGACGATCAGACACACTGGAACTGAGACACGGTCCAGACTCCTACGGGAGGCAGCAGTGGGGAATTTTCCGCAATGGGCGAAAGCCTGACGGAGCAATACCGCGTGAGGGATGAATGCCTGTGGGTTGTAAACCTCTTTTTTCAGGGAGGAAAAAAATGACGTGT…		Bacillariophyta	Bacillariophyceae					1	0	1	0	1	0	0	1	0	0	0	0	1	0	0	0	0	0	0	0	0	0	0	0	0	0	0	0	0	0	0	0	0	0	0	0	0	0	0	0
ecc9e84995d6783741d2223ad6ab7c1a	GATGAACGCTGGCGGTATGCTTTACACATGCAAGTCGTACGAGAGTTTTTAACTTAAGTGGCGGACGGGTGAGTAACACGTAAGAATTTGCCTTTAGGAGGGGGATAACAACTGGAAACGGCTGCTAATACCCCATATGCTGTTAAGTAAAATGGATTTATCCGCCTAGAGAGAAGCTTGCGGCTGATTAGCTTGTTGGTAAGGTAATGGNNNNNNNNNNTATCTGGTTTGAGAGGACGATCAGACACACTGGAACTGAGACACGGTCCAGACTCCTACGGGAGGCAGCAGTGGGGAATTTTCCGCAATGGGCGAAAGCCTGACGGAGCAATACCGCGTGAGGGATGACTGCCTATGGGTTGTAAACCTCTTTTTTCAGGGAGGAACAAAATGACGTGT…		Bacillariophyta	Bacillariophyceae	Eunotiales				1	1	1	0	1	0	0	1	0	0	0	0	0	0	0	0	0	0	1	0	0	0	0	0	0	0	0	0	0	0	0	0	0	0	0	0	0	0	0	0
edce387b8192c4c42e151517ae23be7a	GATGAACGCTAGTAGTATGCTTAACACATGCAAGTCGAACGGAAACTTGTTTTCGTGGCGTACGGGTGAGTAGACGCAGAATCTTCCCTTTCAGTTCAGGACAAAAATTTCCTACGGGCAATAAAATACTGAATAATTCAAAAAAGGTTTATTCCGCTGAAAGATAGATCTGCTCAAGATTAGGTTGTTGGTAATTTAAAAGCTTACCAANNNNNNNNNNTAGTTGGTCTGAGAGGATGATCAACCACACTGGAACTGAAATAAGGTCCAGGCTAATACGTTGGCCAGCAGTGAGGAATATTGGACAATGAACGAAAGTTTGATCCAGCAATACTAACTGGGTGATGACGGCTTATTTAAGTTGTAAGATCCTTTAATTAAAGAAGATAATGACATTAT…		Bacillariophyta	Bacillariophyceae	Bacillariales				1	0	1	0	0	0	0	0	0	0	0	0	0	0	0	0	0	0	0	0	0	0	0	0	0	0	0	0	0	0	0	0	0	0	0	0	0	0	0	0
edda962e7b615f0da48728b295991647	GATGAACGCTGGCGGTATGCTTTACACATGCAAGTCGTACGAGAGTTTTTAACTCAAGTGGCGGACGGGTGAGTAACACGTAAGAATTTGCCTTTAGGAGGGGGACAACAACTGGAAACGGTTGCTAATACCCCATATGCTTTCGAGTGAAATGGATTTTTCCGCCTAGAGAGAAGCTTGCGGCTGATTAGCTTGTTGGTGGGGTAATGGNNNNNNNNNNGTATCTGGTTTGAGAGGACGATCAGACACACTGGAACTGAGACACGGTCCAGACTCCTACGGGAGGCAGCAGTGGGGAATTTTCCGCAATGGGCGAAAGCCTGACGGAGCAATACCGCGTGAGGGATGACGGCCTATGGGTTGTAAACCTCTTTTTTCAGGGAGGAATCAATGACGTGT…		Bacillariophyta	Bacillariophyceae	Naviculales				1	1	1	0	1	1	1	1	0	0	0	0	1	1	1	1	1	1	1	0	0	1	0	0	0	0	0	0	0	0	0	0	0	0	0	0	0	0	0	0
ede6743bc7bc8944bf6154ba5de3094a	GATGAACGCTAGTAGTATGCTTAACACATGCAAGTTGAACGAAACTTTTTCGTAGCGAACGGGTGAGTAAATGCAGAATTTTGCCTTTTAGTTTAGTACAACTATTTATTTTAATAAATAAAATTCTAAATATTTAAAGGTTACTTTTATAGTATTCCGCTAAAAGATAAATCTGCTTAAGATTAGGTTGTTGGTGATTTTAAAGCTCACNNNNNNNNNNGTTGGTCTGAGAGGATGATCAACCACACTGGAACTGAAATAAGGTCCAGGCTGACACGTCGGCCAGCAGTGAGGAATATTGGACAATGAACGAAAGTTTGATCCAGCAATACTACCTGGGTGATGACGGCTTATTTAAGTTGTAAGATCCTTTCATTAAAGAAGATAATGACATTATTT…		Bacillariophyta						1	0	1	0	0	0	0	0	0	0	0	0	0	0	0	0	0	0	0	0	0	0	0	0	0	0	0	0	0	0	0	0	0	0	0	0	0	0	0	0
eea8091f6a7f5091881d10b4dccbdc5c	GATGAACGCTACTAGTATGCTTAACACATGCAAGTCGAACGGAAATTTATTTTCGTGGCGTACGGGTGAGTAGACGCAGAATTTTTCCTTTCAGTTCAGCATAAATATCTTCTTCGGTTGATAAAATACTGAATAATATTAAAAAGGTTAACTCCGCTGAAAGATAAATCTGCTTAAGATTAGGTTGTTGGTAATTTAAAAGCTTACCAANNNNNNNNNNGTTGGTCTGAGAGGATGATCAACCACACTGGAACTGAAATAAGGTCCAGGCTAATACGTTGGCCAGCAGTGAGGAATATTGGACAATGGACGCAAGTCTGATCCAGCAATACTAACTGGGTGATGACGGCTTATTTAAGTTGTAAGATCCTTTAATTAAAGAAGATAATGACATTATTT…		Bacillariophyta	Bacillariophyceae	Bacillariales				1	0	0	0	0	0	0	0	0	0	0	0	0	0	0	0	0	0	0	0	0	0	0	0	0	0	0	0	0	0	0	0	0	0	0	0	0	0	0	0
f0b314e225e7b8fb78c824ad5ff2e58b	GATGAACGCTAGTAGTATGCTTAACACATGCAAGTCGAACGAAATCTTTTTCGTGGCGAACGGGTGAGTATTCACAGAATTTTCCCTTTCAGTTCAGGACAAAAATTTGTTTACAGATTTAAATACTGAATATTTTAAAGGTTAATTTCCGCTGAAAGATAAATCTGTATAAGATTAGGTTGTTGGTTGGTTAAAAGCTTACCAAGCCTANNNNNNNNNNGTTGGTCTTAGAGGATGATCAACCACACTGGAACTGAAATAAGGTCCAGGCTGACATGTCGGCCAGCAGTGAGGAATATTGGACAATGAACGAAAGTTTGATCCAGCAATACTAACTGGGTGATGACGGCTTATTTAAGTTGTAAGATCCTTTAATTAAAGAAGATAATGACATTATTT…		Bacillariophyta						1	0	0	0	0	0	0	0	0	0	0	0	0	0	0	0	0	0	0	0	0	0	0	0	0	0	0	0	0	0	0	0	0	0	0	0	0	0	0	0
f111eb0b52ecc64e331b3eadcc0fff59	GATGAACGCTAGTAGTATGCTTAACACATGCAAGTTGAACGGAAAATACTTTTTTCGTGGCGAACGGGTGAGTAAATGCAGAATTTTCCCTTTTAGTTGAGTACAAAAATTCTTTATTGAATCTAAATTCTGAATATTTAAAAAGGTTTGTTTTACACAATCCGCTAAAAGATAAATCTGTTAAAGATTAGGTTGTTGGTAATTTAAGAGNNNNNNNNNNTAGTTGGTCTTAGAGGATGATCAACCACACTGGAACTGAAACAAGGTCCAGGCTGACATGTCGGCCAGCAGTGAGGAATATTGGACAATGAACGAAAGTTTGATCCAGCAATACTAACTGGGTGATGACGGCTTATTTAAGTTGTAAGATCCTTTGATTGAAGAAGATAATGACATTAT…		Bacillariophyta	Bacillariophyceae	Bacillariales				1	0	0	0	0	0	0	0	0	0	0	0	0	0	0	0	0	0	0	0	0	0	0	0	0	0	0	0	0	0	0	0	0	0	0	0	0	0	0	0
f37bbb5af6e56711339a177395439a42	GATGAACGCTGGCGGTATGCCTTATACATGCAAGTCGTACGAGAGTTTTTAACTCAAGTGGCGGACGGGTGAGTAACACGTAAGAATTTGCCTTTAGGAGGGGGATAACAACTGGAAACGGTTGCTAATACCCCATAAGCTTTCGAGTAAAATGGATTTCCGCCTAAAGAGAAGCTTGCGGCTGATTAGCTTGTTGGTAGAGTAATAGCCNNNNNNNNNNGTATCTGGTTTGAGAGGACGATCAGACACACTGGAACTGAGACACGGTCCAGACTCCTACGGGAGGCAGCAGTAGGGAATTTTCCGCAATGGGCGAAAGCCTGACGGAGCAATACCGCGTGAGGGATGACTGCCTATGGGTTGTAAACCTCTTTTTTCAGGGAGGAATAATTGACGTGT…		Bacillariophyta	Fragilariophyceae					1	1	1	0	0	1	1	1	0	0	0	0	0	0	1	0	1	1	1	0	0	0	0	0	0	0	1	0	0	0	0	0	0	1	0	0	0	0	0	0
f3b5c079f34a772bd9b6ca276fa1830b	GATGAACGCTGGCGAGATGCCTTATACATGCAAGTCGTACGAGATTAAACTCAAGTGGCGGACGGGTGAGTAACACGTAAGAATTTGCCTTTAGGAGGGGGACAACAATTAGAAATGGTTGCTAATACCCCATATGCTTTCGAGTGAAACGGATTTTTCCGCCTAAAGAGAAGCTTGCGGCTGATTAGCTTGTTGGTGAGGTAATGGCTCNNNNNNNNNNGTATCTGGTTTGAGAGGACGATCAGACACACTGGAACTGAGACACGGTCCAGACTCCTACGGGAGGCAGCAGTAGGGAATTTTCCGCAATGGGCGAAAGCCTGACGGAGCAATCTCGCGTGAGGGATGACGGCCTATGGGTTGTAAACCTCTTTTTTCAGGGAGGAATAAATGACGTGT…		Bacillariophyta	Bacillariophyceae	Bacillariales				1	1	1	1	1	1	0	0	0	0	0	0	1	0	1	0	1	1	1	0	0	0	0	0	0	0	0	0	0	0	0	0	0	0	0	0	0	0	0	0
f3e0634a128f03173b9a552ead69fcb0	GATGAACGCTGGCGGTATGCCTTACACATGCAAGTCGTACGAGAGTTTTTAACTCAAGTGGCGGACGGGTGAGTAACACGTAAGAATTTGCCTTTAGGAGGGGGATAACATCTAGAAATGGGTGCTAATACCCCATATGCTTTCAAGTGAAATGGATTTTTCCGCCTAGAGAGAAGCTTGCGGCTGATTAGCTTGTTGGTGAGGTAATGGNNNNNNNNNNGTATCTGGTTTGAGAGGACGATCAGACACACTGGAACTGAGACACGGTCCAGACTCCTACGGGAGGCAGCAGTGGGGAATTTTCCGCAATGGGCGAAAGCCTGACGGAGCAATACCGCGTGAGGGATGACGGCCTATGGGTTGTAAACCTCTTTTTTCAGGGAGGAATCAATGACGTGT…		Bacillariophyta	Bacillariophyceae	Naviculales				1	0	0	0	0	0	0	0	0	0	0	0	0	0	0	0	0	0	0	0	0	0	0	0	0	0	0	0	0	0	0	0	0	0	0	0	0	0	0	0
f4893b3a33eef89bab3d739f5c6f56e2	GATGAACGCTGGCGAGATGCTTTACACATGCAAGTCGTACGAGAGTTTTAAACTCAAGTGGCGGACGGGTGAGTAACACGTAAGAATTTGCCTCTAGGAGGGGGATAACAACTGGAAACGGTTGCTAATACCCCATATGCTTTCGAGTGAAACGGATTTTTCCGCCTAGAGAGAAGCTTGCGGCTGATTAGCTTGTTGGTAAGGTAATGGNNNNNNNNNNGTATCTGGTTTGAGAGGATGATCAGACACACTGGAACTGAGACACGGTCCAGACTCCTACGGGAGGCAGCAGTGGGGAATTTTCCGCAATGGGCGAAAGCCTGACGGAGCAATCTCGCGTGAGGGATGACTGCCTATGGGTTGTAAACCTCTTTTTTCAGGGAGGAATCAATGACGTGT…		Bacillariophyta	Bacillariophyceae	Bacillariales				1	0	0	0	0	0	0	0	0	0	0	0	0	0	0	0	0	0	0	0	0	0	0	0	0	0	0	0	0	0	0	0	0	0	0	0	0	0	0	0
f51fceb40a3a1946625c374276fd1172	GATGAACGCTGGCGGTATGCCTTATACATGCAAGTTGTACGAAAGTTTTAAACTTAAGTAGCGGACGGGTGAGTAACACGTAAGAATCTACCTTTAGGAGGGGGATAACAATTGCAAACGATTGCTAATACCCCATATGCTTTTAGTGAAACGGGTTTTCCGCCTAAAGAGGAGCTTGCGGCTGATTAGCTTGTTGGTGAGGTAAAGGCTNNNNNNNNNNTATCTGGTTTGAGAGGATGATCAGACACACTGGAACTGAGACACGGTCCAGACTTCTACGGAAGGCAGCAGTAGGGAATTTTCCGCAATGGGCGAAAGCCTGACGGAGCAATACCGCGTGAGGGATTGAATGCCTATGGGTTGTAAACCTCTTTTTTCAGGGAGGAATGAATGACGTGT…		Bacillariophyta	Fragilariophyceae	Fragilariales				1	0	0	0	0	0	0	0	0	0	0	0	0	0	0	0	0	0	0	0	0	0	0	0	0	0	0	0	0	0	0	0	0	0	0	0	0	0	0	0
f65c8b26e725252222f49aafa749e51a	GATGAACGCTGGCGGTATGCTTTACACATGCAAGTCGTACGAGAGTTTTTAACTCAAGTGGCGGACGGGTGAGTAACACGTAAGAATTTACCTTTAGGAGGGGGACAACAGTTGGAAACGGCTGCTAATACCCCATATGCTTTCGAGTAAAATGGATTTCCGCCTAGAGAGAAGCTTGCGCCTGATTAGCTTGTTGGTGGGGTAATGGCCNNNNNNNNNNGTATCTGGTTTGAGAGGACGATCAGACACACTGGAACTGAGACACGGTCCAGACTCCTACGGGAGGCAGCAGTGGGGAATTTTCCGCAATGGGCGAAAGCCTGACGGAGCAATACCGCGTGAGGGATGACTGCCTATGGGTTGTAAACCTCTTTTTTCAGGGAGGAATAAATGACGTGT…		Bacillariophyta	Bacillariophyceae					1	1	0	0	1	0	0	0	0	0	0	0	0	0	0	0	0	0	0	0	0	0	0	0	0	0	0	0	0	0	0	0	0	0	0	0	0	0	0	0
f68c8c16a984b241b09c79c95f816df2	GATGAACGCTGGCGAGATGCTTTACACATGCAAGTCGTACGAAAGTTTTTAACTTAAGTGGCGGACGGGTGAGTAACACGTAAGAATTTACCTTTAGGAGGGGGATAACAACTGGAAACGGTTGCTAATACCCCATATGCTTTCGAGTGAAATGGATTTTTCCGCCTAGAGAGAAGCTTGCGGCTGATTAGCTTGTTGGTGAGGTAATGGNNNNNNNNNNCAGTATCTGGTTTGAGAGGACGATCAGACACACTGGAACTGAGACACGGTCCAGACTCCTACGGGAGGCAGCAGTGGGGAATATTGCACAATGGGCGCAAGCCTGATGCAGCAACGCCGCGTGAGCGAAGAAGGTCTTCGGATCGTAAAGCTCTTTTCTTAGGGAAGAAAAATGACGGT…		Bacillariophyta						1	0	0	0	0	0	0	0	0	0	0	0	0	0	0	0	0	0	0	0	0	0	0	0	0	0	0	0	0	0	0	0	0	0	0	0	0	0	0	0
f7a636156e2d7d2d91c64a6dc00e24ce	GATGAACGCTGGCGGTATGCTTTACACATGCAAGTCGTACGAGAGTTTTGAACTCAAGTGGCGGACGGGTGAGTAACACGTAAGAATTTGCCTTTAGGAGGGGGACAACAACTAGAAATGGTTGCTAATACCCCATATGCTTTCGAGTGAAATGGATTTTTCCGCCTAGAGAGAAGCTTGCGGCTGATTAGCTTGTTGGTGGGGTAATGGNNNNNNNNNNGTATCTGGTTTGAGAGGACGATCAGACACACTGGAACTGAGACACGGTCCAGACTCCTACGGGAGGCAGCAGTGGGGAATTTTCCGCAATGGGCGAAAGCCTGACGGAGCAATACCGCGTGAGGGATGACGGCCTATGGGTTGTAAACCTCTTTTTTCAGGGAGGAATCAATGACGTGT…		Bacillariophyta	Bacillariophyceae	Naviculales				1	1	1	1	1	1	0	0	0	0	0	0	1	1	0	0	0	1	1	0	0	1	0	0	0	0	0	0	0	0	0	0	0	0	0	0	0	0	0	0
f83bf5a56a7261e92e5d4610be6763f0	GATGAACGCTGGCGGTATGCTTAACACATGCAAGTCGCACGAGAGTTTTTAACTCTAGTGGCGGACGGGTGAGTAACACGTGAGAATCTGCCCTTAGGAGGAGGATAACAGCTGGAAACGGTTGCTAATACTCCATATGCTGAAAAGTGAAAGGATTTATCTGCCTAAGGAGGAGCTCGCGTCTGATTAGCTAGTTGGTGAGGTAAAGGCNNNNNNNNNNAGTAGCTGGTTTGAGAGGACGATCAGCCACACTGGGACTGAGACACGGCCCAGACTCCTACGGGAGGCAGCAGTGGGGAATTTTCCGCAATGGGCGAAAGCCTGACGGAGCAATACCGCGTGAGGGATGACAGCCTGTGGGTTGTAAACCTCTTTTCTCAAGGAAGAAGTTCTGACGGT…			Cryptophyceae	Pyrenomonadales				1	0	1	0	0	0	0	0	0	0	0	0	0	0	0	0	0	0	0	0	0	0	0	0	0	0	0	0	0	0	0	0	0	0	0	0	0	0	0	0
f8e55c5c2e5d26cb0adad4c140d03388	GATGAACGCTGGCGGTATGCTTTACACATGCAAGTCGTACGGGAGTTTTTAACTCAAGTGGCGGACGGGTGAGTAACACGTAAGAATTTACCTTTAGGAGGGGGATAACAATTGGAAACGGTTGCTAATACCCCATATGCTTTCGAGTGAAATGGAATTTTCCGCCTAGAGAGAAGCTTGCGGCTGATTAGCTTGTTGGTGAGGTAATGGNNNNNNNNNNGTATCTGGTTTGAGAGGACGATCAGACACACTGGAACTGAGACACGGTCCAGACTCCTACGGGAGGCAGCAGTGGGGAATTTTCCGCAATGGGCGAAAGCCTGACGGAGCAATACCGCGTGAGGGATGACGGCCTATGGGTTGTAAACCTCTTTTTTCAGGGAGGAATAAATGACGTGT…		Bacillariophyta	Bacillariophyceae					1	0	0	0	0	0	0	0	0	0	0	0	0	0	0	0	0	0	1	0	0	1	0	0	0	0	0	0	0	0	0	0	0	0	0	0	0	0	0	0
f928041b1bcc0e9b1a088eecfdb855aa	GATGAACGCTGGCGGCGTGCTTAACACATGCAAGTCGAACGAACCTTCGGGTGAGTGGCGGACGGGTGAGTAACGCGTGAGAATCTGCCTTCAGGACGGGGACAACAACTGGAAACGGTTGCTAATACCCGATATGCCGCGAGGTGAAACGTTTTTTCGCCTGAAGATGAGCTCGCGTCCGATTAGCTAGTAGGTGTGGTAAGAGCGCACNNNNNNNNNNGTAGCTGGTCTGAGAGGATGAGCAGCCACACTGGGACTGAGACACGGCCCAGACTCCTACGGGAGGCAGCAGTGGGGAATTTTCCGCAATGGGCGAAAGCCTGACGGAGCAACGCCGCGTGAGGGACGAAGGTTTTTGGATTGTAAACCTCTTTTCTCAGGGAAGAAGTCAGTGACGGT…		Cyanobacteria		Synechococcales				1	0	0	0	0	0	0	0	0	0	0	0	0	0	0	0	0	0	0	0	0	0	0	0	0	0	0	0	0	0	0	0	0	0	0	0	0	0	0	0
f993ec6670ca1b5548e8d63c79f9c5d9	GATGAACGCTGGCGGTATGCCTTATACATGCAAGTCGTACGAGAATTTTTAATTCAAGTGGCGGACGGGTGAGTAACACGTAAGAATTTGCCTTTAGGAGGGGGACAACAATTGGAAACGGTTGCTAATACCCCATATGCTTTTGAGTGAAACGGTTTTTCCGCCTAAAGAGAAGCTTGCGGCTGATTAGCTTGTTGGTAGGGTAATGGCNNNNNNNNNNGTATCTGGTTTGAGAGGACGATCAGACACACTGGAACTGAGACACGGTCCAGACTCCTACGGGAGGCAGCAGTAGGGAATTTTCCGCAATGGGCGAAAGCCTGACGGAGCAATACCGCGTGAGGGATGACTGCCTATGGGTTGTAAACCTCTTTTTTCAGGGAGGAATTAATGACGTGT…		Bacillariophyta	Fragilariophyceae	Licmophorales				1	0	0	0	0	0	0	0	0	0	0	0	0	0	0	0	0	0	0	0	0	0	0	0	0	0	0	0	0	0	0	0	0	0	0	0	0	0	0	0
f9de3f294dae26d7d8975a42959eb94a	GATGAACGCTAGTAGTATGCTTAACACATGCAAGTCGAACGAAAACTTGTTTTCGTGGCGAACGGGTGAGTAAACGCAGAATTTTCCCTTCTAGTTCAGTACAAAAATTCTTTGTTGAATTCAAATACTGAATATTTTAAAGGTTTGTTTTATGCAATTCTGCTAGAAGATAAATCTGTTAAAGATTAGGTTGTTGGTAATTTAATAGCTNNNNNNNNNNTAGTTGGTCTTAGCGGATGATCAACCACACTGGAACTGAAATAAGGTCCAGGCTGACATGTCGGCCAGCAGTGAGGAATATTGGACAATGAACGAAAGTTTGATCCAGCAATACTACCTGGGTGATGACGGCTTATTTAAGTTGTAAGATCCTTTGATTAAAGAAGATAATGACATTAT…		Bacillariophyta	Bacillariophyceae	Bacillariales				1	0	0	0	0	0	0	0	0	0	0	0	0	0	0	0	0	0	0	0	0	0	0	0	0	0	0	0	0	0	0	0	0	0	0	0	0	0	0	0
faa312215f2986eb0a69dfad214c8d24	GATGAACGCTGGCGGTATGCCTAACACATGCAAGTCGAACGAACTCTTCGGAGTGAGTGGCGGACGGGTGAGTAACGCGTAAGGAACTGCCCTTAGGAGGGGGACAACCACTGGAAACGGTGGCTAATACCCCATGTGCCGAGAGGTGAAAGATTTATCGCCTGAGGATGTTCTTGCGTCAGATTAGCTAGTTGGTGAGGTAATGGCTTANNNNNNNNNNTGTAGCTGTTCTGAGAGGAAGATCAGCCACACTGGGACTGAGACACGGCCCAGACTCCTACGGGAGGCAGCAGTGGGGAATTTTCCGCAATGGGCGAAAGCCTGACGGAGCAATACCGCGTGAACGAAGAAGGCTCTAGGGTCGTAAAGTTCTTTTATCAGGGAAGAAGGATTGACGGT…		Cyanobacteria						1	0	1	0	0	0	1	1	0	0	0	0	1	1	1	1	0	0	0	0	0	0	1	1	0	0	0	0	0	0	0	0	1	0	0	0	0	0	0	0
fb6bc6c5806b9451083fb0c995a3d9b1	AATGAACGCTGGCGGTATGCTTAATACATGCAAGTCGAACGAAAAATTTAGCACTTGTGTTAAATTATTTAGTGGCGAACGGGTGAGTAACACGTAAGAACTTACCCCTAGGAGGGGCACAACAGTTGGAAACGACTGCTAATGCCCCATATAACCGGAAGGTGAAAGAAGCAATTCGCCTAGGGCGAGGCTTGCGTCTGATTAGCTTGTNNNNNNNNNNCAGTAGTTGGTCTTAGAGGATGATCAGCCACACTGGGACTGAGACACGGCCCAGACTTTTACGGGAGGCAGCAGTAAGGAATTTTCCGCAATGGGCGAAAGCCTGACGGAGCAATACCGCGTGAAGGATGACGGCCCATGGGTTGTAAACTTCTTTTCTTGGAAAAGAATTCTGACGGT…	Viridiplantae	Chlorophyta	Chloropicophyceae	Chloropicales	Chloropicaceae	Chloropicon		1	0	0	0	1	0	0	0	0	0	0	0	0	0	0	0	0	0	0	0	0	0	0	0	0	0	0	0	0	0	0	0	0	0	0	0	0	0	0	0
fba599c52fab58bc8f2b054b0eb76bd1	GATGAACGCTGGCGAGATGCCTTATACATGCAAGTCGTACGAGATTAAACTCAAGTGGCGGACGGGTGAGTAACACGTAAGAATTTGCCTTTAGGAGGGGGACAACAACTGGAAATGGTTGTTAATACCCCATATGCTTTCGAGTGAAATGAATTTTTTCGCCTAAAGAGAAGCTTGCGGCTGATTAGCTTGTTGGTGAGGTAATGGCTCNNNNNNNNNNGTATCTGGTTTGAGAGGACGATCAGACACACTGGAACTGAGACACGGTCCAGACTCCTACGGGAGGCAGCAGTAGGGAATTTTCCGCAATGGGCGAAAGCCTGACGGAGCAATCTCGCGTGAGGGATGACGGCCTATGGGTTGTAAACCTCTTTTTTCAGGGAGGAATAAATGACGTGT…		Bacillariophyta	Bacillariophyceae	Bacillariales				1	0	1	0	0	1	1	0	0	0	0	0	0	0	0	0	0	0	1	0	0	0	0	0	0	0	0	0	0	0	0	0	0	0	0	0	0	0	0	0
fbe4312431ad6cfa792f0ad4df2be76d	GATGAACGCTGGCGGCGTGCTTAACACATGCAAGTCGAACGAACCTTCGGGTTAGTGGCGGACGGGTGAGTAACGCGTGAGAATCTGCCCTCAGGAGGGGGATAACGGCTGGAAACGGCCGCTAATACCCCATATGCCGAGAGGTGAAATGAATTTCGCCTGAGGATGAGCTCGCGTCTGATTAGCTTGTTGGTGAGGTAATGGCTCACCNNNNNNNNNNAGTAGCTGGTCTGAGAGGATGATCAGCCACACTGGGACTGAGACACGGCCCAGACTCCTACGGGAGGCAGCAGTGGGGAATTTTCCGCAATGGGCGAAAGCCTGACGGAGCAACGCCGCGTGAGGGATGAAGGCCTCTGGGCTGTAAACCTCTTTTATCAAGGAAGAAGATCTGACGGT…		Cyanobacteria		Synechococcales	Synechococcaceae			1	1	1	1	1	1	0	0	0	0	0	0	0	0	0	0	0	0	0	0	0	0	0	0	0	0	0	0	0	1	1	0	0	0	0	0	0	0	0	0
fdc2ed3aa514d2d2b07d743344ff2e1c	AATGAACGCTATAAGTATGCTTAACACATGCAAGTTTAACGGAAATTTCTTTTCGTAGCGTACGGGTGAGTAGTAGCAGAATTTTACCTTTTAGTTCAGCACAAAGACTTTTATAAGTTTAAATACTGAATATTTTAAAAGGTTAATAATTTTTCCGCTAAAAGATAAATCTGCATAAGATTATGGTTGTTGGTAATTTAAAAGCTTACCNNNNNNNNNNTAGTTGGTCTGAGAGGATGATCAACCACACTAGAACTGAAACAAGGTTTAGGCTGAATTTTCGGCCAGCAGTGAGGAATATTGGACAATGAACGAAAGTTTGATCCAGCAATACTAACTAGGTGATGACGGCTTATTTAAGTTGTAAAGCCTTTTCATTAAAGAAGATAATGACATTAT…		Bacillariophyta						1	0	0	0	0	0	0	0	0	0	0	0	0	0	0	0	0	0	0	0	0	0	0	0	0	0	0	0	0	0	0	0	1	0	0	0	0	0	0	0
fe321eb007e12a26a1e4d21298d590c4	GATGAACGCTGGCGGTATGCCTTATACATGCAAGTCGTACGAAAGTTTTTAACTTAAGTGGCGGACGGGTGAGTAACACGTAAGAATTTACCTTTAGGAGGGGGACAACAATTGGAAACGATTGCTAATACCCCATATGCTTTCGAGTGAAATGGATTTTCCGCCTAGAGAGAAGCTTGCGGCTGATTAGCTTGTTGGTAAGGTAAAAGCNNNNNNNNNNGTATCTGGTTTGAGAGGACGATCAGACACACTGGAACTGAGACACGGTCCAGACTCCTACGGGAGGCAGCAGTAGGGAATTTTCCGCAATGGGCGAAAGCCTGACGGAGCAATACCGCGTGAGGGATGACTGCCTATGGGTTGTAAACCTCTTTTTTCAGGGAGGAATAAATGACGTGT…		Bacillariophyta						1	0	0	0	0	1	0	0	0	0	0	0	0	0	0	0	0	0	0	0	0	0	0	0	0	0	0	0	0	0	0	0	0	0	0	0	0	0	0	0
ff4cd31a2a280c81038be1c6dc50de33	GATGAACGCTGGCGGTATGCCTTATACATGCAAGTCGTACGAGAATTTTTAATTCAAGTGGCGGACGGGTGAGTAACACGTAAGAATTTGCCTTTAGGAGGGGGACAACAACTGGAAACGGTTGCTAATACCCCATATGCTTTTTAGTAAAATGGTTTTTCCGCCTAAAGAGAAGCTTGCGCCTGATTAGCTTGTTGGTAAGGTAACGGCNNNNNNNNNNGTATCTGGTTTGAGAGGACGATCAGACACACTGGAACTGAGACACGGTCCAGACTCCTACGGGAGGCAGCAGTAGGGAATTTTCCGCAATGGGCGAAAGCCTGACGGAGCAATACCGCGTGAGGGATGAATGCCTATGGGTTGTAAACCTCTTTTTTCAGGGAGGAATTAATGACGTGT…		Bacillariophyta						1	1	0	0	0	0	0	0	0	0	0	0	0	0	0	0	0	0	0	0	0	0	0	0	0	0	0	0	0	0	0	0	0	0	0	0	0	0	0	0
ffa8af6439136425955f59f1d794652d	GATGAACGCTGGCGGTATGCTTGACACATGCAAGTCGAACGAGGTTTTTTACTATGATCTTCGGTGATTGGTTCTAAACCTAGTGGCGGACGGGTGAATAACACGTAAGAACCTGCCTTTAAGAAGAGGATAACAATTGGAAACGGTTGCTAATACTCTATATACCTCCGGGTAAAAGATTTATCGCTTAAAGAGGGGCTTGCGCCTGATNNNNNNNNNNGTAGCTGGCTTGAGAGGGTGACCAGCCACACTGGGACTGAGACACGGCCCAGACTCCTACGGGAGGCAGCAGTGAGGAATTTTCCGCAATGGGCGAAAGCCTGACGGAGCAATACCGCGTGGAGGATGAAGGTTCATGGATTGTAAACTCCTTTTCTTAGAGAAGAAAAAAATGACGGT…	Viridiplantae	Chlorophyta	Chloropicophyceae	Chloropicales	Chloropicaceae	Chloroparvula		1	0	0	0	1	1	0	0	0	0	0	0	0	0	0	0	0	0	0	0	0	0	0	0	0	0	0	0	0	0	0	0	0	0	1	0	0	0	0	0
00cc26b7bd67f0937ac971217823db0e	GATGAACGCTGGCGGTATGCCTTATACATGCAAGTCGTACGAAGGTTTTTAACTTAAGTGGCGGACGGGTGAGTAACACGTAAGAATTTGCCTTTAGGAGGGGGACAACAACTCGAAAGGGTTGCTAATACCCCATATGCTTTCGAGTGAAACGGATTTTCCGCCTAAAGAGAAGCTTGCGACTGATTAGCTTGTTGGTAAGGTAATGGCNNNNNNNNNNTATCTGGTTTGAGAGGATGATCAGACACACTGGAACTGAGACACGGTCCAGACTCCTACGGGAGGCAGCAGTAGGGAATTTTCCGCAATGGGCGAAAGCCTGACGGAGCAATACCGCGTGAGGGATGACTGCCTATGGGTTGTAAACCTCTTTTTTCAGGGAGGAACATAATGACGTGT…		Bacillariophyta						0	1	0	0	0	1	0	0	0	0	0	0	0	0	0	0	1	0	0	0	0	0	0	0	0	0	0	0	0	0	0	0	0	0	0	0	0	0	0	0
0132129d27177962626aab42ae8aa822	GATGAACGCTGGCAGTATGCTTTACACATGCAAGTCGTACGAGAGTTTTTAACTCAAGTGGCGGACGGGTGAGTAACACGTAAGAATTTGCCTTTAGGAGGGGGATAACAACTGGAAACGGTTGCTAATACCCCATATGCTTTCGAGTGAAATGGAATTTTCCGCCTAGAGAGAAGCTTGCGGCTGATTAGCTTGTTGGTGAGGTAATGGNNNNNNNNNNTATCTGGTTTGAGAGGACGATCAGACACACTGGAACTGAGACACGGTCCAGACTCCTACGGGAGGCAGCAGTGGGGAATTTTCCGCAATGGGCGAAAGCCTGACGGAGCAATACTGCGTGAGGGATGACGGCCTATGGGTTGTAAACCTCTTTTTTCAGGGAGGAATAAAATGACGTGT…		Bacillariophyta	Bacillariophyceae	Naviculales				0	1	0	0	0	0	0	0	0	0	0	0	1	0	0	0	0	0	0	1	0	1	0	0	0	0	0	0	0	0	0	0	0	0	0	0	0	0	0	0
01c11391248674362b1a5687618cfc16	AATGAACGCTAGTAGTATGCTTAACACATGCAAGTCAAACGGAAATTTTTTCGTGGCGAACGGGTGAGTATTCGCAGAATTTTTCCTTTCAGTTCAGAACAAAAATTTACTTGATTAAATTAAAATACTGAATAGTTTTAAAGGTTAACTCCGCTGAAAGATAAATCTGTCTAAGATTAGGTTGTTGGTAAATTAAAAGCTTACCAAGCCNNNNNNNNNNAGTTGATTTTAGAGAACGATCAACCACACTGGAACTGAAATAAGGTCCAGGCTGACACGTCGGCCAGCAGTGAGGAATATTGGACAATGAACGAAAGTTTGATCCAGCAATACTACCTGGGTGATGACGGCTTATTTAAGTTGTAAGATCCTTTAATTAAAGAAGATAATGACATTATT…		Bacillariophyta	Bacillariophyceae	Bacillariales				0	1	0	0	0	0	0	0	0	0	0	0	0	0	0	0	0	0	0	0	0	0	0	0	0	0	0	0	0	0	0	0	0	0	0	0	0	0	0	0
02715146156e7beca539b00a65f0b6d4	GATGAACGCTGGCGGTATGCCTTATACATGCAAGTCGTACGAAAGTTTTTAACTTAAGTGGCGGACGGGTGAGTAACACGTAAGAATTTACCTTTAGGAGGGGGATAACAGTTGCAATGATTGCTAATACCCCATATGCTTTTTAGTGAAAAGGATTTCCGCCTAAAGAGAAGCTTGCGGCTGATTAGCTTGTTGGTAGAGTAAAAGCCTNNNNNNNNNNGTATCTGGTTTGAGAGGACGATCAGACACACTGGAACTGAGACACGGTCCAGACTCCTACGGGAGGCAGCAGTAGGGAATTTTCCGCAATGGGCGAAAGCCTGACGGAGCAATACCGCGTGAGGGATGACTGCCTATGGGTTGTAAACCTCTTTTTTCAGGGAGGAATCAATGACGTGT…		Bacillariophyta	Fragilariophyceae	Licmophorales				0	1	1	0	1	1	0	0	0	0	0	0	1	0	0	0	0	0	1	0	0	0	0	0	0	0	0	0	0	0	0	0	0	0	0	0	0	0	0	0
0300cac098d3c6c3753ceb30ff0c3e00	GATGAACGCTGGCGAGATGCCTTATACATGCAAGTCGTACGAGATTAAAATCAAGTGGCGGACGGGTGAGTAACACGTAAGAATTTGCCTTTAGGAGGGGGACAACAATTGGAAACGGTTGCTAATACCCCATATGCTTTCGAGTGAAATGGATTTTTCCGCCTAAAGAGAAGCTTGCGGCTGATTAGCTTGTTGGTGAGGTAATGGCTCNNNNNNNNNNGTATCTGGTTTGAGAGGACGATCAGACACACTGGAACTGAGACACGGTCCAGACTCCTACGGGAGGCAGCAGTAGGGAATTTTCCGCAATGGGCGAAAGCCTGACGGAGCAATCTCGCGTGAGGGATGACGGCCTATGGGTTGTAAACCTCTTTTTTCAGGGAGGAATAAATGACGTGT…		Bacillariophyta	Bacillariophyceae	Bacillariales	Bacillariaceae			0	1	0	0	0	0	0	0	0	0	0	0	0	0	0	0	0	0	0	0	0	0	0	0	0	0	0	0	0	0	0	0	0	0	0	0	0	0	0	0
03a04e40e6abe75218404b159de9adea	GATGAACGCTGGCGGTCAGCCTAACACATGCAAGTCGAACGAAGCCTTCGGGCTTAGTGGCGGACGGGTGAGTAACGCGTGAGAACCTACCTTTAGGACGGGGACAACAGTTGGAAACGACTGCTAATACCCGATATGCCGAGAGGTGAAAGCAAAGTGCCTAGAGAGGGGCTCGCGTCCGATTAGCTAGTTGGTGAGGTAATAGCTTACNNNNNNNNNNGGTAGCTGGTCTGAGAGGATGAGCAGCCACACTGGGACTGAGACACGGCCCAGACTCCTACGGGAGGCAGCAGTGGGGAATTTTCCGCAATGGGCGAAAGCCTGACGGAGCTAGACCGCGTGAGGGAAGAAGGCCCTTGGGTTGTAAACCTCTTTTCTCAGGGAAGAAGAACTGACGGT…		Cyanobacteria						0	1	0	0	0	0	1	0	0	0	0	0	0	0	0	0	0	0	0	0	0	0	0	0	0	0	0	0	0	0	0	0	0	0	0	0	0	0	0	0
0407d6ff0d0d14cef57044fb5c63c061	GATGAACGCTAGTAGTATGCTTAACACATGCAAGTCGAACGGAAATTTATTTTTTCGTGGCGCACGGGTGAGTAAACGCAGAATCTTTCCTTTCAGTTCAGGACAAAAATTTCCTTCGGGCAATAAAATACTGAATATAATTAAAAGGTTTAATCCGCTGAAAGATAGATCTGTTTAGGATTAGGTTGTTGGTAATTTAAAAGCTTACCANNNNNNNNNNTAGTTGGTCTGAGAGGATGATCAACCACACTGGAACTGAAATAAGGTCCAGGCTAATACGTTGGCCAGCAGTGAGGAATATTGGACAATGAACGCAAGTTTGATCCAGCAATACTAACTGGGTGATGACGGCTTATTTAAGTTGTAAGATCCTTTAATTAAAGAAGATAATGACACTAT…		Bacillariophyta	Bacillariophyceae	Bacillariales				0	1	0	0	1	0	0	0	0	0	0	0	0	0	1	0	1	0	0	0	0	0	0	0	0	0	0	0	0	0	0	0	0	0	0	0	0	0	0	0
041c42dc2763d8e0251a2baf594b5bee	GATGAACGCTGGCGGTATGCTTTACACATGCAAGTCGTACGGGAGTTTTTAACTCAAGTGGCGGACGGGTGAGTAACACGTAAGAATTTACCTTTAGGAGGGGGATAACTACTGGAAACGGTCGCTAATACCCCATATGCTTTCGAGTGAAATGGATTTCCGCCTAAAGAGAAGCTTGCGGCTGATTAGCTTGTTGGTGAGGTAATGGCTNNNNNNNNNNGTATCTGGTTTGAGAGGACGATCAGACACACTGGAACTGAGACACGGTCCAGACTCCTACGGGAGGCAGCAGTGGGGAATTTTCCGCAATGGGCGAAAGCCTGACGGAGCAATACCGCGTGAGGGATGACGGCCTATGGGTTGTAAACCTCTTTTTTCAGGGAGGAATAAATGACGTGT…		Bacillariophyta	Bacillariophyceae					0	1	0	0	0	0	0	0	0	0	0	0	0	0	0	0	0	0	0	0	0	0	0	0	0	0	0	0	0	0	0	0	0	0	0	0	0	0	0	0
04e3aa6af8d5e9735dddd18a96815b86	GATGAACGCTGGCGGTATGCTTAACACATGCAAGTCGAACGAACTCTTCGGAGTGAGTGGCGGACGGGTGAGTAACGCGTAAGGATCTGCCCTTAAGAGGGGGATAACTACTGGAAACGGTAGCTAATACCCCATAAGCCGAGAGGTGAAAGTTTTTCGCTTAGGGATGACCTTGCGTCAGATTAGCTAGTTGGTGGGGTAGAGGCCTACNNNNNNNNNNCTGTAGCTGTTCTGAGAGGGAGAGCAGCCACACTGGGACTGAGACACGGCCCAGACTCCTACGGGAGGCAGCAGTGGGGAATTTTCCGCAATGGGCGAAAGCCTGACGGAGCAATACCGCGTGAACGAAGAAGGCTCTAGGGTCGTAAAGTTCTTTTATTAGGGAAGAAATCTGACGGT…		Cyanobacteria						0	1	0	0	0	0	0	0	0	0	0	0	0	0	0	0	0	0	0	0	0	0	0	0	0	0	0	0	0	0	0	0	0	0	0	0	0	0	0	0
050866e9a70711616451db1c8cb1769c	GATGAACGCTGGCGGTCAGCCTAACACATGCAAGTCGAACGAAGCCTTCGGGCTTAGTGGCGGACGGGTGAGTAACGCGTGAGAACCTGCCTTTAGGACGGGGACAACAGTTGGAAACGACTGCTAATACCCGATATGCCGTGAGGTGAAAGCAAAGCGCCTAGAGAGGGGCTCGCGTCCGATTAGCTAGTTGGTAAGGTAACGGCTTACNNNNNNNNNNGGTAGCTGGTCTGAGAGGATGAGCAGCCACACTGGGACTGAGACACGGCCCAGACTCCTACGGGAGGCAGCAGTGGGGAATTTTCCGCAATGGGCGAAAGCCTGACGGAGCTAGACCGCGTGAGGGAAGAAGGCCCTTGGGTTGTAAACCTCTTTTCTCAGGGAAGAATAACTGACGGT…		Cyanobacteria						0	1	0	0	0	0	0	0	0	0	0	0	0	0	0	0	0	0	0	0	0	0	0	0	0	0	0	0	0	0	0	0	1	0	0	0	0	0	0	0
0508e4764523bde9075b057daa459254	GATGAACGCTGGCGGTATGCTTTACACATGCAAGTCGTACGAGAGTTTTAAACTTAAGTGGCGGACGGGTGAGTAACACGTAAGAATTTACCTTTAGGAGGGGGACAACAACTGGAAACGGTTGCTAATACCCCATACGCTTTCGAGTGAAATGGATTTCCGCCTAAAGAGAAGCTTGCGGCTGATTAGCTTGTTGGTGAGGTAATGGCTNNNNNNNNNNGTATCTGGTTTGAGAGGACGATCAGACACACTGGAACTGAGACACGGTCCAGACTCCTACGGGAGGCAGCAGTGGGGAATTTTCCGCAATGGGCGAAAGCCTGACGGAGCAATACCGCGTGAGGGATGACTGCCTATGGGTTGTAAACCTCTTTTTTCAGGGAGGAATAAATGACGTGT…		Bacillariophyta	Bacillariophyceae		Entomoneidaceae			0	1	0	0	0	0	0	0	0	0	0	0	1	0	1	1	1	0	1	0	0	0	0	0	0	0	0	0	0	0	0	0	1	0	0	0	0	0	0	0
053a0383ebd1969fdd0c2cce5b3d0080	GATGAACGCTGGCGGTATGCTTAACACATGCAAGTCGAACGAGAGTTTTTAACTCTAGTGGCGAACGGGTGCGTAATACGTGAGAATCTGCCCTTAGGAGGGGAATAACTACTGGAAACGGTAGCTAAATCCCCATATGCCGAGAGGTGAAATAGTTGATACTGCCTAAGGATGAGCTCGCGCCTGATTAGCTTGTTGGTGAGGTAATGGNNNNNNNNNNAGTAGCTGGTTTGAGAGAACGATCAGCCACACTGGGACTGAGACACGGCCCAGACTCCTCCGGGAGGCAGCAGTGAGGAATTTTCCGCAATGGGCGAAAGCCTGACGGAGCAATACCGCGTGAGGGATGACGGATTTTGGTCTGTAAACCTCTTTTCTCAAGAAAGAAGTTCTGACGGT…		Haptista	Haptophyta	Isochrysidales				0	1	0	0	0	0	0	0	0	0	0	0	0	0	0	0	0	0	0	0	0	0	0	0	0	0	0	0	0	0	0	0	0	0	0	0	0	0	0	0
05aa00b842a96bd475b7c94b415792c3	GATGAACGCTGGCGGTATGCCTTACACATGCAAGTCGTACGGAAGTTTTTAACTTAAGTGGCGGACGGGTGAGTAACACGTAAGAATTTGCCTTTAGGAAGGGGATAACAACCGGAAACAGTTGCTAATACCCTATATGCTTTAGAGTGAAATGAGCTAAGCTCGCCTAAAGAGAAGCTTGCGGCTGATTAGCTTGTTGGTGAGGTAAAANNNNNNNNNNTCTGGTTTGAGAGGATGATCAGACACACTGGAACTGAGACACGGTCCAGACTCCTACGGGAGGCAGCAGTGGGGAATTTTCCGCAATGGGCGAAAGCCTGACGGAGCAATACCGCGTGAGGGAAATGAATGCCTATGGGTTGTAAACCTCTTTTTTCAGGGAGGAAGTAAGTGACGTGT…		Bacillariophyta	Mediophyceae	Toxariales				0	1	0	1	0	1	0	0	0	0	0	0	0	0	0	0	0	0	0	0	0	0	0	0	0	0	0	0	0	0	0	0	0	0	0	0	0	0	0	0
05ca0643ea361f96f6edf8ccd8775537	GATGAACGCTGGCGAGATGCCTTATACATGCAAGTCGTACGAGATTAAATTCAAGTGGCGGACGGGTGAGTAACACGTAAGAATTTGCCTTTAGGAGGGGGATAACAGCTGGAAACGGTTGCTAATACCCCATATGCTTTCGAGTGAAATGGATTTTTCCGCCTAGAGAGAAGCTTGCGCCTGATTAGCTTGTTGGTGAGGTAATGGCTTNNNNNNNNNNGTATCTGGTTTGAGAGGACGATCAGACACACTGGAACTGAGACACGGTCCAGACTCCTACGGGAGGCAGCAGTAGGGAATTTTCCGCAATGGGCGAAAGCCTGACGGAGCAATCTCGCGTGAGGGATGACGGCCTATGGGTTGTAAACCTCTTTTTTCAGGGAGGAATAAATGACGTGT…		Bacillariophyta	Bacillariophyceae	Bacillariales				0	1	0	0	0	0	0	0	0	0	0	0	0	0	0	0	0	0	0	0	0	0	0	0	0	0	0	0	0	0	0	0	0	0	0	0	0	0	0	0
05f965db047f525249178db4b3d7931a	GATGAACGCTGGCGGTATGCTTTACACATGCAAGTCGTACGAGAGTTTTAAACTTAAGTGGCGGACGGGTGAGTAACACGTAAGAATTTACCTTTAGGAGGGGGACAACAACTGGAAACGGTTGCTAATACCCCATATGCTTTCGAGTGAAATGGATTTCCGCCTAAAGAGAAGCTTGCGGCTGATTAGCTTGTTGGTAAGGTAATGGCTNNNNNNNNNNGTATCTGGTTTGAGAGGACGATCAGACACACTGGAACTGAGACACGGTCCAGACTCCTACGGGAGGCAGCAGTGGGGAATTTTCCGCAATGGGCGAAAGCCTGACGGAGCAATACCGCGTGAGGGATGACTGCCTATGGGTTGTAAACCTCTTTTTTCAGGGAGGAATAAATGACGTGT…		Bacillariophyta	Bacillariophyceae		Entomoneidaceae			0	1	1	0	1	1	1	0	0	0	0	0	0	1	1	1	1	0	0	0	0	0	0	0	0	0	0	0	0	0	0	0	0	0	0	0	0	0	0	0
069280aecfd96338c42a00cbf5417ed5	GATGAACGCTGGCGGTATGCCTTATACATGCAAGTCGTACGAAGGTTTTTAACTTAAGTGGCGGACGGGTGAGTAACACGTAAGAATTTGCCTTTAGGAGGGGGACAACAACTCGAAAGGGTTGCTAATACCCCATATGCTTTCGAGTGAAACGGATTTTCCGCCTAAAGAGAAGCTTGCGACTGATTAGCTTGTTGGTAAGGTAATGGCNNNNNNNNNNTATCTGGTTTGAGAGGATGATCAGACACACTGGAACTGAGACACGGTCCAGACTCCTACGGGAGGCAGCAGTAGGGAATTTTCCGCAATGGGCGAAAGCCTGACGGAGCAATACCGCGTGAGGGATGACTGCCTATGGGTTGTAAACCTCTTTTTTCAGGGAGGAACACAATGACGTGT…		Bacillariophyta	Fragilariophyceae	Fragilariales				0	1	0	0	0	1	0	0	0	0	0	0	1	0	1	0	0	1	0	0	0	0	0	0	0	0	0	0	0	0	0	0	0	0	0	0	0	0	0	0
0886ce1c8360a616624cc1cf67156fbb	GATGAACGCTGGCGGTATGCTTTACACATGCAAGTCGTACGAGAGTTTTCAACTCAAGTGGCGGACGGGTGAGTAACACGTAAGAATTTGCCTTTAGGAGGGGGACAACAGTTGGAAACGGCTGCTAATACCCCATATGCTTTCGAGTGAAATGGATTTCCGCCTAAAGAGAAGCTTGCGCCTGATTAGCTTGTTGGTGGGGTAATGGCCNNNNNNNNNNGTATCTGGTTTGAGAGGACGATCAGACACACTGGAACTGAGACACGGTCCAGACTCCTACGGGAGGCAGCAGTGGGGAATTTTCCGCAATGGGCGAAAGCCTGACGGAGCAATACCGCGTGAGGGATGACTGCCTATGGGTTGTAAACCTCTTTTTTCAGGGAGGAATAAATGACGTGT…		Bacillariophyta	Bacillariophyceae					0	1	0	1	0	0	0	0	0	0	0	0	0	0	0	0	0	0	0	0	0	0	0	0	0	0	0	0	0	0	0	0	0	0	0	0	0	0	0	0
08de99e1fd9ccb879c44a8c2ca91067e	GATGAACGCTGGCGGTATGCCTAACACATGCAAGTCGTACGAAAGTTTTTAACTTAAGTGGCGGACGGGTGAGTAACACGTAAGAATTTACCTTTAGGAGGGGGATAACAATTGGAAACGATTGCTAATACCCCATATGCTTTCGAGTGAAATGGATTTCCGCCTAAAGAGAAGCTTGCGGCTGATTAGCTTGTTGGTAAGGTAACGGCTNNNNNNNNNNTCTGGTTTGAGAGGACGATCAGACACACTGGAACTGAGACACGGTCCAGACTCCTGCGGGAGGCAGCAGTGGGGAATTTTCCGCAATGGGCGAAAGCCTGACGGAGCAATACCGCGTGAGGGAAATGAATGCCTATGGGTTGTAAACCTCTTTTTTCAGGGAGGAAGTAAGTGACGTGT…		Bacillariophyta	Bacillariophyceae					0	1	0	0	0	0	0	0	0	0	0	0	0	0	0	0	0	0	0	0	0	0	0	0	0	0	0	0	0	0	0	0	0	0	0	0	0	0	0	0
0915a3d193e5954e7c52936318d71a5b	GATGAACGCTGGCGGTATGCCTTATACATGCAAGTCGTACGAGAGTTTTTAACTCAAGTGGCGGACGGGTGAGTAACACGTAAGAATTTACCTTTAGGAGGGGGACAACAACTGGAAACGGTTGCTAATACCCCATATGCTTTCGAGTGAAACGGTTTTTCCGCCTAAAGAGAAGCTTGCGGCTGATTAGCTTGTTGGTAGAGTAATAGCNNNNNNNNNNAGTATCTGGTTTGAGAGGACGATCAGACACACTGGAACTGAGACACGGTCCAGACTCCTACGGGAGGCAGCAGTAGGGAATTTTCCGCAATGGGCGAAAGCCTGACGGAGCAATACCGCGTGAGGGATGACTGCCTATGGGTTGTAAACCTCTTTTTTCAGGGAGGAATAAATGACGTT…		Bacillariophyta	Fragilariophyceae	Licmophorales	Licmophoraceae			0	1	0	0	0	0	0	0	0	0	0	0	0	0	0	0	0	0	0	0	0	0	0	0	0	0	0	0	0	0	0	0	0	0	0	0	0	0	0	0
0949fa7b88ba792fb6333844c3d1dd26	GATGAACGCTGGCGGCGTGCTTAACACATGCAAGTCGAACGAACCTTCGGGTTAGTGGCGGACGGGTGAGTAACGCGTGAGAATCTGCCCTCAGGAGGGGGACAACAGCTGGAAACGGCTGCTAATACCCCATATGCCGCGAGGTGAAATGAATTTCGCCTGAGGATGAGCTCGCGTCTGATTAGCTAGTTGGTGTAGGTAATGGCTCACNNNNNNNNNNTCAGTAGCTGGTCTGAGAGGATGATCAGCCACACTGGGACTGAGACACGGCCCAGACTCCTACGGGAGGCAGCAGTGGGGAATTTTCCGCAATGGGCGAAAGCCTGACGGAGCAACGCCGCGTGAGTGATGAAGGCCTTAGGGTCGTAAAGCTCTTTCGCCTGTGAAGATAATGACGGT…		Cyanobacteria						0	1	0	0	0	0	0	0	0	0	0	0	0	0	0	0	0	0	0	0	0	0	0	0	0	0	0	0	0	0	0	0	0	0	0	0	0	0	0	0
0966f5f6a31cf147e9dcd8046e4604d9	GATGAACGCTGGCGGTATGCCTTATACATGCAAGTCGTACGGGAGTTTTTAACTCAAGTGGCGGACGGGTGAGTAACACGTAAGAATTTACCTTTAGGAGGGGGATAACAACTGGAAACGGTTGCTAATACCCCATAGGCTTTCGAGTGAAATGGATTTCCGCCTAAAGAGAAGCTTGCGGCTGATTAGCTTGTTGGTAGAGTAATAGCCNNNNNNNNNNGTATCTGGTTTGAGAGGACGATCAGACACACTGGAACTGAGACACGGTCCAGACTCCTACGGGAGGCAGCAGTAGGGAATTTTCCGCAATGGGCGAAAGCCTGACGGAGCAATACCGCGTGAGGGATGACTGCCTATGGGTTGTAAACCTCTTTTTTCAGGGAGGAACAAAATGACGTT…		Bacillariophyta	Fragilariophyceae	Fragilariales				0	1	0	0	0	0	0	0	0	0	0	0	1	0	0	1	0	0	0	0	0	0	0	0	0	0	0	1	0	0	0	0	0	0	1	0	0	0	0	0
09e9eac966384db14b9119d049b897b5	GATGAACGCTGGCGGTATGCTTTACACATGCAAGTCATACGAGAGTTTTTAACTCAAGTGGCGGACGGGTGAGTAACACGTAAGAATTTGCCTTTAGGAGGGGGACAACAATTAGAAATGATTGCTAATACCCCATATGCTTTCGAGTGAAATGGATTTTTCCGCCTAGAGAGAAGCTTGCGGCTGATTAGCTTGTTGGTGAGGTAATGGNNNNNNNNNNGTATCTGGTTTGAGAGGACGATCAGACACACTGGAACTGAGACACGGTCCAGACTCCTACGGGAGGCAGCAGTGGGGAATTTTCCGCAATGGGCGAAAGCCTGACGGAGCAATACCGCGTGAGGGATGACGGCCTATGGGTTGTAAACCTCTTTTTTCAGGGAGGAATAAATGACGTGT…		Bacillariophyta	Bacillariophyceae	Naviculales				0	1	1	0	1	0	0	0	0	0	0	0	1	0	0	0	0	0	1	0	0	1	0	0	0	0	0	0	0	0	0	0	0	0	0	0	0	0	0	0
0a0f0b25510b680f318c79b6252105f5	GATGAACGCTGGCGGTCTGCTTAACACATGCAAGTCGAACGAAGTCTTAGGACTTAGTGGCGGACGGGTGAGTAACACGTGAGAATCTGCCTTCAGGTCTGGGATAACAGTTGGAAACGACTGCTAATACCGGATGTGCCCTTGGGTGAAAGATTTATTGCCAGAAGATGAGCTCGCGTCTGATTAGCTAGTTGGTGGGGTAAAAGCCTANNNNNNNNNNAGTAGCTGGTCTGAGAGGATGAGCAGCCACACTGGGACTGAGACACGGCCCAGACTCCTACGGGAGGCAGCAGTGGGGAATTTTCCGCAATGGGCGAAAGCCTGACGGAGCAAGACCGCGTGAGGGAGGAAGGCCTTTGGGTTGTAAACCTCTTTTGTCAGGGAAGAAGTTATGACGGT…		Cyanobacteria		Chroococcales				0	1	0	0	0	0	0	0	0	0	0	0	0	0	0	0	0	0	0	0	0	0	0	0	0	0	0	0	0	0	0	0	0	0	0	0	0	0	0	0
0a43c70972aed0f52d81669c6b590344	GGTGAACGCTGGCGGTATGCTTTACACATGCAAGTCATACGGGAGTTTTTAACTCAAGTGGCGGACGGGTGAGTAACACGTAAGAATTTACCTTTAGGAGGGGGATAACAACGAGAAATTGTTGCTAATACCCCATATGCTTTCGAGTGAAATGGATTTTCCGCCTAGAGAGAAGCTTGCGGCTGATTAGCTTGTTGGTGAGGTAATGGCNNNNNNNNNNGTATCTGGTTTGAGAGGACGATCAGACACACTGGAACTGAGACACGGTCCAGACTCCTACGGGAGGCAGCAGTGGGGAATTTTCCGCAATGGGCGAAAGCCTGACGGAGCAATACCGCGTGAGGGATGACGGCCTATGGGTTGTAAACCTCTTTTTTCAGGGAGGAATAAATGACGTGT…		Bacillariophyta	Bacillariophyceae					0	1	0	0	0	0	0	0	0	0	0	0	0	0	0	0	0	0	0	0	0	0	0	0	0	0	0	0	0	0	0	0	0	0	0	0	0	0	0	0
0af84711c1a26f9fe680124d8014f26f	GATGAACGCTGGCGAGATGCCTTATACATGCAAGTCGTACGAGACTAAAATCAAGTGGCGGACGGGTGAGTAACACGTAAGAATTTGCCTTTAGGAGGGGGACAACAGTTGGAAACGGCTGCTAAAACCCCATATGCTTAAGAGTGAAATAGTTTTATCTGCCTAAAGAGAAGCTCGCGGCTGATTAGCTTGTTGGTAAGGTAATGGCTTNNNNNNNNNNGTATCTGGTTTGAGAGGACGATCAGACACACTGGAACTGAGACACGGTCCAGACTCCTACGGGAGGCAGCAGTAGGGAATTTTCCGCAATGGGCGAAAGCCTGACGGAGCAATACCGCGTGAGGGAAGACGGCCTATGGGTTGTAAACCTCTTTTTTCAGGGAGGAATAAATGACGTGT…		Bacillariophyta	Bacillariophyceae	Bacillariales				0	1	0	0	0	0	0	0	0	0	0	0	0	0	0	0	0	0	0	0	0	0	0	0	0	0	0	0	0	0	0	0	0	0	0	0	0	0	0	0
0afe04a550514bb4328d6eef897378a7	GATGAACGCTGGCGGTATGCCTAACACATGCAAGTCGTACGAGAGTTTTTAACTCAAGTGGCGGACGGGTGAGTAACACGTGAGAATTTACCTTTAGGAGGGGGATAACAGTTGGAAACGATTGCTAATACCCCATATGCTTCCGAGTGAAATAGATTTATCTGCCTAAAGAGAAGCTCGCGGCTGATTAGCTTGTTGGTAAGGTAATGGNNNNNNNNNNGTATCTGGTTTGAGAGGACGATCAGACACACTGGAACTGAGACACGGTCCAGACTCCTACGGGAGGCAGCAGTGGGGAATTTTCCGCAATGGGCGAAAGCCTGACGGAGCAATACCGCGTGAGGGAAGACGGCCTATGGGTTGTAAACCTCTTTTTTCAGGGAGGAATAAATGACGTGT…		Bacillariophyta						0	1	0	0	0	1	0	0	0	0	0	0	1	0	1	0	1	1	1	0	0	1	0	0	0	0	0	0	0	0	0	0	0	0	0	1	0	0	0	0
0b2980bd918b64279f95d9dc2cd82f33	GATGAACGCTGGCGGTATGCTTTACACATGCAAGTCGTACGGGAGTTTTTAACTCCAGTGGCGGACGGGTGAGTAACACGTAAGAATTTACCTTTAGGAGGGGGATAACAGCTAGAAATAGCTGCTAATACCCCATATGCTTTCGAGTGAAATGGAATTTTCCGCCTGAAGAGAAGCTTGCGGCTGATTAGCTTGTTGGTGAGGTAATGGNNNNNNNNNNGTATCTGGTTTGAGAGGATGATCAGACACACTGGAACTGAGACACGGTCCAGACTCTTACGGGAGGCAGCAGTGGGGAATTTTCCGCAATGGGCGAAAGCCTGACGGAGCAATACCGCGTGAGGGATGACGGCCTATGGGTTGTAAACCTCTTTTTTCAGGGAGGAATAAATGACGTGT…		Bacillariophyta	Bacillariophyceae					0	1	1	0	0	0	0	0	0	0	0	0	0	0	0	0	0	0	0	0	0	0	0	0	0	0	0	0	0	0	0	0	0	0	0	0	0	0	0	0
0b501b58d36b11f71b7fa107c85e210a	GATGAACGCTGGCGGTATGCCTAACACATGCAAGTCGTACGAGAGTTTTTAACTCTAGTGGCGGACGGGTGAGTAACACGTGAGAATTTGCCTTTAGGAGGGGGATAACAATTGGAAACGAATGCTAATACCCCATATGCTTTCGAGTGAAATGGATTTATAATTATCCGCCTAGAGAGAAGCTCGCGGCTGATTAGCTTGTTGGTAAGGNNNNNNNNNNTATCTGGTTTGAGAGGACGATCAGACACACTGGAACTGAGACACGGTCCAGACTCCTACGGGAGGCAGCAGTGGGGAATTTTCCGCAATGGGCGAAAGCCTGACGGAGCAATACCGCGTGAGGGAAGACTGCCCATGGGTTGTAAACCTCTTTTTTCAGGGAGGAATAAAATGACGTGT…		Bacillariophyta	Coscinodiscophyceae	Thalassiosirales				0	1	0	0	0	1	0	0	0	0	0	0	0	0	0	0	0	0	0	0	0	0	0	0	0	0	0	0	0	0	0	0	0	0	0	0	0	0	0	0
0b730e3398132f41894aea79d742ee8f	GATGAACGCTGGCGGTATGCCTGACACATGCAAGTCGAACGAAAAGATTTAATCTTTTAGTGGCGCACGGGTGAGTAACGCGTAAGAATCTCCCTCTAGGTAAAGGATAACAATTGGAAACGGTTGCTAATACTTTATATGCTGAGAAGTGAAATGATGTGTAGCAGTACGCATTGCCTAGTGATGAGCTTGCGTCTGATTAGCCTGTTGNNNNNNNNNNAGTAGCTGGTCTGAGAGGATGAACAGCCACACCGGAACTTAGACACGGTCCGGACTCCTACGGGAGGCAGCAGTGAGGAATTTTCCGCAATGGGCGAAAGCCTGACGGAGCAATACCGCGTGGAGGATGAAAGCCTATGGGTTGTAAACTCCTTTTCTTAGAAAAGAAGTTCTGACGGT…		Cercozoa						0	1	0	0	0	0	0	0	0	0	0	0	0	0	0	0	0	0	0	0	0	0	0	0	0	0	0	0	0	0	0	0	0	0	0	0	0	0	0	0
0bb11b8b4ab01a2f89150f2e844ccce2	GATGAACGCTGGCGGTATGCCTTATACATGCAAGTCGTACGAAAGAGAAATCTTTAGTGGCGAACGGGTGAGTAATACGTGAGAATTTGCCTTCAGGAAGGGGATAACAGCTAGAAATAGTTGCTAATACCCTATATGCCATCTGGTGAAAAAAGCAATTTGCCTGAAGAGAAGCTCGCGCCTGATTAGCTAGTTGGTAAGGTAACGGCTNNNNNNNNNNAGTAGCTGGTTTGAGAGGATGATCAGCCACATTGGAACTGAGACACGGTCCAGACTCCTACGGGAGGCAGCAGTGAGGAATTTTCTGCAATGGGCGAAAGCCTGACAGAGCAATACCGCGTGAGGGAGGACGGCCTATGGGTTGTAAACCTCTTTTCTCAAGGAGGAAGATCTGACGTT…			Chrysophyceae	Chromulinales				0	1	0	0	0	0	0	0	0	0	0	0	0	0	0	0	0	0	0	0	0	0	0	0	0	0	0	0	0	0	0	0	0	0	0	0	0	0	0	0
0ea8f6e39312e63d14e90c727da7a641	GATGAACGCTGGCGGTCTGCTTAACACATGCAAGTCGAACGAAGTCTTCGGACTTAGTGGCGGACGGGTGAGTAACACGTGAGAATCTGCCTTCGGGTTTGGGATAACAGTTGGAAACGACTGCTAATACCGGATGTGCCTAAGGGTGAAAGATTAATTGCCAGAAGATGAGCTCGCGTCTGATTAGCTAGTTGGTGGGGTAAAAGCCTANNNNNNNNNNGTAGCTGGTCTGAGAGGATGAGCAGCCACACTGGGACTGAGACACGGCCCAGACTCCTACGGGAGGCAGCAGTGGGGAATTTTCCGCAATGGGCGAAAGCCTGACGGAGCAAGACCGCGTGAGGGAGGAAGGCCTTTGGGTTGTAAACCTCTTTTGTCAGGGAAGAAAAAAATGACGGT…		Cyanobacteria						0	1	0	0	0	0	0	0	0	0	0	0	0	0	0	0	0	0	0	0	0	0	0	0	0	0	0	0	0	0	0	0	0	0	0	0	0	0	0	0
0f9d550da61e3e4217c69ca940f643ec	GATGAACGCTGGCGGCGTGCTTAACACATGCAAGTCGAACGCACCTTCGGGTGAGTGGCGGACGGGTGAGTAACGCGTGAGAATCTGCCCCAAGGAGGGGGATAACGGCTGGAAACGGCCGCTAATACCCCATATGCCGCGAGGTGAAATGAGTTTTCGCCTTGGGATGAGCTCGCGTCTGATTAGCTAGTTGGTGGGGTAAAGGCCTACNNNNNNNNNNAGTAGCTGGTCTGAGAGGATGATCAGCCACACTGGGACTGAGACACGGCCCAGACTCCTACGGGAGGCAGCAGTGGGGAATTTTCCGCAATGGGCGAAAGCCTGACGGAGCAACGCCGCGTGAGGGATGAAGGCCTCTGGGCTGTAAACCTCTTTTCTCAAGGAAGAAGATCTGACGGT…		Cyanobacteria		Synechococcales	Synechococcaceae			0	1	0	0	0	0	0	0	0	0	0	0	0	0	0	0	0	0	0	0	0	0	0	0	0	0	0	0	0	0	0	0	0	1	0	0	0	0	0	0
102851469e643f11663bdd18a77926ce	GATGAACGCTGGCGGTATGCCTAACACATGCAAGTCGTACGAAAGTTTTTAACTTAAGTGGCGGACGGGTGAGTAACACGTAAGAATTTACCTTTAGGAGGGGGATAACAATTGGAAACGATTGCTAATACCCCATATGCTTTCGAGTGAAATGGATTTCCGCCTAAAGAGAAGCTTGCGGCTGATTAGCTTGTTGGTAAGGTAACGGCTNNNNNNNNNNTCAGTATCTGGTTTGAGAGGACGATCAGACACACTGGAACTGAGACACGGTCCAGACTCCTGCGGGAGGCAGCAGTGGGGAATTTTCCGCAATGGGCGAAAGCCTGACGGAGCAATACCGCGTGAGGGATGACGGCCTATGGGTTGTAAAGCTCTTTCGCCTGTGAAGATAATGACGGT…		Bacillariophyta	Bacillariophyceae					0	1	0	0	0	0	0	0	0	0	0	0	0	0	0	0	0	0	0	0	0	0	0	0	0	0	0	0	0	0	0	0	0	0	0	0	0	0	0	0
10a3722da682deed34f2541c1f1a5b2a	GATGAACGCTGGCGGTATGCTTTACACATGCAAGTCGTACGAGAGTTTTATTGACTCAAGTGGCGGACGGGTGAGTAACACGTAAGAATTTACCTTTAGGAGGGGGATAACAATTGGAAACGATTGCTAATACCCCATATGCTTTCGAGTGAAATGGATTTCCGCCTAGAGAGAAGCTTGCGTCTGATTAGCTTGTTGGTGAGGTAATGGNNNNNNNNNNGTATCTGGTTTGAGAGGACGATCAGACACACTGGAACTGAGACACGGTCCAGACTCCTACGGGAGGCAGCAGTGGGGAATTTTCCGCAATGGGCGAAAGCCTGACGGAGCAATACCGCGTGAGGGATGACTGCCTATGGGTTGTAAACCTCTTTTTTCAGGGAGGAATAAATGACGTGT…		Bacillariophyta	Bacillariophyceae					0	1	0	0	0	0	0	0	0	0	0	0	0	0	0	0	0	1	0	0	0	0	0	0	0	0	0	0	0	0	0	0	0	0	0	0	0	0	0	0
11a843016dbaf1caa2709979e29bc39b	GATGAACGCTGGCGGTATGCTTTACACATGCAAGTCGTACGAGAGTTTTTAACTCAAGTGGCGGACGGGTGAGTAACACGTAAGAATTTACCTTTAGGAGGGGGATATAACTGGAGGCAGTTGGTAATACCCCATATGCTTTCGAGTAAAATGGAATTTTTCGCCTAGAGAGAAGCTTGCGGCTGATTAGCTTGTTGGTAAGGTAATGGCNNNNNNNNNNGTATCTGGTTTGAGAGGATGATCAGACACACTGGAACTGAGACACGGTCCAGACTCCTACGGGAGGCAGCAGTGGGGAATTTTCCGCAATGGGCGCAAGCCTGACGGAGCAATACCGCGTGAGGGATGACGGCCTATGGGTTGTAAACCTCTTTTTTCAGGGAGGAATAAATGACGTGT…		Bacillariophyta	Bacillariophyceae					0	1	0	0	0	0	0	0	0	0	0	0	0	0	0	0	0	0	0	0	0	0	0	0	0	0	0	0	0	0	0	0	0	0	0	0	0	0	0	0
11f6e21ee3bcf3e0ce3730bfd587c437	GATGAACGCTGGCGAGATGCCTTATACATGCAAGTCGTACGAGATTAAATTCAAGTGGCGGACGGGTGAGTAACACGTAAGAATTTGCCTTTAGGAGGGGGATAACAATTGGAAACGATTGCTAATACCCCATATGCTTCTTAGTAAAATGGATTTTTCCGCCTAGAGAGAAGCTTGCGGCTGATTAGCTTGTTGGTGAGGTAAAAGCTCNNNNNNNNNNGTATCTGGTTTGAGAGGACGATCAGACACACTGGAACTGAGACACGGTCCAGACTCCTACGGGAGGCAGCAGTAGGGAATTTTCCGCAATGGGCGAAAGCCTGACGGAGCAATCTCGCGTGAGGGATGACGGCCTATGGGTTGTAAACCTCTTTTTTCAGGGAGGAATAAATGACGTGT…		Bacillariophyta	Bacillariophyceae	Bacillariales				0	1	1	0	1	0	0	0	0	0	0	0	0	0	0	0	0	1	0	0	0	0	0	0	0	0	0	0	0	0	0	0	0	0	0	0	0	0	0	0
13e4b2a413185c9693f1bc82b7c63015	GATGAACGCTGGCGGTATGCTTTACACATGCAAGTCGTACGAGAGTTTTTAACTCAAGTGGCGGACGGGTGAGTAACACGTAAGAATTTACCTTTAGGAGGGGGATAACAACGGGAAGCTGCTGTTAATACCCCATATGCTTTCGAGTGAAATGGAATTTCCGCCTAAAGAGAAGCTTGCGGCTGATTAGCTTGTTGGTGAGGTAATAGCNNNNNNNNNNGTATCTGGTTTGAGAGGACGATCAGACACACTGGAACTGAGACACGGTCCAGACTCCTACGGGAGGCAGCAGTGGGGAATTTTCCGCAATGGGCGAAAGCCTGACGGAGCAATACCGCGTGAGGGATGACTGCCTATGGGTTGTAAACCTCTTTTTTCAGGGAGGAATAAATGACGTGT…		Bacillariophyta	Bacillariophyceae					0	1	0	0	0	0	0	0	0	0	0	0	0	0	0	0	0	0	0	0	0	0	0	0	0	0	0	0	0	0	0	0	0	0	0	0	0	0	0	0
14629b26110a97461be7d683b2a56b7a	GATGAACGCTGGCGGTATGCTTAACACATGCAAGTCGCACGAGAGTTTTTAACTCTAGTGGCGGACGGGTGAGTAACACGTGAGAATCTGCCCTTAGGAGGAGGATAACAGCTGGAAACGGTTGCTAATACTCCATATGCTGAAAAGTGAAAGGATTTATCTGCCTAAGGAAGAGCTCGCGTCTGATTAGCTAGTTGGTAAGGTAAAGGCNNNNNNNNNNAGTAGCTGGTTTGAGAGGACGATCAGCCACACTGGGACTGAGACACGGCCCAGACTCCTACGGGAGGCAGCAGTGGGGAATTTTCCGCAATGGGCGAAAGCCTGACGGAGCAATACCGCGTGAGGGATGAAAGCCTGTGGGTTGTAAACCTCTTTTCTCAAGGAAGAAGTTCTGACGGT…			Cryptophyceae	Pyrenomonadales				0	1	0	0	0	0	0	0	0	0	0	0	0	0	0	0	0	0	0	0	0	0	0	0	0	0	0	0	0	0	0	0	0	0	0	0	0	0	0	0
15a119f77b5a03d9a37462866a8b128c	GATGAACGCTGGCGGCGTGCTTAACACATGCAAGTCGAACGCACTTTTCGGAGTGAGTGGCGGACGGGTGAGTAACGCGTGAGGATCTGCCCTGAGGTGGGGGACAACCGTTGGAAACGACGGCTAATACCGCATATGGCGAGAGCTGAAAGATTTATTGCCTGAGGATGAACTCGCGTCTGATTAGCTAGTTGGTGAGGTAAGAGCTTANNNNNNNNNNAGTAGCTGGTCTGAGAGGATGATCAGCCACACTGGGACTGAGACACGGCCCAGACTCCTACGGGAGGCAGCAGTGGGGAATTTTCCGCAATGGGGGCAACCCTGACGGAGCAACGCCGCGTGGGGGAGGAATGTCTGTGGATTGTAAACCCCTTTTCTCAGGGAAGAAGATCTGACGGT…		Cyanobacteria		Oscillatoriales				0	1	0	0	0	0	0	0	0	0	0	0	0	0	0	0	0	0	0	0	0	0	0	0	0	0	0	0	0	0	0	0	0	0	0	0	0	0	0	0
16ba961307061707b033828dcb6639e1	GATGAACGCTGGCGGTATGCTTAACACATGCAAGTCGAACGAAAGTTTCTAACTTTAGTGGCGAACGGGTGCGTAATACGTGAGAATCTGCCCTTAGGAGAGGAATAACTGTTGGAAACGACTGCTAACTCCTCATATGCCGAGAGGTAAAATAGTTTTAACTGCCTAGGGATGAGCTCACGCCTGATTAGCTAGTTGGTAAGGTAATGGNNNNNNNNNNAGTAGCTGGTTTGAGAGAATGATCAGCCACACTGGGACTGAGACACGGCCCAGACTCCTTCGGGAGGCAGCAGTGAGGAATTTTCCGCAATGGGCGAAAGCCTGACGGAGCAATACCGCGTGAAGGATGAAGGATTTTGGTCTGTAAACTTCTTTTCTCAAGGAAGAAGATCTGACGGT…		Haptista	Haptophyta	Isochrysidales				0	1	0	0	0	0	0	0	0	0	0	0	0	0	0	0	0	0	0	0	0	0	0	0	0	0	0	0	0	0	0	0	0	0	0	0	0	0	0	0
16ee61a1e4b0ad8b7e25f0e9e21e7885	GATGAACGCTACTAGTATGCTTAACACATGCAAGTCGAACGAGAGTAAACTTTCGTGGCGTACGGGTGAGTAGACGCAGAATTTTCCCTTTCAGTTCAGCACAACTATTATCTTTAGATAATAAAATACTGAATAAACTAAAAAGGTTAGTTCCGCTGAAAGATAAATCTGTTTAAGATTAGGTTGTTGGTAATTTAAAAGCTTACCAAGNNNNNNNNNNTAGTTGGTCTGAGAGGATGATCAACCACACTGGAACTGAAATAAGGTCCAGGCTAATACGTTGGCCAGCAGTGAGGAATATTGGACAATGAACGCAAGTTTGATCCAGCAATACTAACTGGGTGATGACGGCTTATTTAAGTTGTAAGATCCTTTAATTAAAGACGATAATGACATTAT…		Bacillariophyta	Bacillariophyceae	Bacillariales				0	1	0	0	0	0	0	0	0	0	0	0	0	0	0	0	0	0	0	0	0	0	0	0	0	0	0	0	0	0	0	0	0	0	0	0	0	0	0	0
18215290743fbd024a58999e941a4f52	GATGAACGCTGGCGGTATGCCTTATACATGCAAGTCGTACGAGAGTTTTTAACTCAAGTGGCGGACGGGTGAGTAACACGTAAGAATTTGCCTTTAGGAGGGGGATAACAGCTGGAAACGGTTGCTAATACCCCATATGCTTTCGAGTGAAATGGATTTTTCGCCTAAAGAGAAGCTTGCGGCTGATTAGCTTGTTGGTGAGGTAATGGCNNNNNNNNNNGTATCTGGTTTGAGAGGACGATCAGACACACTGGAACTGAGACACGGTCCAGACTCCTACGGGAGGCAGCAGTAGGGAATTTTCCGCAATGGGCGAAAGCCTGACGGAGCAATACCGCGTGAGGGATGACGGCCTATGGGTTGTAAACCTCTTTTTTCAGGGAGGAATCAATGACGTGT…		Bacillariophyta						0	1	1	0	0	1	1	0	0	0	0	0	1	0	1	1	0	0	1	0	0	0	1	0	0	0	0	0	0	0	0	0	1	0	0	0	0	0	0	0
186285c00f656565f89f5928ad0aea32	GATGAACGCTGGCGGTATGCCTTATACATGCAAGTCGTACGAAAGTTTTTAACTTAAGTGGCGGACGGGTGAGTAACACGTGAGAATTTGCCTTTAGGAGAGGGATAACAATTGGAAACGGTTGCTAAAACCTCATATGCTTAATAGTGAAAGAAATTTATTTGCCTAGAGAGAAGCTCGCGGCTGATTAGCTTGTTGGTAAGGTAATGGNNNNNNNNNNATAGCTGGTTTGAGAGGATGATCAGACACACTGGAACTGAGACACGGTCCAGACTCCTACGGGAGGCAGCAGTAGGGAATTTTCCGCAATGGGCGAAAGCCTGACGGAGCAATACCGCGTGAGGGAAGAGGGCCTATGGGTTGTAAACCTCTTTTTTCAGGGAGGAATAAATGACGTGT…		Bacillariophyta	Coscinodiscophyceae	Coscinodiscales				0	1	0	0	0	0	0	0	0	0	0	0	0	0	0	0	0	0	0	0	0	0	0	0	0	0	0	0	0	0	0	0	0	0	0	0	0	0	0	0
1a37312dcbc56e04e60135bc98c9f1e8	GATGAACGCTGGCGAGATGCCTTATACATGCAAGTCGTACGAGATTAAATTCAAGTGGCGGACGGGTGAGTAACACGTAAGAATTTGCCTTTAGGAGGGGGATAACAATCCGAAAGGGTTGCTAATACCCCATATGCTTTCGAGTGAAATGAATTTTTTCGCCTAAAGAGAAGCTTGCGGCTGATTAGCTTGTTGGTGAGGTAATGGCTCNNNNNNNNNNGTATCTGGTTTGAGAGGACGATCAGACACACTGGAACTGAGACACGGTCCAGACTCCTACGGGAGGCAGCAGTAGGGAATTTTCCGCAATGGGCGAAAGCCTGACGGAGCAATCTCGCGTGAGGGATGACGGCCTATGGGTTGTAAACCTCTTTTTTCAGGGAGGAATAAATGACGTGT…		Bacillariophyta	Bacillariophyceae	Bacillariales				0	1	0	0	0	0	0	0	0	0	0	0	0	0	0	0	0	0	0	0	0	0	0	0	0	0	0	0	0	0	0	0	0	0	0	0	0	0	0	0
1b18462b1ebf2f8daedcfce5b5f1818f	GATGAACGCTGGCGGCGTGCTTAACACATGCAAGTCGAACGAACCTTCGGGTTAGTGGCGGACGGGTGAGTAACGCGTGAGAATCTGCCCTCAGGAGGGGGACAACAGCTGGAAACGGCTGCTAATACCCCATATGCCGCGAGGTGAAATGAATTTCGCCTGAGGATGAGCTCGCGTCTGATTAGCTAGTTGGTGTAGGTAATGGCTCACNNNNNNNNNNTAGCTGGTCTGAGAGGATGATCAGCCACACTGGGACTGAGACACGGCCCAGACTCCTACGGGAGGCAGCAGTGGGGAATTTTCCGCAATGGGCGAAAGCCTGACGGAGCAATACTGCGTGAGGGATGACGGCCTATGGGTTGTAAACCTCTTTTTTCAGGGAGGAATAAAATGACGTGT…		Cyanobacteria		Synechococcales				0	1	0	0	0	0	0	0	0	0	0	0	0	0	0	0	0	0	0	0	0	0	0	0	0	0	0	0	0	0	0	0	0	0	0	0	0	0	0	0
1b23e98d24b2053538e8d0ef6629c5e9	GATGAACGCTGGCGGTATGCTTTACACATGCAAGTCGTACGAGAGTTTTTAACTCAAGTGGCGGACGGGTGAGTAACACGTAAGAATTTACCTTTAGGAGGGGGATAACAACTGGAAACGGTTGCTAATACCCCATATGCTTTCGAGTGAAATGGAATTTTCCGCCTAGAGAGAAGCTTGCGGCTGATTAGCTTGTTGGTAAGGTAATGGNNNNNNNNNNGTATCTGGTTTGAGAGGACGATCAGACACACTGGAACTGAGACACGGTCCAGACTCCTACGGGAGGCAGCAGTGGGGAATTTTCCGCAATGGGCGAAAGCCTGACGGAGCAATACCGCGTGAGGGATGACGGCCTATGGGTTGTAAACCTCTTTTTTCAGGGAGGAATCAATGACGTGT…		Bacillariophyta	Bacillariophyceae	Naviculales				0	1	0	0	0	0	0	0	0	0	0	0	0	0	0	0	0	0	0	0	0	0	0	0	0	0	0	0	0	0	0	0	0	0	0	0	0	0	0	0
1c25d91e27ccb9470a25a77a1609d113	GATGAACGCTGGCGGTATGCCTTATACATGCAAGTTGTACGAAAGTTTTAAACTTAAGTAGCGGACGGGTGAGTAACACGTAAGAATCTACCTTTAGGAGGGGGATAACAATTGCAAACGATTGCTAATACCCCATATGCTTTTAGTGAAACGGGTTTTCCGCCTAAAGAGGAGCTTGCGGCTGATTAGCTTGTTGGTAAGGTAAAGGCTNNNNNNNNNNTATCTGGTTTGAGAGGATGATCAGACACACTGGAACTGAGACACGGTCCAGACTTCTACGGAAGGCAGCAGTAGGGAATTTTCCGCAATGGGCGAAAGCCTGACGGAGCAATACCGCGTGAGGGATTGAATGCCTATGGGTTGTAAACCTCTTTTTTCAGGGAGGAATGAATGACGTGT…		Bacillariophyta	Fragilariophyceae	Fragilariales				0	1	1	0	0	1	0	0	0	0	0	0	0	0	0	0	0	0	0	0	0	0	0	0	0	0	0	0	0	0	0	0	0	0	0	0	0	0	0	0
1d70c176e6c3ce12daeca79386e16eb2	GATGAACGCTGGCGGTATGCCTTACACATGCAAGTCGTACGAGAGTTTTTAACTCAAGTGGCGGACGGGTGAGTAACACGTAAGAATTTGCCTTTAGGAGGGGGACAACAACTGGAAACGGTTGCTAATACCCCATATGCTTTCGAGTGAAATGGATTTCCGCCTAAAGAGAAGCTTGCGGCTGATTAGCTTGTTGGTGAGGTAATGGCTNNNNNNNNNNTATCTGGTTTGAGAGGATGATCAGACACACTGGAACTGAGACACGGTCCAGACTCCTACGGGAGGCAGCAGTAGGGAATTTTCCGCAATGGGCGAAAGCCTGACGGAGCAATACCGCGTGAGGGATGACTGCCTATGGGTTGTAAACCTCTTTTTTCAGGGAGGAACACAATGACGTGT…		Bacillariophyta	Fragilariophyceae	Fragilariales	Fragilariaceae			0	1	0	0	0	0	0	0	0	0	0	0	1	0	1	0	0	1	0	0	0	0	0	0	0	0	0	0	0	0	0	0	0	0	0	0	0	0	0	0
1d7d0951bba0244808205a9a945db4f8	GATGAACGCTGGCGGTATGCCTTATACATGCAAGTCGTACGAAAGTTTTTAACTTAAGTGGCGGACGGGTGAGTAACACGTGAGAATTTGCCTTTAGGAGAGGGATAACAATTGGAAACGGTTGCTAAAACCTCATATGCTTAATAGTGAAAGAAATTTATTTGCCTAGAGAGAAGCTCGCGGCTGATTAGCTTGTTGGTAAGGTAATGGNNNNNNNNNNTCAGTATCTGGTTTGAGAGGACGATCAGACACACTGGAACTGAGACACGGTCCAGACTCCTACGGGAGGCAGCAGTGGGGAATTTTCCGCAATGGGCGAAAGCCTGACGGAGCAATACCGCGTGAGTGATGAAGGCCCTAGGGTCGTAAAGCTCTTTCGCCAGGGATGATAATGACAGT…		Bacillariophyta						0	1	0	0	0	0	0	0	0	0	0	0	0	0	0	0	0	0	0	0	0	0	0	0	0	0	0	0	0	0	0	0	0	0	0	0	0	0	0	0
1e0650f9d3ed4dac78ef6c138201e9b4	GATGAACGCTAGCGGTATGCTTAACACATGCAAGTCGTACGGGAGTTTTAACTCTAGTGGCGAACGGGTGAGTAATACGTGAGTACTTGCCCTTAGGAGGGAAATAACAATGGGAAACTGTTGCTAAAGTCCCATATACCTTTGGGTGAAAAGGAGTAATCCGCCTAAGGAAAGGCTCGCGCCTGATTAGCTAGTTGGTGAGGTAAATGCNNNNNNNNNNGTAGCTGGTTTGAGAGGATGATCAGCCACACTGGAACTGAGACACGGTCCAGACTCCTGCGGGAGGCAGCAGTGAGGAATTTTCCGCAATGGGCGCAAGCCTGACGGAGCAATACCGCGTGAGGGATGAATGCCCTTGGGTTGTAAACCTCTTTTTTCAGGGAGGAAGTTCTGACGTGT…		Bacillariophyta						0	1	0	0	0	0	0	0	0	0	0	0	0	0	0	0	0	0	0	0	0	0	0	0	0	0	0	0	0	0	0	0	0	0	0	0	0	0	0	0
1e564615e226ed7de670c161a86d6b31	GATGAACGCTGGCGGTATGCCTTATACATGCAAGTCGTACGAGAGTTTAAAACTCAAGTGGCGGACGGGTGAGTAACACGTAAGAATTTGCCTTTAGGAGGGGGATAACAACGGTAAACTGTTGCTAATACCCCATATGCTTTCGAGTGAAATGGGTTACCGCCTAAAGAGAAGCTTGCGGCTGATTAGCTTGTTGGTGAGGTAATGGCTNNNNNNNNNNGTATCTGGTTTGAGAGGACGATCAGACACACTGGAACTGAGACACGGTCCAGACTCCTGCGGGAGGCAGCAGTAGGGAATTTTCCGCAATGGGCGAAAGCCTGACGGAGCAATACCGCGTGAGGGATGAATGCCTATGGGTTGTAAACCTCTTTTTTCAGGGAGGAATAAATGACGTGT…		Bacillariophyta	Fragilariophyceae	Fragilariales				0	1	1	0	1	0	0	1	0	0	0	0	0	0	0	0	0	0	0	0	0	0	0	0	0	0	0	0	0	0	0	0	0	0	0	0	0	0	0	0
1f4a8c59c0fdbd270f8c1429c08eef4b	GATGAACGCTGGCGGTATGCCTAACACATGCAAGTCGTACGAGAGTTTTTTACTCAAGTGGCGGACGGGTGAGTAACACGTGAGAATTTGCCTTTAGGAGAGGGATAACAATTGGAAACGATTGCTAATACCTCATATGCTTGAGAGTGAAATAGAATTATCTGCCTAAAGAAAAGCTCGCGGCTGATTAGCTAGTTGGTAAGGTAATGGNNNNNNNNNNGTATCTGGTTTGAGAGGACGATCAGACACACTGGAACTGAGACACGGTCCAGACTCCTACGGGAGGCAGCAGTGGGGAATTTTCCGCAATGGGCGAAAGCCTGACGGAGCAATACCGCGTGAGGGAAGACGGCCTATGGGTTGTAAACCTCTTTTTTCAGGGAGGAATTCATGACGTGT…		Bacillariophyta	Coscinodiscophyceae	Coscinodiscales	Hemidiscaceae			0	1	1	0	1	1	0	0	0	0	0	0	0	0	1	0	0	1	0	0	0	0	0	0	0	0	1	0	0	0	0	0	0	0	0	0	0	0	0	0
1f7b67892cb1c4d998776fe20fbc5f91	GATGAACGCTGGCGGCGTGCTTAACACATGCAAGTCGAACGAACCTTTCGGGGTTAGTGGCGGACGGGTGAGTAACGCGTGAGGATCTGCCCTTAGGAGGGGGACAACTTTTGGAAACGGAAGCTAATACCCCATATGTCGAGAGATGAAACTTTTTGGCCTGAGGATGAACTCGCGTCTGATTAGCTAGTTGGTGGTGTAAGGGACTACNNNNNNNNNNAGTAGCTGTTCTGAGAGGAAGATCAGCCACACTGGGACTGAGACACGGCCCAGACTCCTACGGGAGGCAGCAGTGGGGAATTTTCCGCAATGGGCGCAAGCCTGACGGAGCAACGCCGCGTGAGGGAGGAATGTCTGTGGATTGTAAACCTCTTTTCTCTAGGAAGAAGATCTGACGGT…		Cyanobacteria						0	1	0	0	0	0	0	0	0	0	0	0	0	0	0	0	0	0	0	0	0	0	0	0	0	0	0	0	0	0	0	0	0	0	0	0	0	0	0	0
20dd8028060124d6d563e53371b69602	GATGAACGCTAGCGGTATGCTTAACACATGCAAGTCGTACGGAAAAGGAATTTTTAGTGGCGAACGGGTGAGTAACGCGTGAGAATCTGCCTTTAGGAGGAGGATAACAATTAGAAATATTTGCTAATACTCCATATGCCAGTTTGGTGAAAAAAGAAATTTGCCTAAAGAGGAGCTCGCGTCTGATTAGCTAGTTGGTAGGGTAAAGGCNNNNNNNNNNAGTAGCTGGTCTGGGAGGATGATCAGCCACACTGGAACTGAGACACGGTCCAGACTCCTACGGGAGGCAGCAGTGAGGAATTTTCTGCAATGGGCGAAAGCCTGACAGAGCAATACCGCGTGAAGGATGAAGGCCTATGGGTTGTAAACTTCTTTTCTCAAGGAGGAAAATATGACGTT…			Synurophyceae	Synurales				0	1	0	0	0	0	0	0	0	0	0	0	0	0	0	0	0	0	0	0	0	0	0	0	0	0	0	0	0	0	0	0	0	0	0	0	0	0	0	0
235fe1c5b6d09ca2ee6c597a95764959	GATGAACGCTGGCGGTATGCCTTATACATGCAAGTCGTACGAGAGTTTTTAACTCAAGTGGCGGACGGGTGAGTAACGCGTAAGAATTTACCTTTAGGAGGGGGACAACATCGGGAAACTAATGCTAATACCCCATATGCTTTCGAGTGAAATGGATTTTCCGCCTAGAGAGAAGCTTGCGTCTGATTAGCTTGTTGGTGAGGTAATGGCNNNNNNNNNNGTATCTGGTTTGAGAGGATGATCAGACACACTGGAACTGAGACACGGTCCAGACTCCTACGGGAGGCAGCAGTAGGGAATTTTCCGCAATGGGCGAAAGCCTGACGGAGCAATACCGCGTGAGGGATGACGGCCTATGGGTTGTAAACCTCTTTTTTCAGGGAGGAATCAATGACGTGT…		Bacillariophyta	Bacillariophyceae					0	1	0	0	0	0	0	0	0	0	0	0	0	0	0	0	0	0	0	0	0	0	0	0	0	0	0	0	0	0	0	0	0	0	0	0	0	0	0	0
23c56fa6f1df0a83205b075c0500fe53	GATGAACGCTGGCGGCGTGCTTAACACATGCAAGTCGAACGGTCTCTTCGGAGATAGTGGCGGACGGGTGAGTAACACGTGAGGATCTGCCCATAGGACGGGGATAACAGTTGGAAACGACTGCTAATACCGGATGAGCCGAGAGGTAAAACATTTATGGCCTATGGAGGAACTCGCGGCTGATTAGCTAGTTGGTGGGGTAAAGGCCTANNNNNNNNNNCAGTAGCTGGTCTGAGAGGATGATCAGCCACACTGGGACTGAGACACGGCCCAGACTCCTACGGGAGGCAGCAGTGGGGAATTTTCCGCAATGGGGGCAACCCTGACGGAGCAACGCCGCGTGAGGGAAGAATGGTTGTGGCCAGTAAACCTCTTTTAATAGGGAAGAATTTTGACGGT…		Cyanobacteria						0	1	0	0	0	0	0	0	0	0	0	0	0	0	0	0	0	0	0	0	0	0	0	0	0	0	0	0	0	0	0	0	0	0	0	0	0	0	0	0
24f1b6fb4564e950f246c2fc15ec3c9c	GATGAACGCTGGCGGTATGCTTTACACATGCAAGTCGTACGAGAGTTTTTAACTCAAGTGGCGGACGGGTGAGTAACACGTAAGAATTTACCTTTAGGAGGGGGACAACAGTTAGAAATGGCTGCTAATACCCCATATGCTTTCGAGTGAAATGGAATTTTCTGCCTGAAGAGAAGCTTGCGGCTGATTAGCTTGTTGGTAAGGTAATGGNNNNNNNNNNGTATCTGGTTTGAGAGGACGATCAGACACACTGGAACTGAGACACGGTCCAGACTCCTACGGGAGGCAGCAGTGGGGAATTTTCCGCAATGGGCGAAAGCCTGACGGAGCAATACCGCGTGGGGGATGACGGCCTATGGGTTGTAAACCTCTTTTTTCAGGGAGGAATAAATGACGTGT…		Bacillariophyta	Bacillariophyceae					0	1	0	0	0	0	0	0	0	0	0	0	0	0	0	0	0	0	1	0	0	0	0	0	0	0	0	0	0	0	0	0	0	0	0	0	0	0	0	0
25127a70f7bfda49ae4cc60df8bcfb81	GATGAACGCTGGCGGTATGCCTTACACATGCAAGTCGTACGAGAGTTTTTAACTCAAGTGGCGGACGGGTGAGTAACACGTAAGAATTTACCTTTAGGAGGGGGATAACAACTGGAAACGGTTGCTAATACCCCATATGCTTCCGAGTGAAATGGTCCTTTGGGCCGCCTAGAGAGAAGCTTGCGGCTGATTAGCTTGTTGGTGAGGTAANNNNNNNNNNGTATCTGGTTTGAGAGGACGATCAGACACACTGGAACTGAGACACGGTCCAGACTCCTACGGGAGGCAGCAGTGGGGAATTTTCCGCAATGGGCGAAAGCCTGACGGAGCAATACCGCGTGAGGGATGACGGCCTATGGGTTGTAAACCTCTTTTTTCAGGGAGGAATCAATGACGTGT…		Bacillariophyta	Bacillariophyceae					0	1	1	0	0	0	0	0	0	0	0	0	1	0	0	0	0	0	0	0	0	0	0	0	0	0	0	0	0	0	0	0	0	0	0	0	0	0	0	0
25574b0e9c17bcb41161a8e26c626fe5	GATGAACGCTGGCGGTATGCCTTATACATGCAAGTTGTACGAGAGTTTTTAACTCAAGTAGCGGACGGGTGAGTAACACGTAAGAATCTACCTTTAGGAGGGGGACAACAACTGGAAACGGTTGCTAATACCCCATATGCTTTCGAGTGAAATGGATTTTCCGCCTAAAGAGGAGCTTGCGGCTGATTAGCTTGTTGGTGAGGTAATGGCNNNNNNNNNNTATCTGGTTTGAGAGGATGATCAGACACACTGGAACTGAGACACGGTCCAGACTCCTACGGGAGGCAGCAGTAGGGAATTTTCCGCAATGGGCGAAAGCCTGACGGAGCAATACCGCGTGAGGGATGACTGCCTATGGGTTGTAAACCTCTTTTTTCAGGGAGGAATAAAATGACGTGT…		Bacillariophyta						0	1	0	0	0	0	0	0	0	0	0	0	0	0	0	0	0	0	0	0	0	0	0	0	0	0	0	0	0	0	0	0	0	0	0	0	0	0	0	0
2679ecbd8d5167e8a0991b14798b948a	GATGAACGCTGGCGAGATGCCTTATACATGCAAGTCGTACGAGATTAAACTCAAGTGGCGGACGGGTGAGTAACACGTAAGAATTTGCCTTTAGGAGGGGGATAACAACTGGAAACGGTTGCTAATACCCCATATGCTTTCGAGTGAAATGGAATTTTCCGCCTAGAGAGAAGCTTGCGGCTGATTAGCTTGTTGGTGTGGTAATGGCTCNNNNNNNNNNTATCTGGTTTGAGAGGACGATCAGACACACTGGAACTGAGACACGGTCCAGACTCCTACGGGAGGCAGCAGTGGGGAATTTTCCGCAATGGGCGAAAGCCTGACGGAGCAATACTGCGTGAGGGATGACGGCCTATGGGTTGTAAACCTCTTTTTTCAGGGAGGAATAAAATGACGTGT…		Bacillariophyta	Bacillariophyceae					0	1	0	0	0	0	0	0	0	0	0	0	0	0	0	0	0	0	0	0	0	0	0	0	0	0	0	0	0	0	0	0	0	0	0	0	0	0	0	0
268556c5829a4ce38149a04f2aafcb59	GATGAACGCTGGCGGTATGCTTTACACATGCAAGTCGTACGAGAGCTTTTAGCTCAAGTGGCGGACGGGTGAGTAACACGTAAGAATTTGCCTTTAGGAGGGGGACAACAACTGGAAACGGTTGCTAATACCCCATATGCTTCCGAGTGAAATGGATTTTTCCGCCTAAAGAGAAGCTTGCGGCTGATTAGCTTGTTGGTGAGGTAATGGNNNNNNNNNNGTATCTGGTTTGAGAGGACGATCAGACACACTGGAACTGAGACACGGTCCAGACTCCTACGGGAGGCAGCAGTGGGGAATTTTCCGCAATGGGCGAAAGCCTGACGGAGCAATACCGCGTGAGGGATGACGGCCTATGGGTTGTAAACCTCTTTTTTCAGGGAGGAATCAATGACGTGT…		Bacillariophyta	Bacillariophyceae	Naviculales				0	1	0	0	0	0	0	0	0	0	0	0	0	0	0	0	0	0	0	0	0	0	0	0	0	0	0	0	0	0	0	0	0	0	0	0	0	0	0	0
2746e1bc207b5de19a514624e1d3df01	GATGAACGCTGGCGGTATGCCTTATACATGCAAGTTGTACGAGAGTTTTTAACTCAAGTGGCGGACGGGTGAGGAACACGTAAGAATTTGCCTTTAGGAGGGGGACAACAATTGGAAACGATTGCTAATCCCCCATACGCTTTCAAGTGAAATGGATTTTCCGCCTAGAGAGAAGCTTGCGGCTGATTAGCTTGTTGGTAAGGTAATGGCNNNNNNNNNNAGTATCTGGTTTGAGAGGACGATCAGACACACTGGAACTGAGACACGGTCCAGACTCCTACGGGAGGCAGCAGTAGGGAATTTTCCGCAATGGGCGAAAGCCTGACGGAGCAATACCGCGTGAGGGATGACTGCCTATGGGTTGTAAACCTCTTTTTTCAGGGAGGAATAAATGACGTT…		Bacillariophyta						0	1	0	0	0	0	0	0	0	0	0	0	0	0	0	0	0	0	0	0	0	0	0	0	0	0	0	0	0	0	0	0	0	0	0	0	0	0	0	0
27a6e8c7cac6d1ee6c536e7e557a5665	GATGAACGCTAGTGGTATGCTTAACACATGCAAGTCGGACGAGAGTTTTAACTCTAGTGGCGGACGGGTGAGTAATACGTGAGAACTTCCCCTTAGGAGGGAAATAACAATGGGAAACTGTTGCTAAAGTCCCATATACCCTTTTGGTGAAATGGAGAAATCTGCCTAAGGAAAGGCTCGCGCCTGATTAGCTAGTTGGTGGGGTAAATGNNNNNNNNNNGTAGCTGGTTTGAGAGGATGATCAGCCACACTGGAACTGAGACACGGTCCAGACTCCTGCGGGAGGCAGCAGTGAGGAATTTTCCGCAATGGGCGCAAGCCTGACGGAGCAATACCGCGTGAGGGATGAATGCCCTTGGGTTGTAAACCTCTTTTTTCAGGGAGGAAGTTCTGACGTGT…		Bacillariophyta						0	1	0	0	0	0	0	0	0	0	0	0	0	0	0	0	0	0	0	0	0	0	0	0	0	0	0	0	0	0	0	0	0	0	0	0	0	0	0	0
27a728de1d5a3588087e8e1f099597d3	GATGAACGCTGGCGGTATGCTTTACACATGCAAGTCGTACGAGAGTTTTGAACTCAAGTGGCGGACGGGTGAGTAACACGTAAGAATTTACCTTTAGGAGGGGGACAACAACTGGAAACGGTTGCTAATACCCCATATGCTTTCGAGTGAAATGGTTTTTCCGCCTAAAGAGAAGCTTGCGGCTGATTAGCTTGTTGGTAAGGTAATGGCNNNNNNNNNNAGTATCTGGTTTGAGAGGACGATCAGACACACTGGAACTGAGACACGGTCCAGACTCCTACGGGAGGCAGCAGTGGGGAATTTTCCGCAATGGGCGAAAGCCTGACGGAGCAATACCGCGTGAGGGATGACTGCCTATGGGTTGTAAACCTCTTTTTTCAGGGAGGAATCAATGACGTT…		Bacillariophyta						0	1	0	0	0	0	0	0	0	0	0	0	0	0	0	0	0	0	0	0	0	0	0	0	0	0	0	0	0	0	0	0	0	0	0	0	0	0	0	0
27b0ce958a31bbd653f06d9b57d3b003	GATGAACGCTAGCGGTATGCGTTACACATGCAAGTCGTACGAAAGTTTTAACTTAAGTGGCGGACGGGTGAGTAACACGTGAGAATCTGCCTGTAGGAAGGAAATAACATCTGGAAACGGATGCTAAAGTCCTATATGCCTTTTGGTGAAATAGAGCAATCTGCCTATAGAAGAGCTCGCGTCTGATTAGCTTGTTGGTGAGGTAATGGCNNNNNNNNNNGTAGTTGGTCTGAGAGGATGATCAGCCACACTGGAACTGAGACACGGTCCAGACTCCTGCGGGAGGCAGCAGTGAGGAATTTTCCGCAATGGGCGAAAGCCTGACGGAGCAATACCGCGTGAGGGATGACGGCTTCCGAGTTGTAAACCTCTTTTTTTAGGGAAGAAGTTCTGACGTGT…		Bacillariophyta						0	1	0	0	0	0	0	0	0	0	0	0	0	0	0	0	0	0	0	0	0	0	0	0	0	0	0	0	0	0	0	0	0	0	0	0	0	0	0	0
2891a44ece65479158a04506864217d7	AACGAACGCTGGCGGCGTGCCTAACACATGCAAGTCGAACGAGAAAGCCCTTCGGGGTGAGTAGAGTGGCGCACGGGTGAGTAATGCATGGGAACATACCTTTAGGAGGGGGACAACAGCTGGAAACGGCTGCTAATACCCCATATGCTTCCGAGTGAAATGAATTTATTCGCCTAAAGAGAAGCTCGCGGCTGATTAGCTTGTTGGTAGNNNNNNNNNNGTATCTGGTTTGAGAGGACGATCAGACACACTGGAACTGAGACACGGTCCAGACTCCTACGGGAGGCAGCAGTAGGGAATTTTCCGCAATGGGCGAAAGCCTGACGGAGCAATACCGCGTGAGGGAAGACGGCCTATGGGTTGTAAACCTCTTTTTTCAGGGAGGAATAAATGACGTGT…		Bacillariophyta						0	1	0	0	0	0	0	0	0	0	0	0	0	0	0	0	0	0	0	0	0	0	0	0	0	0	0	0	0	0	0	0	0	0	0	0	0	0	0	0
29bc6cae32a580866a23c416d00daeb7	GATGAACGCTGGCGGCGTGCTTAACACATGCAAGTCGAACGCACTTTTCGGAGTGAGTGGCGGACGGGTGAGTAACGCGTGAGAATCTGCCCTTAGGAGGGGGACAACCATTGGAAACGATGGCTAATACCCCATATGTCGAGAGATGAAACGTTTTTGGCCTGAGGATGAGCTCGCGTCTGATTAGCTAGTTGGTGGTGTAAGGGACTANNNNNNNNNNAGTAGCTGTTCTGAGAGGAAGATCAGCCACACTGGGACTGAGACACGGCCCAGACTCCTACGGGAGGCAGCAGTGGGGAATTTTCCGCAATGGGCGCAAGCCTGACGGAGCAACGCCGCGTGAGGGAGGAAGGTCTGTGGATTGTAAACCTCTTTTGTTAGGGAAGAAGCTCTGACGGT…		Cyanobacteria						0	1	0	0	0	0	0	0	0	0	0	0	1	0	0	0	0	0	0	0	0	0	0	0	0	0	0	0	0	0	0	0	0	0	0	0	0	0	0	0
29e0251c3945214bdc7dd2e22e25f62f	GATGAACGCTGGCGGTATGCCTTATACATGCAAGTCGTACGAGAGTTTTTAACTCAAGTGGCGGACGGGTGAGTAACACGTAAGAATTTACCTTTAGGAGGGGGATAACAACTGGAAACGGTTGCTAATACCCCATACGCTTTCGAGTAAAATGGATTTCCGCCTAAAGAGAAGCTTGCGGCTGATTAGCTTGTTGGTAGAGTAATAGCCNNNNNNNNNNGTATCTGGTTTGAGAGGACGATCAGACACACTGGAACTGAGACACGGTCCAGACTCCTACGGGAGGCAGCAGTAGGGAATTTTCCGCAATGGGCGAAAGCCTGACGGAGCAATACCGCGTGAGGGATGACTGCCTATGGGTTGTAAACCTCTTTTTTCAGGGAGGAATAACTGACGTGT…		Bacillariophyta	Fragilariophyceae					0	1	0	0	0	0	0	0	0	0	0	0	0	0	0	0	0	0	0	0	0	0	0	0	0	0	0	0	0	0	0	0	0	0	0	0	0	0	0	0
2a341cab4b3d9a6f94945a91d373c32a	GATGAACGCTGGCGAGATGCCTTATACATGCAAGTTGTACGAGAATTTTTAATTCAAGTAGCGGACGGGTGAGTAACACGTAAGAATTTGCCTTTAGGAGGGGGATAACAACTGGAAACGGTTGCTAATACCCCATATGCTTTCGAGTGAAATGGAGTTTTCCGCCTAGAGAGAAGCTTGCGGCTGATTAGCTTGTTGGTGAGGTAACGGNNNNNNNNNNTATCTGGTTTGAGAGGACGATCAGACACACTGGAACTGAGACACGGTCCAGACTCCTACGGGAGGCAGCAGTAGGGAATTTTCCGCAATGGGCGAAAGCCTGACGGAGCAATCTCGCGTGAGGGATGACGGCCTATGGGTTGTAAACCTCTTTTTTCAGGGAGGAACAAAATGACGTGT…			Dinophyceae	Peridiniales				0	1	1	0	1	0	0	0	0	0	0	0	0	0	0	0	0	1	0	0	0	0	0	0	0	0	0	0	0	0	0	0	0	0	0	0	0	0	0	0
2a3fbf5b32926022ec418c26779452f7	GATGAACGCTGGCGGCGTGCTTAACACATGCAAGTCGAACGAACCTTCGGGTTAGTGGCGGACGGGTGAGTAACGCGTGAGAATCTGCCCTCAGGAGGGGGATAACGGCTGGAAACGGCCGCTAATACCCCATATGCCGAGAGGTGAAATGAATTTCGCCTGAGGATGAGCTCGCGTCTGATTAGCTTGTTGGTGGGGTAATGGCCTACCNNNNNNNNNNGTAGCTGGTCTGAGAGGATGATCAGCCACACTGGGACTGAGACACGGCCCAGACTCCTACGGGAGGCAGCAGTGGGGAATTTTCCGCAATGGGCGAAAGCCTGACGGAGCAATACCGCGTGAGGGAAGAGGGCCTATGGGTTGTAAACCTCTTTTTTCAGGGAGGAATAAATGACGTGT…		Cyanobacteria		Synechococcales				0	1	0	0	0	0	0	0	0	0	0	0	0	0	0	0	0	0	0	0	0	0	0	0	0	0	0	0	0	0	0	0	0	0	0	0	0	0	0	0
2aec3d01edf8b64c47458ddb413f69b5	GATGAACGCTGGCGGTATGCCTAACACATGCAAGTCGAACGAGAAGAGTAATCTTCTAGTGGCGCACGGGTGAGTAACGCGTAAGAATCTCCCTTTAGGTAGAGGATAACAATTGGAAACGATTGCTAATACTCTATATACTGAGAAGTGAAAGAATATTGCCTAGAGATGAGCTTGCGTCTGATTAGCCGGTTGGTAAGATAACCGCTTNNNNNNNNNNAGTAGCTGGTCTGAGAGGATGAACAGCCACACCGGAACTTAGACACGGTCCGGACTCCTACGGGAGGCAGCAGTGAGGAATTTTCCGCAATGGGCGCAAGCCTGACGGAGCAATACCGCGTGGAGGATGAAAGCCTATGGGTTGTAAACTCCTTTTCTTAGAGAAGAAGTTCTGACGGT…		Cercozoa	Chlorarachniophyceae					0	1	1	0	0	0	0	0	0	0	0	0	0	0	0	0	0	0	0	0	0	0	0	0	0	0	0	0	0	0	0	0	0	0	0	0	0	0	0	0
2b1e0b24a10c111fb2b90dcc47882d33	GATGAACGCTAGTAGTATGCTTAACACATGCAAGTCGAACGAAAACTTGTTTTCGTGGCGAACGGGTGAGTAGATGCAGAATTTTCCCTTCTAGTTCAGTACAAAAATTCTTTATTGAATTCAAATTCTGAATATTATAAAGGTCTGTCTTAGACATTCCGCTAGAAGATAAATCTGTTAAAGATTAGGTTGTTGGTAATTTAGTAGCTTNNNNNNNNNNGTTGGTCTTAGAGGATGATCAACCACACTGGAACTGAAATAAGGTCCAGGCTGACATGTCGGCCAGCAGTGAGGAATATTGGACAATGAACGAAAGTTTGATCCAGCAATACTAACTGGGTGATGACGGCTTATTTAAGTTGTAAGATCCTTTAATTAAAGAAGATAATGACATTATTT…		Bacillariophyta	Bacillariophyceae	Bacillariales				0	1	0	0	0	0	0	0	0	0	0	0	0	0	0	0	0	0	0	0	0	0	0	0	0	0	0	0	0	0	0	0	0	0	0	0	0	0	0	0
2cbe347a2439c681af292c90a7abe673	GATGAACGCTGGCGGTATGCTTTACACATGCAAGTCGTACGAGAGTTTTTAATTCAAGTGGCGGACGGGTGAGTAACACGTAAGAATTTACCTTTAGGAGGGGGATACCAACTGGGAAACTGTTGTTAATACCCCATATGCTTTCGAGTGAAACGGATTTTCCGCCTAGAGAGAAGCTTGCGGCTGATTAGCTTGTTGGTGAGGTAATTGNNNNNNNNNNGTATCTGGTTTGAGAGGACGATCAGACACACTGGAACTGAGACACGGTCCAGACTCCTACGGGAGGCAGCAGTGGGGAATTTTCCGCAATGGGCGAAAGCCTGACGGAGCAATACCGCGTGAGGGATGACTGCCTATGGGTTGTAAACCTCTTTTTTCAGGGAGGAATAAATGACGTGT…		Bacillariophyta	Bacillariophyceae					0	1	0	0	0	0	0	0	0	0	0	0	0	0	0	0	0	0	1	0	0	0	0	0	0	0	0	0	0	0	0	0	0	0	0	0	0	0	0	0
2cd0e04a8a8ea622b0bedeea8071cef9	ATTGAACGCTGGCGGTATGCCTTACACATGCAAGTCGTACGAGAGTTTTTAACTCAAGTGGCGGACGGGTGAGTAACACGTAAGAATTTGCCTTTAGGAGGGGGACAACAACTGGAAACGGTTGCTAATACCCCATATGCTTTCGAGTGAAATGGATTTCCGCCTAAAGAGAAGCTTGCGGCTGATTAGCTTGTTGGTGAGGTAATGGCTNNNNNNNNNNGTATCTGGTTTGAGAGGACGATCAGACACACTGGAACTGAGACACGGTCCAGACTCCTACGGGAGGCAGCAGTGGGGAATTTTCCGCAATGGGCGAAAGCCTGACGGAGCAATACCGCGTGAAGGATGACGGCCTATGGGTTGTAAACTTCTTTTTTCAGGGAGGAATCAATGACGTGT…		Bacillariophyta	Bacillariophyceae		Entomoneidaceae			0	1	0	0	0	0	0	0	0	0	0	0	0	0	0	0	0	0	0	0	0	0	0	0	0	0	0	0	0	0	0	0	0	0	0	0	0	0	0	0
2cd9de5f9c7d4cb313d02de6d2e214a1	GATGAACGCTAGCGGTATGCTTAACACATGCAAGTCGTACGAGAGTTTTAACTCTAGTGGCGGACGGGTGAGTAATACGTGAGAACTTGCCCTTAGGAGGGAAATAACAATGGGAAACCGTTGCTAAAGTCCCATATACCTTTTGGTGAAATAGAGTAATCTGCCTAAGGAAAGGCTCGCGCCTGATTAGCTAGTTGGTGGGGTAAATGCNNNNNNNNNNGTAGCTGGTTTGAGAGGATGATCAGCCACACTGGAACTGAGACACGGTCCAGACTCCTGCGGGAGGCAGCAGTGAGGAATTTTCCGCAATGGGCGAAAGCCTGACGGAGCAATACCGCGTGAGGGATGACGGCCTTTGGGTTGTAAACCTCTTTTTTCAGGGAGGAAGTTCTGACGTGT…		Bacillariophyta						0	1	0	0	0	0	0	0	0	0	0	0	0	0	0	0	0	0	0	0	0	0	0	0	0	0	0	0	0	0	0	0	0	0	0	0	0	0	0	0
2d79da4412277839948376b469bb1ce5	GATGAACGCTGGCGGCGTGCTTAACACATGCAAGTCGAACGAAGTCTTCGGACTTAGTGGCGGACGGGTGAGTAACGCGTGAGGATCTGCCCTTAGGCGGGGGACAACTTTTGGAAACGGAAGCTAATACCCCATATGTCGAGAGATGAAACTTTTTTGGCCTGAGGATGAACTCGCGTCTGATTAGCTAGTTGGTGGTGTAAGGGACTANNNNNNNNNNAGTAGCTGTTCTGAGAGGAAGATCAGCCACACTGGGACTGAGACACGGCCCAGACTCCTACGGGAGGCAGCAGTGGGGAATTTTCCGCAATGGGCGAAGGCCTGACGGAGCAACGCCGCGTGAGGGAGGAATGTCTGTGGATTGTAAACCTCTTTTCTCTGGGAAGAAGATCTGACGGT…		Cyanobacteria		Oscillatoriales				0	1	0	0	0	0	0	0	0	0	0	0	0	0	0	0	0	0	0	0	0	0	0	0	0	0	0	0	0	0	0	0	0	0	0	0	0	0	0	0
2e615b2b86e126c5425cbeaaa9dc70ab	GATGAACGCTGGCGGTATGCTTTATACATGCAAGTCGTACGAGAGTTTTTAACTCAAGTGGCGGACGGGTGAGTAACACGTAAGAATTTGCCTTTAGGAGGGGGACAACAACTGGAAACGGTTGCTAATACCCCATATGCTTTCGAGTGAAATGGATTTTTCCGCCTAGAGAGAAGCTTGCGGCTGATTAGCTTGTTGGTAAGGTAATGGNNNNNNNNNNGTATCTGGTTTGAGAGGACGATCAGACACACTGGAACTGAGACACGGTCCAGACTCCTACGGGAGGCAGCAGTAGGGAATTTTCCGCAATGGGCGAAAGCCTGACGGAGCAATACCGCGTGAGGGATGACTGCCTATGGGTTGTAAACCTCTTTTTTCAGGGAGGAATCAATGACGTGT…		Bacillariophyta	Bacillariophyceae	Eunotiales				0	1	0	0	0	0	0	0	0	0	0	0	0	0	0	0	0	0	0	0	0	0	0	0	0	0	0	0	0	0	0	0	0	0	0	0	0	0	0	0
2f015832187812cb582f5c7ca1aa0122	GATGAACGCTGGCGAGATGCTTTACACATGCAAGTCGTACGAGAGTTTTAAACTCAAGTGGCGGACGGGTGAGTAACACGTAAGAATTTGCCTCTAGGAGGGGGATAACAACTGGAAACGGTTGCTAATACCCCATATGCTTTCGAGTGAAATGGAGTTTCCGCCTAGAGAGAAGCTTGCGGCTGATTAGCTTGTTGGTAAGGTAATGGCNNNNNNNNNNGTATCTGGTTTGAGAGGATGATCAGACACACTGGAACTGAGACACGGTCCAGACTCCTACGGGAGGCAGCAGTGGGGAATTTTCCGCAATGGGCGAAAGCCTGACGGAGCAATCTCGCGTGAGGGATGACTGCCTATGGGTTGTAAACCTCTTTTTTCAGGGAGGAATCAATGACGTGT…		Bacillariophyta	Bacillariophyceae	Naviculales				0	1	0	0	0	1	1	0	0	0	0	0	0	0	0	1	1	1	1	0	0	1	0	0	0	0	0	0	0	0	0	0	0	0	0	0	0	0	0	0
2f2bd053f37a3c25188facf73da57beb	GATGAACGCTGGCGGTATGCTTTACACATGCAAGTCGTACGAGAGTTTTTAACTCAAGTGGCGGACGGGTGAGTAACACGTAAGAATTTACCTTTAGGAGGGGGACAACAATTAGAAATGGCTGCTAATACCCCATATGCTTTCGAGTGAAATGGATTTTTCCGCCTGAAGAGAAGCTTGCGGCTGATTAGCTTGTTGGTAAGGTAATGGNNNNNNNNNNGTATCTGGTTTGAGAGGACGATCAGACACACTGGAACTGAGACACGGTCCAGACTCCTACGGGAGGCAGCAGTGGGGAATTTTCCGCAATGGGCGAAAGCCTGACGGAGCAATACCGCGTGAGGGATGACGGCCTATGGGTTGTAAACCTCTTTTTTCAGGGAGGAATCAATGACGTGT…		Bacillariophyta	Bacillariophyceae					0	1	0	0	0	0	0	0	0	0	0	0	0	0	0	0	0	0	0	0	0	0	0	0	0	0	0	0	0	0	0	0	0	0	0	0	0	0	0	0
2fe044569a5d2d28d67710b1464e9420	GATGAACGCTGGCGAGATGCCTTATACATGCAAGTCGTACGAGATTAAACTCAAGTGGCGGACGGGTGAGTAACACGTAAGAATTTGCCTTTAGGAGGGGGACAACAACTGGAAACGGTTGCTAATACCCCATATGCTTTTAAGTGAAATGGATTTTTCCGCCTAAAGAGAAGCTTGCGGCTGATTAGCTTGTTGGTGAGGTAATAGCTCNNNNNNNNNNGTATCTGGTTTGAGAGGACGATCAGACACACTGGAACTGAGACACGGTCCAGACTCCTACGGGAGGCAGCAGTAGGGAATTTTCCGCAATGGGCGAAAGCCTGACGGAGCAATCTCGCGTGAGGGATGACGGCCTATGGGTTGTAAACCTCTTTTTTCAGGGAGGAATAAATGACGTGT…		Bacillariophyta	Bacillariophyceae	Bacillariales				0	1	1	0	0	0	0	0	0	0	0	0	0	0	0	0	0	0	0	0	0	0	0	0	0	0	0	0	0	0	0	0	0	0	0	0	0	0	0	0
30b7082dbb1f056dfff9f2dc8af83149	GATGAACGCTGGCGGTATGCTTTACACATGCAAGTCGTACGAGAGTTTTTAACTCAAGTGGCGGACGGGTGAGTAACACGTAAGAATTTGCCTTTAGGAGGGGGACAACAACTGGAAACGGTTGCTAATACCCCATATGCTTTCGAGTGAAATGGTTTTTCCGCCTAAAGAGAAGCTTGCGGCTGATTAGCTTGTTGGTAAGGTAATGGCNNNNNNNNNNAGTATCTGGTTTGAGAGGACGATCAGACACACTGGAACTGAGACACGGTCCAGACTCCTACGGGAGGCAGCAGTGGGGAATTTTCCGCAATGGGCGAAAGCCTGACGGAGCAATACCGCGTGAGGGATGACTGCCTATGGGTTGTAAACCTCTTTTTTCAGGGAGGAATCAATGACGTT…		Bacillariophyta						0	1	0	0	0	1	1	0	0	0	0	0	0	0	0	0	0	0	0	0	0	0	0	0	0	0	0	0	0	0	0	0	0	1	0	0	0	0	0	0
30d25ee320f5e7908c73f8331fc38f4a	GATGAACGCTGGCGGTATGCCTTACACATGCAAGTTGAACGCGAATTTTTACAAATTTGAGTAGCGAACGGGTGAGTAACACGTGAGAATCTACCTTTAGGAGGGGCATAAAAATCCCCATATGCTTCACAGTGAAATAGATTTAAAAGAAAGAAAAATCTGCCTGAAGATGAGCTCGCGCCTGATTAGCTAGTTGGTGAGGTAAAAGCTNNNNNNNNNNAGTAGCTGGTTTGAGAGGATGAGCAGCCACACTGGGACTGAGATACGGCCCAGACTCCTCCGGGAGGCAGCAGTGGGGAATTTTCCGCAATGGGCGAAAGCCTGACGGAGCAATACCGCGTGAGGGATGAAGGCTCGTGGGTCGTAAACCTCTTTTCCCAAGGAAGAAGTTCTGACGGT…		Rhodophyta						0	1	0	0	0	0	0	0	0	0	0	0	0	0	0	0	0	0	0	0	0	0	0	0	0	0	0	0	0	0	0	0	0	0	0	0	0	0	0	0
325d3460026a4245a7b2cd754d6f1367	GATGAACGCTGGCGGTATGCCTTACACATGCAAGTCGTACGAGAGTTTTTAACTCAAGTGGCGGACGGGTGAGTAACACGTAAGAATTTGCCTTTAGGAGGGGGATAACAACTGGAAACGGTTGCTAATACCCCATATGCTTTCGAGTGAAATGGATTTCCGCCTAAAGAGAAGCTTGCGGCTGATTAGCTTGTTGGTGAGGTAATGGCTNNNNNNNNNNAGTATCTGGTTTGAGAGGACGATCAGACACACTGGAACTGAGACACGGTCCAGACTCCTACGGGAGGCAGCAGTGGGGAATTTTCCGCAATGGGCGAAAGCCTGACGGAGCAATACCGCGTGAAGGATGACTGCCTATGGGTTGTAAACTTCTTTTTTCAGAGAGGAATCAATGACGTT…		Bacillariophyta						0	1	0	0	1	0	0	0	0	0	0	0	0	0	0	0	0	0	0	0	0	0	0	0	0	0	0	0	0	0	0	0	0	0	0	0	0	0	0	0
32f757375125649a84ca119023e8c694	GATGAACGCTAGTAGTATGCTTAACACATGCAAGTCAAACGGAAATTTTTTCGTGGCGAACGGGTGAGTATTCGTAGAATTTTTCCTTTCAGTTCAGAACAAAAATCTACTTGATTAGATTCAAATACTGAATAACTTAAAAAGGTTAACTCCGCTGAAAGATAAATCTGCATAAGATTAGGTTGTTGGTAAATTAAAAGCTTACCAAGCNNNNNNNNNNAGTTGGTCTTAGAGGATGATCAACCACACTGGAACTGAAATAAGGTCCAGGCTGACACGTCGGCCAGCAGTGAGGAATATTGGACAATGAACGAAAGTTTGATCCAGCAATACTAACTGGGTGATGACGGCTTATTTAAGTTGTAAGATCCTTTAATTAAAGAAGATAATGACATTATT…		Bacillariophyta	Bacillariophyceae	Bacillariales				0	1	0	0	0	0	0	0	0	0	0	0	0	0	0	0	0	0	0	0	0	0	0	0	0	0	0	0	0	0	0	0	0	0	0	0	0	0	0	0
338ece17c60b3ffcabd14c9426d644c2	GATGAACGCTGGCGGTATGCCTAACACATGCAAGTCGAACGAAGTCTTTGGACTTAGTGGCGGACGGGTGAGTAACACGTGAGAATCTACCTTCAGGATGGGGACAACAGTTGGAAACGACTGCTAATACCCAATGTGCCGAGAGGTGAAACTTTTATGGCCTGAAGATGAGCTCGCGCCTGATTAGCTAGTTGGTGGGGTAAGAGCCTANNNNNNNNNNTAGCTGGTCTGAGAGGACGATCAGACACACTGGAACTGAGACACGGTCCAGACTCCTACGGGAGGCAGCAGTGGGGAATTTTCCGCAATGGGCGAAAGCCTGACGGAGCAATACTGCGTGAGGGATGACGGCCTATGGGTTGTAAACCTCTTTTTTCAGGGAGGAATAAAATGACGTGT…		Cyanobacteria		Synechococcales				0	1	0	0	0	0	0	0	0	0	0	0	0	0	0	0	0	0	0	0	0	0	0	0	0	0	0	0	0	0	0	0	0	0	0	0	0	0	0	0
33bd568c3f425c97dc499ba36fff03c2	GATGAACGCTGGCGGTATGCTTAACACATGCAAGTCGAACGAACTCTTCGGAGTGAGTGGCGGACGGGTGAGTAACGCGTAAGGATCTGCCCTTAAGAGGGGGATAACTACTGGAAACGGTAGCTAATACCCCATGTGCCGAGAGGTGAAAGTTATTTCGCTTAAGGATGACCTTGCGTCAGATTAGCTAGTTGGTGGGGTAGAGGCCTANNNNNNNNNNTGTAGCTGTTCTGAGAGGGAGAGCAGCCACACTGGGACTGAGACACGGCCCAGACTCCTACGGGAGGCAGCAGTGGGGAATTTTCCGCAATGGGCGAAAGCCTGACGGAGCAATACCGCGTGAACGAAGAAGGCTCTAGGGTCGTAAAGTTCTTTTATTAGGGAAGAAGAATTGACGGT…		Cyanobacteria						0	1	0	0	0	0	0	0	0	0	0	0	0	0	1	1	1	0	0	0	0	0	0	0	0	0	0	0	0	0	0	0	0	0	0	0	0	0	0	0
345b9adeebb81542076412f361f418d9	GATGAACGCTGGCGGTATGCTTTACACATGCAAGTCGAACGAAAGCTTTAGCTTTAGTGGCGAACGGGTGAGTAACACGTAAGAATCTACCTCTAGGAGGGAAATAACAACTGGAAACGGTTGCTAATGTCCCATATGCTGAAAAGTGAAATAATTTTTGCCTAGAGATGAGCTTGCGCCTGATTAGCTAGTTGGTGTGGTAATGGCTCANNNNNNNNNNAGTAGCTGGTTTGAGAGGATGATCAGCCACACTGGAACTGAGACACGGTCCAGACTTCTACGGAAGGCAGCAGTGGGGAATTTTCCGCAATGGGCGAAAGCCTGACGGAGCAATACCGCGTGGAGGATGAATGCCTGTGGGTTGTAAACTCCTTTTACTAGGGAAGAATAAATGACGGT…		Rhodophyta						0	1	1	0	0	0	0	0	0	0	0	0	0	0	0	0	0	0	0	0	0	0	0	0	0	0	0	0	0	0	0	0	0	0	0	0	0	0	0	0
35b7a57ad2c60e526f53b910b8f4c689	GATGAACGCTGGCGGTATGCCTTATACATGCAAGTCGTACGAGAGTTTTTAACTCAAGTGGCGGACGGGTGAGTAACGCGTAAGAATTTACCTTTAGGAGGGGGATAACAACTGGAAACAATTGCTAATACCCCATATGCTTTTTAGTGAAACGGATTTCCGCCTAAAGAGAAGCTTGCGTCTGATTAGCTTGTTGGTGAGGTAATGGCTNNNNNNNNNNGTATCTGGTTTGAGAGGACGATCAGACACACTGGAACTGAGACACGGTCCAGACTCCTACGGGAGGCAGCAGTAGGGAATTTTCCGCAATGGGCGAAAGCCTGACGGAGCAATACCGCGTGAGGGATGAATGCCTATGGGTTGTAAACCTCTTTTTTCAGGGAGGAATAAATGACGTGT…		Bacillariophyta						0	1	0	0	0	0	0	0	0	0	0	0	0	0	0	0	0	0	0	0	0	0	0	0	0	0	0	0	0	0	0	0	0	0	0	0	0	0	0	0
35d0a5cde0c18d4e1f63285b915b67ed	GATGAACGCTGGCGGTCAGCCTAACACATGCAAGTCGAACGAAGCCTTCGGGCTTAGTGGCGGACGGGTGAGTAACGCGTGAGAACCTGCCTTTAGGACGGGGACAACAGTTGGAAACGACTGCTAATACCCGATATGCCGAGAGGTGAAAGCAAAGCGCCTAAAGAGGGGCTCGCGTCCGATTAGCTAGTTGGTGAGGTAACGGCTTACNNNNNNNNNNGGTAGCTGGTCTGAGAGGATGAGCAGCCACACTGGGACTGAGACACGGCCCAGACTCCTACGGGAGGCAGCAGTGGGGAATTTTCCGCAATGGGCGAAAGCCTGACGGAGCTAGACCGCGTGAGGGAAGAAGGCCCTTGGGTTGTAAACCTCTTTTCTCAGGGAAGAAGAACTGACGGT…		Cyanobacteria		Pleurocapsales				0	1	0	0	0	0	0	0	0	0	0	0	0	0	1	0	0	0	1	0	0	0	0	0	0	0	0	0	0	0	0	0	0	0	0	0	0	0	0	0
35fcc1f4e45c781ef6378876092fb12c	GATGAACGCTGGCGGTATGCTTTACACATGCAAGTCGTACGAGAGTTTTTAACTCAAGTGGCGGACGGGTGAGTAACACGTAAGAATTTACCTTTAGGAGGGGGACAACAATTGTAATGGTTGCTAATACCCCATATGCTTTCGAGTGAAATGGATTTTCCGCCTAGAGAGAAGCTTGCGGCTGATTAGCTTGTTGGTGAGGTAATGGCTNNNNNNNNNNGTATCTGGTTTGAGAGGATGATCAGACACACTGGAACTGAGACACGGTCCAGACTCTTACGGGAGGCAGCAGTGGGGAATTTTCCGCAATGGGCGAAAGCCTGACGGAGCAATACCGCGTGAGGGATGACTGCCTATGGGTTGTAAACCTCTTTTTTCAGGGAGGAATCAATGACGTGT…		Bacillariophyta	Bacillariophyceae					0	1	0	0	0	0	0	0	0	0	0	0	0	0	0	0	0	0	0	0	0	0	0	0	0	0	0	0	0	0	0	0	0	0	0	0	0	0	0	0
367b67aee465dbb519d061d1e7c66541	GATGAACGCTGGTGGTATGCCTTACACATGCAAGTTGTACGAAGGTTTTTAACTTAAGTAGCGGACGGGTGAGTAACACGTAAGAATTTGCCTTCAGGAGGGGGATAACAACTGGAAACAGTTGCTAATACCCCATATGCTTCTTAGTGAAATGGGATTACCGCCTGAAGAGAAGCTTGCGGCTGATTAGCTTGTTGGTAAGGTAATGGCNNNNNNNNNNTATCTGGTTTGAGAGGATGATCAGACACACTGGAACTGAGACACGGTCCAGACTCCTACGGGAGGCAGCAGTGGGGAATTTTCCGCAATGGGCGAAAGCCTGACGGAGCAATACCGCGTGAGGGATGAATGCCTGTGGGTTGTAAACCTCTTTTTTCAGGGAGGAAAAAAATGACGTGT…		Bacillariophyta	Bacillariophyceae					0	1	0	0	0	0	0	0	0	0	0	0	0	0	0	0	1	0	0	0	0	0	0	0	0	0	0	0	0	0	0	0	0	0	0	1	0	0	0	0
3696e4a0f68eb7b60405cd3784ccdc6e	GATGAACGCTAGTAGTATGCTTAACACATGCAAGTCGAACGGAAATTTATTTTTTCGTGGCGCACGGGTGAGTAAACGCAGAATCTTTCCTTTCAGTTCAGGACAAAAATTTCCTTCGGGCAATAAAATACTGAATATAATTAAAAGGTTTAATCCGCTGAAAGATAGATCTGTTTAGGATTAGGTTGTTGGTAATTTAAAAGCTTACCANNNNNNNNNNTAGTTGGTCTGAGAGGATGATCAACCACACTGGAACTGAAATAAGGTCCAGGCTAATACGTTGGCCAGCAGTGAGGAATATTGGACAATGAACGCAAGTTTGATCCAGCAATACTAACTGGGTGATGACGGCTTATTTAAGTTGTAAGATCCTTTAATTAAAGAAGATAATGACATTAT…		Bacillariophyta	Bacillariophyceae	Bacillariales				0	1	1	0	0	1	0	0	0	0	0	0	0	0	0	0	0	0	0	0	0	0	0	0	0	0	0	0	0	0	0	0	0	0	0	0	0	0	0	0
371b1fae6adda1037f730ce382033a44	GATGAACGCTGGCGGTATGCTTAACACGTGCAAGTCGAACGGGACTTAGGTCTAGTGGCGGACGGGTGAGTAACGCGTGAGAATCTGCCTTGAGGACGGGGATAACATCGGGAAACTGGTGCTAATACCCGATAAGCCGGAAGGTGAAAGGAAATTTGCCTCTTGAGGAGCTCGCGTCCGATTAGCTAGTTGGAGTGGTAAAAGCACACCNNNNNNNNNNGGTAGCTGGTCTGAGAGGATGAGCAGCCACACTGGGACTGAGACACGGCCCAGACTCCTACGGGAGGCAGCAGTGGGGAATTTTCCGCAATGGGCGAAAGCCTGACGGAGCAATACCGCGTGAGGGAGGAAGGCTTTTGGGTTGTAAACCTCTTTTCTCAAGGAAGAAAATCTGACGGT…		Cyanobacteria		Pleurocapsales				0	1	0	0	0	0	0	0	0	0	0	0	0	0	0	0	0	0	0	0	0	0	0	0	0	0	0	0	0	0	0	0	0	0	0	0	0	0	0	0
384b98eec6b9a6b5cefdc222be1a5e92	GATGAACGCTGGCGGTATGCCTAACACATGCAAGTCGTACGGGAGTTTTTAACTCAAGTGGCGGACGGGTGAGTAACACGTGAGTATTTACCTTTAGGAGGGGGATAACAGTTGGAAACGACTGCTAATACCCCATATGCTTTAGAGTGAAAAAGATTTATCTGCCTAAAGAAAAGCTCGCGGCTGATTAGCTAGTTGGTAAGGTAATGGNNNNNNNNNNGTATCTGGTTTGAGAGGACGATCAGACACACTGGAACTGAGACACGGTCCAGACTCCTACGGGAGGCAGCAGTGGGGAATTTTCCGCAATGGGCGAAAGCCTGACGGAGCAATACCGCGTGAGGGAAGACTGCCTATGGGTTGTAAACCTCTTTTTTCAGGGAGGAATAACTGACGTGT…		Bacillariophyta	Coscinodiscophyceae	Rhizosoleniales	Rhizosoleniaceae			0	1	0	0	0	0	0	0	0	0	0	0	0	0	0	0	0	0	0	0	0	0	0	0	0	0	0	0	0	0	0	0	0	0	0	0	0	0	0	0
39e5d8678a9d4402df35018cbf82dcc9	GATGAACGCTAGTAGTATGCTTAACACATGCAAGTCGAACGGAAACTTGTTTTCGTGGCGAACGGGTGAGTAGATGCAGAATTTTTCCTTCTAGTTCAGTACAAAAATTCTTTATTGAATTCAAATTCTGAATAACTGAAAGGTTTGTTTTATACATTCCGCTAGAAGATAAATCTGCTAAAGATTAGGTTGTTGGTAATTTAATAGCTTNNNNNNNNNNTAGTTGGTCTTAGAGGATGATCAACCACACTGGAACTGAAATAAGGTCCAGGCTGACATGTCGGCCAGCAGTGAGGAATATTGGACAATGAACGAAAGTTTGATCCAGCAATACTAACTGGGTGATGACGGCTTATTTAAGTTGTAAGATCCTTTGATTAAAGAAGATAATGACATTAT…		Bacillariophyta	Bacillariophyceae	Bacillariales				0	1	1	0	0	0	0	0	0	0	0	0	0	0	0	0	0	0	0	0	0	0	0	0	0	0	0	0	0	0	0	0	0	0	0	0	0	0	0	0
3b5f60df4aab9fcee59aa2481a58b152	GATGAACGCTAGCGGTATGCCTAACACATGCAAGTCGTACGAGAATTTTAATTCTAGTGGCGGACGGGTGAGTAACGCGTGAGAATCTGCCCTTAGGAAGGAAATAACATATGGAAACGTATGCTAAAGTCCTATATACCTTTTGGTGAAAAGAGAAATCTGCCTAGGGAGGAGCTCGCGTCTGATTAGCTAGTTGGTGAGGTAAATGCTNNNNNNNNNNGTAGTTGGTCTGAGAGGATGATCAGCCACACTGGAACTGAGACACGGTCCAGACTCCTGCGGGAGGCAGCAGTGAGGAATTTTCCGCAATGGGCGAAAGCCTGACGGAGCAATACCGCGTGAGGGATGACTGCCTTCGGGTTGTAAACCTCTTTTTTCAGGGAGGAAGTTCTGACGTGT…		Bacillariophyta						0	1	0	0	0	0	0	0	0	0	0	0	0	0	0	0	0	0	0	0	0	0	0	0	0	0	0	0	0	0	0	0	0	0	0	0	0	0	0	0
3c4ea93d128ad7f4fcedbb958c819a0e	GATGAACGCTGGCGGTATGCTTTACACATGCAAGTCGGACGAGAGTTTTGAACTCAAGTGGCGGACGGGTGAGTAACACGTAAGAATTTGCCTTTAGGAGGGGGACATAACTGGGAACAGTTGCTAATACCCCATATGCTTTCGAGTGAAATGGTTTTTCCGCCTAAAGAGAAGCTTGCGGCTGATTAGCTTGTTGGTAAGGTAATGGCTNNNNNNNNNNAGTATCTGGTTTGAGAGGACGATCAGACACACTGGAACTGAGACACGGTCCAGACTCTTACGGGAGGCAGCAGTGGGGAATTTTCCGCAATGGGCGAAAGCCTGACGGAGCAATACCGCGTGAGGGATGACTGCCTATGGGTTGTAAACCTCTTTTTTCAGGGAGGAATCGATGACGTT…		Bacillariophyta						0	1	1	0	0	1	0	1	0	0	0	0	0	0	1	0	0	0	1	0	0	1	0	0	0	0	0	0	0	0	0	0	0	1	0	0	0	0	0	0
3c5dcdd5360a5f15768eec7a885efe4d	GATGAACGCTGGCGGTATGCCTTATACATGCAAGTCGTACGAAAGTTTTAAACTTAAGTGGCGGACGGGTGAGTAACACGTAAGAATTTACCTTTAGGAGGGGGATAACAATTGGAAACGATTGCTAATACCCCATATGCTTTTTAGTGAAATAAAGAATTTGCCTAAAGAGAAGCTTGCGGCTGATTAGCTTGTTGGTAAGGTAATGGCNNNNNNNNNNGTATCTGGTTTGAGAGGACGATCAGACACACTGGAACTGAGACACGGTCCAGACTCCTACGGGAGGCAGCAGTAGGGAATTTTCCGCAATGGGCGAAAGCCTGACGGAGCAATACCGCGTGAGGGATGAATGCCTATGGGTTGTAAACCTCTTTTTTCAGGGAGGAATAAATGACGTGT…		Bacillariophyta						0	1	0	0	0	0	0	0	0	0	0	0	0	0	0	0	0	0	0	0	0	0	0	0	0	0	0	0	0	0	0	0	0	0	0	0	0	0	0	0
3d02cd25053f0fdfe90b0998a5db3aee	GATGAACGCTGGCGGTATGCTTTACACATGCAAGTCGTACGAGAGTTTTTAACTTAAGTGGCGGACGGGTGAGTAACACGTAAGAATTTGCCTTTAGGAGGGGGATAACAACTGGAAACGGCTGCTAATACCCCATATGCTGTTAAGTAAAATGGATTTATCCGCCTAGAGAGAAGCTTGCGGCTGATTAGCTTGTTGGTAAGGTAATGGNNNNNNNNNNTATCTGGTTTGAGAGGACGATCAGACACACTGGAACTGAGACACGGTCCAGACTCCTACGGGAGGCAGCAGTGGGGAATTTTCCGCAATGGGCGAAAGCCTGACGGAGCAATACCGCGTGAGGGATGAATGCCTATGGGTTGTAAACCTCTTTTTTCAGGGAGGAACAAAATGACGTGT…		Bacillariophyta	Bacillariophyceae	Eunotiales				0	1	1	0	1	0	0	1	0	0	0	0	1	0	0	0	0	0	1	0	0	0	0	0	0	0	0	0	0	0	0	0	0	0	0	1	0	0	0	0
3d24c775d91c5e0291884be3643159e2	GATGAACGCTGGCGGTATGCCTTATACATGCAAGTCGTACGAGAGTTTTTTAATTCAAGTGGCGGACGGGTGAGTAACACGTAAGAATTTACCTTTAGGAGGGGGACAACAATTGGAAACGATTGCTAATACCCCATATGCTTTTTAGTGAAATGAAATTTTTTCGCCTAAAGAGAAGCTTGCGGCTGATTAGCTTGTTGGTAGGGTAATNNNNNNNNNNGTATCTGGTTTGAGAGGACGATCAGACACACTGGAACTGAGACACGGTCCAGACTCCTGCGGGAGGCAGCAGTAGGGAATTTTCCGCAATGGGCGAAAGCCTGACGGAGCAATACCGCGTGAGGGATGAATGCCTATGGGTTGTAAACCTCTTTTTTCAGGGAGGAATAAATGACGTGT…		Bacillariophyta	Fragilariophyceae	Licmophorales				0	1	1	1	1	1	0	0	0	0	0	0	0	0	0	0	0	0	0	0	0	0	0	0	0	0	0	0	0	0	0	0	0	0	0	0	0	0	0	0
3d2a188a8fd5ad493cbad16061304457	GATGAACGCTGGCGGCGTGCTTAACACATGCAAGTCGAACGAACCTTCGGGTTAGTGGCGGACGGGTGAGTAACGCGTGAGAATCTGCCCTCAGGAGGGGGATAACGGCTGGAAACGGCCGCTAATACCCCATATGCCGAGAGGTGAAATGAATTTCGCCTGAGGATGAGCTCGCGTCTGATTAGCTTGTTGGTGGGGTAATGGCCTACCNNNNNNNNNNTAGCTGGTCTGAGAGGATGATCAGCCACACTGGGACTGAGACACGGCCCAGACTCCTACGGGAGGCAGCAGTGGGGAATTTTCCGCAATGGGCGAAAGCCTGACGGAGCAACGCCGCGTGAGGGATGAAGGCCTCTGGGCTGTAAACCTCTTTTTTCAGGGAGGAATAAAATGACGTGT…		Cyanobacteria		Synechococcales				0	1	0	0	0	0	0	0	0	0	0	0	0	0	0	0	0	0	0	0	0	0	0	0	0	0	0	0	0	0	0	0	0	0	0	0	0	0	0	0
3d37d19546c36d53a1ba4eaa785e6259	GATGAACGCTGGCGAGATGCCTTATACATGCAAGTCGTACGAGATTAAACTCAAGTGGCGGACGGGTGAGTAACACGTAAGAATTTGCCTTTAGGAGGGGGACAACAGCTGGAAACGACTGCTAATACCCCATATGCTTTCGAGTGAAATGAATTTTTTCGCCTAAAGAGAAGCTTGCGGCTGATTAGCTTGTTGGTGAGGTAATGGCTCNNNNNNNNNNGTATCTGGTTTGAGAGGACGATCAGACACACTGGAACTGAGACACGGTCCAGACTCCTACGGGAGGCAGCAGTAGGGAATTTTCCGCAATGGGCGAAAGCCTGACGGAGCAATCTCGCGTGAGGGATGACGGCCTATGGGTTGTAAACCTCTTTTTTCAGGGAGGAATAAATGACGTGT…		Bacillariophyta	Bacillariophyceae	Bacillariales				0	1	1	0	0	0	0	0	0	0	0	0	0	0	1	0	0	1	0	0	0	0	0	0	0	0	0	0	0	0	0	0	0	0	0	0	0	0	0	0
3d812fbbf999a0cfdadc1b58dd1ec46e	GATGAACGCTGGCGAGATGCCTTATACATGCAAGTTGTACGAGAATTTTTAATTCAAGTAGCGGACGGGTGAGTAACACGTAAGAATTTGCCTTTAGGAGGGGGATAACAACTGGAAACGGTTGCTAATACCCCATATGCTTTCGAGTGAAATGGAGTTTTCCGCCTAGAGAGAAGCTTGCGGCTGATTAGCTTGTTGGTAAGGTAATGGNNNNNNNNNNTATCTGGTTTGAGAGGACGATCAGACACACTGGAACTGAGACACGGTCCAGACTCCTACGGGAGGCAGCAGTAGGGAATTTTCCGCAATGGGCGAAAGCCTGACGGAGCAATCTCGCGTGAGGGATGACGGCCTATGGGTTGTAAACCTCTTTTTTCAGGGAGGAACAAAATGACGTGT…			Dinophyceae	Peridiniales				0	1	0	1	0	0	0	0	0	0	0	0	0	0	0	0	0	1	0	0	0	0	0	0	0	0	0	0	0	0	0	0	0	0	0	0	0	0	0	0
3db5ce3cc8d6ab74b457436794f466ae	GATGAACGCTGGCGAGATGCCTTATACATGCAAGTCGTACGAGATTAAACTCAAGTGGCGGACGGGTGAGTAACACGTAAGAATTTGCCTTTAGGAGGGGGACAACAATTGGAAACGGTTGCTAATACCCCATATGCTTTCGAGTGAAACGAATTTTTTCGCCTAGAGAGAAGCTTGCGGCTGATTAGCTTGTTGGTGAGGTAATGGCTCNNNNNNNNNNGTATCTGGTTTGAGAGGACGATCAGACACACTGGAACTGAGACACGGTCCAGACTCCTACGGGAGGCAGCAGTAGGGAATTTTCCGCAATGGGCGAAAGCCTGACGGAGCAATCTCGCGTGAGGGATGACGGCCTATGGGTTGTAAACCTCTTTTTTCAGGGAGGAATAAATGACGTGT…		Bacillariophyta	Bacillariophyceae	Bacillariales				0	1	0	0	0	0	0	0	0	0	0	0	0	0	0	0	0	0	0	0	0	1	0	0	0	0	0	0	0	0	0	0	0	0	0	0	0	0	0	0
3e401a2cf507f72abdfe6bce95c42bd8	GATGAACGCTGGCGGTATGCTTTACACATGCAAGTCGTACGGAGAAGAAATTCTTAGTGGCGGACGGGTGAGGAATATGTGAGAATTTGCCTTTAGGAAGAGGATAACGTTCTGAAAGGATCGCTAATACTCTATATGCAGTTTCTGTGAAAGAAGTGATTCGCCTAAAGAGAAGCTCACATCTGATTAGCTAGTTGGTAAGGTAAAGGCNNNNNNNNNNAGTATCTGGTTTGAGAGGACGATCAGACACACTGGAACTGAGACACGGTCCAGACTCCTGCGGGAGGCAGCAGTGGGGAATTTTCCGCAATGGGCGAAAGCCTGACGGAGCAATACCGCGTGAGGGATGACGGCCTATGGGTTGTAAACCTCTTTTTTCAGGGAGGAATTTTGACGTGT…		Bacillariophyta						0	1	0	0	0	0	0	0	0	0	0	0	0	0	0	0	0	0	0	0	0	0	0	0	0	0	0	0	0	0	0	0	0	0	0	0	0	0	0	0
3ec7293dd361a2bdc38f06c5a08800ae	GATGAACGCTGGCAGTATGCTTTACACATGCAAGTCGTACGAGAGTTTTTAACTCAAGTGGCGGACGGGTGAGTAACACGTAAGAATTTGCCTTTAGGAGGGGGATAACAACTGGAAACGGTTGCTAATACCCCATATGCTTTCGAGTGAAATGGAATTTTCCGCCTAGAGAGAAGCTTGCGGCTGATTAGCTTGTTGGTGTGGTAATGGNNNNNNNNNNTATCTGGTTTGAGAGGACGATCAGACACACTGGAACTGAGACACGGTCCAGACTCCTACGGGAGGCAGCAGTGGGGAATTTTCCGCAATGGGCGAAAGCCTGACGGAGCAATACTGCGTGAGGGATGACGGCCTATGGGTTGTAAACCTCTTTTTTCAGGGAGGAATAAAATGACGTGT…		Bacillariophyta	Bacillariophyceae					0	1	0	0	0	0	0	0	0	0	0	0	0	0	0	0	0	0	0	0	1	0	0	0	0	0	0	0	0	0	0	0	0	0	0	0	0	0	0	0
3f021356553169bf59a98a206fb79299	GATGAACGCTACTAGTATGCTTAACACATGCAAGTCGAACGAAAATTTATTTTCGTGGCGTACGGGTGAGTAAACGCAGAATTTTCCCTTTCAGTTCAGGACAAATATTATCTTTAGATAATAAAATACTGAATAGAGTTAAAAGGTTAATTCCGCTGAAAGATAAATCTGCTTAAGATTAGGTTGTTGGTAATTTAAAAGCTTACCAAGNNNNNNNNNNTAGTTGGTCTGAGAGGATGATCAACCACACTGGAACTGAAATAAGGTCCAGGCTAATACGTTGGCCAGCAGTGAGGAATATTGGACAATGAACGCAAGTTTGATCCAGCAATACTAACTGGGTGATGACGGCTTATTTAAGTTGTAAGATCCTTTAATTAAAGAAGATAATGACATTAT…		Bacillariophyta	Bacillariophyceae	Bacillariales				0	1	0	0	0	0	0	0	0	0	0	0	0	0	0	0	0	0	0	0	0	0	0	0	0	0	0	0	0	0	0	0	0	0	0	0	0	0	0	0
3f5baefd382388c3cf18847a74a0c203	GATGAACGCTGGCGGTATGCTTTACACATGCAAGTCGTACGGGAACTTTTAGTTCTAGTGGCGGACGGGTGAGTAACACGTAAGAATTTGCCTTTAGGAGGGGGACAACAACTGGAAACGGTTGCTAATACCCCATATGCTTTCGAGTGAAATGGATTTTTCCGCCTAAAGAGAAGCTTGCGGCTGATTAGCTTGTTGGTGAGGTAATGGNNNNNNNNNNGTATCTGGTTTGAGAGGACGATCAGACACACTGGAACTGAGACACGGTCCAGACTCCTACGGGAGGCAGCAGTGGGGAATTTTCCGCAATGGGCGAAAGCCTGACGGAGCAATACCGCGTGAGGGATGACGGCCTATGGGTTGTAAACCTCTTTTTTCAGGGAGGAATAAATGACGTGT…		Bacillariophyta	Bacillariophyceae					0	1	1	0	1	0	0	0	0	0	0	0	0	0	0	0	0	0	1	0	0	0	0	0	0	0	0	0	0	0	0	0	0	0	0	0	0	0	0	0
3f93d023b568af1200ed85abce837ad3	GATGAACGCTGGCGGTATGCCTAACACATGCAAGTCGAACGAACTCTTCGGAGTGAGTGGCGGACGGGTGAGTAACGCGTAAGGAACTGCCCTTAGGAGGGGGACAACCACTGGAAACGGTGGCTAATACCCCATATGCCGAGAGGTGAAAGATTTATCGCCTGAGGATGTTCTTGCGTCAGATTAGCTAGTTGGTGGGGTAAAGGCCTANNNNNNNNNNTGTAGCTGTTCTGAGAGGAAGATCAGCCACACTGGGACTGAGACACGGCCCAGACTCCTACGGGAGGCAGCAGTGGGGAATTTTCCGCAATGGGCGAAAGCCTGACGGAGCAATACCGCGTGAACGAAGAAGGCTCTAGGGTCGTAAAGTTCTTTTATCAGGGAAGAAGAATTGACGGT…		Cyanobacteria						0	1	1	0	1	1	1	1	0	0	0	0	0	0	0	0	1	0	1	0	0	1	1	0	0	0	1	1	0	1	0	0	0	0	0	0	0	0	0	0
3ff5e68154e821794543fea582f3821a	GATGAACGCTAGTAGTATGCTTAACACATGCAAGTCGAACGGAAATTTAATTTTCGTGGCGAACGGGTGAGTAGACACAGAATTTTCCCTTTTAGTTCAGTACAAAAAATTCTTTATTGAGTTCAAATTCTGAATATTACAAAGGTTTGTTTTAACACTCCGCTAAAAGATAAATCTGTTAAAGATTAGGTTGTTGGTAATTTAATAGCTNNNNNNNNNNTAGTTGGTCTTAGAGGATGATCAACCACACTGGAACTGAAATAAGGTCCAGGCTGACATGTCGGCCAGCAGTGAGGAATATTGGACAATGAACGAAAGTTTGATCCAGCAATACTAACTGGGTGATGACGGCTTATTTAAGTTGTAAGATCCTTTAATTAGAGAAGATAATGACATTAT…		Bacillariophyta	Bacillariophyceae	Bacillariales				0	1	0	0	0	0	0	0	0	0	0	0	0	0	0	0	0	0	0	0	0	0	0	0	0	0	0	0	0	0	0	0	0	0	0	0	0	0	0	0
3ff6edee9acaa67c32fff1dedb828f18	GATGAACGCTGGCGGTATGCCTTATACATGCAAGTCGTACGAGAGTTTTTAACTCAAGTGGCGGACGGGTGAGTAACACGTAAGAATTTACCTTTAGGAGGGGGATAACCACTGGAAACGGTTGCTAATACCCCATATGCTTTAGAGTGAAACGGATTTTCCGCCTAAAGAGAAGCTTGCGGCTGATTAGCTTGTTGGTGGGGTAATGGCNNNNNNNNNNTATCTGGTTTGAGAGGATGATCAGACACACTGGAACTGAGACACGGTCCAGACTCCTGCGGGAGGCAGCAGTAGGGAATTTTCCGCAATGGGCGAAAGCCTGACGGAGCAATACCGCGTGAGGGACGACTGCCTATGGGTTGTAAACCTCTTTTTTCAGGGAGGAACATAATGACGTGT…		Bacillariophyta	Fragilariophyceae	Fragilariales				0	1	0	0	0	0	0	0	0	0	0	0	0	0	0	0	0	0	0	0	0	0	0	0	0	0	0	0	0	0	0	0	0	0	0	0	0	0	0	0
411e7581486a3ebd9b0d6f494d502c49	GATGAACGCTGGCGGTATGCCTTATACATGCAAGTCGTACGAAAGTTTTTAACTTAAGTGGCGGACGGGTGAGTAACACGTGAGAATTTGCCTTTAGGAGAGGGATAACAATTGGAAACGGTTGCTAAAACCTCATATGCTTAATAGTGAAAGAAATTTATTTGCCTAGAGAGAAGCTCGCGGCTGATTAGCTTGTTGGTAAGGTAATGGNNNNNNNNNNTCAGTATCTGGTTTGAGAGGATGATCAGACACACTGGAACTGAGACACGGTCCAGACTCCTACGGGAGGCAGCAGTAGGGAATTTTCCGCAATGGGCGAAAGCCTGACGGAGCAATACCGCGTGAGGGAAGAGGGCCTATGGGTTGTAAAGCTCTTTCGCCTGTGAAGATAATGACGGT…		Bacillariophyta						0	1	0	0	0	0	0	0	0	0	0	0	0	0	0	0	0	0	0	0	0	0	0	0	0	0	0	0	0	0	0	0	0	0	0	0	0	0	0	0
41de902e6595c6db0fb7e9fcd071451a	GATGAACGCTGGCGGTATGCCTTATACATGCAAGTCGTACGAGAGTTTTTAACTCAAGTGGCGGACGGGTGAGTAACACGTAAGAATTTGCCTTTAGGAGGGGGACAACAACTGGAAACGGTTGCTAATACCCCATATGCTTTCGAGTGAAATGGATTTCCGCCTAAAGAGAAGCTTGCGGCTGATTAGCTTGTTGGTAGGGTAAAAGCCNNNNNNNNNNGTATCTGGTTTGAGAGGACGATCAGACACACTGGAACTGAGACACGGTCCAGACTCCTACGGGAGGCAGCAGTAGGGAATTTTCCGCAATGGGCGAAAGCCTGACGGAGCAATACCGCGTGAGGGATGACTGCCTATGGGTTGTAAACCTCTTTTTTCAGGGAGGAATCAATGACGTGT…		Bacillariophyta	Fragilariophyceae					0	1	1	0	0	1	0	0	0	0	0	0	0	0	0	0	0	0	1	0	0	0	0	0	0	0	0	0	0	0	0	0	0	0	0	0	0	0	0	0
41ee0d2fbb3feddf4bd9c97986f11f76	GATGAACGCTGGCGGTATGCTTAACACATGCAAGTCGTACGAGAGTTTTAAACTCAAGTGGCGGACGGGTGAGTAACACGTGAGAATTTACCTTTAGGAGGGGGATAACAATCGGAAACGATTGCTAATACCCCATATGCTTAACAGTGAAATAGAATTTTCTGCCTAAAGCAAAGCTCGCGTCTGATTAGCTTGTTGGTAAGGTAAGGGNNNNNNNNNNTATCTGGTTTGAGAGGATGATCAGACACATTGGAACTGAGACACGGTCCAGACTCCTACGGGAGGCAGCAGTGGGGAATTTTCCGCAATGGGCGAAAGCCTGACGGAGCAATACCGCGTGAGGGAAGACGGCCTATGGGTTGTAAACCTCTTTTTTCAGGGAGGAATAAAATGACGTGT…		Bacillariophyta	Coscinodiscophyceae	Coscinodiscales				0	1	0	0	0	1	0	0	0	0	0	0	0	0	0	0	0	0	0	0	0	0	0	0	0	0	0	0	0	0	0	0	0	0	0	0	0	0	0	0
41f526cc73f85503084f99d49cfde2c9	GATGAACGCTAGCGGTATGCCTAACACATGCAAGTCGTACGAACTTTTTTATTCTTAAAAAAGTTAGTGGCGGACGGGTGAGTAACGCGTAAGAATCAACCTTTAGGAGGGGGACAACAGTTGGAAACGACTGCTAATTCCCCATATGCTGAGGAGTAAAACGGTATTAACCGCCTAAAGATGAGCTTGCGTCTGATTAGCTAGTTGGTANNNNNNNNNNAGTAGCTGGTCTGAGAGGATGATCAGCCACACTGGGACTGAGACACGGCCCAGACTCCTACGGGAGGCAGCAGTGAGGAATTTTCCGCAATGGGCGAAAGCCTGACGGAGCAATACCGCGTGGAGGATGACGGCCTTTGGGTCTTAAACTCCTTTTCTTAGAGAAGAAGTTCTGACGGT…	Viridiplantae	Chlorophyta						0	1	0	0	0	0	0	0	0	0	0	0	0	0	0	0	0	0	0	0	0	0	0	0	0	0	0	0	0	0	0	0	0	0	0	0	0	0	0	0
4230c3b6fe2569b98de1753ea2c8149c	GATGAACGCTGGCGGCGTGCTTAACACATGCAAGTCGAACGAAGTCTTCGGACTTAGTGGCGGACGGGTGAGTAACGCGTGAGGATCTGCCCTTAGGAGGGGGACAACCATTGGAAACGATGGCTAATACCCCATATGGCGAGAGCTGAAACTTTTTGGCCTGAGGATGAACTCGCGTCTGATTAGCTAGTTGGTGGTGTAAGGGACTACNNNNNNNNNNAGTAGCTGTTCTGAGAGGAAGATCAGCCACACTGGGACTGAGACACGGCCCAGACTCCTACGGGAGGCAGCAGTGGGGAATTTTCCGCAATGGGCGCAAGCCTGACGGAGCAACGCCGCGTGAGGGAGGAATGTCTGTGGATTGTAAACCTCTTTTCTCTGGGAAGAAGATCTGACGGT…		Cyanobacteria		Oscillatoriales				0	1	1	0	1	1	1	1	0	0	0	0	0	0	0	1	0	0	0	0	0	0	0	0	0	0	0	0	0	0	0	0	0	0	1	0	0	0	0	0
4231457f47afd83dcb90ba393b074af1	GATGAACGCTGGCGAGATGCTTTACACATGCAAGTCGTACGAGAGTTTTAAATTCAAGTGGCGGACGGGTGAGTAACACGTAAGAATTTGCCTTTAGGAGGGGGACAACAGAGGGAAACAGCTGCTAATACCCCATATGCTTTCGAGTGAAATGGATTTTTCCGCCTAGAGAGAAGCTTGCGGCTGATTAGCTTGTTGGTGAGGTAATGGNNNNNNNNNNGTATCTGGTTTGAGAGGACGATCAGACACACTGGAACTGAGACACGGTCCAGACTCCTACGGGAGGCAGCAGTGGGGAATTTTCCGCAATGGGCGAAAGCCTGACGGAGCAATCTCGCGTGAGGGATGACTGCCTATGGGTTGTAAACCTCTTTTTTCAGGGAGGAATTAATGACGTGT…		Bacillariophyta	Bacillariophyceae	Bacillariales				0	1	0	0	0	0	0	1	0	0	0	0	0	0	0	0	0	0	0	0	0	0	0	0	0	0	0	0	0	0	0	0	0	0	0	0	0	0	0	0
425ff7ef6fa61ae5e0d2e99947123e66	GATGAACGCTGGCGGTATGCTTAACACATGCAAGTCGAACGGGACTTCGGTCTAGTGGCGGACGGGTGAGTAACGCGTGAGAATCTACCTCCAGGACGGGGACAACATCGGGAAACTGGTGCTAATACCCGATAAGCCGCAAGGTGAAAGATTTATCGTCTGGAGAGGAGCTCGCGTCCGATTAGCTAGTTGGGGTGGTAAGAGCGCACCNNNNNNNNNNGGTAGCTGGTCTGAGAGGATGAGCAGCCACACTGGGACTGAGACACGGCCCAGACTCCTACGGGAGGCAGCAGTGGGGAATTTTCCGCAATGGGCGAAAGCCTGACGGAGCAATACCGCGTGAGGGAGGAAGGCTTTTGGGTTGTAAACCTCTTTTCTCAAGGAAGAAGAACTGACGGT…		Cyanobacteria		Pleurocapsales				0	1	0	0	0	0	0	0	0	0	0	0	0	0	0	0	0	0	0	0	0	0	0	0	0	0	0	0	0	0	0	0	0	0	0	0	0	0	0	0
4398f71764d8b0cd2637135ee5a96b61	GATGAACGCTGGCGGTATGCCTAACACATGCAAGTCGAACGGAAGCTTTATAAGCTTTAGTGGCGGACGGGTGAGTAACGCGTGAGAATCTGCCTTTAGGTAGGGGATAACAGTTAGAAATGACTGCTAATACCCTATATACTTTATTAAGTCAAAGGATTTCCGCCTAAAGAAGAGCTCGCGTCTGATTAGCTAGTTGGTGTGATAATANNNNNNNNNNTATCTGGTTTGAGAGGATGATCAGACACACTGGAACTGAGACACGGTCCAGACTCCTACGGGAGGCAGCAGTGGGGAATTTTCCGCAATGGGCGAAAGCCTGACGGAGCAATACCGCGTGAGGGATGAATGCCTGTGGGTTGTAAACCTCTTTTTTCAGGGAGGAAAATAATGACGTGT…		Bacillariophyta						0	1	0	0	0	0	0	0	0	0	0	0	0	0	0	0	0	0	0	0	0	0	0	0	0	0	0	0	0	0	0	0	0	0	0	0	0	0	0	0
4487c277d008e78799d327143abb5504	GATGAACGCTAGCGGTATGCCTAACACATGCAAGTCGTACGAGAATTTTAATTCTAGTGGCGGACGGGTGAGTAACGCGTGAGAATCTGCCCTTAGGAAGGAAATAACATATGGAAACGTATGCTAAAGTCCTATATACCTTTTGGTGAAAAGAGAAATCTGCCTAGGGAGGAGCTCGCGTCTGATTAGCTAGTTGGTGAGGTAAATGCTNNNNNNNNNNGTAGTTGGTCTGAGAGGATGATCAGCCACACTGGAACTGAGACACGGTCCAGACTCCTGCGGGAGGCAGCAGTGAGGAATTTTCCGCAATGGGCGAAAGCCTGACGGAGCAATACCGCGTGAGGGATGACTGCCTTAGGGTTGTAAACCTCTTTTTTCAGGGAGGAAGTTCTGACGTGT…		Bacillariophyta						0	1	0	0	0	0	0	0	0	0	0	0	0	0	0	0	0	0	0	0	0	0	0	0	0	0	0	0	0	0	0	0	0	0	0	0	0	0	0	0
4572d525e6dba28fb6210b78b18d0b75	GATGAACGCTGGCGGTATGCCTTACACATGCAAGTCGTACGAGAGTTTTTAACTCAAGTGGCGGACGGGTGAGTAACACGTAAGAATTTACCTTTAGGAGGGGGATAACAACTGGAAACGGTTGCTAATACCCCATATGCTTTCGAGTGAAAAGGATTTTCCGCCTAAAGAGAAGCTTGCGGCTGATTAGCTTGTTGGTGAGGTAATGGCNNNNNNNNNNGTATCTGGTTTGAGAGGACGATCAGACACACTGGAACTGAGACACGGTCCAGACTCCTACGGGAGGCAGCAGTGGGGAATTTTCCGCAATGGGCGAAAGCCTGACGGAGCAATACCGCGTGAGGGATGACGGCCTATGGGTTGTAAACCTCTTTTTTCAGGGAGGAATAAATGACGTGT…		Bacillariophyta	Bacillariophyceae		Entomoneidaceae			0	1	0	0	0	0	0	0	0	0	0	0	0	0	0	0	0	0	0	0	0	0	0	0	0	0	0	0	0	0	0	0	0	0	0	0	0	0	0	0
489929906d20f0624ff9cbd84529986c	GATGAACGCTGGCGGTATGCCTTACACATGCAAGTCGTACGAGAGTTTTTAACTCAAGTGGCGGACGGGTGAGTAACACGTAAGAATTTACCTTTAGGAGGGGGACAACAACTGGAAACGGTTGCTAATACCCCATATGCTTTCGAGTGAAATGGATTTCCGCCTAAAGAGAAGCTTGCGGCTGATTAGCTTGTTGGTGAGGTAATGGCTNNNNNNNNNNGTATCTGGTTTGAGAGGACGATCAGACACACTGGAACTGAGACACGGTCCAGACTCCTACGGGAGGCAGCAGTGGGGAATTTTCCGCAATGGGCGAAAGCCTGACGGAGCAATACCGCGTGAGGGATGACGGCCTATGGGTTGTAAACCTCTTTTTTCAGGGAGGAATCAATGACGTGT…		Bacillariophyta	Bacillariophyceae		Entomoneidaceae			0	1	1	1	1	1	0	0	0	0	0	0	1	0	0	1	1	1	0	0	0	1	0	1	0	0	0	0	0	0	0	0	0	0	0	0	0	0	0	0
493a7ebf585e8fd450f2d71516ef77eb	GATGAACGCTGGCGGTCGGCCTAACACATGCAAGTCGAACGGGCTCTTCGGAGCTAGTGGCGGACGGGTGAGGAACGCGTGAGAATCTGCCCTTAGGATGGGGATAACAGTGGGAAACCGCTGCTAATACCGAATATGCCGAGAGGTGAAAAGAGCAATCTGCCTGAGGAGGAGCTCGCGTCCGATTAGCTAGTTGGTGGGGTAAGAGCCNNNNNNNNNNGGTAGCCGTTCTGAGAGGAAGATCGGCCACACTGGGACTGAGACACGGCCCAGACTCCTACGGGAGGCAGCAGTGGGGAATTTTCCGCAATGGGCGCAAGCCTGACGGAGCCAGACCGCGTGGGGGAAGAAGGTTTTTGGATTGTAAACCCCTTTTCTCAGGGAAGAAGCCATGACGGT…		Cyanobacteria						0	1	0	0	0	0	0	0	0	0	0	0	0	0	0	0	0	0	0	0	0	0	0	0	0	0	0	0	0	0	0	0	0	0	0	0	0	0	0	0
49a5998be2375d900563c8cb7d9d83a5	GATGAACGCTACTAGTATGCTTAACACATGCAAGTCGAACGGAAATTTATTTTCGTGGCGTACGGGTGAGTAGACGCAGAATTTTTCCTTTCAGTTCAGCATAAATATCTTCTTCGGTTGATAAAATACTGAATAATATTAAAAAGGTTAACTCCGCTGAAAGATAAATCTGCTTAAGATTAGGTTGTTGGTAATTTAAAAGCTTACCAANNNNNNNNNNTAGTTGGTCTGAGAGGATGATCAACCACACTGGAACTGAAATAAGGTCCAGGCTAATACGTTGGCCAGCAGTGAGGAATATTGGACAATGGACGCAAGTCTGATCCAGCAATACTAACTGGGTGATGACGGCTTATTTAAGTTGTAAGATCCTTTAATTAAAGAAGATAATGACATTAT…		Bacillariophyta	Bacillariophyceae	Bacillariales				0	1	1	0	0	0	0	0	0	0	0	0	0	0	0	0	0	0	0	0	0	0	0	0	0	0	0	0	0	0	0	0	0	0	0	0	0	0	0	0
49c1d180f368b493d9b617ea3ce87f73	AATGAACGCTAGTAGTATGCTTAACACATGCAAGTCAAACGGAAATTTTTTCGTGGCGAACGGGTGAGTATTCGCAGAATTTTTCCTTTCAGTTCAGAACAAAAATTTACTTGATTAAATTAAAATACTGAATAGTTTTAAAGGTTAACTCCGCTGAAAGATAAATCTGTCTAAGATTAGGTTGTTGGTAAATTAAAAGCTTACCAAGCCNNNNNNNNNNACCACACTGGAACTGAAAGAAGGTCCAGGCTGATACGTCGGCCAGCAGTGAGGAATATTGGACAATGAACGAAAGTTTGATCCAGCAATACTACCTGGGTGAAGATCACTATTAATTTAGTGGCGACGGCTTATTTTAGTTGTAAGATCCTTTGATTAAAGAAGATAATGACATTATTT…		Bacillariophyta						0	1	0	0	0	0	0	0	0	0	0	0	0	0	0	0	0	0	0	0	0	0	0	0	0	0	0	0	0	0	0	0	0	0	0	0	0	0	0	0
4a91965e904dc06f8c9ab79ef9d63634	GATGAACGCTGGCGGCATGCTTAACACATGCAAGTTGAACGAAGATTATAGTCTTTTAGATTATAATACTTAGTAGCGGACGGGTGAGTAACACGTAAGAATCTACCTTTAGGAAAAAGATAACAATTGGAAACGATTGCTAATATTTTATATGCTGAGAAGTTAAATGGATTTCCGCCTAAAGATGAGCTTGCGTCTGATTAGCTAGTTNNNNNNNNNNTCAGTAGTTGGTTTGAGAGGATGATCAGCCACACTGGGACTGAGACACGGCCCAGACTCCTACGGGAGGCAGCAGTGAGGAATTTTTCGCAATGGGCGCAAGCCTGACGAAGCAATGCCGCGTGAAGGATGAAGGCCTGCGGGTTGTAAACTTCTTTTATTAGAGAAGATAATGACGGT…	Viridiplantae	Chlorophyta	Ulvophyceae	Ulvales	Ulvaceae			0	1	0	0	0	0	0	0	0	0	0	0	0	0	0	0	0	0	0	0	0	0	0	0	0	0	0	0	0	0	0	0	0	1	0	0	0	0	0	0
4b54499fe40818bdcbd20ee2db922a78	GATGAACGCTGGCGGTATGCCTAACACATGCAAGTCGAACGAAGTCTTTGGACTTAGTGGCGGACGGGTGAGTAACACGTGAGAATCTACCTTCAGGATGGGGACAACAGTTGGAAACGACTGCTAATACCCAATGTGCCGAGAGGTGAAACTTTTATGGCCTGAAGATGAGCTCGCGCCTGATTAGCTAGTTGGTGGGGTAAGAGCCTANNNNNNNNNNAGTAGCTGGTCTGAGAGGATGAGCAGCCACACTGGGACTGAGACACGGCCCAGACTCCTACGGGAGGCAGCAGTGGGGAATTTTCCGCAATGGGCGAAAGCCTGACGGAGCAATACCGCGTGAGGGAGGAAAGTCTTTGGATTGTAAACCTCTTTTCTTAGGGAAGAAGCTCTGACGGT…		Cyanobacteria		Synechococcales				0	1	1	0	0	0	0	0	0	0	0	0	0	0	0	0	0	0	0	0	0	0	0	0	0	0	0	0	0	0	0	0	0	0	0	0	0	0	0	0
4c342ec8460d8f0310a49ae3e82babf0	GATGAACGCTAGTAGTATGCTTAACACATGCAAGTCGAACGGAAATTTATTTTCGTGGCGTACGGGTGAGTATACGCAGAATCTTTCCTTTCAGTTCAGGACAAAAATTCTTTTCGGAGAATAAAATACTGAATACATTTTAAAGGTTTATCCGCTGAAAGATAGATCTGCTTAAGATTAGGTTGTTGGTAATTTAAAAGCTTACCAAGCNNNNNNNNNNTAGTTGGTCTGAGAGGATGATCAACCACACTGGAACTGAAATAAGGTCCAGGCTAATACGTTGGCCAGCAGTGAGGAATATTGGACAATGAACGCAAGTTTGATCCAGCAATACTAACTGGGTGATGACGGCTTATTTAAGTTGTAAGATCCTTTAATTAAAGAAGATAATGACATTAT…		Bacillariophyta	Bacillariophyceae	Bacillariales				0	1	0	0	1	0	0	0	0	0	0	0	0	0	0	0	0	0	0	0	0	0	0	0	0	0	0	0	0	0	0	0	0	0	0	0	0	0	0	0
4d9e800f77b62bc5c9395087f7f19016	AATGAACGCTAGAAGTATGCGTAATACATGCAAGTTGGGAAGATTCCAGTGTGTATCTTTCCAGCGAACGGGTGAGGAATACATAGGAATCTACCTTTTCATTTTCCCAAGGTGCGTCTTCACATTTGAAGGCGACCGATTCTGAAAAGATGAGCCTATGGAGGATCAGGTAGTTGGAGAGAGAAAAGCTCCCCAAGCCGATGACCCTTANNNNNNNNNNCTTAGCGGATCTGAGAGGATGACCCGCCACATTGGGACTGAGAGACGGCCCAGACTCCATCTGGAGGCAGCAGTAAGGAATATTGGACAATGGGCGAAAGCTTGATCCAGCGATACTTCGTAAGAGAAGAAGGCCATATCGGTCGTAAATCTTTTTCAGAAACTTTAGATCATGACAAG…	Viridiplantae	Chlorophyta	Palmophyllophyceae	Prasinococcales	Prasinococcaceae			0	1	0	0	0	0	0	0	0	0	0	0	0	1	0	0	0	0	0	0	0	0	0	0	0	0	0	0	0	0	0	0	0	0	0	0	0	0	0	0
4e3214d5c81faa0494c89eec71ff9f9a	GATGAACGCTGGCGGTCAGCCTAACACATGCAAGTCGAACGAAGCCTTCGGGCTTAGTGGCGGACGGGTGAGTAACGCGTGAGAATCTGCCTTTAGGACGGGGACAACAGTTGGAAACGACTGCTAATACCCGATATGCCGAGAGGTGAAAGCAAAGCGCCTAGAGAGGGGCTCGCGTCCGATTAGCTAGTTGGTGGGGTAAGAGCCTACNNNNNNNNNNGGTAGCTGGTCTGAGAGGATGAGCAGCCACACTGGGACTGAGACACGGCCCAGACTCCTACGGGAGGCAGCAGTGGGGAATTTTCCGCAATGGGCGAAAGCCTGACGGAGCTAGACCGCGTGAGGGAAGAAGGCCTTTGGGTTGTAAACCTCTTTTCTCAGGGAAGAAGAACTGACGGT…		Cyanobacteria		Pleurocapsales				0	1	0	0	0	0	0	0	0	0	0	0	0	0	0	0	0	0	0	0	0	0	0	0	0	0	0	0	0	0	0	0	0	0	0	0	0	0	0	0
4f337078b1dcc729b800e342b16a8eb3	GATGAACGCTGGCGGTATGCCTTACACATGCAAGTCGTACGGAAGTTTTTAACTTAAGTGGCGGACGGGTGAGTAACACGTAAGAATTTGCCTTTAGGAAGGGGATAACAACCGGAAACAGTTGCTAATACCCTATATGCTTTAGAGTGAAATGAGCTAAGCTCGCCTAAAGAGAAGCTTGCGGCTGATTAGCTTGTTGGTGAGGTAAAANNNNNNNNNNTCTGGTTTGAGAGGATGATCAGACACACTGGAACTGAGACACGGTCCAGACTCCTACGGGAGGCAGCAGTGGGGAATTTTCCGCAATGGGCGCAAGCCTGACGGAGCAATACCGCGTGAGGGAAATGAATGCCTATGGGTTGTAAACCTCTTTTTTCAGGGAGGAAGTAAGTGACGTGT…		Bacillariophyta	Mediophyceae	Toxariales				0	1	0	1	0	0	0	1	0	0	0	0	0	0	0	1	0	0	0	0	0	0	0	0	0	0	0	0	0	0	0	0	0	0	0	0	0	0	0	0
4f481d4a6718c702b40c3cbf8232449c	GATGAACGCTGGCGGTATGCCTTACACATGCAAGTCGTACGAGAGTTTTTAACTCAAGTGGCGGACGGGTGAGTAACACGTAAGAATTTACCTTTAGGAGGGGGACAACAACTGGAAACGGTTGCTAATACCCCATATGCTTTCGAGTGAAATGAATTTTTTCGCCTAAAGAGAAGCTTGCGGCTGATTAGCTTGTTGGTGAGGTAATGGNNNNNNNNNNAGTATCTGGTTTGAGAGGACGATCAGACACACTGGAACTGAGACACGGTCCAGACTCCTACGGGAGGCAGCAGTGGGGAATTTTCCGCAATGGGCGAAAGCCTGACGGAGCAATACCGCGTGAGGGATGACTGCCTATGGGTTGTAAACCTCTTTTTTCAGGGAGGAATCAATGACGTT…		Bacillariophyta	Bacillariophyceae					0	1	0	0	0	0	0	0	0	0	0	0	0	0	0	0	0	0	0	0	0	0	0	0	0	0	0	0	0	0	0	0	0	0	0	0	0	0	0	0
5011378f35209fac6f687083dd3e8a0b	GATGAACGCTGGCGGTATGCCTTATACATGCAAGTCGTACGAAAGTTTTTAACTTAAGTGGCGGACGGGTGAGTAACACGTGAGAATTTGCCTTTAGGAGAGGGATAACAATTGGAAACGGTTGCTAAAACCTCATATGCTTAATAGTGAAAGAAATTTATTTGCCTAGAGAGAAGCTCGCGGCTGATTAGCTTGTTGGTAAGGTATGGCNNNNNNNNNNGTATCTGGTTTGAGAGGATGATCAGACACACTGGAACTGAGACACGGTCCAGACTCCTACGGGAGGCAGCAGTAGGGAATTTTCCGCAATGGGCGAAAGCCTGACGGAGCAATACCGCGTGAGGGAAGAGGGCCTATGGGTTGTAAACCTCTTTTTTCAGGGAGGAATAAATGACGTGT…		Bacillariophyta	Coscinodiscophyceae	Coscinodiscales				0	1	0	0	0	0	0	0	0	0	0	0	0	0	0	0	0	0	0	0	0	0	0	0	0	0	0	0	0	0	0	0	0	0	0	0	0	0	0	0
50b6eaad7d5b682565dd584c08c480cf	GATGAACGCTGGCGAGATGCCTTATACATGCAAGTCGTACGAGATTAAACTCAAGTGGCGGACGGGTGAGTAACACGTAAGAATTTGCCTTTAGGAGGGGGACAACAGCTGGAAACGACTGCTAATACCCCATATGCTTTCGAGTGAAATGAATTTTTTCGCCTAAAGAGAAGCTTGCGGCTGATTAGCTTGTTGGTGAGGTAATGGCTCNNNNNNNNNNGTATCTGGTTTGAGAGGACGATCAGACACACTGGAACTGAGACACGGTCCAGACTCCTACGGGAGGCAGCAGTAGGGAATTTTCCGCAATGGGCGAAAGCCTGACGGAGCAATCTCGCGTGAGGGATGACGGCCTATGGGTTGTAAACCTCTTTTATCAGGGAGGAATAAATGACGTGT…		Bacillariophyta	Bacillariophyceae	Bacillariales				0	1	0	0	0	0	0	0	0	0	0	0	0	0	0	0	0	0	0	0	0	0	0	0	0	0	0	0	0	0	0	0	0	0	0	0	0	0	0	0
50dfde5878d68c618efae18a06398f4f	GATGAACGCTGGCGAGATGCCTTACACATGCAAGTCGTACGAGGATTTTTAATTCAAGTGGCGGACGGGTGAGTAACACGTAAGAATTTGCCTTTAGGAGGGGGACAATAACTGGAAACGGTTGCTAATACCCCATATGCTTTCGAGTGAAATGGATTTTTCCGCCTAGAGAGAAGCTTGCGGCTGATTAGCTTGTTGGTGAGGTAATGGNNNNNNNNNNTATCTGGTTTGAGAGGACGATCAGACACACTGGAACTGAGACACGGTCCAGACTCCTACGGGAGGCAGCAGTGGGGAATTTTCCGCAATGGGCGAAAGCCTGACGGAGCAATCTCGCGTGAGGGATGACGGCCTATGGGTTGTAAACCTCTTTTTTCAGGGAGGAATAAAATGACGTGT…			Dinophyceae	Peridiniales				0	1	0	0	0	0	0	0	0	0	0	0	0	0	0	0	0	0	0	0	0	0	0	0	0	0	1	0	0	0	0	0	0	0	0	0	0	0	0	0
51ea36c05c681d03ba3baad2285507f4	GATGAACGCTAGTAGTATGCTTAACACATGCAAGTCGAACGGAAACTTGTTTTCGTGGCGAACGGGTGAGTAGAGGCAGAATTTTCCCTTTTAGTTCAGTACAAAAACTCTTTATTGAGTTCAAATCCTGAATACTGTAAAGGTTTGTTTTATACATTCCGCTAGAAGATAAATCTGTTAAAGATTAGGTTGTTGGTAATTTAATAGCTTNNNNNNNNNNTAGTTGGTCTTAGAGGATGATCAACCACACTGGAACTGAAATAAGGTCCAGGCTGACATGTCGGCCAGCAGTGAGGAATATTGGACAATGAACGAAAGTTTGATCCAGCAATACTAACTGGGTGATGACGGCTTATTTAAGTTGTAAGATCCTTTAATTAGAGAAGATAATGACATTAT…		Bacillariophyta	Bacillariophyceae	Bacillariales				0	1	0	0	0	0	0	0	0	0	0	0	0	0	0	0	0	0	0	0	0	0	0	0	0	0	0	0	0	0	0	0	0	0	0	0	0	0	0	0
51fc5d28a495aec56d197586f49d7094	GATGAACGCTAGTAGTATGCTTAACACATGCAAGTCGAACGGAAAATTATTTTTCGTGGCGAACGGGTGAGTAGATGCAGAATTTTCCCTTCTAGTTCAGTATAAAAATTCTTTATTGAATTCAAATTCTGAATAGTATAAAGGTTTGTTTAGAAACATTCCGCTAGAAGATAAATCTGTTAAAGATTAGGTTGTTGGTAATTTAACAGCNNNNNNNNNNTAGTTGGTCTTAGAGGATGATCAACCACACTGGAACTGAAATAAGGTCCAGGCTGACTTGTCGGCCAGCAGTGAGGAATATTGGACAATGAACGAAAGTTTGATCCAGCAATACTAACTGGGTGATGACGGCTTATTCAAGTTGTAAGATCCTTTAATTAAAGAAGATAATGACATTAT…		Bacillariophyta	Bacillariophyceae	Bacillariales				0	1	0	0	0	0	0	0	0	0	0	0	0	0	0	0	0	0	0	0	0	0	0	0	0	0	0	0	0	0	0	0	0	0	0	0	0	0	0	0
52aa5a4423f4faf062d2b80e93869018	GATGAACGCTGGCGGTATGCTTTACACATGCAAGTCGTACGAGAATTTTTAATTCAAGTGGCGGACGGGTGAGTAACACGTAAGAATTTGCCTTTAGGAGGGGGACAACAACTGGAAACGGTTGCTAATACCCCATATGCTTTCAAGTAAAATGGATTTTTCCGCCTAGAGAGAAGCTTGCGGCTGATTAGCTTGTTGGTGAGGTAATTGNNNNNNNNNNGTATCTGGTTTGAGAGGATGATCAGACACACTGGAACTGAGACACGGTCCAGACTCCTACGGGAGGCAGCAGTGGGGAATTTTCCGCAATGGGCGAAAGCCTGACGGAGCAATACCGCGTGAGGGATGACGGCCTATGGGTTGTAAACCTCTTTTTTCAGGGAGGAATCAATGACGTGT…		Bacillariophyta	Bacillariophyceae	Naviculales				0	1	1	0	0	1	0	1	0	0	0	0	0	1	0	1	1	1	1	0	0	1	0	0	0	0	0	0	0	0	0	0	0	0	0	0	0	0	0	0
52c1c0ec89200404404727f417da833b	GATGAACGCTGGCGAGATGCCTTACACATGCAAGTCGTACGAGGATTTTTAATTCAAGTGGCGGACGGGTGAGTAACACGTAAGAATTTACCTTTAGGAGGGGGATAACAACTGGAAACGGTTGCTAATACCCCATAAGCTGTCGAGTGAAATGGATTTTTCCGCCTAGAGAGAAGCTTGCGGCTGATTAGCTTGTTGGTGAGGTAATGGNNNNNNNNNNTATCTGGTTTGAGAGGACGATCAGACACACTGGAACTGAGACACGGTCCAGACTCCTACGGGAGGCAGCAGTGGGGAATTTTCCGCAATGGGCGAAAGCCTGACGGAGCAATACTGCGTGAGGGATGACGGCCTATGGGTTGTAAACCTCTTTTTTCAGGGAGGAATAAAATGACGTGT…			Dinophyceae	Peridiniales				0	1	0	0	0	0	0	0	0	0	0	0	0	0	0	0	0	0	0	0	0	0	0	0	0	0	0	0	0	0	0	0	0	0	0	0	0	0	0	0
53b6e6b43cf55cda9e3db5bbcd7f6706	GATGAACGCTGGCGGTATGCCTTATACATGCAAGTTGTACGAGAGTTTTTAACTCAAGTGGCGGACGGGTGAGGAACACGTAAGAATTTGCCTTTAGGAGGGGGACAACAATTGGAAACGATTGCTAATCCCCCATACGCTTTCAAGTGAAATGGATTTTCCGCCTAGAGAGAAGCTTGCGGCTGATTAGCTTGTTGGTAAGGTAATGGCNNNNNNNNNNTATCTGGTTTGAGAGGATGATCAGACACACTGGAACTGAGACACGGTCCAGACTCCTACGGGAGGCAGCAGTAGGGAATTTTCCGCAATGGGCGAAAGCCTGACGGAGCAATACCGCGTGAGGGATGACTGCCTATGGGTTGTAAACCTCTTTTTTCAGGGAGGAAGATAATGACGTGT…		Bacillariophyta						0	1	0	0	0	0	0	0	0	0	0	0	0	0	0	0	0	0	0	0	0	0	0	0	0	0	0	0	0	0	0	0	0	0	0	0	0	0	0	0
53d0a8f1991e2144492f93ebe33f0df5	GATGAACGCTGGCGGTATGCCTTACACATGCAAGTCGTACGAGAGTTTTTAACTTAAGTGGCGGACGGGTGAGTAACACGTAAGAATTTACCTTTAGGAGGGGGATAATAACTAGATGATAGATGCTAATACCCCATATGCTTTCGAGTGAAATGGAATTTCCGCCTAGAGAGAAGCTTGCGGCTGATTAGCTTGTTGGTAAGGTAATGGNNNNNNNNNNGTATCTGGTTTGAGAGGACGATCAGACACACTGGAACTGAGACACGGTCCAGACTCCTACGGGAGGCAGCAGTGGGGAATTTTCCGCAATGGGCGAAAGCCTGACGGAGCAATACCGCGTGAGGGATGACGGCCTATGGGTTGTAAACCTCTTTTTTCAGGGAGGAATCAATGACGTGT…		Bacillariophyta	Bacillariophyceae					0	1	1	0	0	1	1	1	0	0	0	0	1	1	1	1	1	1	1	0	0	1	0	1	0	0	0	0	0	0	0	0	0	0	0	0	0	0	0	0
559fe1aa6568b2bda17d5eae502a9206	GATGAACGCTGGCGGCGTGCCTAACACATGCAAGTCGAACGAAATCTTCGGATTTAGTGGCGGACGGGTGAGTAACGCGTGAGAATCTGCCTTCAGGTTCGGGACAACAGTTGGAAACGACTGCTAATACCGAATGTGCCGCGTGCGGTGAAAGATTTATTGCCTGAAGATGAGCTCGCGTCTGATTAGCTAGTTGGTGGGGTAAAAGCGNNNNNNNNNNTCAGTAGCTGGTCTGAGAGGATGATCAGCCACACTGGGACTGAGACACGGCCCAGACTCCTACGGGAGGCAGCAGTGGGGAATTTTCCGCAATGGGCGAAAGCCTGACGGAGCAACGCCGCGTGAGGGAGGAAGGCTTTTGGGTTGTAAACCTCTTTTATCAAGGAAGATAATGACGGT…		Cyanobacteria		Nostocales				0	1	0	0	0	0	0	0	0	0	0	0	0	0	0	0	0	0	0	0	0	0	0	0	0	0	0	0	0	0	0	0	0	0	0	0	0	0	0	0
561d8ad160d77811bfbef52ed7518deb	GATGAACGCTAGTAGTATGCTTAACACATGCAAGTCGAACGGAAACTTGTTTTCGTGGCGAACGGGTGAGTAGATGCAGAATTTTTCCTTCTAGTTCAGTACAAAAGTTCTTTATTGAATTTAAATTCTGAATAATCGAAAAGGTTTGTTTTATACATTCCGCTAGAAGATAAATCTGCTAAAGATTAGGTTGTTGGTAATTTAATAGCTNNNNNNNNNNGTTGGTCTTAGAGGATGATCAACCACACTGGAACTGAAATAAGGTCCAGGCTGACATGTCGGCCAGCAGTGAGGAATATTGGACAATGAACGAAAGTTTGATCCAGCAATACTAACTGGGTGATGACGGCTTATTTAAGTTGTAAGATCCTTTAATTAAAGAAGATAATGACATTATTT…		Bacillariophyta	Bacillariophyceae	Bacillariales				0	1	0	0	0	0	0	0	0	0	0	0	0	0	0	0	1	0	0	0	0	0	0	0	0	0	0	0	0	0	0	0	0	0	0	0	0	0	0	0
5675febf125462b192f2f93130b4ef62	GATGAACGCTGGCGGTATGCTTTACACATGCAAGTCGTACGAGAGTTTTGAACTCAAGTGGCGGACGGGTGAGTAACACGTAAGAATTTACCTTTAGGAGGGGGATAACAACTAGAAATGGTTGTTAATACCCCATATGCTTTCGAGTGAAATGGAGTTTTCCGCCTAAAGAGAAGCTTGCGTCTGATTAGCTTGTTGGTAGGGTAATGGNNNNNNNNNNGTATCTGGTTTGAGAGGATGATCAGACACACTGGAACTGAGACACGGTCCAGACTCCTACGGGAGGCAGCAGTGGGGAATTTTCCGCAATGGGCGAAAGCCTGACGGAGCAATACCGCGTGAGGGATGACGGCCTATGGGTTGTAAACCTCTTTTTTCAGGGAGGAATCAATGACGTGT…		Bacillariophyta	Bacillariophyceae	Naviculales				0	1	0	0	0	0	0	0	0	0	0	0	0	0	0	0	0	0	0	0	0	0	0	0	0	0	0	0	0	0	0	0	0	0	0	0	0	0	0	0
5727bfa6b93ec8a0c417bfaededd931e	GATGAACGCTAGCGGTATGCTTAACACATGCAAGTCGTACGAGAGTTTTAACTCAAGTGGCGGACGGGTGAGTAACACGTGAGAATCTACCTGTAGGAAGGAAATAACATTGAGAAATTGATGCTAAAGTCCTATATACCTTTTGGTGAAATAAAGAAATTTGCCTATAGAAGAGCTCGCGTCTGATTAGCTTGTTGGTGAGGTAAAGGCNNNNNNNNNNGTAGTTGGTCTGAGAGGATGATCAGCCACACTGGAACTGAGACACGGTCCAGACTCCTGCGGGAGGCAGCAGTGAGGAATTTTCCGCAATGGGCGAAAGCCTGACGGAGCAATACCGCGTGAGGGATGACTGCCTTCGGGTTGTAAACCTCTTTTTTCAGGGAGGAAGTTCTGACGTGT…		Bacillariophyta						0	1	0	0	0	0	0	0	0	0	0	0	1	0	0	0	0	0	0	0	0	0	0	0	0	0	0	0	0	0	0	0	0	0	0	0	0	0	0	0
5817ab63e9355cf79359baaf13881389	GATGAACGCTGGCGGTATGCTTAACACATGCAAGTCGAACGGAGTACTTCGGTACTTAGTGGCGGACGGGTGAGTAACGCGTGAGAATCTGCCTTCAGGAGGGGGACAACAGCTGGAAACGGCTGCTAATACCGCATATGTCGAGAGACGAAAGATTTATCGCCTGAAGATGAGCTCGCGTCCGATTAGCTAGTTGGTGAGGTAAGAGCTNNNNNNNNNNCGGTAGCTGGTTTGAGAGGACAACCAGCCACACTGGGACTGAGACACGGCCCAGACTCCTACGGGAGGCAGCAGTGGGGAATTTTCCGCAATGGGCGCAAGCCTGACGGAGCAATACCGCGTGGGGGATGAAGGTTTGTGGATTGTAAACCCCTTTTCTCTAGGAAGAAATTTGACGGT…		Cyanobacteria						0	1	0	0	0	0	0	0	0	0	0	0	0	0	0	0	0	0	0	0	0	0	0	0	0	0	0	0	0	0	0	0	0	0	0	0	0	0	0	0
582c20b0f0dc51be7e23d0d5b05e11bd	GATGAACGCTGGCGGTATGCCTTACACATGCAAGTCGTACGAGAGTTTTTAACTCAAGTGGCGGACGGGTGAGTAACACGTAAGAATTTGCCTTTAGGAGGGGGATAACAGTTGGAAACGGCTGCTAATACCCCATATGCTTTCGAGTGAAATGGATTTCCGCCTAAAGAGAAGCTTGCGGCTGATTAGCTTGTTGGTGAGGTAATGGCTNNNNNNNNNNGTATCTGGTTTGAGAGGACGATCAGACACACTGGAACTGAGACACGGTCCAGACTCCTACGGGAGGCAGCAGTGGGGAATTTTCCGCAATGGGCGAAAGCCTGACGGAGCAATACCGCGTGAAGGATGACGGCCTATGGGTTGTAAACTTCTTTTTTCAGGGAGGAATCAATGACGTGT…		Bacillariophyta	Bacillariophyceae					0	1	0	0	0	0	0	0	0	0	0	0	0	0	0	0	0	0	0	0	0	0	0	0	0	0	0	0	0	0	0	0	0	0	0	0	0	0	0	0
58741bf05ec533525a4ece1098dd175a	GATGAACGCTGGCGGTATGCCTTATACATGCAAGTCGTACGAGAGGTTTTGACTCAAGTGGCGGACGGGTGAGTAACACGTAAGAATTTACCTTTAGGAGGGGGATAACAATTGGAAACGATTGCTAATACCCCATATGCTTTCAAGTAAAATGGAATTTCCGCCTAGAGAGAAGCTTGCGGCTGATTAGCTTGTTGGTAGAGTAATAGCNNNNNNNNNNAGTATCTGGTTTGAGAGGACGATCAGACACACTGGAACTGAGACACGGTCCAGACTCCTACGGGAGGCAGCAGTAGGGAATTTTCCGCAATGGGCGAAAGCCTGACGGAGCAATACCGCGTGAGGGATGACTGCCTATGGGTTGTAAACCTCTTTTTTCAGGGAGGAATAAATGACGTT…		Bacillariophyta	Fragilariophyceae	Licmophorales				0	1	0	0	0	0	0	0	0	0	0	0	0	0	0	0	0	0	0	0	0	0	0	0	0	0	0	0	0	0	0	0	0	0	0	0	0	0	0	0
5923d1d00f6aa6ed68e3a239a569ac45	GATGAACGCTGGCGGTATGCTTAACACATGCAAGTCGAACGCATCCCTCGGGATGAGTGGCGGACGGGTGAGTAACGCGTGAGAACCTGCCTTCAGGATGGGGATAACAGTGGGAAACTACTGCTAAGACCCAATAGGCCGAAAGGTGAAAGGGATTCTGCCTGGAGAGGGGCTCGCGTCTGATTAGCTAGTTGGTGGGGTAAGAGCCTANNNNNNNNNNGGTAGCTGGTCTGAGAGGATGAGCAGCCACACTGGGACTGAGACACGGCCCAGACTCCTACGGGAGGCAGCAGTGGGGAATTTTCCGCAATGGGCGAAAGCCTGACGGAGCAATACCGCGTGAGGGAGGAAGGCTTTTGGGTTGTAAACCTCTTTTCTCAAGGAAGAAAATCTGACGGT…		Cyanobacteria		Chroococcales				0	1	0	0	0	0	0	0	0	0	0	0	0	0	0	0	0	0	0	0	0	0	0	0	0	0	0	0	0	0	0	0	0	0	0	0	0	0	0	0
592cebbe5aaf2f8145ad78a5ef5cda4c	GATGAACGCTGGCGAGATGCCTTATACATGCAAGTCGTACGAGATTAAACTCAAGTGGCGGACGGGTGAGTAACACGTAAGAATTTGCCTTTAGGAGGGGGACAACAATTGGAAATGATTGCTAATACCCCATATGCTTTCGAGTGAAATGGATTTTTCTGCCTAAAGAGAAGCTTGCGGCTGATTAGCTTGTTGGTGAGGTAATAGCTCNNNNNNNNNNGTATCTGGTTTGAGAGGACGATCAGACACACTGGAACTGAGACACGGTCCAGACTCCTACGGGAGGCAGCAGTAGGGAATTTTCCGCAATGGGCGAAAGCCTGACGGAGCAATCTCGCGTGAGGGATGACGGCCTATGGGTTGTAAACCTCTTTTTTCAGGGAGGAATAAATGACGTGT…		Bacillariophyta	Bacillariophyceae	Bacillariales	Bacillariaceae			0	1	0	0	0	0	0	0	0	0	0	0	0	0	0	0	0	1	0	0	0	0	0	0	0	0	0	0	0	0	0	0	0	0	0	0	0	0	0	0
5a2352531f2fe4e32b5601b18235eae7	GATGAACGCTGGCGGTATGCCTTATACATGCAAGTTGTACGAGAGTTTTTAACTCAAGTGGCGAACGGGTGAGTAACACGTAAGAATTTACCTTTAGGAGGGGGACAACAACTGGAAACGGTTGCTAATACCCCATATGCTTCAGAGTGAAATGGATTTTCCGCCTAAAGAGAAGCTTGCGGCTGATTAGCTTGTTGGTAAGGTAATGGCNNNNNNNNNNGTATCTGGTTTGAGAGGACGATCAGACACACTGGAACTGAGACACGGTCCAGACTCCTACGGGAGGCAGCAGTAGGGAATTTTCCGCAATGGGCGAAAGCCTGACGGAGCAATACCGCGTGAGGGATGAATGCCTATGGGTTGTAAACCTCTTTTTTCAGGGAGGAATCTATGACGTGT…		Bacillariophyta						0	1	0	0	0	0	1	0	0	0	0	0	0	0	0	0	0	0	0	0	0	0	0	0	0	0	0	0	0	0	0	0	0	0	0	0	0	0	0	0
5adfc2e2472321bc12c366aaaf95bc9b	GATGAACGCTGGCGAGATGCCTTATACATGCAAGTCGTACGAGATTAAAATCAAGTGGCGGACGGGTGAGTAACACGTAAGAATTTGCCTTTAGGAGGGGGACAACAGCTGGAAATGGCTGTTAATACCCCATATGCTTCCGAGTGAAATGAATTTCTTCGCCTAAAGAGAAGCTTGCGGCTGATTAGCTTGTTGGTGAGGTAATGGCTCNNNNNNNNNNGTATCTGGTTTGAGAGGACGATCAGACACACTGGAACTGAGACACGGTCCAGACTCCTACGGGAGGCAGCAGTAGGGAATTTTCCGCAATGGGCGAAAGCCTGACGGAGCAATCTCGCGTGAGGGATGACGGCCTATGGGTTGTAAACCTCTTTTTTCAGGGAGGAATAAATGACGTGT…		Bacillariophyta	Bacillariophyceae	Bacillariales				0	1	0	0	0	0	0	0	0	0	0	0	0	0	0	0	0	0	0	0	0	0	0	0	0	0	0	0	0	0	0	0	0	0	0	0	0	0	0	0
5b4c53593e5584677ad0c745fc9e5702	GATGAACGCTGGCGGCGTGCTTAACACATGCAAGTCGAACGATCCTTCGGGATAGTGGCGGACGGGTGAGTAACGCGTGGGAATCTGCCCTCAGGAGGGGGATAACGGCTGGAAACGGCCGCTAATACCCCATATGCCGAGAGGTGAAATGAGTTTTCGCCTGGGGATGAGCCCGCGTCTGATTAGCTAGTTGGTGGGGTAAGAGCTTACNNNNNNNNNNAGTAGCTGGTCTGAGAGGATGATCAGCCACACTGGGACTGAGACACGGCCCAGACTCCTACGGGAGGCAGCAGTGGGGAATTTTCCGCAATGGGCGAAAGCCTGACGGAGCAACGCCGCGTGAGGGATGAAGGCCTCTGGGCTGTAAACCTCTTTTCTCAAGGAAGAAGATCTGACGGT…		Cyanobacteria		Synechococcales	Synechococcaceae			0	1	0	0	0	0	0	0	0	0	0	0	0	0	0	0	0	0	0	0	0	0	0	0	0	0	0	0	0	0	0	0	0	0	0	0	0	0	0	0
5cd48d8970a617a4f38ca9194748c189	GATGAACGCTGGCGGTATGCCTAACACATGCAAGTCGAACGAACTCTTCGGAGTGAGTGGCGGACGGGTGAGTAACGCGTAAGGAACTGCCCTTAGGAGGGGGACAACCACTGGAAACGGTGGCTAATACCCCATGTGCCGAGAGGTGAAAGATTTATCGCCTGAGGATGTTCTTGCGTCAGATTAGCTAGTTGGTGGGGTAATGGCCTANNNNNNNNNNTGTAGCTGTTCTGAGAGGAAGATCAGCCACACTGGGACTGAGACACGGCCCAGACTCCTACGGGAGGCAGCAGTGGGGAATTTTCCGCAATGGGCGAAAGCCTGACGGAGCAATACCGCGTGAACGAAGAAGGCTCTAGGGTCGTAAAGTTCTTTTATCAGGGAAGAAGAATTGACGGT…		Cyanobacteria						0	1	1	0	0	1	1	1	0	0	0	0	0	0	0	0	0	0	0	0	0	0	0	0	0	0	0	0	0	0	0	0	0	0	0	0	0	0	0	0
5d81688649a598b60b5a8ecbacd14586	GATGAACGCTGGCGGTATGCTTAACACATGCAAGTCGAACGAAAGTTTTTAACTTTAGTGGCGAACGGGTGCGTAATACGTGAGAATCTGCCCTTAGGAGAAGAATAACTGCTGGAAACGGCTGCTAAGTCTTCATATGCCGAGAGGTGAAATAATTTCGATTGCCTAAGGATGAGCTCACGCCTGATTAGCTTGTTGGTAAGGTAACGGNNNNNNNNNNAGTAGCTGGTTTGAGAGAATGATCAGCCACACTGGGACTGAGACACGGCCCAGACTCCTCCGGGAGGCAGCAGTGAGGAATTTTCCGCAATGGGCGAAAGCCTGACGGAGCAATACCGCGTGAGGGATGAAGGATTTTGGTCTGTAAACCTCTTTTCTCAAGAAAGAAGTTCTGACGGT…		Haptista	Haptophyta	Isochrysidales				0	1	1	0	1	0	0	0	0	0	0	0	0	0	0	0	0	0	0	0	0	0	0	0	0	0	0	0	0	0	0	0	0	0	0	0	0	0	0	0
5ee6d514fe51da992a1de1631b3c0298	GATGAACGCTGGCGGTATGCTTTACACATGCAAGTCGTACGAGAGTTTTTAACTCAAGTGGCGGACGGGTGAGTAACACGTAAGAATTTACCTTTAGGAGGGGGACAACAACTGGAAACGGTTGCTAATACCCCATATGCTTTCGAGTGAAATGGATGAATTTCCGCCTAGAGAGAAGCTTGCGGCTGATTAGCTTGTTGGTGAGGTAATNNNNNNNNNNGTATCTGGTTTGAGAGGACGATCAGACACACTGGAACTGAGACACGGTCCAGACTCCTACGGGAGGCAGCAGTGGGGAATTTTCCGCAATGGGCGAAAGCCTGACGGAGCAATACCGCGTGAGGGATGACGGCCTATGGGTTGTAAACCTCTTTTTTCAGGGAGGAATCAATGACGTGT…		Bacillariophyta	Bacillariophyceae					0	1	0	0	0	0	0	0	0	0	0	0	0	0	0	0	0	0	0	0	0	0	0	0	0	0	0	0	0	0	0	0	0	0	0	0	0	0	0	0
6033a3d939c9867dce97e38c2cf3b7eb	GATGAACGCTGGCGGTATGCCTAACACATGCAAGTCGTACGAGAGTTTTTTACTCAAGTGGCGGACGGGTGAGTAACACGTGAGAATTTGCCTTTAGGAGAGGGATAACAATTGGAAACGATTGCTAATACCTCATATGCTTTAGAGTGAAATAGATTTATCTGCCTAAAGAAAAGCTCGCGGCTGATTAGCTAGTTGGTAAGGTAATGGNNNNNNNNNNGTATCTGGTTTGAGAGGACGATCAGACACACTGGAACTGAGACACGGTCCAGACTCCTACGGGAGGCAGCAGTGGGGAATTTTCCGCAATGGGCGAAAGCCTGACGGAGCAATACCGCGTGAGGGAAGACGGCCTATGGGTTGTAAACCTCTTTTTTCAGGGAGGAATTAATGACGTGT…		Bacillariophyta	Coscinodiscophyceae	Coscinodiscales	Hemidiscaceae			0	1	0	0	0	1	1	0	0	0	0	0	0	0	0	0	0	0	0	0	0	0	0	0	0	0	0	0	0	0	1	0	0	0	0	0	0	0	0	0
60960cf5598a16985fc3bec5ccfe8628	GATGAACGCTGGCGGCATGCTTTACACATGCAAGTTGTACGGAGATTTTTAATCTAAGTAGCGGACGGGTGAGTAACACGTAAGAATTTGCCTTTAGGAGGGGGATAACATTTGGAAACGAATGCTAATACCCCATATGCTTTTTAGTGAAAGGTAATAACCGCCTAAAGATAAGCTTGCGTCTGATTAGCTTGTTGGTAAGGTAATGGCNNNNNNNNNNTATCTGGTTTGAGAGGATGATCAGACACACTGGAACTGAGACACGGTCCAGACTCCTACGGGAGGCAGCAGTGGGGAATTTTCCGCAATGGGCGAAAGCCTGACGGAGCAATACCGCGTGAGGGATGAATGCCTGTGGGTTGTAAACCTCTTTTTTCAGGGAGGAAAATAATGACGTGT…		Bacillariophyta	Bacillariophyceae	Naviculales				0	1	0	0	0	0	0	0	0	0	0	0	0	0	0	0	0	0	1	0	0	0	0	0	0	0	0	0	0	0	0	0	0	0	0	0	0	0	0	0
6127d8a7494cea5a33cc8df06f6316f4	GATGAACGCTGGCGAGATGCTTTACACATGCAAGTCGTACGAGAGTTTTAAACTCAAGTGGCGGACGGGTGAGTAACACGTAAGAATTTGCCTCTAGGAGGGGGACAACAACTGGAAACGGTTGCTAATACCCCATATGCTTTCGAGTGAAATGGATTTTTCCGCCTAGAGAGAAGCTTGCGGCTGATTAGCTTGTTGGTGAGGTAATGGNNNNNNNNNNAGTATCTGGTTTGAGAGGACGATCAGACACACTGGAACTGAGACACGGTCCAGACTCCTACGGGAGGCAGCAGTGGGGAATTTTCCGCAATGGGCGAAAGCCTGACGGAGCAATCTCGCGTGAGGGATGACTGCCTATGGGTTGTAAACCTCTTTTTTCAGGGAGGAATCAATGACGTT…		Bacillariophyta	Bacillariophyceae					0	1	0	0	0	0	1	0	0	0	0	0	0	0	0	0	0	0	0	0	0	0	0	0	0	0	0	0	0	0	0	0	0	0	0	0	0	0	0	0
61c3b77c820e87975d531c61e610c4ba	GATGAACGCTGGCGGTATGCCTTACACATGCAAGTCGTACGGAAGTTTTTAACTTAAGTGGCGGACGGGTGAGTAACACGTAAGAATTTACCTTTAGGAAGGGGATAACAACCGGAAACAGTTGCTAATACCCTATATGCTTTTGAGTGAAATGAGCTATGCTCGCCTAAAGAGAAGCTTGCGGCTGATTAGCTTGTTGGTAAGGTAACGNNNNNNNNNNAGTATCTGGTTTGAGAGGACGATCAGACACACTGGAACTGAGACACGGTCCAGACTCCTGCGGGAGGCAGCAGTGGGGAATTTTCCGCAATGGGCGAAAGCCTGACGGAGCAATACCGCGTGAGGGATGACGGCCTATGGGTTGTAAACCTCTTTTTTCAGGGAGGAATTTTGACGTGT…		Bacillariophyta	Bacillariophyceae	Naviculales				0	1	0	0	1	0	0	0	0	0	0	0	0	0	0	0	0	0	0	0	0	0	0	0	0	0	0	0	0	0	0	0	0	0	0	0	0	0	0	0
6237794adc951c04fab1a4e1069d5bba	GATGAACGCTGGCGGTATGCCTTATACATGCAAGTCGTACGAGAGTTTTAAACTCAAGTGGCGGACGGGTGAGTAACACGTAAGGATTTACCTTTAGGAGGGGGATAACAATTGGAAACGATTGCTAATACCCCATATTGCTTTAGAGTGAAATGGATTTTCTGCCTAAAGAGAAACTTGCGGCTGATTAGCTTGTTGGTAAGGTAATGGNNNNNNNNNNGTATCTGGTTTGAGAGGACGATCAGACACACTGGAACTGAGACACGGTCCAGACTCCTACGGGAGGCAGCAGTAGGGAATTTTCCGCAATGGGCGAAAGCCTGACGGAGCAATACCGCGTGAGGGATGACGGCCTATGGGTTGTAAACCTCTTTTTTCAGGGAGGAATAAATGACGTGT…		Bacillariophyta	Bacillariophyceae					0	1	1	0	0	0	1	0	0	0	0	0	0	0	0	0	0	0	0	0	0	1	0	0	0	0	0	0	0	0	0	0	0	0	0	0	0	0	0	0
62428bd59bea8a0c8e7a15384d30ce6a	GATGAACGCTGGCGGTATGCCTTACACATGCAAGTCGTACGAGAGTTTTTAACTCAAGTGGCGGACGGGTGAGTAACACGTAAGAATTTACCTTTAGGAGGGGGACAACAACGGGAAACTGTTGCTAATACCCCATATGCTTTCGAGTGAAATGGATTTATCCGCCTAGAGAGAGGCTTGCGGCTGATTAGCTTGTTGGTGAGGTAATGGNNNNNNNNNNGTATCTGGTTTGAGAGGACGATCAGACACACTGGAACTGAGACACGGTCCAGACTCCTACGGGAGGCAGCAGTGGGGAATTTTCCGCAATGGGCGAAAGCCTGACGGAGCAATACCGCGTGAGGGATGACGGCCTATGGGTTGTAAACCTCTTTTTTCAGGGAGGAATCAATGACGTGT…		Bacillariophyta	Bacillariophyceae					0	1	1	0	1	0	0	0	0	0	0	0	0	0	1	1	1	1	1	0	0	0	0	0	0	0	0	0	0	0	0	0	0	0	0	0	0	0	0	0
62a45f5735e5e3a3944df4e45d0894a5	GATGAACGCTGGCGGCGTGCTTAACACATGCAAGTCGAACGGACCCTTTCGGGGGTTAGTGGCGGACGGGTGAGTAACACGTGAGAATCTGCCCATAGGACGGGGACAACATTGGGAAACCGATGCTAATACCGGATGAGCCGCGAGGTAAAACATTTATGGCCTATGGAGGAGCTCGCGACTGATTAGCTAGTTGGTGGGGTAAAGGCTNNNNNNNNNNCAGTAGCTGGTCTGAGAGGATGATCAGCCACACTGGGACTGAGACACGGCCCAGACTCCTACGGGAGGCAGCAGTGGGGAATTTTCCGCAATGGGGGCAACCCTGACGGAGCAACGCCGCGTGAGGGAAGAATGGTTGTGGCCAGTAAACCTCTTTTAATAGGGAAGAATTTTGACGGT…		Cyanobacteria						0	1	0	0	0	0	1	0	0	0	0	0	0	0	0	0	0	0	0	0	0	0	0	0	0	0	0	0	0	0	0	0	0	0	0	0	0	0	0	0
63041740591d56c6df9d0bef042ea144	GATGAACGCTCGCGGTATGCCTAACACATGCAAGTTGAACGAAAGCGTAAGCTTTAGTAGCGGACGGGTGAGTAATACGTGAGAATCTGCCTTTGGGAGGGGAACAACAACTGGAAACGGCTGCTAATGCCCCATATGCTTTTTTAGTGAAAGGAGAAATCTGCCCGAAGATGAGCTCACGCCTGATTAGCTAGTTGGTAGAGTAAAAGCNNNNNNNNNNGTAGCTGGTTTGAGAGGATGATCAGCCACACTGGGACTGAGATACGGCCCAGACTTCTACGGAAGGCAGCAGTGGGGAATTTTCCGCAATGGGCGAAAGCCTGACGGAGCAATACCGCGTGAGGGAAGAATGCCTGTGGGTTGTAAACCTCTTTTTTCAGGGAGGAATAAATGACGTGT…		Rhodophyta						0	1	0	0	0	0	0	0	0	0	0	0	0	0	0	0	0	0	0	0	0	0	0	0	0	0	0	0	0	0	0	0	0	0	0	0	0	0	0	0
6421489e1f0ddfa2fdc2cda14203f2fb	GATGAACGCTAGTAGTATGCTTAACACATGCAAGTTGAACGAATTTTCTTTCGTAGCGAACGGGTGAGTAAATGCAGAATTTTTACCTTTTAGTTTAGAACAATTATTTATTTCGGTAAATTAAATTCTAAATATCCAAAGGTTACGTTAATAGTATTCCGCTAAAAGATAAATCTGCTTAAGATTAGGTTGTTGGTAATTTCAAAGCTTNNNNNNNNNNGTTGATCTGAGAGGATGATCAACCACACTGGAACTGAAATAAGGTCCAGGCTGACACGTCGGCCAGCAGTGAGGAATATTGGACAATGAACGAAAGTTTGATCCAGCAATACTACCTGGGTGATGACGGCTTATTTAAGTTGTAAGATCCTTTCATTGAAGAAGATAATGACATTATTT…		Bacillariophyta						0	1	1	0	0	0	0	0	0	0	0	0	0	0	0	0	0	0	0	0	0	0	0	0	0	0	0	0	0	0	0	0	0	0	0	0	0	0	0	0
6468eefbfad599db0171a946925809fa	GATGAACGCTGGCAGTATGCTTTACACATGCAAGTCGTACGGGAGTTTTTAACTCAAGTGGCGGACGGGTGAGTAACACGTAAGAATTTGCCTTTAGGAGGGGGATAACAACTAGAAATGGTTGCTAATACCCCATATGCTTTTGAGTGAAATGGAGTTTTCCGCCTAGAGAGAAGCTTGCGGCTGATTAGCTTGTTGGTAAGGTAATGGNNNNNNNNNNTATCTGGTTTGAGAGGACGATCAGACACACTGGAACTGAGACACGGTCCAGACTCCTACGGGAGGCAGCAGTGGGGAATTTTCCGCAATGGGCGAAAGCCTGACGGAGCAATACTGCGTGAGGGATGACGGCCTATGGGTTGTAAACCTCTTTTTTCAGGGAGGAATAAAATGACGTGT…		Bacillariophyta	Bacillariophyceae					0	1	0	0	0	0	0	0	0	0	0	0	0	0	0	0	1	0	0	0	0	0	0	0	0	0	0	0	0	0	0	0	0	0	0	0	0	0	0	0
64c076ad2c02ab540085d94586041671	GATGAACGCTGGCGGTATGCCTTACACATGCAAGTCGTACGAGGGTTTTTAACTCAAGTGGCGGACGGGTGAGTAACACGTAAGAATTTGCCTTTAGGAGGGGGATAACATCGAGAAATTGGTGCTAATACCCCATATGCTTTCGAGTGAAATGGAGTTTTCCGCCTAGAGAGAAGCTTGCGGCTGATTAGCTTGTTGGTGAGGTAATGGNNNNNNNNNNGTATCTGGTTTGAGAGGACGATCAGACACACTGGAACTGAGACACGGTCCAGACTCCTACGGGAGGCAGCAGTGGGGAATTTTCCGCAATGGGCGAAAGCCTGACGGAGCAATACCGCGTGAGGGATGACGGCCTATGGGTTGTAAACCTCTTTTTTCAGGGAGGAATCAATGACGTGT…		Bacillariophyta	Bacillariophyceae	Naviculales				0	1	0	0	1	1	1	0	0	0	0	0	1	0	1	1	0	0	1	0	0	0	0	0	0	0	0	0	0	0	0	0	0	0	0	0	0	0	0	0
667dbdd4c1d9e590197e50e444fb1e14	GATGAACGCTGGCGGTATGCTTTACACATGCAAGTCGTACGAGAACTTTTAGTTCAAGTGGCGGACGGGTGAGTAACACGTAAGAATTTACCTTTAGGAGAGGGATAACAATTGGAAACGATTGCTAATACCTCATATGCTTCCGAGTGAAATGGATTTTTCCGCCTAAAGAGAAGCTTGCGGCTGATTAGCTTGTTGGTAAGGTAATGGNNNNNNNNNNAGTATCTGGTTTGAGAGGACGATCAGACACACTGGAACTGAGACACGGTCCAGACTCCTACGGGAGGCAGCAGTGGGGAATTTTCCGCAATGGGCGAAAGCCTGACGGAGCAATACCGCGTGAGGGATGACTGCCTATGGGTTGTAAACCTCTTTTTTCAGGGAGGAATCAATGACGTT…		Bacillariophyta	Bacillariophyceae	Naviculales				0	1	0	0	0	1	0	0	0	0	0	0	0	0	0	0	0	0	0	0	0	0	0	0	0	0	0	0	0	0	0	0	0	0	0	0	0	0	0	0
66ddd63fa814720869d5de10ac968a30	GATGAACGCTGGCGGTATGCCTTACACATGCAAGTCGTACGAGAGTTTTTAACTCAAGTGGCGGACGGGTGAGTAACACGTAAGAATTTACCTTTAGGAGGGGGATAACAACTGGAAACGGTTGCTAATACCCCATATGCTTTCGAGTGAAATGGATTTCCGCCTAAAGAGAAGCTTGCGGCTGATTAGCTTGTTGGTGAGGTAATGGCTNNNNNNNNNNGTATCTGGTTTGAGAGGATGATCAGACACACTGGAACTGAGACACGGTTCAGACTCCTGCGGGAGGCAGCAGTGGGGAATTTTCCGCAATGGGCGAAAGCCTGACGGAGCAATACCGCGTGAAGGATGACTGCCTATGGGTTGTAAACTTCTTTTTTCAGGGAGGAATCAATGACGTGT…		Bacillariophyta	Bacillariophyceae					0	1	0	0	0	0	0	1	0	0	0	0	0	0	0	0	0	0	0	0	0	0	0	0	0	0	0	0	0	0	0	0	0	0	0	0	0	0	0	0
673ebb4bed02a9f9e98f2bbda9f537b8	GATGAACGCTGGCGGTCAGCCTAACACATGCAAGTCGAACGAGGTCTTCGGACCTAGTGGCGGACGGGTGAGTAACGCGTGAGAACCTACCCTTAGGACGGGGATAACAGTTGGAAACAGCTGCTAATACCGGATATGCCGAGAGGTGAAAGCAAAGCGCCTGAGGAGGGGCTCGCGTCCGATTAGCTAGTTGGTGGGGTAAGAGCCTACNNNNNNNNNNGGTAGCTGGTCTGAGAGGATGAGCAGCCACACTGGGACTGAGACACGGCCCAGACTCCTACGGGAGGCAGCAGTGGGGAATTTTCCGCAATGGGCGAAAGCCTGACGGAGCTAGACCGCGTGAGGGAAGAAGGCCCTTGGGTTGTAAACCTCTTTTCTCAGGAAAGAAGAACTGACGGT…		Cyanobacteria						0	1	0	0	0	0	0	0	0	0	0	0	0	0	0	0	0	0	0	0	0	0	0	0	0	0	0	0	0	0	0	0	0	0	0	0	0	0	0	0
67c57173fbadf2dd99fbbe4cdf08767c	GATGAACGCTAGTAGTATGCTTAACACATGCAAGTCGAACGAAAACTTGTTTTCGTGGCGAACGGGTGAGTAGATGCAGAATTTTCCCTTCTAGTTCAGTACAAAAATTCTTTATTGAATTCAAATTCTGAATATTATAAAGGTCTGTCTTAGACATTCCGCTAGAAGATAAATCTGTTAAAGATTAGGTTGTTGGTAATTTAGTAGCTTNNNNNNNNNNGTTGATCTTAGAGGGTGATCAACCACACTGGAACTGAAACAAGGTCCAGGCTAATTTTTTGGCCAGCAGTGAGGAATATTGGACAATGAACGAAAGTTTGATCCAGCAATACTACCTGAATGAATGACTGCTAATTTAGTTGTAAAGTTCTTTCATTAAAGAAGATAATGACTGTATTT…		Bacillariophyta						0	1	0	0	0	0	0	0	0	0	0	0	0	0	0	0	0	0	0	0	0	0	0	0	0	0	0	0	0	0	0	0	0	0	0	0	0	0	0	0
68c275a41c423711950c92952d51e8b4	GATGAACGCTGGCGAGATGCTTTACACATGCAAGTCGTACGAGAGTTTTAAACTCAAGTGGCGGACGGGTGAGTAACACGTAAGAATTTACCTTTAGGAGGGGGACAACAGACAGAAATGACTGCTAATACCCCATATGCTTTCGAGTGAAATGGATTTTTCCGCCTAGAGAGGAGCTTGCGGCTGATTAGCTTGTTGGTAAGGTAATGGNNNNNNNNNNGTATCTGGTTTGAGAGGATGATCAGACACACTGGAACTGAGACACGGTCCAGACTCCTACGGGAGGCAGCAGTGGGGAATTTTCCGCAATGGGCGAAAGCCTGACGGAGCAATCTCGCGTGAGGGATGACTGCCTATGGGTTGTAAACCTCTTTTTTCAGGGAGGAATAAATGACGTGT…		Bacillariophyta	Bacillariophyceae	Bacillariales				0	1	1	0	1	1	1	0	0	0	0	0	1	1	0	1	1	1	1	1	0	1	0	1	0	0	1	0	0	0	0	0	0	0	0	0	0	0	0	0
68d69ad622d6407285ca77c54928e11a	GATGAACGCTGGCGGTATGCTTAACACATGCAAGTCGAACGAGAGTTTTTAACTCTAGTGGCGAACGGGTGAGTAATACGTGAGAATCTGCCCTTAGGAGGGGAATAACTGCTGGAAACGGCTGCTAAGTCCCCATATGCCGAGAGGTGAAATAGTTTACACTGCCTAAGGATGAGCTCACGCCTGATTAGCTTGTTGGTGAGGTAACGGNNNNNNNNNNAGTAGCTGGTTTGAGAGAACGATCAGCCACACTGGGACTGAGACACGGCCCAGACTCCTCCGGGAGGCAGCAGTGAGGAATTTTCCGCAATGGGCGAAAGCCTGACGGAGCAATACCGCGTGAGGGATGAAGGATTTTGGTCTGTAAACCTCTTTTCTCAAGAAAGAAGTTCTGACGGT…		Haptista	Haptophyta	Isochrysidales				0	1	0	0	0	0	0	0	0	0	0	0	0	0	0	0	0	0	0	0	0	0	0	0	0	0	0	0	0	0	0	0	0	0	0	0	0	0	0	0
68e9a056a4a523c26ab957d47f86ea83	GATGAACGCTGGCGGTATGCTTTACACATGCAAGTCGTACGAGAGTTTTGAACTCAAGTGGCGGACGGGTGAGTAACACGTAAGAATTTGCCTTTAGGAGGGGGACAACAACTGGAAACGGTTGCTAATACCCCATATGCTTTCGAGTGAAACGGGTTTTCCGCCTAAAGAGAAGCTTGCGGCTGATTAGCTTGTTGGTAAGGTAATGGCNNNNNNNNNNAGTATCTGGTTTGAGAGGACGATCAGACACACTGGAACTGAGACACGGTCCAGACTCCTACGGGAGGCAGCAGTGGGGAATTTTCCGCAATGGGCGAAAGCCTGACGGAGCAATACCGCGTGAGGGATGACTGCCTATGGGTTGTAAACCTCTTTTTTCAGGGAGGAATCAATGACGTT…		Bacillariophyta						0	1	0	0	0	1	1	0	0	0	0	0	0	0	0	1	0	0	0	0	0	0	0	0	0	0	0	0	0	0	0	0	0	0	0	0	0	0	0	0
6a9c0eb336eb18ee6b771fde2666fac6	GATGAACGCTGGCGGCGTGCTTAACACATGCAAGTCGAACGAAGTCTTCGGACTTAGTGGCGGACGGGTGAGTAACGCGTGAGGATCTGCCCTTAGGTGGGGGACAACCATTGGAAACGATGGCTAATACCGCATATGTCGAGAGATGAAAGATTTATCGCCTGAGGATGAGCTCGCGTCTGATTAGCTAGTTGGTGGGGTAAAGGCCTANNNNNNNNNNAGTAGCTGTTCTGAGAGGAAGATCAGCCACACTGGGACTGAGACACGGCCCAGACTCCTACGGGAGGCAGCAGTGGGGAATTTTCCGCAATGGGCGCAAGCCTGACGGAGCAACGCCGCGTGAGGGAGGAATGTCTGTGGATTGTAAACCTCTTTTCTCTGGGAAGAAGATCTGACGGT…		Cyanobacteria		Oscillatoriales				0	1	0	0	0	0	0	0	0	0	0	0	0	0	0	0	0	0	0	0	0	0	0	0	0	0	0	0	0	0	0	0	0	0	0	0	0	0	0	0
6b1b0228998a329ddb8003686db3ef4c	GATGAACGCTGGCGGTATGCTTTACACATGCAAGTCGTACGAGAGTTTTTAACTCAAGTGGCGGACGGGTGAGTAACACGTAAGAATTTGCCTTTAGGAGGGGGACAACAACTGGAAACGGTTGCTAATACCCCATATGCTTTCGAGTGAAATGAATTTATTCGCCTGAAGAGAAGCTTGCGGCTGATTAGCTTGTTGGTGAGGTAATGGNNNNNNNNNNTATCTGGTTTGAGAGGATGATCAGACACACTGGAACTGAGACACGGTCCAGACTCCTACGGGAGGCAGCAGTGGGGAATTTTCCGCAATGGGCGAAAGCCTGACGGAGCAATACCGCGTGAGGGATGACTGCCTATGGGTTGTAAACCTCTTTTTTCAGGGAGGAACAAAATGACGTGT…		Bacillariophyta	Bacillariophyceae	Naviculales	Naviculaceae			0	1	0	0	0	0	0	0	0	0	0	0	0	0	0	0	0	0	0	0	0	0	0	0	0	0	0	0	0	0	0	0	0	0	0	0	0	0	0	0
6b1fdcc9fb727bda7356420bc09746f6	GATGAACGCTGGCGGTATGCCTAACACATGCAAGTCGAACGAACTCTTCGGAGTGAGTGGCGGACGGGTGAGTAACGCGTAAGGAACTGCCCTTAGGAGGGGGACAACCACTGGAAACGGTGGCTAATACCCCATGTGCCGAGAGGTGAAAGATTTATCGCCTGAGGATGTTCTTGCGTCAGATTAGCTAGTTGGTGGGGTAATGGCCTANNNNNNNNNNTGTAGCTGTTCTGAGAGGAAGATCAGCCACACTGGGACTGAGACACGGCCCAGACTCCTACGGGAGGCAGCAGTGGGGAATTTTCCGCAATGGGCGAAAGCCTGACGGAGCAATACCGCGTGAACGAAGAAGGCTCTAGGGTCGTAAAGTTCTTTTATCAGGGAAGAAGAAGTGACGGT…		Cyanobacteria						0	1	1	0	0	1	0	1	0	0	0	0	0	0	0	0	0	0	0	0	0	0	0	0	0	0	0	0	0	0	0	0	0	0	0	0	0	0	0	0
6bb238dac43f71787754d5c59a613342	GATGAACGCTGGCGGTATGCCTAACACATGCAAGTCGTACGAAAGTTTTTAACTTAAGTGGCGGACGGGTGAGTAACACGTAAGAATTTACCTTTAGGAGGGGGATAACAATTGGAAACGATTGCTAATACCCCATATGCTTTCGAGTGAAATGGATTTCCGCCTAAAGAGAAGCTTGCGGCTGATTAGCTTGTTGGTAAGGTAACGGCTNNNNNNNNNNTCAGTATCTGGTTTGAGAGGACGATCAGACACACTGGAACTGAGACACGGTCCAGACTCCTACGGGAGGCAGCAGTGGGGAATTTTCCGCAATGGGCGAAAGCCTGACGGAGCAATACCGCGTGAGTGATGAAGGCCCTAGGGTCGTAAAGCTCTTTCGCCAGGGATGATAATGACAGT…		Bacillariophyta	Bacillariophyceae					0	1	0	0	0	0	0	0	0	0	0	0	0	0	0	0	0	1	1	0	0	0	0	0	0	0	0	0	0	0	0	0	0	0	0	0	0	0	0	0
6bcfb533e8378397c13ab70d2b482a32	GATGAACGCTGGCGGTATGCCTTATACATGCAAGTCGTACGAAAGTTTTTAACTTAAGTGGCGGACGGGTGAGTAACACGTGAGAATTTGCCTTTAGGAGAGGGATAACAATTGGAAACGGTTGCTAAAACCTCATATGCTTAATAGTGAAAGAAATTTATTTGCCTAGAGAGAAGCTCGCGGCTGATTAGCTTGTTGGTAAGGTAATGGNNNNNNNNNNTCAGTATCTGGTTTGAGAGGATGATCAGACACACTGGAACTGAGACACGGTCCAGACTCCTACGGGAGGCAGCAGTAGGGAATTTTCCGCAATGGGCGAAAGCCTGACGGAGCAATACCGCGTGAGGGAAGAGGGCCTATGGGTTGTAAACCTCTTTCGCCAGGGATGATAATGACAGT…		Bacillariophyta						0	1	0	0	0	0	0	0	0	0	0	0	0	0	0	0	0	0	0	0	0	0	0	0	0	0	0	0	0	0	0	0	0	0	0	0	0	0	0	0
6c0efd5939dfdb68c816fb4b2ad8e52a	GATGAACGCTAGTAGTATGCTTAACACATGCAAGTCGAACGGAAATTTATTTTCGTGGCGTACGGGTGAGTATACGCAGAATCTTTCCTTTCAGTTCAGGACAAAAATTCTTTTCGAAGAATAAAATACTGAATACATTTTAAAGGTTTATCCGCTGAAAGATAGATCTGCTTAAGATTAGGTTGTTGGTAATTTAAAAGCTTACCAAGCNNNNNNNNNNTAGTTGGTCTGAGAGGATGATCAACCACACTGGAACTGAAATAAGGTCCAGGCTAATACGTTGGCCAGCAGTGAGGAATATTGGACAATGAACGCAAGTTTGATCCAGCAATACTAACTGGGTGATGACGGCTTATTTAAGTTGTAAGATCCTTTAATTAAAGAAGATAATGACATTAT…		Bacillariophyta	Bacillariophyceae	Bacillariales				0	1	1	0	0	0	0	0	0	0	0	0	0	0	0	0	0	0	0	0	0	0	0	0	0	0	0	0	0	0	0	0	0	0	0	0	0	0	0	0
6c5b6750774a7ddc910fe7f4486b4a08	GATGAACGCTGGCGAGATGCCTTACACATGCAAGTCGTACGAAAATTTTTAATTTAAGTGGCGGACGGGTGAGTAACACGTAAGAATTTGCCTTTAGGAGGGGGATAACAATTGGAAACGATTGCTAATACCCCATATGCTTTCGAGTGAAATGAATTTTTTCGCCTAAAGAGAAGCTTGCGGCTGATTAGCTTGTTGGTAAGGTAATGGNNNNNNNNNNAGTATCTGGTTTGAGAGGATGATCAGACACACTGGAACTGAGACACGGTCCAGACTCCTACGGGAGGCAGCAGTGGGGAATTTTCCGCAATGGGCGAAAGCCTGACGGAGCAATACCGCGTGAGGGATGACGGCCTATGGGTTGTAAACCTCTTTTTTCAGGGAGGAATTTTGACGTGT…		Bacillariophyta	Bacillariophyceae	Bacillariales				0	1	1	0	1	0	0	0	0	0	0	0	0	0	0	0	0	1	0	0	0	0	0	0	0	0	0	0	0	0	0	0	0	0	0	0	0	0	0	0
6d0c2d9a4a0eb25399468e06f9adad8f	GATGAACGCTGGCGGCGTGCTTAACACATGCAAGTCGAACGAACCTTCGGGTGAGTGGCGGACGGGTGAGTAACGCGTGAGAATCTGCCTTCAGGACGGGGACAACAACTGGAAACGGTTGCTAATACCCGATATGCCGCGAGGTGAAATGTTTTATCGCCTGAAGATGAGCTCGCGTCCGATTAGCTAGTAGGTGTGGTAAGAGCGCACNNNNNNNNNNGTAGCTGGTCTGAGAGGATGAGCAGCCACACTGGGACTGAGACACGGCCCAGACTCCTACGGGAGGCAGCAGTGGGGAATTTTCCGCAATGGGCGAAAGCCTGACGGAGCAACGCCGCGTGAGGGACGAAGGTTTTTGGATCGTAAACCTCTTTTCTCAGGGAAGAAGTCAGTGACGGT…		Cyanobacteria						0	1	1	0	0	0	0	0	0	0	0	0	0	0	0	0	0	0	0	0	0	0	0	0	0	0	0	0	0	0	0	0	0	0	0	0	0	0	0	0
6d4e8c4b5e706ab3d7c4e58716b2338a	GATGAACGCTGGCGAGATGCCTTATACATGCAAGTTGTACGAGAATTTTTAATTCAAGTAGCGGACGGGTGAGTAACACGTAAGAATTTGCCTTTAGGAGGGGGATAACAACTGGAAACGGTTGCTAATACCCCATATGCTTTCGAGTGAAATGGAGTTTTCCGCCTAGAGAGAAGCTTGCGGCTGATTAGCTTGTTGGTAAGGTAACGGNNNNNNNNNNAGTATCTGGTTTGAGAGGACGATCAGACACACTGGAACTGAGACACGGTCCAGACTCCTACGGGAGGCAGCAGTAGGGAATTTTCCGCAATGGGCGAAAGCCTGACGGAGCAATCTCGCGTGAGGGATGACGGCCTATGGGTTGTAAACCTCTTTTTTCAGGGAGGAATTTTGACGTGT…			Dinophyceae	Peridiniales				0	1	1	0	1	0	0	0	0	0	0	0	0	0	0	0	0	0	0	0	0	0	0	0	0	0	0	0	0	0	0	0	0	0	0	0	0	0	0	0
6e73d1ace60bb64ef5b24406de50fc18	GATGAACGCTGGCGGCGTGCTTAACACATGCAAGTCGAACGAACTCTTCGGAGTGAGTGGCGGACGGGTGAGTAACGCGTGAGGATCTGCCCTTAGGAGGGGGACAACCACTGGAAACGGTGGCTAATACCCCATAAGCCGAGAGGTGAAACGAGATTTGCCTAAGGATGAACTCGCGTCTGATTAGCTAGTTGGTGGGGTAAAGGCCTANNNNNNNNNNAGTAGCTGGTCTGAGAGGATGATCAGCCACACTGGGACTGAGACACGGCCCAGACTCCTACGGGAGGCAGCAGTGGGGAATTTTCCGCAATGGGCGCAAGCCTGACGGAGCAACGCCGCGTGGGGGAGGAATGTCTGTGGATTGTAAACCCCTTTTCTCAGGGAAGAAGTTCTGACGGT…		Cyanobacteria						0	1	0	0	1	1	0	0	0	0	0	0	0	0	0	0	0	1	1	0	0	0	0	0	0	0	1	0	0	0	0	0	0	0	0	0	0	0	0	0
6f6f8e92138bc1791d331e287ce683b0	GATGAACGCTGGCGGTATGCCTTATACATGCAAGTCGTACGAGAGTTTTTAACTTAAGTGGCGGACGGGTGAGTAACACGTAAGAATTTGCCTTTAGGAGGGGGATAACAACTGGAAACGGCTGCTAATACCCCATATGCTTTAGAGTGAAATGGATTTCCGCCTAAAGAGAAGCTTGCGGCTGATTAGCTTGTTGGTAAGGTAATGGCTNNNNNNNNNNGTATCTGGTTTGAGAGGACGATCAGACACACTGGAACTGAGACACGGTCCAGACTCCTGCGGGAGGCAGCAGTAGGGAATTTTCCGCAATGGGCGAAAGCCTGACGGAGCAATACCGCGTGAGGGATGACTGCCTATGGGTTGTAAACCTCTTTTTTCAGGGAGGAATAAATGACGTGT…		Bacillariophyta	Fragilariophyceae					0	1	1	0	0	0	0	0	0	0	0	0	0	0	0	0	0	0	0	0	0	0	0	0	0	0	0	0	0	0	0	0	0	0	0	0	0	0	0	0
6fe44dd7a09d18cb94f87e9d01747828	GATGAACGCTAGCGGTATGCCTAACACATGCAAGTCGTACGAGAATTTTAATTCTAGTGGCGGACGGGTGAGTAACACGTGAAAATCTACCCTTCGGAGGGAAATAACTCTGGGAAACTAGTGCTAAAGTCCTATATACCTGTTGGTGAAATAGAGTAATCTGCCGAAGGAAGAGTTCGCGTCTGATTAGCTAGTTGGTGTGGTAATGGCNNNNNNNNNNGTAGTTGGTCTGAGAGGATGATCAGCCACACTGGAACTGAGACACGGTCCAGACTCCTGCGGGAGGCAGCAGTGAGGAATTTTCCGCAATGGGCGAAAGCCTGACGGAGCAATACCGCGTGAGGGATGACTGCCTTCGGGTTGTAAACCTCTTTTTTCAGGGAGGAAGTTCTGACGTGT…		Bacillariophyta						0	1	0	0	0	0	0	0	0	0	0	0	0	0	0	0	0	0	0	0	0	0	0	0	0	0	0	0	0	0	0	0	0	0	0	0	0	0	0	0
707c9fa024daf7b2dc91a1a58cb7db5b	GATGAACGCTGGCGGTATGCCTTACACATGCAAGTCGTACGAGAGTTTTTAACTCAAGTGGCGGACGGGTGAGTAACACGTGAGAATTTGCCTTTAGGAGGGGGACAACAACTGGAAACGGTTGCTAATACCCCATATGCTTCCGAGTGAAATGGATTTATCCGCCTAAAGAGAAGCTCGCGGCTGATTAGCTTGTTGGTAGAGTAAGAGNNNNNNNNNNTATCTGGTTTGAGAGGACGATCAGACACACTGGAACTGAGACACGGTCCAGACTCCTACGGGAGGCAGCAGTGGGGAATTTTCCGCAATGGGCGAAAGCCTGACGGAGCAATACCGCGTGAGGGAAGACTGCCTATGGGTTGTAAACCTCTTTTTTCAGGGAGGAATTCAATGACGTGT…		Bacillariophyta	Coscinodiscophyceae	Chaetocerotales				0	1	0	0	0	0	0	0	0	0	0	0	0	0	0	0	0	0	0	0	0	0	0	0	0	0	0	0	0	0	0	0	0	0	0	0	0	0	0	0
7212efd5a9f28b13518cc3d2dc344125	GATGAACGCTGGCGAGATGCTTTACACATGCAAGTCGTACGAGAGTTTTAAACTTAAGTGGCGGACGGGTGAGTAACACGTAAGAATTTGCCTCTAGGAGGGGGACAACAGACAGAAATGGCTGCTAATACCCCATATGCTTTCGAGTGAAATGGATTTTTCCGCCTAGAGAGAAGCTTGCGGCTGATTAGCTTGTTGGTGAGGTAATGGNNNNNNNNNNGTATCTGGTTTGAGAGGATGATCAGACACACTGGAACTGAGACACGGTCCAGACTCCTACGGGAGGCAGCAGTGGGGAATTTTCCGCAATGGGCGAAAGCCTGACGGAGCAATCTCGCGTGAGGGATGACTGCCTATGGGTTGTAAACCTCTTTTTTCAGGGAGGAATCAATGACGTGT…		Bacillariophyta	Bacillariophyceae	Bacillariales				0	1	0	0	0	0	0	0	0	0	0	0	1	0	0	0	0	0	0	0	0	0	0	0	0	0	0	0	0	0	0	0	1	0	0	0	0	0	0	0
72838605a0296e83887edd9647b33126	GATGAACGCTGGCGGTATGCCTAACACATGCAAGTCGTACGAAAGTTTTTAACTTAAGTGGCGGACGGGTGAGTAACACGTAAGAATTTACCTTTAGGAGGGGGACAACAGACAGAAATGGCTGCTAATACCCCATATGCTTTCGAGTGAAATGAATTTTTTTCGCCTAAAGAGAAGCTTGCGGCTGATTAGCTTGTTGGTGAGGTAATGNNNNNNNNNNGTATCTGGTTTGAGAGGACGATCAGACACACTGGAACTGAGACACGGTCCAGACTCCTACGGGAGGCAGCAGTAGGGAATTTTCCGCAATGGGCGAAAGCCTGACGGAGCAATCTCGCGTGAGGGATGACGGCCTATGGGTTGTAAACCTCTTTTTTCAGGGAGGAATAAATGACGTGT…		Bacillariophyta	Bacillariophyceae					0	1	0	0	0	0	0	0	0	0	0	0	0	0	0	0	0	0	0	0	0	0	0	0	0	0	0	0	0	0	0	0	0	0	0	0	0	0	0	0
73ea37f8934a9c0d04a2b669f2701a95	GATGAACGCTGGCGGCGTGCTTAACACATGCAAGTCGAACGAACCTTTCGGGGTGAGTGGCGGACGGGTGAGTAACGCGTGAGGATCTGCCCTTAGGAGGGGGACAACTTTTGGAAACGGAAGCTAATACCCCATATGGCGAGAGCTGAAACTTTTTGGCCTGAGGATGAACTCGCGTCTGATTAGCTAGTTGGTTGGGTAATGGCTGACNNNNNNNNNNAGTAGCTGTTCTGAGAGGAAGATCAGCCACACTGGGACTGAGACACGGCCCAGACTCCTACGGGAGGCAGCAGTGGGGAATTTTCCGCAATGGGCGCAAGCCTGACGGAGCAACGCCGCGTGAGGGAGGAATGTCTGTGGATTGTAAACCTCTTTTCTCTGGGAAGAAGATCTGACGGT…		Cyanobacteria						0	1	0	0	0	0	0	0	0	0	0	0	0	0	0	0	0	0	0	0	0	0	0	0	0	0	0	0	0	0	0	0	0	0	0	0	0	0	0	0
740c0bd9a3ccf5bd8a306495ef87ca79	GATGAACGCTGGCGGTATGCTTAACACATGCAAGTCGAACGAGAGTTTTTAACTCTAGTGGCGAACGGGTGCGTAATACGTGAGAATCTGCCCTTAGGAGGGGAATAACTATTGGAAACGATAGCTAAATCCCCATATGCCGAGAGGTGAAATAGTTAATAGCTGCCTAAGGATGAGCTCGCGCCTGATTAGCTTGTTGGTGAGGTAATGNNNNNNNNNNAGTAGCTGGTTTGAGAGAACGATCAGCCACACTGGGACTGAGACACGGCCCAGACTCCTCCGGGAGGCAGCAGTGAGGAATTTTCCGCAATGGGCGAAAGCCTGACGGAGCAATACCGCGTGAGGGATGAAGGATTTTGGTCTGTAAACCTCTTTTCTCAAGAAAGAAGTTCTGACGGT…		Haptista	Haptophyta	Isochrysidales				0	1	0	0	0	0	0	0	0	0	0	0	0	0	0	0	0	0	1	0	0	0	0	0	0	0	0	0	0	0	0	0	0	0	0	0	0	0	0	0
74271ad4748bbb43476e9483c3eba1c5	GATGAACGCTGGCGAGATGCCTTACACATGCAAGTCGTACGAAAATTTTTAATTTAAGTGGCGGACGGGTGAGTAACACGTAAGAATTTGCCTTTAGGAGGGGGATAACAATTGGAAACGATTGCTAATACCCCATATGCTTTCGAGTGAAATGAATTTTTTCGCCTAAAGAGAAGCTTGCGGCTGATTAGCTTGTTGGTAAGGTAATGGNNNNNNNNNNCAGTATCTGGTTTGAGAGGACGATCAGACACACTGGAACTGAGACACGGTCCAGACTCCTACGGGAGGCAGCAGTGGGGAATTTTCCGCAATGGGCGAAAGCCTGACGGAGCAATACTGCGTGAGGGATGAAGGCTTTCGGGTCGTAAACCTCTGTCAGAAGGGAAAAACAATGATTGT…		Bacillariophyta						0	1	0	0	0	0	0	0	0	0	0	0	0	0	0	0	0	0	0	0	0	0	0	0	0	0	0	0	0	0	0	0	0	0	0	0	0	0	0	0
74ba4df58df12190ecc41e35c6eae368	GATGAACGCTGGCGGTATGCCTTATACATGCAAGTCGTACGAAAGTTTTTAACTTAAGTGGCGGACGGGTGAGTAACACGTGAGAATTTGCCTTTAGGAGAGGGATAACAATTGGAAACGGTTGCTAAAACCTCATATGCTTAATAGTGAAAGAAATTTATTTGCCTAGAGAGAAGCTCGCGGCTGATTAGCTTGTTGGTAAGGTAATGGNNNNNNNNNNGTATCTGGTTTGAGAGGATGATCAGACACACTGGAACTGAGACACGGTCCAGACTCCTACGGGAGGCAGCAGTAGGGAATTTTCCGCAATGGGCGAAAGCCTGACGGAGCAATACCGCGTGAGGGAAGAGGGCCTATGGGTTGTAAACCTCTTTTTTCAGGGAGGAATAAATGACGTGT…		Bacillariophyta						0	1	0	0	0	0	0	0	0	0	0	0	0	0	0	0	1	0	1	0	0	1	0	0	0	0	0	0	0	0	0	0	0	0	0	0	0	0	0	0
7562353a5620b79a20a68c1807ea631d	GATGAACGCTACTAGTATGCTTAACACATGCAAGTCGAACGGAATTTGATTTCGTGGCGAACGGGTGAGTAAATGTAGAATTTTCCCTTTCAGTTCAGCACAAACATCTTCATTGAATGATAAAATACTGAATATTACTAAAGGTTATTTTTAAAAGAATATCCGCTGGAAGATAAATCTGCTTAAGATTAGGTTGTTGGTAATTTAAAANNNNNNNNNNAGTTGGTCTGAGAGGATGATCAACCACACTGGAACTGAAATAAGGTCCAGGCTGACACGTCGGCCAGCAGTGAGGAATATTGGACAATGAACGAAAGTTTGATCCAGCAATACTAATTGGGTGATGACGGCTTATTTAAGTTGTAAGATCCTTTAATTAAAGAAGATAATGACATTATT…		Bacillariophyta						0	1	0	0	0	0	0	0	0	0	0	0	0	0	0	0	0	0	0	0	0	0	0	0	0	0	0	0	0	0	0	0	0	0	0	0	0	0	0	0
772501304a650ce18bee655cd79eb0e0	GATGAACGCTGGCGGTATGCTTAACACATGCAAGTCGAACGGGCTCTTCGGAGCTAGTGGCGGACGGGTGAGTAACGCGTGAGAATCTGCCTTCAGGATGGGGATAACAGTTGGAAACGACTGCTAAGACCCAATGTGCCGAAAGGTGAAAACTATTGTGCCTGAAGAGGAGCTCGCGTCTGATTAGCTAGTTGGTAGGGTAAAAGCCTANNNNNNNNNNAGTAGCTGGTCTGAGAGGATGAGCAGCCACACTGGGACTGAGACACGGCCCAGACTCCTACGGGAGGCAGCAGTGGGGAATTTTCCGCAATGGGCGAAAGCCTGACGGAGCAATACCGCGTGAGGGAGGAAGGCTTTTGGGTTGTAAACCTCTTTTCTCAGGGAAGAAGCACTGACGGT…		Cyanobacteria		Chroococcales				0	1	1	0	0	1	1	1	0	0	0	0	0	0	0	0	0	0	0	0	0	0	0	0	0	0	0	0	0	0	0	0	1	1	0	0	0	0	0	0
7770fe2448d3d34a3db5cc5d268500a5	GATGAACGCTGGCGGTATGCTTTACACATGCAAGTCATACGAGAGTTTTTAACTCAAGTGGCGGACGGGTGAGTAACACGTAAGAATTTACCTTTAGGAGGGGGATAACAACTGGAAACGGTTGCTAATACCCCATATGCTTTCGAGTGAAATGAAAATATTCGCCTAAAGAGAAGCTTGCGGCTGATTAGCTTGTTGGTGAGGTAATGGNNNNNNNNNNTATCTGGTTTGAGAGGATGATCAGACACACTGGAACTGAGACACGGTCCAGACTCCTGCGGGAGGCAGCAGTGGGGAATTTTCCGCAATGGGCGAAAGCCTGACGGAGCAATACCGCGTGAGGGATGAATGCCTATGGGTTGTAAACCTCTTTTTTCAGGGAGGAACAAAATGACGTGT…		Bacillariophyta	Bacillariophyceae	Naviculales				0	1	0	0	0	0	0	0	0	0	0	0	0	0	0	0	0	0	0	0	0	0	0	0	0	0	0	0	0	0	0	0	0	0	0	0	0	0	0	0
780ce58469d8d8c944aac294dc000233	GATGAACGCTGGCGAGATGCCTTATACATGCAAGTCGTACGAGACTAACCTCAAGTGGCGGACGGGTGAGTAACACGTAAGAATTTGCCTTTAGGAGGGGGACAACAATTGGAAACGGTTGCTAATACCCCATATGCTTTCGAGTGAAATGAATTTTTTCGCCTAAAGAGAAGCTTGCGGCTGATTAGCTTGTTGGTGAGGTAATGGCTCNNNNNNNNNNGTATCTGGTTTGAGAGGACGATCAGACACACTGGAACTGAGACACGGTCCAGACTCCTACGGGAGGCAGCAGTAGGGAATTTTCCGCAATGGGCGAAAGCCTGACGGAGCAATCTCGCGTGAGGGATGACGGCCTATGGGTTGTAAACCTCTTTTTTCAGGGAGGAATAAATGACGTGT…		Bacillariophyta	Bacillariophyceae	Bacillariales				0	1	0	0	0	0	0	0	0	0	0	0	0	0	0	0	0	0	0	0	0	0	0	0	0	0	0	0	0	0	0	0	0	0	0	0	0	0	0	0
7883ecef83966cb9e4a5f990a739252c	GATGAACGCTGGCGGTATGCTTTACACATGCAAGTCGTACGAGAGTTTTTAACTCAAGTGGCGGACGGGTGAGTAACACGTAAGAATTTGCCTTTAGGAGGGGGACAACAACTGGAAACGGCTGCTAATACCCCATAAGCTTAACAGTAAAATGGATTTATCCGCCTAGAGAGAAGCTTGCGGCTGATTAGCTTGTTGGTGAGGTAATGGNNNNNNNNNNTATCTGGTTTGAGAGGACGATCAGACACACTGGAACTGAGACACGGTCCAGACTCCTACGGGAGGCAGCAGTGGGGAATTTTCCGCAATGGGCGAAAGCCTGACGGAGCAATACCGCGTGAGGGATGACTGCCTATGGGTTGTAAACCTCTTTTTTCAGGGAGGAACAAAATGACGTGT…		Bacillariophyta	Bacillariophyceae	Naviculales				0	1	1	1	0	0	0	1	0	0	0	0	0	0	0	0	0	0	1	0	0	0	0	0	0	0	0	0	0	0	0	0	0	0	0	0	0	0	0	0
79029f1e4dd90348f5c0f606fbd8ef12	GATGAACGCTGGCGGTATGCCTTATACATGCAAGTTGTACGAGAGTTTTTAACTCCAGTAGCGGACGGGTGAGTAACACGTAAGAATTTACCTTTAGGAGGGGGATAACAGTTGGAAACGGCTGCTAATACCCCATATGCTAACAGTGAAATGGATTTTCCGCCTAAAGAGAAGCTTGCGGCTGATTAGCTTGTTGGTAAGGTAATGGCTNNNNNNNNNNAGTATCTGGTTTGAGAGGACGATCAGACACACTGGAACTGAGACACGGTCCAGACTCCTACGGGAGGCAGCAGTAGGGAATTTTCCGCAATGGGCGAAAGCCTGACGGAGCAATACCGCGTGAGGGATGACTGCCTATGGGTTGTAAACCTCTTTTTTCAGGGAGGAATAAATGACGTT…		Bacillariophyta	Fragilariophyceae					0	1	0	1	0	0	0	0	0	0	0	0	0	0	0	0	0	0	0	0	0	0	0	0	0	0	0	0	0	0	0	0	0	0	0	0	0	0	0	0
7a5d8902d7ee146c8c3c991d6c36d95b	GATGAACGCTGGCGGTATGCCTTACACATGCAAGTCGTACGAGAGTTTTTAACTCAAGTGGCGGACGGGTGAGTAACACGTAAGAATTTACCTTTAGGAGGGGGATAACAACTGGAAACGGTTGCTAATACCCCATATGCTTTCGAGTGAAATGGATTTCCGCCTAAAGAGAAGCTTGCGGCTGATTAGCTTGTTGGTGAGGTAATGGCTNNNNNNNNNNGTATCTGGTTTGAGAGGATGATCAGACACACTGGAACTGAGACACGGTCCAGACTCCTACGGGAGGCAGCAGTGGGGAATTTTCCGCAATGGGCGAAAGCCTGACGGAGCAATACCGCGTGAGGGATGACGGCCTATGGGTTGTAAACCTCTTTTTTCAGGGAGGAATCAATGACGTGT…		Bacillariophyta	Bacillariophyceae		Entomoneidaceae			0	1	1	0	1	1	1	1	0	0	0	0	1	1	1	1	1	1	1	0	0	1	1	0	0	0	0	0	0	1	0	0	1	0	0	0	0	0	0	0
7c6e94370747d6628419629d6be7375f	GATGAACGCTGGCGAGATGCCTTACACATGCAAGTCGTACGAGGATTTTTAATTCAAGTGGCGGACGGGTGAGTAACACGTAAGAATTTACCTTTAGGAGGGGGACAACAACTGGAAACGGTTGCTAATACCCCATATGCTATTAAGTGAAATGGATTTTTCCGCCTATAGAGAAGCTTGCGGCTGATTAGCTTGTTGGTGAGGTAATGGNNNNNNNNNNTATCTGGTTTGAGAGGACGATCAGACACACTGGAACTGAGACACGGTCCAGACTCCTACGGGAGGCAGCAGTGGGGAATTTTCCGCAATGGGCGAAAGCCTGACGGAGCAATCTCGCGTGAGGGATGACGGCCTATGGGTTGTAAACCTCTTTTTTCAGGGAGGAAGAAAATGACGTGT…			Dinophyceae	Peridiniales				0	1	0	0	0	0	0	0	0	0	0	0	0	0	0	0	0	1	0	0	0	0	0	0	0	0	0	0	0	0	0	0	0	0	0	0	0	0	0	0
7cb90b825f157dd3eabf2558fde4cfab	GATGAACGCTGGCGGTATGCTTTACACATGCAAGTCGTACGGAGAAGAAATTCTTAGTGGCGGACGGGTGAGGAATATGTGAGAATTTGCCTTTAGGAAGAGGATAACGTTCTGAAAGGATCGCTAATACTCTATATGCAGTTTCTGTGAAAGAAGTGATTCGCCTAAAGAGAAGCTCACATCTGATTAGCTAGTTGGTAAGGTAAAGGCNNNNNNNNNNGTATCTGGTTTGAGAGGATGATCAGACACACTGGAACTGAGACACGGTCCAGACTCCTACGGGAGGCAGCAGTGGGGAATTTTCCGCAATGGGCGAAAGCCTGACGGAGCAATCTCGCGTGAGGGATGACGGCCTATGGGTTGTAAACCTCTTTTTTCAGGGAGGAATAACTGACGTGT…		Bacillariophyta						0	1	0	0	0	0	0	0	0	0	0	0	0	0	0	0	0	0	0	0	0	0	0	0	0	0	0	0	0	0	0	0	0	0	0	0	0	0	0	0
7ccc929ebd906ba5f694aba64aa8d3bf	GATGAACGCTGGCGAGATGCTTTACACATGCAAGTCGTACGAGAGTTTTAAACTCAAGTGGCGGACGGGTGAGTAACACGTAAGAATTTGCCTTTAGGAGGGGGATTAATACCCCATATGCTTTCGAGTGAAATGGAATTTTCCGCCTAGAGAGAAGCTTGCGGCTGATTAGCTTGTTGGTAAGGTAATGGCTTACCAAGGCGACGATCANNNNNNNNNNGTATCTGGTTTGAGAGGATGATCAGACACACTGGAACTGAGACACGGTCCAGACTCTTACGGGAGGCAGCAGTGGGGAATTTTCCGCAATGGGCGAAAGCCTGACGGAGCAATCTCGCGTGAGGGATGACTGCCTGTGGGTTGTAAACCTCTTTTTTCAGGGAGGAAGAAATGACGTGT…		Bacillariophyta	Mediophyceae	Triceratiales				0	1	1	0	1	1	0	0	0	0	0	0	1	0	1	1	1	0	1	0	0	0	0	1	0	0	1	0	0	1	0	0	1	0	0	0	0	0	0	0
7ce5315ab81189773d64137e93f6dd88	GATGAACGCTGGCGGTATGCTTTACACATGCAAGTCGTACGAAAGTTTTTAACTTAAGTGGCGGACGGGTGAGTAACACGTAAGAATTTACCTTTAGGAGAGGGATAACAGTTAGAAATGATTGCTAATACCTCATATGCTTTCGAGTGAAATGAAATTTTTCGCCTAAAGAGAAGCTTGCGGCTGATTAGCTTGTTGGTGAGGTAATGGNNNNNNNNNNGTATCTGGTTTGAGAGGACGATCAGACACACTGGAACTGAGACACGGTCCAGACTCCTACGGGAGGCAGCAGTGGGGAATTTTCCGCAATGGGCGAAAGCCTGACGGAGCAATACCGCGTGAGGGATGACGGCCTATGGGTTGTAAACCTCTTTTTTCAGGGAGGAATAAATGACGTGT…		Bacillariophyta	Bacillariophyceae					0	1	0	0	0	0	0	0	0	0	0	0	0	0	0	0	0	0	0	0	0	0	0	0	0	0	0	0	0	0	0	0	0	0	0	0	0	0	0	0
7d1edc8f24de24c6d2715b13ea56854e	GATGAACGCTGGCGGTATGCCTAACACATGCAAGTCGTACGAAAGTTTTTAACTTAAGTGGCGGACGGGTGAGTAACACGTAAGAATTTACCTTTAGGAGGGGGATAACAATTGGAAACGATTGCTAATACCCCATATGCTTTCGAGTGAAATGGATTTCCGCCTAAAGAGAAGCTTGCGGCTGATTAGCTTGTTGGTGTGGTAATGGCTNNNNNNNNNNTATCTGGTTTGAGAGGACGATCAGACACACTGGAACTGAGACACGGTCCAGACTCCTACGGGAGGCAGCAGTGGGGAATTTTCCGCAATGGGCGAAAGCCTGACGGAGCAATACTGCGTGAGGGATGACGGCCTATGGGTTGTAAACCTCTTTTTTCAGGGAGGAATAAAATGACGTGT…		Bacillariophyta	Bacillariophyceae					0	1	0	0	0	0	0	0	0	0	0	0	0	0	0	0	0	0	0	0	0	0	0	0	0	0	0	0	0	0	0	0	0	0	0	0	0	0	0	0
7d73980ac54489a351e1c1f53364fa8f	ATTGAACGCTGGCGGCAGGCCTAACACATGCAAGTCGTACGAGAGTTTTTAACTCAAGTGGCGGACGGGTGAGTAACACGTAAGAATTTGCCTTTAGGAGGGGGATAACAACTGGAAACGGTTGCTAATACCCCATATGCTTTCGAGTGAAATGGAATTTTCCGCCTAGAGAGAAGCTTGCGGCTGATTAGCTTGTTGGTGTGGTAATGGNNNNNNNNNNTCAGTATCTGGTTTGAGAGGACGATCAGACACACTGGAACTGAGACACGGTCCAGACTCCTACGGGAGGCAGCAGTGGGGAATCTTAGACAATGGGCGCAAGCCTGATCTAGCCATGCCGCGTGAGTGATGAAGGCCCTAGGGTCGTAAAGCTCTTTCAACGGTGAAGATAATGACGGT…		Bacillariophyta						0	1	0	0	0	0	0	0	0	0	0	0	0	0	0	0	0	0	0	0	0	0	0	0	0	0	0	0	0	0	0	0	0	0	0	0	0	0	0	0
7daf34a35fd454d0916db93bab764bdf	AATGAACGCTATAAGTATGCTTAACACATGCAAGTTTAACGGAAATTTTTTTCGTAGCGTACGGGTGAGTAGTAGCAGAATTTTACCTTTTAGTTCAGCACAAAGACTTTTATAAGTTTAAATACTGAATATTTTTAAAGGTTAATAATTTTTCCGCTAAAAGATAAATCTGCATAAGATTATGGTTGTTGGTAATTTAAAAGCTTACCANNNNNNNNNNTAGTTGGTCTGAGAGGATGATCAACCACACTAGAACTGAAACAAGGTTTAGGCTGAATTTTTGGCCAGCAGTGAGGAATATTGGACAATGAACGAAAGTTTGATCCAGCAATACTAACTAGGTGATGACGGCTTATTTAAGTTGTAAAGCCTTTTCATTAAAGAAGATAATGACATTAT…		Bacillariophyta						0	1	0	0	0	0	0	0	0	0	0	0	0	0	0	0	0	0	0	0	0	0	0	0	0	0	0	0	0	0	0	0	0	0	0	0	0	0	0	0
7e23006cde619e8bac9e9e7a535c362d	GATGAACGCTGGCGGTATGCCTTATACATGCAAGTCGTACGGGAGTTTTTAACTCAAGTGGCGGACGGGTGAGTAACACGTAAGAATTTACCTTTAGGAGGGGGATAACAACTGGAAACGGCTGCTAATACCCCATATGCTTTCGAGTGAAATGGATTTCCGCCTAAAGAGAAGCTTGCGGCTGATTAGCTTGTTGGTGGGGTAATGGCCNNNNNNNNNNGTATCTGGTTTGAGAGGACGATCAGACACACTGGAACTGAGACACGGTCCAGACTCCTACGGGAGGCAGCAGTAGGGAATTTTCCGCAATGGGCGAAAGCCTGACGGAGCAATACCGCGTGAGGGATGACTGCCTATGGGTTGTAAACCTCTTTTTTCAGGGAGGAACAAAATGACGTT…		Bacillariophyta	Fragilariophyceae	Fragilariales	Fragilariaceae			0	1	0	0	0	0	0	0	0	0	0	0	1	0	0	1	0	0	0	0	0	0	0	0	0	0	0	0	0	0	0	0	0	0	0	0	0	0	0	0
7fc14b538b2eef676c6023419f297753	GATGAACGCTGGCGGCGTGCTTAACACATGCAAGTCGAACGGTCTCTTCGGAGATAGTGGCGGACGGGTGAGTAACGCGTGAGGATCTGGCCTTAGGACGGGGACAACATTGGGAAACCGATGCTAATACCGGATGAGCCGAGAGGTAAAACATTTATGGCCTAGGGATGAACTCGCGTCTGATTAGCTAGTTGGTGGGGTAAGGGCCTANNNNNNNNNNAGTAGCTGGTCTGAGAGGATGATCAGCCACACTGGGACTGAGACACGGCCCAGACTCCTACGGGAGGCAGCAGTGGGGAATTTTCCGCAATGGGGGCAACCCTGACGGAGCAACGCCGCGTGCGGGAGGACGGTTTGTGGACTGTAAACCGCTTTTAATAGGAAAGAAGAACTGACGGT…		Cyanobacteria						0	1	0	0	0	0	0	0	0	0	0	0	0	0	0	0	0	0	0	0	0	0	0	0	0	0	0	0	0	0	0	0	0	0	0	0	0	0	0	0
80204f4f290f285f03f287fdaee170ff	GATGAACGCTGGCGGTATGCTTAACACATGCAAGTCGAACGGGCTTTTCGGAGCAAGTGGCGGACGGGTGAGTAACGCGTGAGAATGTGCCTTCAGGATGGGGATAACAATAGGAAACTAATGCTAAGACCCAATATGCCTTAAGTGGTGAAAAATGAAAATTGCCTGAAGAGGAGCTCGCGTCTGTTTAGCTAGTTGGGGTGGTAAAAGNNNNNNNNNNCAGTAGCTGGTCTGAGAGGATGAGCAGCCACACTGGGACTGAGACACGGCCCAGACTCCTACGGGAGGCAGCAGTGGGGAATTTTCCGCAATGGGCGAAAGCCTGACGGAGCAATACCGCGTGAGGGAGGAAGGCTCTTGGGTTGTAAACCTCAAAAATTAGGGAAGAAAAAAATGACG…		Cyanobacteria						0	1	0	0	0	0	0	0	0	0	0	0	0	0	0	0	0	0	0	0	0	0	0	0	0	0	0	0	0	0	0	0	0	0	0	0	0	0	0	0
80b3c3fa52f155a0e8c3c6a31a981353	GATGAACGCTGGCGGTATGCCTAACACATGCAAGTCGAACGAGAATTATAATTTAATTCAAGTGGCGGACGGGTGAGTAACACGTGAGAATTTACCTTTAGGTTGGGGATAACAGTTGGAAACAGCTGCTAATACCCGTAGTGGCTTTTAAGTTAAAGAATTTTATTCGCCTAGAGAAAAGCTCGCGGCTGATTAGCTTGTTGGTAAGGTNNNNNNNNNNTATCTGGTTTGAGAGGATGATCAGACACACTGGAACTGAGACACGGTCCAGACTCCTACGGGAGGCAGCAGTGGGGAATTTTCCGCAATGGGCGAAAGCCTGACGGAGCAATACCGCGTGAGGGATGAATGCCTATGGGTTGTAAACCTCTTTTTTCAGGGAGGAATAAAATGACGTGT…		Bacillariophyta						0	1	0	0	0	0	0	0	0	0	0	0	0	0	0	0	0	0	0	0	0	0	0	0	0	0	0	0	0	0	0	0	0	0	0	0	0	0	0	0
80eb5ff3220d5385150f73a7e47d42b5	GATGAACGCTAGTAGTATGCTTAACACATGCAAGTCGAACGAAAATTTAATTTTCGTGGCGAACGGGTGAGTAGATGCAGAATTTTCCCTTCTAGTTCAGTACAAAAACTCTTAATTGGGTTCAAATTCTGAATACCATATAAAGGTTTGTTTTAAACATTCCGCTAGAAGATAAATCTGTTAAAGATTAGGTTGTTGGTAATTTAATAGNNNNNNNNNNTAGTTGATCTTAGAGGATGATCAACCACACTGGAACTGAAATAAGGTCCAGGCTGACATGTCGGCCAGCAGTGAGGAATATTGGACAATGAACGAAAGTTTGATCCAGCAATACTAACTGGGTGATGACGGCTTATTTAAGTTGTAAGATCCTTTAATTAAAGAAGATAATGACATTAT…		Bacillariophyta	Bacillariophyceae	Bacillariales				0	1	0	0	0	0	0	0	0	0	0	0	0	0	0	0	1	0	0	0	0	0	0	0	0	0	0	0	0	0	0	0	0	0	0	0	0	0	0	0
828a31c4ffa38fc21e40d97b4003083b	GATGAACGCTGGCGGCGTGCTTAACACATGCAAGTCGAACGAAGTCTTCGGACTTAGTGGCGGACGGGTGAGTAACGCGTGAGGATCTGCCCTTAGGCGGGGGACAACTTTTGGAAACGGAAGCTAATACCCCATATGTCGAGAGATGAAACTTTTTTGGCCTGAGGATGAACTCGCGTCTGATTAGCTAGTTGGTGGGGTAATTGCCTANNNNNNNNNNAGTAGCTGTTCTGAGAGGAAGATCAGCCACACTGGGACTGAGACACGGCCCAGACTCCTACGGGAGGCAGCAGTGGGGAATTTTCCGCAATGGGCGCAAGCCTGACGGAGCAACGCCGCGTGAGGGAGGAATGTCTGTGGATTGTAAACCTCTTTTCTCTGGGAAGAAGATCTGACGGT…		Cyanobacteria		Oscillatoriales				0	1	0	0	0	0	0	0	0	0	0	0	0	0	0	0	0	0	0	0	0	0	0	0	0	0	0	0	0	0	0	0	0	0	0	0	0	0	0	0
829021fd74c72b7e34c532c476dcde0a	GATGAACGCTGGCGGTATGCCTAACACATGCAAGTCGTACGAAAGTTTTTAACTTAAGTGGCGGACGGGTGAGTAACACGTAAGAATTTACCTTTAGGAGGGGGATAACAATTGGAAACGATTGCTAATACCCCATATGCTTTCGAGTGAAATGGATTTCCGCCTAAAGAGAAGCTTGCGGCTGATTAGCTAGTTGGTGGGGTAAAGGCCNNNNNNNNNNGTATCTGGTTTGAGAGGACGATCAGACACACTGGAACTGAGACACGGTCCAGACTCCTACGGGAGGCAGCAGTAGGGAATTTTCCGCAATGGGCGAAAGCCTGACGGAGCAATCTCGCGTGAGGGATGACGGCCTATGGGTTGTAAACCTCTTTTTTCAGGGAGGAATTAATGACGTGT…		Bacillariophyta	Bacillariophyceae					0	1	0	0	0	0	0	0	0	0	0	0	0	0	0	0	0	0	0	0	0	0	0	0	0	0	0	0	0	0	0	0	0	0	0	0	0	0	0	0
8292dc5ea6b75886c03226b98845b124	GATGAACGCTGGCGGTATGCCTTATACATGCAAGTCGTACGAGAGTTTTTAACTCAAGTGGCGGACGGGTGAGTAACACGTAAGAATTTGCCTTTAGGAGGGGGATAACAACTGGAAACGGTTGCTAATACCCCATATGCTTTCGAGTAAAATGGATTTCCGCCTAAAGAGAAGCTTGCGGCTGATTAGCTTGTTGGTAGGGTAACGGCCNNNNNNNNNNGTATCTGGTTTGAGAGGACGATCAGACACACTGGAACTGAGACACGGTCCAGACTCCTACGGGAGGCAGCAGTAGGGAATTTTCCGCAATGGGCGAAAGCCTGACGGAGCAATACCGCGTGAGGGATGACTGCCTATGGGTTGTAAACCTCTTTTTTCAGGGAGGAACAAAATGACGTT…		Bacillariophyta	Fragilariophyceae	Fragilariales				0	1	0	0	0	0	0	0	0	0	0	0	0	0	0	0	0	0	0	0	0	0	0	0	0	0	0	0	0	0	0	0	0	0	0	0	0	0	0	0
83323f1a9b98a6aae02a4ea077cbbd93	GATGAACGCTGGCGGTATGCCTTATACATGCAAGTCGTACGAGAGTTTTTAACTCAAGTGGCGGACGGGTGAGTAACACGTAAGAATTTGCCTTTAGGAGGGGGATAACAATTGGAAACGATTGCTAATACCCCATATGCTTTCGAGTGAAATGGATTTTCCGCCTATAGAGAAGCTTGCGGCTGATTAGCTTGTTGGTAAGGTAATGGCNNNNNNNNNNGTATCTGGTTTGAGAGGACGATCAGACACACTGGAACTGAGACACGGTCCAGACTCCTACGGGAGGCAGCAGTAGGGAATTTTCCGCAATGGGCGAAAGCCTGACGGAGCAATACCGCGTGAGGGATGAATGCCTATGGGTTGTAAACCTCTTTTTTCAGGGAGGAATAAATGACGTGT…		Bacillariophyta						0	1	0	0	1	0	1	0	0	0	0	0	0	0	0	0	0	0	0	0	0	1	0	0	0	0	0	0	0	0	0	0	0	0	0	0	0	0	0	0
84f3ecdbf2f620a05ad5c806e2509c4e	GATGAACGCTGGCGGTATGCCTTATACATGCAAGTCGTACGAGAGTTTTTAACTCAAGTGGCGGACGGGTGAGTAACACGTAAGAATTTACCTTTAGGAGGGGGATAACAACTGGAAACGGTTGCTAATACCCCATATGCTTTCGAGTGAAATGGATTTTCCGCCTAGAGAGAAGCTTGCGGCTGATTAGCTTGTTGGTGAGGTAATGGCNNNNNNNNNNTATCTGGTTTGAGAGGATGATCAGACACACTGGAACTGAGACACGGTCCAGACTCCTACGGGAGGCAGCAGTAGGGAATTTTCCGCAATGGGCGAAAGCCTGACGGAGCAATACCGCGTGAGGGATGACTGCCTATGGGTTGTAAACCTCTTTTTTCAGGGAGGAAGATAATGACGTGT…		Bacillariophyta	Fragilariophyceae	Fragilariales				0	1	0	0	0	0	0	0	0	0	0	0	0	0	0	0	0	0	0	0	0	0	0	0	0	0	0	0	0	0	0	0	0	0	0	0	0	0	0	0
85b3324eedef85b9b2ee4c7aa2897a9d	GATGAACGCTCGCGGTATGCTTTACACATGCAAGTCGTACGGGAGTTTTTAACTCTAGTGGCGGACGGGTGAGTAACACGTAAGAATTTACCTTTAGGAGGGGGACAACATTTGGAAACAGGTGCTAATACCCCATATGCTTTCGAGTGAAATGGAATTTTCCGCCTAAAGAGAAGCTTGCGGCTGATTAGCTTGTTGGTAAGGTAATGGNNNNNNNNNNGTATCTGGTTTGAGAGGATGATCAGACACACTGGAACTGAGACACGGTCCAGACTCCTACGGGAGGCAGCAGTGGGGAATTTTCCGCAATGGGCGAAAGCCTGACGGAGCAATACCGCGTGAGGGATGACGGCCTATGGGTTGTAAACCTCTTTTTTCAGGGAGGAATAAATGACGTGT…		Bacillariophyta	Bacillariophyceae					0	1	0	0	0	0	0	0	0	0	0	0	0	0	0	0	1	0	1	0	0	0	0	0	0	0	0	0	0	0	0	0	0	0	0	0	0	0	0	0
869cf83f19949259eaf851b1cd37960c	GATGAACGCTACTAGTATGCTTAACACATGCAAGTCGAACGAATTTTAAATTTCGTGGCGAACGGGTGAGTAAACACAGAATTTTCCCTTTTAGTTCAGTTTAAATTTTTTTTTAAAAAGTGAAATGTTGAATAAATTAAAAAGGTTCACTATGTGTTCCGCTAAAAGATAAATCTGTTTAAGATTAGGTTGTTGGTAATTTAAGAGCTTNNNNNNNNNNTAGTTGATCTTAGAGGATGATCAACCACACTGGAACTGAAATAAGGTCCAGGCTGACGTGTCGGCCAGCAGTGAGGAATATTGGACAATGAACGAAAGTTTGATCCAGCAATACTAACTGGGTGATGACGGCTTATTTAAGTTGTAAGATCCTTTAATTAAAGAAGATAACGACATTAT…		Bacillariophyta						0	1	0	0	0	0	0	0	0	0	0	0	0	0	0	0	0	0	0	0	0	0	0	0	0	0	0	0	0	0	0	0	0	0	0	0	0	0	0	0
86c6429d0757c90588052470b71757a4	GATGAACGCTGGCGGTATGCTTAACACATGCAAGTCGAACGAAAGTTTTTAACTTTAGTGGCGAACGGGTGCGTAATACGTGAGAATCTGCCCTTAGGAGAGGAATAACTGCTGGAAACGGCTGCTAAATCCTCATATGCTGAGAAGTGAAATAGTTTCGACTGCCTAAAGATGAGCTCATGCCTGATTAGCTAGTTGGTGAGGTAATGGNNNNNNNNNNAGTAGCTGGTTTGAGAGAACGATCAGCCACACTGGGACTGAGACACGGCCCAGACTCCTCCGGGAGGCAGCAGTGAGGAATTTTCCGCAATGGGCGAAAGCCTGACGGAGCAATACCGCGTGAGGGATGAAGGATTTTGGTCTGTAAACCTCTTTTCTCAAGAAAGAAGTTCTGACGGT…		Haptista	Haptophyta					0	1	0	0	0	0	0	0	0	0	0	0	0	0	0	0	0	0	0	0	0	0	0	0	0	0	0	0	0	0	0	0	0	0	0	0	0	0	0	0
86cfc938d76f7bf384b706c61c30862a	GATGAACGCTGGCGGTATGCCTTATACATGCAAGTCGTACGAGAGTTTTTAACTCGAGTGGCGGACGGGTGAGTAACACGTAAGAATTTACCTTTAGGAGGGGGATAACAATTGGAGACAGTTGCTAATACCCCATATGCTATAAAGTGAAATGAATTTTTTTGCCTAAAGAGAAGCTTGCGGCTGATTAGCTTGTTGGTAGGGTAATGGNNNNNNNNNNGTATCTGGTTTGAGAGGACGATCAGACACACTGGAACTGAGACACGGTCCAGACTCCTACGGGAGGCAGCAGTAGGGAATCTTCCGCAATGGGCGAAAGCCTGACGGAGCAATACCGCGTGAGGGATGACTGCCTATGGGTTGTAAACCTCTTTTTTCAGGGAGGAATAAATGACGTGT…		Bacillariophyta	Fragilariophyceae	Licmophorales				0	1	0	0	0	0	0	0	0	0	0	0	0	0	0	0	0	0	0	0	0	0	0	0	0	0	0	0	0	0	0	0	0	0	0	0	0	0	0	0
86db3eded06961c55269e6126d586cfa	GATGAACGCTGGCGGTATGCCTTACACATGCAAGTCGTACGAGAGTTTTTAACTCAAGTGGCGGACGGGTGAGTAACACGTAAGAATTTACCTTTAGGAGGGGGATAACAACTGGAAACGGGTGCTAATACCCCATATGCTTTCGAGTGAAATGGAATTTCCGCCTAGAGAGAAGCTTGCGGCTGATTAGCTTGTTGGTAAGGTAATGGCNNNNNNNNNNGTATCTGGTTTGAGAGGACGATCAGACACACTGGAACTGAGACACGGTCCAGACTCCTGCGGGAGGCAGCAGTGGGGAATTTTCCGCAATGGGCGAAAGCCTGACGGAGCAATACCGCGTGAGGGATGACGGCCTATGGGTTGTAAACCTCTTTTTTCAGGGAGGAATAAATGACGTGT…		Bacillariophyta	Bacillariophyceae					0	1	0	0	0	0	0	0	0	0	0	0	0	0	0	0	0	0	0	0	0	0	0	0	0	0	0	0	0	0	0	0	0	0	0	0	0	0	0	0
87221fe225fc296cc17412d6efba94d0	AATGAACGCTAACAATATGCTTTATACATGCAAGTCAAACGGAAATTTTATTTCGTGGCGTACGGGTGAGTAGTGATGCAGAATGTTACCTTTTAGTTGAGAACAAAAATACTTTAAGTATAAAATTCTTCGATATTTAATAAAAGTCGAAATAATGAAATTTTATTTTGTTATTTAGTCTGCTAAAAGATAGGTCTGTGTAAGATTAGGNNNNNNNNNNTTGGTCTCAGAGGATGAACAACCACACTGGAACTGAAATAAGGTCCAGGCTGATTTTTCGGCCAGCAGTAAGGAATATTGGACAATGAACGAAAGTTTGATCCAGCAATATTGTAATGAATAATGACGATTGCTATATGCAGTTGTAAAATTCTTTCATTAAAAATGATAATGACGTTA…		Bacillariophyta	Bacillariophyceae	Naviculales				0	1	0	0	0	0	0	0	0	0	0	0	0	0	0	0	0	0	0	0	0	0	0	0	0	0	0	0	0	0	0	0	0	0	0	0	0	0	0	0
87865e0c297c67aea69472102c3ddd79	GATGAACGCTGGCGGTATGCCTTATACATGCAAGTCGTACGAGAGTTTTTAACTTAAGTGGCGGACGGGTGAGTAACACGTGAGAATTTGCCTTTAGGAGGGGGACAACAGTTGGAAACGGCTGCTAAAACCCCATATGCTTAAGAGTGAAATAGTTTTATCTGCCTAAAGAGAAGCTCGCGGCTGATTAGCTTGTTGGTAAGGTATGGCNNNNNNNNNNGTATCTGGTTTGAGAGGACGATCAGACACACTGGAACTGAGACACGGTCCAGACTCCTACGGGAGGCAGCAGTAGGGAATTTTCCGCAATGGGCGAAAGCCTGACGGAGCAATACCGCGTGAGGGAAGACGGCCTATGGGTTGTAAACCTCTTTTTTCAGGGAGGAATAAATGACGTGT…		Bacillariophyta						0	1	0	0	0	0	0	0	0	0	0	0	0	0	0	0	0	0	0	0	0	0	0	0	0	0	0	0	0	0	0	0	0	0	0	0	0	0	0	0
87d6c1ce1199208bbb1de81d2c84e8be	GATGAACGCTGGCGGTATGCCTTATACATGCAAGTCGTACGAGAGTTTTTAACTTAAGTGGCGGACGGGTGAGTAACACGTGAGAATTTGCCTTTAGGAGGGGGACAACAGTTGGAAACGGCTGCTAAAACCCCATATGCTTAAGAGTGAAATAGTTTTATCTGCCTAAAGAGAAGCTCGCGGCTGATTAGCTTGTTGGTAAGGTAATGGNNNNNNNNNNGTATCTGGTTTGAGAGGACGATCAGACACACTGGAACTGAGACACGGTCCAGACTCCTACGGGAGGCAGCAGTAGGGAATTTTCCGCAATGGGCGAAAGCCTGACGGAGCAATACCGCGTGAGGGATGACGGCCTATGGGTTGTAAACCTCTTTTTTCAGGGAGGAATAAATGACGTGT…		Bacillariophyta	Fragilariophyceae	Licmophorales				0	1	0	0	0	1	0	0	0	0	0	0	1	0	1	0	1	1	1	0	0	1	0	0	0	0	0	0	0	0	0	0	0	0	0	0	0	0	0	0
87d89777101a13da07ae1305993ff038	GATGAACGCTAGTAGTATGCTTAACACATGCAAGTCGAACGGAAACTTGTTTTCGTGGCGAACGGGTGAGTAAATGCAGAATTTTTCCTTCTAGTTCAGTACAAAAATCCTTTATTGGATTCAAATTTTGAATAAATGAAAGGTTTGTTTTATACATTCCGCTAGAAGATAAATCTGCTAAAGATTAGGTTGTTGGTAATTTAATAGCTTNNNNNNNNNNTAGTTGGTCTTAGAGGATGATCAACCACACTGGAACTGAAATAAGGTCCAGGCTGACATGTCGGCCAGCAGTGAGGAATATTGGACAATGAACGAAAGTTTGATCCAGCAATACTAACTGGGTGATGACGGCTTATTTAAGTTGTAAGATCCTTTGATTAAAGAAGATAATGACATTAT…		Bacillariophyta	Bacillariophyceae	Bacillariales				0	1	1	0	0	0	0	0	0	0	0	0	0	0	0	0	0	0	0	0	0	0	0	0	0	0	0	0	0	0	0	0	0	0	0	0	0	0	0	0
87e76697924577e12d90ee399edbff5a	GATGAACGCTGGCGAGATGCCTTATACATGCAAGTCGTACGAGATTAAACTCAAGTGGCGGACGGGTGAGTAACACGTAAGAATTTACCTTTAGGAGGGGGACAACAACTGGAAATGGTTGCTAATACCCCATATGCTTTCGAGTGAAATGAATTTTTTCGCCTAAAGAGAAGCTTGCGGCTGATTAGCTTGTTGGTGAGGTAATGGCTCNNNNNNNNNNGTATCTGGTTTGAGAGGACGATCAGACACACTGGAACTGAGACACGGTCCAGACTCCTACGGGAGGCAGCAGTAGGGAATTTTCCGCAATGGGCGAAAGCCTGACGGAGCAATCTCGCGTGAGGGATGACGGCCTATGGGTTGTAAACCTCTTTTTTCAGGGAGGAATAAATGACGTGT…		Bacillariophyta	Bacillariophyceae	Bacillariales				0	1	0	0	0	0	0	0	0	0	0	0	0	0	0	0	0	0	0	0	0	0	0	0	0	0	0	0	0	0	0	0	0	0	0	0	0	0	0	0
884274f3a7005458e438853df44c4864	GATGAACGCTGGCGGCGTGCTTAACACATGCAAGTCGAACGAACCTTTCGGGGTTAGTGGCGGACGGGTGAGTAACGCGTGAGGATCTGCCCTTAGGCGGGGGACAACTTTTGGAAACGGAAGCTAATACCCCATATGGCGAGAGCTGAAAGATTTATTGCCTGAGGATGAGCTCGCGTCTGATTAGCTAGTTGGTGGGGTAATTGCCTANNNNNNNNNNAGTAGCTGTTCTGAGAGGAAGATCAGCCACACTGGGACTGAGACACGGCCCAGACTCCTACGGGAGGCAGCAGTGGGGAATTTTCCGCAATGGGCGCAAGCCTGACGGAGCAACGCCGCGTGAGGGAGGAATGTCTGTGGATTGTAAACCTCTTTTCTCTGTGAAGAAGATCTGACGGT…		Cyanobacteria						0	1	0	0	0	1	1	0	0	0	0	0	0	0	0	0	0	0	0	0	0	0	0	0	0	0	0	0	0	0	0	0	0	1	0	0	0	0	0	0
8877b7596a6254126899db8bb84fcd6a	GATGAACGCTAGTAGTATGCTTAACACATGCAAGTCGAACGAAAACTTAGTTTTCGTGGCGAACGGGTGAGTAGATGCAGAATTTTTCCTTCTAGTTCAGTACAAAAATTCTTTATTGAATTTAAATTCTGAATAGTTAAAGGTTTACTTTTAAGTATTCCGCTAGAAGATAAATCTGCTAAAGATTAGGTTGTTGGTAATTTAATAGCTNNNNNNNNNNTAGTTGGTCTTAGAGGATGATCAACCACACTGGAACTGAAATAAGGTCCAGGCTGACATGTCGGCCAGCAGTGAGGAATATTGGACAATGAACGAAAGTTTGATCCAGCAATACTAACTGGGTGATGACGGCTTATTTAAGTTGTAAGATCCTTTAATTAAAGAAGATAGTGACATTAT…		Bacillariophyta	Bacillariophyceae	Bacillariales				0	1	0	0	0	0	0	0	0	0	0	0	0	0	0	0	0	0	0	0	0	0	0	0	0	0	0	0	0	0	0	0	0	0	0	0	0	0	0	0
89f9d05ba43aee406e8bb876db9f004b	GATGAACGCTGGCGGTATGCTTTACACATGCAAGTCGTACGGAGAAGAAATTCTTAGTGGCGGACGGGTGAGGAATATGTGAGAATTTGCCTTTAGGAAGAGGATAACGTTCTGAAAGGATCGCTAATACTCTATATGCAGTTTCTGTGAAAGAAGTGATTCGCCTAAAGAGAAGCTCACATCTGATTAGCTAGTTGGTAAGGTAAAGGCNNNNNNNNNNGTATCTGGTTTGAGAGGATGATCAGACACACTGGAACTGAGACACGGTCCAGACTCCTACGGGAGGCAGCAGTGGGGAATTTTCCGCAATGGGCGCAAGCCTGACGGAGCAATACCGCGTGAGGGATGACGGCCTATGGGTTGTAAACCTCTTTTTTCAGGGAGGAATAAATGACGTGT…		Bacillariophyta						0	1	0	0	0	0	0	0	0	0	0	0	0	0	0	0	0	0	0	0	0	0	0	0	0	0	0	0	0	0	0	0	0	0	0	0	0	0	0	0
8a0b3e94bd2fa431922818bca7c06403	GATGAACGCTAGTAGTATGCTTAACACATGCAAGTTGAACGGAATTTTTTTCGTAGCGAACGGGTGAGTAAATGCAGAATTTTGCCTTTTAGTTTAGTATAACTATTTATTTTAATAAATAAAATTCTAAATATTTAAAGGTTACTTTTATAGTATTCCGCTAAAAGATAAATCTGCTTAAGATTAGGTTGTTGGTGATTTTAAAGCTCANNNNNNNNNNGTTGGTCTGAGAGGATGATCAACCACACTGGAACTGAAATAAGGTCCAGGCTGACACGTCGGCCAGCAGTGAGGAATATTGGACAATGAACGAAAGTTTGATCCAGCAATACTACCTGGGTGATGACGGCTTATTTAAGTTGTAAGATCCTTTCATTAAAGAAGATAATGACATTATTT…		Bacillariophyta						0	1	0	0	0	0	0	0	0	0	0	0	0	0	0	0	0	0	0	0	0	0	0	0	0	0	0	0	0	0	0	0	0	0	0	0	0	0	0	0
8b11e1fb7832f4fc3bc0486c63f1400c	GATGAACGCTGGCGGTATGCTTTACACATGCAAGTCGAACGAAAGTCTTGAACTTTAGTGGCGGACGGGTGAGTAACACGTGAGAATTTACCTTTAGGAGGGGAATAACAATTGGAAACGATTGCTAATGCCGCATATCATTTAACAATGAAAGATTTAATATCGCCTAAAGAAAAGCTTGCGTCTGATTAGCTAGTTGGTGGGGTAAAGNNNNNNNNNNTAGCTGGTTTGAGAGGATGATCAGCCACACTGGAACTGAGACACGGTCCAGACTCCTACGGGAGGCAGCAGTGGGGAATTTTCCGCAATGGGCGAAAGCCTGACGGAGCAATACTGCGTGAGGGATGACGGCCTATGGGTTGTAAACCTCTTTTTTCAGGGAGGAATAAAATGACGTGT…		Bacillariophyta						0	1	0	0	0	0	0	0	0	0	0	0	0	0	0	0	0	0	0	0	0	0	0	0	0	0	0	0	0	0	0	0	0	0	0	0	0	0	0	0
8c06c1bb5becd25c5b4400eb7768fda2	GATGAACGCTGGTGGCATGCCTAACACATGCAAGTCGTACGAGAGAATCTTTAATTTATTAGAGAATCAGAAAGTGGCGGACGGGTGCGTAACGCGTGAGAATCTGCCCCAAAGAGGGGGATAGCAAACCGAAAGGTCTGTTAATACCCCATATGCGCAAGTCGTGAAAAGGGAAACCGCTTTGGGATGAGCTCGCGTCTGATTAGCTAGNNNNNNNNNNTCAGTAGCTGGTCTGAGAGGATGATCAGCCACACTGGAACTGAGAACGGTCCAGACTCCTACGGGAGGCAGCAGTGGGGAATTTTCCGCAATGGGCGCAAGCCTGACGGAGCAATGCCACGTGGAGGATGACAGCCCATGGGTCGTAAACTCCTTTTCTCAGAAAAGAAATTTGACGGT…	Viridiplantae	Chlorophyta	Nephroselmidophyceae	Nephroselmidales	Nephroselmidaceae			0	1	1	0	0	0	0	0	0	0	0	0	0	0	0	0	0	0	0	0	0	0	0	0	0	0	0	0	0	0	0	0	0	0	0	0	0	0	0	0
8ca02e8ba209733a187274b3b0b490f8	GATGAACGCTAGTAGTATGCTTAACACATGCAAGTTGAACGGAAACTGTGGTTTTCGTAGCGAACGGGTGAGTAGACGCAGAATTTTACCTTTTAGTTTAGCACAAATATTTATTTACTAAATAAAATTCTAAATACCTAAAGGATTATTATCCGCTAAAAGATAAATCTGCTCAAGATTAGGTTGTTGGTGATTTAAAAGCTTACCAAGNNNNNNNNNNGTTGGTCTGAGAGGATGATCAACCACACTGGAACTGAAATAAGGTCCAGGCTGACACGTCGGCCAGCAGTGAGGAATATTGGACAATGAACGAAAGTTTGATCCAGCAATACTACCTGGGTGATGACGGCTTATTTAAGTTGTAAAACCCTTTCATTAAAGAAGATAATGACATTATTT…		Bacillariophyta						0	1	0	0	0	0	0	0	0	0	0	0	0	0	0	0	0	0	0	0	0	0	0	0	0	0	0	0	0	0	0	0	0	0	0	0	0	0	0	0
8cf6ce2a7b9929d9594569df606902cd	GATGAACGCTGGCGGTATGCCTTATACATGCAAGTCGTACGAGAGTTTTTAACTCAAGTGGCGGACGGGTGAGTAACACGTAAGAATTTACCTTTAGGAGGGGGACAACAACTGGAAACGGCTGCTAATACCCCATATGCTTTCGAGTGAAATGGATTTTCCGCCTAAAGAGAAGCTTGCGGCTGATTAGCTTGTTGGTGAGGTAATGGCNNNNNNNNNNTATCTGGTTTGAGAGGATGATCAGACACACTGGAACTGAGACACGGTCCAGACTCCTACGGGAGGCAGCAGTAGGGAATTTTCCGCAATGGGCGAAAGCCTGACGGAGCAATACCGCGTGAGGGATGACTGCCTATGGGTTGTAAACCTCTTTTTTCAGGGAGGAATAAAATGACGTGT…		Bacillariophyta						0	1	0	0	0	0	0	0	0	0	0	0	0	0	0	0	0	0	0	0	0	0	0	0	0	0	0	0	0	0	0	0	0	0	0	0	0	0	0	0
8ec8115844d531b9f8be7ed34490270b	GATGAACGCTGGCGGTATGCCTAACACATGCAAGTCGTACGAAAGTTTTTAACTTTAGTGGCGGACGGGTGAGTAACACGTAAGAATTTACCTCTGGGAGGGGGATAACAGACAGAAATGGCTGCTAATACCCCATAATGCTTTTAAGTGAAATGGATTTTTCCGCCTAGAGAGAAGCTTGCGGCTGATTAGCTTGTTGGTGAGGTAATGNNNNNNNNNNCAGTATCTGGTTTGAGAGGATGATCAGACACACTGGAACTGAGACACGGTCCAGACTCCTACGGGAGGCAGCAGTGGGGAATTTTCCGCAATGGGCGAAAGCCTGACGGAGCAATCTCGCGTGAGGGATGACTGCCTATGGGTTGTAAACCTCTTTTTTCAGGGAGGATATAGACGTGT…		Bacillariophyta						0	1	0	0	0	0	0	0	0	0	0	0	0	0	0	0	0	0	0	0	0	0	0	0	0	0	0	0	0	0	0	0	0	0	0	0	0	0	0	0
8ecb25e5624561c3176d9bc30ffb0e97	GATGAACGCTGGCAGTATGCTTTACACATGCAAGTCGTACGAGAGTTTTTAACTCAAGTGGCGGACGGGTGAGTAACGCGTGAGAATCTGCCCTCAGGAGGGGGACAACAGCTGGAAACGGCTGCTAATACCCCATATGCCGCGAGGTGAAATGAATTTCGCCTGAGGATGAGCTCGCGTCTGATTAGCTAGTTGGTGTAGGTAATGGCTNNNNNNNNNNAGTAGCTGGTCTGAGAGGATGATCAGCCACACTGGGACTGAGACACGGCCCAGACTCCTACGGGAGGCAGCAGTGGGGAATTTTCCGCAATGGGCGAAAGCCTGACGGAGCAACGCCGCGTGAGGGATGAAGGCCTCTGGGCTGTAAACCTCTTTTATCAAGGAAGAAGATCTGACGGT…		Cyanobacteria		Synechococcales				0	1	0	0	0	0	0	0	0	0	0	0	0	0	0	0	0	0	0	0	0	0	0	0	0	0	0	0	0	0	0	0	0	0	0	0	0	0	0	0
8f1d58170238596cca43ba4c99aa2307	GATGAACGCTGGCGGTATGCTTTACACATGCAAGTCGTACGAGAGTAAGTTTACTTACTCAAGTGGCGGACGGGTGAGTAACACGTAAGAATTTACCTTTAGGAGGGGGATAACAACCGGAAACAGTTGCTAATACCCCATATGCTTTCGAGTGAAATGGATTTCCGCCTAGAGAGAAGCTTGCGTCTGATTAGCTTGTTGGTGAGGTAANNNNNNNNNNGTATCTGGTTTGAGAGGACGATCAGACACACTGGAACTGAGACACGGTCCAGACTCCTACGGGAGGCAGCAGTGGGGAATTTTCCGCAATGGGCGAAAGCCTGACGGAGCAATACCGCGTGAGGGATGAATGCCTATGGGTTGTAAACCTCTTTTTTCAGGGAGGAATAAATGACGTGT…		Bacillariophyta	Bacillariophyceae					0	1	0	0	0	0	0	0	0	0	0	0	0	0	0	0	0	0	0	0	0	0	0	0	0	0	0	0	0	0	0	0	0	0	0	0	0	0	0	0
8f2bf93213b7febd50cb0dcdddb479f8	GATGAACGCTGGCGGTATGCCTTATACATGCAAGTCGTACGAGAGTTTTTAACTCAAGTGGCGGACGGGTGAGTAACACGTAAGAATTTACCTTTAGGAGGGGGACAACAACTGGAAACGGTTGCTAATACCCCATATGCTTTCGAGTGAAACGGATTCTCCGCCTAAAGAGAAGCTTGCGGCTGATTAGCTTGTTGGTAAGGTAATGGCNNNNNNNNNNTATCTGGTTTGAGAGGATGATCAGACACACTGGAACTGAGACACGGTCCAGACTCCTACGGGAGGCAGCAGTAGGGAATTTTCCGCAATGGGCGAAAGCCTGACGGAGCAATACCGCGTGAGGGATGACTGCCTATGGGTTGTAAACCTCTTTTTTCAGGGAGGAACACAATGACGTGT…		Bacillariophyta	Fragilariophyceae	Fragilariales				0	1	0	0	0	1	0	0	0	0	0	0	0	0	1	1	0	0	0	0	0	0	0	0	0	0	0	0	0	0	0	0	1	0	0	0	0	0	0	0
8f308d02847b69ac983f5ed9da793dec	GATGAACGCTGGTGGTATGCTTTACACATGCAAGTTGTACGAAGGTTTTTAACCTAAGTAGCGGACGGGTGAGTAACACGTAAGAATTTGCCTTTAGGAGGGGGATAACATCTGGAAACAGTTGCTAATACCCCATATGCTTTCGAGTGAAATGGGATTACCGCCTAAAGAAAAGCTTGCGGCTGATTAGCTTGTTGGTAAGGTAATGGCNNNNNNNNNNGTATCTGGTTTGAGAGGATGATCAGACACACTGGAACTGAGACACGGTCCAGACTCCTACGGGAGGCAGCAGTGGGGAATTTTCCGCAATGGGCGAAAGCCTGACGGAGCAATACCGCGTGAGGGATGACTGCCTGTGGGTTGTAAACCTCTTTTTTCAGGGAGGAATAAATGACGTGT…		Bacillariophyta	Bacillariophyceae	Naviculales				0	1	0	0	1	0	0	0	0	0	0	0	0	0	0	0	0	0	0	0	0	0	0	0	0	0	0	0	0	0	0	0	0	0	0	0	0	0	0	0
8fcde98f298d9a77d54841bd67dc632c	GATGAACGCTGGCGGTATGCTTTACACATGCAAGTCGTACGAGAGTTTTTAACTCAAGTGGCGGACGGGTGAGTAACACGTAAGAATTTACCTTTAGGAGGGGGATAACTGCTAGAAATGGCTGCTAATACCCCATATGCTTTCGAGTGAAATGGATTTTTCCGCCTAGAGAGAAGCTTGCGGCTGATTAGCTTGTTGGTGAGGTAATGGNNNNNNNNNNGTATCTGGTTTGAGAGGATGATCAGACACACTGGAACTGAGACACGGTCCAGACTCCTACGGGAGGCAGCAGTGGGGAATTTTCCGCAATGGGCGAAAGCCTGACGGAGCAATACCGCGTGAGGGATGACGGCCTATGGGTTGTAAACCTCTTTTTTCAGGGAGGAATCAATGACGTGT…		Bacillariophyta	Bacillariophyceae	Naviculales				0	1	0	0	0	0	1	0	0	0	0	0	0	0	0	0	0	0	0	0	0	0	0	0	0	0	0	0	0	0	0	0	0	0	0	0	0	0	0	0
90a1c44391e40444e2cb5f0bfa1f47c3	GATGAACGCTGGCGGTATGCTTAACACATGCAAGTCGAACGAACCCTTCGGGGTGAGTGGCGGACGGGTGAGTAACGCGTGAGGAACTACCTTTAGTTCGGGGACAACAGTTGGAAACGACTGCTAATACCGGATGAGCCGAAGGGTAAAAGATTTATCGACTAAAGAAGTACTCGCGTCTGATTAGCTAGTTGGTGAGGTAAGAGCTCANNNNNNNNNNAGTAGCTGTTCTGAGAGGAAGATCAGCCACACTGGGACTGAGACACGGCCCAGACTCCTACGGGAGGCAGCAGTGGGGAATTTTCCGCAATGGGCGAAAGCCTGACGGAGCAATACCGCGTGTGGGAGGAAGGCCCTTGGGTCGTAAACCACTTTTCTTAGGGAAGAAGTACTGACGGT…		Cyanobacteria						0	1	0	0	0	0	0	0	0	0	0	0	0	0	0	0	0	0	0	0	0	0	0	0	0	0	0	0	0	0	0	0	0	0	0	0	0	0	0	0
90a2092a4c719446f2c78cdd72662cc0	GATGAACGCTGGCGGCGTGCTTAACACATGCAAGTCGAACGAAGTCTTCGGACTTAGTGGCGGACGGGTGAGTAACGCGTGAGGATCTGCCCTTAGGCGGGGGACAACCATTGGAAACGATGGCTAATACCCCATATGTCGAGAGATGAAACTTTTTGGCCTGAGGATGAACTCGCGTCTGATTAGCTAGTTGGTGGGGTAAGGGCTTACNNNNNNNNNNAGTAGCTGTTCTGAGAGGAAGATCAGCCACACTGGGACTGAGACACGGCCCAGACTCCTACGGGAGGCAGCAGTGGGGAATTTTCCGCAATGGGCGCAAGCCTGACGGAGCAACGCCGCGTGAGGGAGGAATGTCTGTGGATTGTAAACCTCTTTTCTCTGTGAAGAAGATCTGACGGT…		Cyanobacteria		Oscillatoriales				0	1	0	0	0	0	0	0	0	0	0	0	0	0	0	0	0	0	0	0	0	0	0	0	0	0	0	0	0	0	0	0	0	0	0	0	0	0	0	0
92342f2e18d965ab936b6b4f6b1484fe	GATGAACGCTGGCGGTATGCCTAACACATGCAAGTCGAACGAAGTCTTCGGACTTAGTGGCGGACGGGTGAGTAACGCGTGAGAATCTGCCTTCAGGATGGGGACAACAGTTGGAAACGACTGCTAATACCCAATATGCCCACGGGTGAAACTTTTTTGGCCTGAAGATGAGCTCGCGTCTGATTAGCTAGTTGGTGGTGTAATGGACTANNNNNNNNNNCAGTAGCTGGTCTGAGAGGATGAGCAGCCACACTGGGACTGAGACACGGCCCAGACTCCTACGGGAGGCAGCAGTGGGGAATTTTCCGCAATGGGCGAAAGCCTGACGGAGCAATACCGCGTGAGGGAGGAAGGTTTTTGGATTGTAAACCTCTTTTCTCAGGGAAGAATTTTGACGGT…		Cyanobacteria		Synechococcales	Leptolyngbyaceae			0	1	0	0	0	0	0	0	0	0	0	0	0	0	0	1	0	1	1	0	0	0	0	0	0	0	0	0	0	0	0	0	0	0	0	0	0	0	0	0
927284e304a4fa247d0d0d6b3a5ab421	AACGAACGCTGGCGGCAGGCCTAACACATGCAAGTCGGACGATCTCTTCGGAGATAGTGGCGCACGGGTGAGTAACGCGTGGGGATCTGCCCAGGAGTGGGGAACAACCTTTGGAAACGAAGGCTAATACCGCATAATCCCTTAGGGGGAAAGGCTTCGGCCGCTCTTGGATGAACCCGCGTCGGATTAGCTTGTTGGTGAGGTAACGGCNNNNNNNNNNTCTAGCTGTTCTGAGAGGAAGATCAGCCACACTGGGACTGAGACACGGCCCAGACTCCTACGGGAGGCAGCAGTGGGGAATTTTCCGCAATGGGCGAAAGCCTGACGGAGCAACGCCGCGTGAGGGATGAAGGCCTCTGGGCTGTAAACCTCTTTTATCAAGGAAGAAGATCTGACGGT…		Cyanobacteria						0	1	0	0	0	0	0	0	0	0	0	0	0	0	0	0	0	0	0	0	0	0	0	0	0	0	0	0	0	0	0	0	0	0	0	0	0	0	0	0
92febccc0e0280c40324f7b3cb792534	GATGAACGCTGGCGGTATGCCTTATACATGCAAGTCGTACGAAAGTTTTTAACTTAAGTGGCGGACGGGTGAGTAACACGTAAGAATTTACCTTTAGGAGGGGGACAACAATTGGAAACGATTGCTAATACCCCATATGCTTTCGAGTGAAATGGATTTTCCGCCTAGAGAGAAGCTTGCGGCTGATTAGCTTGTTGGTAAGGTAAAAGCNNNNNNNNNNAGTATCTGGTTTGAGAGGACGATCAGACACACTGGAACTGAGACACGGTCCAGACTCCTACGGGAGGCAGCAGTAGGGAATTTTCCGCAATGGGCGAAAGCCTGACGGAGCAATACCGCGTGAGGGATGACTGCCTATGGGTTGTAAACCTCTTTTTTCAGGGAGGAATAAATGACGTT…		Bacillariophyta						0	1	0	0	0	0	0	0	0	0	0	0	0	0	0	0	0	0	0	0	0	0	0	0	0	0	0	0	0	0	0	0	0	0	0	0	0	0	0	0
93887700a355b6ab5ea0a17444164f72	GATGAACGCTGGCGAGATGCCTTATACATGCAAGTCGTACGAGATTAAACTCAAGTGGCGGACGGGTGAGTAACACGTAAGAATTTGCCTTTAGGAGGGGGACAACAGTTCGAAAGAGCTGCTAATACCCCATATGCTTTCGAGTGAAATGAATTTTTTTCGCCTAAAGAGAAGCTTGCGGCTGATTAGCTTGTTGGTGAGGTAATGGCTNNNNNNNNNNGTATCTGGTTTGAGAGGACGATCAGACACACTGGAACTGAGACACGGTCCAGACTCCTACGGGAGGCAGCAGTAGGGAATTTTCCGCAATGGGCGAAAGCCTGACGGAGCAATCTCGCGTGAGGGATGACGGCCTATGGGTTGTAAACCTCTTTTTTCAGGGAGGAATAAATGACGTGT…		Bacillariophyta	Bacillariophyceae	Bacillariales				0	1	0	0	0	0	0	0	0	0	0	0	0	0	0	0	0	0	1	0	0	0	0	0	0	0	0	0	0	0	0	0	0	0	0	0	0	0	0	0
943df1be5141cce4dfe30707516da635	GATGAACGCTGGCGGTATGCTTTACACATGCAAGTCGTACGAGAGTTTTTAACTCAAGTGGCGGACGGGTGAGTAACACGTAAGAATTTACCTTTAGGAGGGGGATACCAACTGGGAAACTGTTGTTAATACCCCATATGCTTTCGAGTGAAACGGATTTTCCGCCTAGAGAGAAGCTTGCGGCTGATTAGCTTGTTGGTGAGGTAATGGNNNNNNNNNNGTATCTGGTTTGAGAGGACGATCAGACACACTGGAACTGAGACACGGTCCAGACTCCTACGGGAGGCAGCAGTGGGGAATTTTCCGCAATGGGCGAAAGCCTGACGGAGCAATACCGCGTGAGGGATGACTGCCTATGGGTTGTAAACCTCTTTTTTCAGGGAGGAATAAATGACGTGT…		Bacillariophyta	Bacillariophyceae					0	1	1	1	1	0	0	0	0	0	0	0	0	1	1	0	1	0	0	0	0	0	0	0	0	0	0	0	0	0	0	0	0	0	0	0	0	0	0	0
9504cc533ef726109e10b6ece86707f2	GATGAACGCTGGCGGTATGCCTTATACATGCAAGTCGTACGAGAGTTTTAACTCAAGTGGCGGACGGGTGAGTAACACGTAAGAATTTGCCTTTAGGAGGGGGACAACAGTTGGAAACGGCTGCTAATACCCCATATGCTTTAGAGTGAAATGGTTTTTCTGCCTAAAGAGAAGCTTGCGGCTGATTAGCTTGTTGGTAGAGTAATAGCCNNNNNNNNNNAGTATCTGGTTTGAGAGGACGATCAGACACACTGGAACTGAGACACGGTCCAGACTCCTACGGGAGGCAGCAGTAGGGAATTTTCCGCAATGGGCGAAAGCCTGACGGAGCAATACCGCGTGAGGGATGACTGCCTATGGGTTGTAAACCTCTTTTTTCAGGGAGGAATAAATGACGTT…		Bacillariophyta	Fragilariophyceae	Licmophorales	Licmophoraceae			0	1	0	0	0	0	0	0	0	0	0	0	0	0	0	0	0	0	0	0	0	0	0	0	0	0	0	0	0	0	0	0	0	0	0	0	0	0	0	0
954b37be307ad6a88aa73c7a0d3f2bc9	GATGAACGCTGGCGGTATGCTTTATACATGCAAGTCGTACGGGAATTTTTAATTCTAGTGGCGGACGGGTGAGTAACACGTAAGAATTTACCTTTAGGAGGGGGACAACAACTGGAAACGGTTGCTAATACCCCATATGCTTTCGAGTGAAACGGATTTCCGCCTAAAGAGAAGCTTGCGGCTGATTAGCTTGTTGGTAAGGTAAAGGCTNNNNNNNNNNGTATCTGGTTTGAGAGGATGATCAGACACACTGGAACTGAGACACGGTCCAGACTCCTACGGGAGGCAGCAGTAGGGAATTTTCCGCAATGGGCGAAAGCCTGACGGAGCAATACCGCGTGAGGGATGACTGCCTATGGGTTGTAAACCTCTTTTTTCAGGGAGGAATTCATGACGTGT…		Bacillariophyta						0	1	1	0	0	1	0	0	0	0	0	0	0	0	0	0	0	0	1	0	0	0	0	0	0	0	0	0	0	0	0	0	0	0	0	0	0	0	0	0
9557cc66c2ffa11e297f563539453a0d	GATGAACGCTGGCGGTATGCCTTACACATGCAAGTCGTACGGAAGTTTTTAACTTAAGTGGCGGACGGGTGAGTAACACGTAAGAATTTACCTTTAGGAAGGGGATAACAACCGGAAACAGTTGCTAATACCCTATATGCTTTTGAGTGAAATGAGCTATGCTCGCCTAAAGAGAAGCTTGCGGCTGATTAGCTTGTTGGTAAGATAAAANNNNNNNNNNTCTGGTTTGAGAGGATGATCAGACACACTGGAACTGAGACACGGTCCAGACTCCTACGGGAGGCAGCAGTGGGGAATTTTCCGCAATGGGCGAAAGCCTGACGGAGCAATACCGCGTGAGGGAAATGAATGCCTATGGGTTGTAAACCTCTTTTTTCAGGGAGGAAGTAAGTGACGTGT…		Bacillariophyta	Mediophyceae	Toxariales				0	1	1	1	1	0	0	0	0	0	0	0	1	1	0	0	0	1	0	1	0	1	1	1	0	0	0	0	0	0	0	0	0	0	0	0	0	0	0	0
95e6d54f9f2d44407f30d9796a7bd05f	GATGAACGCTGGCGAGATGCTTTACACATGCAAGTCGTACGAGAGTTTTAAACTCAAGTGGCGGACGGGTGAGTAACACGTAAGAATTTACCTTTAGGAGGGGGACAACAGACAGAAATGACTGCTAATACCCCATATGCTTTCGAGTGAAATGGATTTTTCCGCCTAGAGAGAAGCTTGCGGCTGATTAGCTTGTTGGTAAGGTAATGGNNNNNNNNNNGTATCTGGTTTGAGAGGATGATCAGACACACTGGAACTGAGACACGGTCCAGACTCCTACGGGAGGCAGCAGTGGGGAATTTTCCGCAATGGGCGAAAGCCTGACGGAGCAATCTCGCGTGAGGGATGACTGCCTATGGGTTGTAAACCTCTTTTTTCAGGGAGGAATAAATGACGTGT…		Bacillariophyta	Bacillariophyceae	Bacillariales				0	1	0	0	0	1	1	0	0	0	0	0	0	0	1	0	0	0	0	1	0	1	0	0	0	0	0	0	0	0	0	0	0	0	0	0	0	0	0	0
95fe4ca460afd0323fcf3ef1d3725561	GATGAACGCTGGCGAGATGCCTTATACATGCAAGTCGTACGAGATTAAACTCAAGTGGCGGACGGGTGAGTAACACGTAAGAATTTGCCTTTAGGAGGGGGATAACAACTGGAAACGGTTGCTAATACCCCATATGCTTTCGAGTGAAATGGATTTTTCCGCCTAAAGAGAAGCTTGCGGCTGATTAGCTTGTTGGTGAGGTAATGGCTTNNNNNNNNNNGTATCTGGTTTGAGAGGACGATCAGACACACTGGAACTGAGACACGGTCCAGACTCCTACGGGAGGCAGCAGTAGGGAATTTTCCGCAATGGGCGAAAGCCTGACGGAGCAATCTCGCGTGAGGGATGACGGCCTATGGGTTGTAAACCTCTTTTTTCAGGGAGGAATAAATGACGTGT…		Bacillariophyta	Bacillariophyceae	Bacillariales	Bacillariaceae			0	1	0	0	0	0	0	0	0	0	0	0	0	0	0	0	0	0	0	0	0	0	0	0	0	0	0	0	0	0	0	0	0	0	0	0	0	0	0	0
966105f4f06db04578d0c64fe2aa206e	GATGAACGCTGGCGAGATGCTTTACACATGCAAGTCGTACGAGAGTTTTAAACTCAAGTGGCGGACGGGTGAGTAACACGTAAGAATTTACCTTTAGGAGGGGGATACAAATACCCCATATGCTTCCGAGTGAAATGGATTTTTCCGCCTAGAGAGAAGCTTGCGGCTGATTAGCTTGTTGGTGAGGTAATGGCTCACCAAGGCGACGATNNNNNNNNNNTATCTGGTTTGAGAGGACGATCAGACACACTGGAACTGAGACACGGTCCAGACTCCTACGGGAGGCAGCAGTGGGGAATTTTCCGCAATGGGCGAAAGCCTGACGGAGCAATCTCGCGTGAGGGATGACTGCCTATGGGTTGTAAACCTCTTTTTTCAGGGAGGAATAAAATGACGTGT…		Bacillariophyta	Mediophyceae	Triceratiales				0	1	0	0	0	0	0	0	0	0	0	0	0	0	0	1	0	0	0	0	0	0	0	0	0	0	0	0	0	0	0	0	0	0	0	0	0	0	0	0
96bce45039caae0db9f9eeba2f3537d0	GATGAACGCTAGTAGTATGCTTAACACATGCAAGTCGAACGGAAATAATATAATTTTCGTGGCGAACGGGTGAGTAGATGCAGAATTTTTCCTTTTAGTTCAGTACAAAAAATTCTTTATTGAATTCAAATTCTGAATATTTTTAAAGGTTTGTTTTATATAATCCGCTAAAAGATAAATCTGTTAAAGATTAGGTTGTTGGTAATTTAANNNNNNNNNNTAGTTGATCTTAGAGGATGATCAACCACACTGGAACTGAAATAAGGTCCAGGCTGACATGTCGGCCAGCAGTGAGGAATATTGGACAATGAACGAAAGTTTGATCCAGCAATACTAACTGGGTGATGACGGCTTATTTAAGTTGTAAGATCCTTTGATTAAAGAAGATAATGACATTAT…		Bacillariophyta	Bacillariophyceae	Bacillariales				0	1	0	0	0	0	0	0	0	0	0	0	0	0	0	0	0	0	0	0	0	0	0	0	0	0	0	0	0	0	0	0	0	0	0	0	0	0	0	0
96ee55cc8e06c4e8d1c4a2602b9a683b	GATGAACGCTGGCGAGATGCCTTATACATGCAAGTCGTACGAGATTAAACTCAAGTGGCGGACGGGTGAGTAACACGTAAGAATTTACCTTTAGGAGGGGGACAACAACTGGAAACGGTTGCTAATACCCCATATGCTTTCGAGTAAAATGGATTTTTCCGCCTAAAGAGGAGCTTGCGGCTGATTAGCTTGTTGGTGGGGTAATGGCCTNNNNNNNNNNGTATCTGGTTTGAGAGGACGATCAGACACACTGGAACTGAGACACGGTCCAGACTCCTACGGGAGGCAGCAGTAGGGAATTTTCCGCAATGGGCGAAAGCCTGACGGAGCAATCTCGCGTGAGGGATGACGGCCTATGGGTTGTAAACCTCTTTTTTCAGGGAGGAATAAATGACGTGT…		Bacillariophyta	Bacillariophyceae	Bacillariales				0	1	0	0	0	0	0	0	0	0	0	0	0	0	0	0	0	0	0	0	0	0	0	0	0	0	0	0	0	0	0	0	0	0	0	0	0	0	0	0
97697163956f4ee26b9c15437e284efb	GATGAACGCTGGCGGTATGCTTTACACATGCAAGTCGTACGAGAGTTTTTAACTCAAGTGGCGGACGGGTGAGTAACACGTAAGAATTTGCCTTTAGGAGGGGGATAACAACTGGAAACGGCTGCTAATACCCCATATGCTTTCGAGTGAAATGGAGTTTTCCGCCTAGAGAGAAGCTTGCGGCTGATTAGCTTGTTGGTGAGGTAATGGNNNNNNNNNNGTATCTGGTTTGAGAGGATGATCAGACACACTGGAACTGAGACACGGTCCAGACTCCTACGGGAGGCAGCAGTGGGGAATTTTCCGCAATGGGCGAAAGCCTGACGGAGCAATACCGCGTGAGGGATGACGGCCTATGGGTTGTAAACCTCTTTTTTCAGGGAGGAATCAATGACGTGT…		Bacillariophyta	Bacillariophyceae	Naviculales				0	1	1	0	1	0	0	0	0	0	0	0	0	1	0	0	0	1	1	0	0	0	0	0	0	0	0	0	0	0	0	0	0	0	0	0	0	0	0	0
98a325e6d055175b19dec23521312226	GATGAACGCTGGCGGTATGCCTAACACATGCAAGTCGAACGAAAGTTTTTAAAACTTTAGTGGCGGACGGGTGAGTAACGCGTGAGAATCTACCCTTAGGTAGGGGATAACAGTTAGAAATGACTGCTAATACCCTATATACTTTTTAGTGAAAGGATTACCGCCTAAGGAAGAGCTCGCGTCTGATTAGCTTGTTGGTGTGATAATAGCNNNNNNNNNNTCTGGTTTGAGAGGATGATCAGACACACTGGAACTGAGACACGGTCCAGACTCCTACGGGAGGCAGCAGTGGGGAATTTTCCGCAATGGGCGCAAGCCTGACGGAGCAATACCGCGTGAGGGAAATGAATGCCTATGGGTTGTAAACCTCTTTTTTCAGGGAGGAAGTAAGTGACGTGT…		Bacillariophyta						0	1	0	0	0	0	0	0	0	0	0	0	0	0	0	0	0	0	0	0	0	0	0	0	0	0	0	0	0	0	0	0	0	0	0	0	0	0	0	0
9a5e864537318e63cfec95fc97d96aab	GATGAACGCTGGCGGTATGCCTAACACATGCAAGTCGTACGAGAGTTTTTAACTCAAGTGGCGGACGGGTGAGTAACACGTGAGAATTTACCTTTAGGAGGGGGACAACAACTGGAAACGGTTGCTAATACCCCATATGCTTCCGAGTGAAATGAATTTATTCGCCTAAAGAGAAGCTCGCGGCTGATTAGCTTGTTGGTAGGGTAAGAGNNNNNNNNNNGTATCTGGTTTGAGAGGACGATCAGACACACTGGAACTGAGACACGGTCCAGACTCCTACGGGAGGCAGCAGTGGGGAATTTTCCGCAATGGGCGAAAGCCTGACGGAGCAATACCGCGTGAGGGAAGACGGCCTATGGGTTGTAAACCTCTTTTTTCAGGGAGGAATAACTGACGTGT…		Bacillariophyta	Coscinodiscophyceae	Chaetocerotales				0	1	1	0	0	1	0	0	0	0	0	0	0	1	1	1	0	1	1	0	0	1	0	0	0	0	0	0	0	0	0	0	0	0	0	0	0	0	0	0
9a83868917d425bee65a6a1d8940c418	GATGAACGCTGGCAGTATGCTTTACACATGCAAGTCGTACGAGAGTTTTTAACTCAAGTGGCGGACGGGTGAGTAACACGTAAGAATTTGCCTTTAGGAGGGGGATAACAACTGGAAACGGTTGCTAATACCCCATATGCTTTCGAGTGAAATGGAATTTTCCGCCTAGAGAGAAGCTTGCGGCTGATTAGCTTGTTGGTGTGGTAATGGNNNNNNNNNNCAGTATCTGGTTTGAGAGGACGATCAGACACACTGGAACTGAGACACGGTCCAGACTCCTACGGGAGGCAGCAGTGGGGAATTTTCCGCAATGGGCGAAAGCCTGACGGAGCAATACTGCGTGAGGGATGAAGGCTTTCGGGTCGTAAACCTCTGTCAGAAGGGAAAAACAATGATTGT…		Bacillariophyta	Bacillariophyceae	Naviculales				0	1	0	0	0	0	0	0	0	0	0	0	0	0	0	0	0	0	0	0	0	0	0	0	0	0	0	0	0	0	0	0	0	0	0	0	0	0	0	0
9caf84218eddd842bed7cc9451d7738f	GATGAACGCTGGCGGTATGCTTAACACATGCAAGTCGAACGAAAGTTTTTAACTTTAGTGGCGAACGGGTGCGTAATACGTGAGAATCTGCCTTTAGGAGAGGAATAACTGCTGGAAACGGCTGCTAAATCCTCATATGCTGAGAAGTGAAATAGTTTCGACTGCCTAAAGATGAGCTCACGCCTGATTAGCTAGTTGGTGAGGTAATGGNNNNNNNNNNAGTAGCTGGTTTGAGAGAACGATCAGCCACACTGGGACTGAGACACGGCCCAGACTCCTCCGGGAGGCAGCAGTGAGGAATTTTCCGCAATGGGCGAAAGCCTGACGGAGCAATACCGCGTGAGGGATGAAGGATTTTGGTCTGTAAACCTCTTTTCTCAAGAAAGAAGTTCTGACGGT…		Haptista	Haptophyta					0	1	0	0	1	0	1	0	0	0	0	0	1	0	0	0	0	0	0	0	0	0	0	0	0	0	0	0	0	0	0	0	0	0	0	0	0	0	0	0
9cef63cc774d740587334f03276e87f4	GATGAACGCTGGCAGTATGCTTTACACATGCAAGTCGTACGAGAGTTTTTAACTCAAGTGGCGGACGGGTGAGTAACACGTAAGAATTTGCCTTTAGGAGGGGGATAACAACTGGAAACGGTTGCTAATACCCCATATGCTTTCGAGTGAAATGGAATTTTCCGCCTAGAGAGAAGCTTGCGGCTGATTAGCTAGTTGGTGGGGTAAAGGNNNNNNNNNNGTATCTGGTTTGAGAGGACGATCAGACACACTGGAACTGAGACACGGTCCAGACTCCTACGGGAGGCAGCAGTGGGGAATTTTCCGCAATGGGCGAAAGCCTGACGGAGCAATACCGCGTGAGGGAAGACGGCCTATGGGTTGTAAACCTCTTTTTTCAGGGAGGAATAATTGACGTGT…		Bacillariophyta	Bacillariophyceae	Naviculales				0	1	0	0	0	0	0	0	0	0	0	0	0	0	0	0	0	0	0	0	0	0	0	0	0	0	0	0	0	0	0	0	0	0	0	0	0	0	0	0
9f7314d4da38c2e1b0f29f50a7e0f0e6	GATGAACGCTGGCGGTATGCTTAACACATGCAAGTCGAACGCCCCTTCGGGGGAGTGGCGGACGGGTGAGTAACGCGTGAGAATCTGCCTTCGGGTCGGGGACAACCACCGGAAACAGTGGCTAATACCGGATGTGCCGAGAGGTAAAAGATTTATTGCCAGAAGAGGAGCTCGCGTCTGATTAGCTAGTTGGTAGGGTAAAGGCCTACCNNNNNNNNNNGTAGCTGGTCTGAGAGGATGAGCAGCCACACTGGGACTGAGACACGGCCCAGACTCCTACGGGAGGCAGCAGTGGGGAATTTTCCGCAATGGGCGAAAGCCTGACGGAGCAATACCGCGTGAGGGAGGAAGGCTTTTGGGTTGTAAACCTCTTTTATCAGGGAAGAAGAAAGTGACGGT…		Cyanobacteria		Oscillatoriales	Oscillatoriaceae			0	1	0	0	0	0	0	0	0	0	0	0	0	0	0	0	1	0	0	0	0	1	0	0	0	0	0	0	0	0	0	0	0	0	0	0	0	0	0	0
9fd350636e9f5722ad4e7633363b70f9	GATGAACGCTGGCGGTATGCCTTATACATGCAAGTCGTACGAAAGTTTTTAACTTAAGTGGCGGACGGGTGAGTAACACGTAAGAATTTGCCTTTAGGAGGGGGACAACAATTGGAAACGATTGCTAATACCCCATATGCTTTCGAGTGAAATGGATTTTCCGCCTAAAGAGAAGCTTGCGGCTGATTAGCTTGTTGGTAAGGTAAAAGCNNNNNNNNNNAGTATCTGGTTTGAGAGGACGATCAGACACACTGGAACTGAGACACGGTCCAGACTCCTACGGGAGGCAGCAGTAGGGAATTTTCCGCAATGGGCGAAAGCCTGACGGAGCAATACCGCGTGAGGGATGACTGCCTATGGGTTGTAAACCTCTTTTTTCAGGGAGGAATAAATGACGTT…		Bacillariophyta	Fragilariophyceae	Licmophorales				0	1	0	0	0	0	0	0	0	0	0	0	0	0	0	0	0	0	0	0	0	0	0	0	0	0	0	0	0	0	0	0	0	0	0	0	0	0	0	0
9fe847ed00bcd1e26497d95f16889655	GATGAACGCTGGCGGTATGCCTAACACATGCAAGTCGTACGAGAGTTTTTAACTCAAGTGGCGGACGGGTGAGTAACACGTGAGAATTTGCCTTTAGGAGGGGGACAACAGCTGGAAACGGTTGCTAATACCCCATATGCTTCCGAGTGAAATGAATTTATTCGCCTAAAGAGAAGCTCGCGGCTGATTAGCTTGTTGGTAGGGTAAGAGNNNNNNNNNNGTATCTGGTTTGAGAGGACGATCAGACACACTGGAACTGAGACACGGTCCAGACTCCTACGGGAGGCAGCAGTGGGGAATTTTCCGCAATGGGCGAAAGCCTGACGGAGCAATACCGCGTGAGGGAAGACGGCCTATGGGTTGTAAACCTCTTTTTTCAGGGAGGAATAATTGACGTGT…		Bacillariophyta	Coscinodiscophyceae	Chaetocerotales				0	1	0	0	0	0	0	0	0	0	0	0	0	0	0	0	0	0	0	0	0	0	0	0	0	0	0	0	0	0	0	0	0	0	0	0	0	0	0	0
a0734239f955c624ee198dbea6979c5a	GATGAACGCTGGCGAGATGCTTTACACATGCAAGTCGTACGAAAGTTTTTAAACTTTAAGTGGCGGACGGGTGAGTAACACGTAAGAATTTACCTCTGGGAGGGGGACAACAGACAGAAATGGCTGCTAATACCCCATAATGCTTTTACAAGTGAAACGGGTTTTACCGCCTAGAGAGAAGCTTGCGGCTGATTAGCTTGTTGGTAAGGTNNNNNNNNNNCAGTATCTGGTTTGAGAGGATGATCAGACACACTGGAACTGAGACACGGTCCAGACTCCTACGGGAGGCAGCAGTGGGGAATTTTCCGCAATGGGCGAAAGCCTGACGGAGCAATCTCGCGTGAGGGATGACTGCCTATGGGTTGTAAACCTCTTTTTTCAGGGAGGATATAGACGTGT…		Bacillariophyta	Bacillariophyceae	Bacillariales				0	1	0	0	0	0	0	0	0	0	0	0	0	0	0	0	0	0	0	0	0	0	0	0	0	0	0	0	0	0	0	0	0	0	0	0	0	0	0	0
a0bb7ad911f3966ab74a25da0b62c4d1	GATGAACGCTGGCGGCGTGCTTAACACATGCAAGTCGAACGAAGTCTTCGGACTGAGTGGCGGACGGGTGAGTAACACGTGAGAATCTGGCCCTAGGAGGGGGACAACAGTTGGAAACGACTGCTAATACCCCATATGCCGAGAGGTGAAACGAATTTCGCCTGGGGATGAGCTCGCGTCTGATTAGCTAGTTGGTGGGGTAAAGGCCTANNNNNNNNNNAGTAGCTGATTTGAGAGGATGATCAGCCACACTGGGACTGAGACACGGCCCAGACTCCTACGGGAGGCAGCAGTGGGGAATTTTCCGCAATGGGGGCAACCCTGACGGAGCAACGCCGCGTGCGGGAGGAAGGTTTTTGGACTGTAAACCGCTTTTCTCAAGGAAGAATAACTGACGGT…		Cyanobacteria		Synechococcales				0	1	1	0	0	0	0	0	0	0	0	0	0	0	0	0	0	0	0	0	0	0	0	0	0	0	0	0	0	0	0	0	0	1	0	0	0	0	0	0
a18eddf189911e06de44d5f597e82a02	GATGAACGCTGGCGGTATGCCTTATACATGCAAGTCGTACGGGAGTTTTTAACTCAAGTGGCGGACGGGTGAGTAACACGTAAGAATTTACCTTTAGGAGGGGGATAACAACTGGAAACGGTTGCTAATACCCCATATGCTTTCGAGTGAAATGGATTTCCGCCTAAAGAGAAGCTTGCGGCTGATTAGCTTGTTGGTAGAGTAATAGCCNNNNNNNNNNGTATCTGGTTTGAGAGGACGATCAGACACACTGGAACTGAGACACGGTCCAGACTCCTACGGGAGGCAGCAGTAGGGAATTTTCCGCAATGGGCGAAAGCCTGACGGAGCAATACCGCGTGAGGGATGACTGCCTATGGGTTGTAAACCTCTTTTTTCAGGGAGGAACAAAATGACGTT…		Bacillariophyta	Fragilariophyceae	Fragilariales	Fragilariaceae			0	1	0	0	0	0	0	0	0	0	0	0	0	0	0	0	0	0	0	0	0	0	0	0	0	0	0	0	0	0	0	0	0	0	1	0	0	0	0	0
a237641c280888809d8e6b238b37bb88	GATGAACGCTGGCGGTATGCCTTATACATGCAAGTCGTACGGGAGTTTTTAACTCAAGTGGCGGACGGGTGAGTAACACGTAAGAATTTACCTTTAGGAGGGGGATAACAACTGGAAACGGCTGCTAATACCCCATATGCTTTCGAGTGAAATGGGTTTCTGCCTAAAGAGAAGCTTGCGGCTGATTAGCTTGTTGGTGGAGTAATAGCCNNNNNNNNNNGTATCTGGTTTGAGAGGACGATCAGACACACTGGAACTGAGACACGGTCCAGACTCCTACGGGAGGCAGCAGTAGGGAATTTTCCGCAATGGGCGAAAGCCTGACGGAGCAATACCGCGTGAGGGATGACTGCCTATGGGTTGTAAACCTCTTTTTTCAGGGAGGAACAAAATGACGTT…		Bacillariophyta	Fragilariophyceae	Fragilariales				0	1	0	0	0	0	0	0	0	0	0	0	0	0	0	0	0	0	0	0	0	0	0	0	0	0	0	0	0	0	0	0	0	0	0	0	0	0	0	0
a25ae8b462b96e2ca9521a7cd5675724	GATGAACGCTGGCGGTATGCCTAACACATGCAAGTCGAACGAGAGTTTTTAACTCTAGTGGCGGACGGGTGAGTAACACGTGAGAATTTACCTTTAGGAGGGGGATAACAATTAGAAATGAATGCTAATACCCCATACGCTTTCGAGTAAAATGGATTTTATCCGCCTAAAGAGAAGCTCGCGGCTGATTAGCTTGTTGGTAAGGTAAGGNNNNNNNNNNTATCTGGTTTGAGAGGACGATCAGACACACTGGAACTGAGACACGGTCCAGACTCCTACGGGAGGCAGCAGTGGGGAATTTTCCGCAATGGGCGAAAGCCTGACGGAGCAATACCGCGTGAGGGAAGAATGCCTATGGGTTGTAAACCTCTTTTTTCAGGGAGGAATAAAATGACGTGT…		Bacillariophyta	Coscinodiscophyceae	Thalassiosirales				0	1	0	0	0	1	0	0	0	0	0	0	0	0	0	0	0	0	0	0	0	0	0	0	0	0	0	0	0	0	0	0	0	0	0	0	0	0	0	0
a2b402bd47cc8143af45578b06a8a45d	GATGAACGCTGGCGGTATGCCTTATACATGCAAGTCGTACGAGAGTTTTTAACTTAAGTGGCGGACGGGTGAGTAACACGTAAGAATTTGCCTTTAGGAGGGGGACAACAACTGGAAACGGTTGCTAATACCCCATATGCTTTCGAGTGAAATGGATTTCCGCCTAAAGAGAAGCTTGCGGCTGATTAGCTTGTTGGTGGGGTAATGGCCNNNNNNNNNNGTATCTGGTTTGAGAGGACGATCAGACACACTGGAACTGAGACACGGTCCAGACTCCTACGGGAGGCAGCAGTAGGGAATTTTCCGCAATGGGCGAAAGCCTGACGGAGCAATACCGCGTGAGGGATGAATGCCTATGGGTTGTAAACCTCTTTTTTCAGGGAGGAATCTATGACGTGT…		Bacillariophyta	Fragilariophyceae	Fragilariales				0	1	0	0	0	0	0	0	0	0	0	0	0	0	0	0	0	0	0	0	0	0	0	0	0	0	0	0	0	0	0	0	0	0	0	0	0	0	0	0
a2f7b3d4350a25325a9337f0ba31bffc	GATGAACGCTGGCGGCGTGCTTAACACATGCAAGTCGAACGAAGTCTTCGGACTTAGTGGCGGACGGGTGAGTAACGCGTGAGGATCTGCCCTTAGGCGGGGGACAACTTTTGGAAACGGAAGCTAATACCCCATATGTCGAGAGATGAAACTTTTTTGGCCTGAGGATGAACTCGCGTCTGATTAGCTAGTTGGTGGTGTAAGGGACTANNNNNNNNNNAGTAGCTGTTCTGAGAGGAAGATCAGCCACACTGGGACTGAGACACGGCCCAGACTCCTACGGGAGGCAGCAGTGGGGAATTTTCCGCAATGGGCGAAAGCCTGACGGAGCAACGCCGCGTGAGGGAGGAATGTCTGTGGATTGTAAACCTCTTTTCTCTGGGAAGAAGATCTGACGGT…		Cyanobacteria		Oscillatoriales				0	1	0	0	0	1	0	0	0	0	0	0	0	0	0	1	0	0	0	0	0	0	0	0	0	0	0	0	0	0	0	0	0	0	1	0	0	0	0	0
a3b56815df1e3e42729389dca4f69d0e	GATGAACGCTGGCGGTATGCTTAACACATGCAAGTCGAACGAACTCTTCGGAGTGAGTGGCGGACGGGTGAGTAACGCGTAAGGATCTGCCCCTAAGAGGGGGATAACTACTGGAAACGGTAGCTAATACCCCATGTGCCGAGAGGTGAAAGTTTTTTCGCTTAGGGATGACCTTGCGTCAGATTAGCTAGTTGGTGGGGTAGAGGCCTANNNNNNNNNNTGTAGCTGTTCTGAGAGGGAGAGCAGCCACACTGGGACTGAGACACGGCCCAGACTCCTACGGGAGGCAGCAGTGGGGAATTTTCCGCAATGGGCGAAAGCCTGACGGAGCAATACCGCGTGAACGAAGAAGGCTCTAGGGTCGTAAAGTTCTTTTATTAGGGAAGAAGAATTGACGGT…		Cyanobacteria						0	1	0	0	0	0	0	0	0	0	0	0	0	0	0	0	0	1	0	0	0	0	0	0	0	0	0	0	0	0	0	0	0	0	0	0	0	0	0	0
a3b7bd286e150a526dfe7fa26874ed40	GATGAACGCTAGCGGTATGCTTTACACATGCAAGTCGTACGAGAGTTTTTAACTCAAGTGGCGGACGGGTGAGTAACACGTAAGAATTTACCTTTAGGAGGGGGACAACATCTAGAAATGGTTGCTAATACCCCATATGCTTTCGAGTGAAATGGATTTTCCGCCTAGAGAGAAGCTTGCGGCTGATTAGCTTGTTGGTGAGGTAATGGCNNNNNNNNNNGTATCTGGTTTGAGAGGATGATCAGACACACTGGAACTGAGACACGGTCCAGACTCCTACGGGAGGCAGCAGTGGGGAATTTTCCGCAATGGGCGAAAGCCTGACGGAGCAATACCGCGTGAGGGATGACGGCCTATGGGTTGTAAACCTCTTTTTTCAGGGAGGAATAAATGACGTGT…		Bacillariophyta	Bacillariophyceae					0	1	0	0	0	0	0	0	0	0	0	0	0	0	0	0	0	0	0	0	0	0	0	0	0	0	0	0	0	0	0	0	0	0	0	0	0	0	0	0
a3bc0ac801c5e6d8add523a40e1cd4fc	GATGAACGCTGGCGAGATGCTTTACACATGCAAGTCGTACGAGAGTTTTAAACTCAAGTGGCGGACGGGTGAGTAACACGTAAGAATTTACCTTTAGGAGGGGGATACAAATACCCCATATGCTTTCGAGTGAAATGGATTTTTCCGCCTAGAGAGAAGCTTGCGGCTGATTAGCTTGTTGGTGAGGTAATGGCTTACCAAGGCGACGATNNNNNNNNNNAGTATCTGGTTTGAGAGGACGATCAGACACACTGGAACTGAGACACGGTCCAGACTCCTACGGGAGGCAGCAGTGGGGAATTTTCCGCAATGGGCGAAAGCCTGACGGAGCAATCTCGCGTGAGGGATGACTGCCTATGGGTTGTAAACCTCTTTTTTCAGGGAGGAATCAATGACGTT…		Bacillariophyta	Mediophyceae	Triceratiales				0	1	0	0	0	0	1	0	0	0	0	0	0	0	0	0	0	0	0	0	0	0	0	0	0	0	0	0	0	0	0	0	0	0	0	0	0	0	0	0
a3fe32687b8e8122784a2e037a4df870	GATGAACGCTGGCGGTATGCCTAACACATGCAAGTCGTACGAAAGTTTTTAACTTAAGTGGCGGACGGGTGAGTAACACGTAAGAATTTACCTTTAGGAGGGGGATAACAATTGGAAACGATTGCTAATACCCCATATGCTTTCGAGTGAAATGGATTTCCGCCTAAAGAGAAGCTTGCGGCTGATTAGCTTGTTGGTAAGGTAACGGCTNNNNNNNNNNTCAGTATCTGGTTTGAGAGGACGATCAGACACACTGGAACTGAGACACGGTCCAGACTCCTGCGGGAGGCAGCAGTGGGGAATTTTCCGCAATGGGCGAAAGCCTGACGGAGCAATACCGCGTGAGGGATGACGGCCTATGGGTTGTAAAGCTCTTTCGCCAGGGATGATAATGACAGT…		Bacillariophyta	Bacillariophyceae					0	1	0	0	0	0	0	0	0	0	0	0	0	0	0	0	0	0	0	0	0	0	0	0	0	0	0	0	0	0	0	0	0	0	0	0	0	0	0	0
a5102aed99836e3eac0c1f32eed30214	GATGAACGCTGGCGAGATGCCTTATACATGCAAGTCGTACGAGATTAAACTCAAGTGGCGGACGGGTGAGTAACACGTAAGAATTTGCCTTTAGGAGGGGGACAACAGACAGAAATGGCTGCTAATACCCCATATGCTTTTGAGTGAAACGAATTTTTTTCGCCTAAAGAGAAGCTTGCGGCTGATTAGCTTGTTGGTGAGGTAATGGCTNNNNNNNNNNGTATCTGGTTTGAGAGGACGATCAGACACACTGGAACTGAGACACGGTCCAGACTCCTACGGGAGGCAGCAGTAGGGAATTTTCCGCAATGGGCGAAAGCCTGACGGAGCAATCTCGCGTGAGGGATGACGGCCTATGGGTTGTAAACCTCTTTTTTCAGGGAGGAATAAATGACGTGT…		Bacillariophyta	Bacillariophyceae	Bacillariales				0	1	1	0	0	1	0	0	0	0	0	0	1	0	0	0	0	1	1	0	0	0	0	0	0	0	0	0	0	0	0	0	0	0	0	0	0	0	0	0
a5c2df89ba81b988650b876eb586a7bb	GATGAACGCTGGCGGTATGCTTTACACATGCAAGTCGTACGAGAGTTTTTAACTCAAGTGGCGGACGGGTGAGTAACACGTAAGAATTTACCTTTAGGAGGGGGACAACAACTGGAAACGGTTGCTAATACCCCATATGCTTTCGAGTGAAATGGATTTTTCCGCCTAAAGAGAAGCTTGCGGCTGATTAGCTTGTTGGTAAGGTAATGGNNNNNNNNNNGTATCTGGTTTGAGAGGACGATCAGACACACTGGAACTGAGACACGGTCCAGACTCCTACGGGAGGCAGCAGTGGGGAATTTTCCGCAATGGGCGAAAGCCTGACGGAGCAATACCGCGTGAGGGATGACTGCCTATGGGTTGTAAACCTCTTTTTTCAGGGAGGAATAAATGACGTGT…		Bacillariophyta						0	1	0	0	0	0	0	0	0	0	0	0	0	0	0	0	0	0	0	0	0	0	0	0	0	0	0	0	0	0	0	0	0	0	0	0	0	0	0	0
a6399879ca48f5f34d86114efad08595	GATGAACGCTGGCGGTATGCTTAACACATGCAAGTCGAACGAACTCTTCGGAGTGAGTGGCGGACGGGTGAGTAACGCGTAAGGATCTGCCCCTAAGAGGGGGATAACTACTGGAAACGGTAGCTAATACCCCATGAGCCGAGAGGTGAAAGTTATTTCGCTTAGGGATGACCTTGCGTCAGATTAGCTAGTTGGTGGGGTAAAGGCCTANNNNNNNNNNCTGTAGCTGTTCTGAGAGGGAGAGCAGCCACACTGGGACTGAGACACGGCCCAGACTCCTACGGGAGGCAGCAGTGGGGAATTTTCCGCAATGGGCGAAAGCCTGACGGAGCAATACCGCGTGAACGAAGAAGGCTCTAGGGTCGTAAAGTTCTTTTATTAGGGAAGAAATCTGACGGT…		Cyanobacteria						0	1	0	0	0	0	0	0	0	0	0	0	0	0	0	1	0	1	0	0	0	0	0	0	0	0	0	0	0	0	0	0	0	0	0	0	0	0	0	0
a64c1e4c43ccaa4e5282e73648c73062	GATGAACGCTGGCGGTATGCTTAACACATGCAAGTCGAACGGTCTCTTCGGAGATAGTGGCGGACGGGTGAGTAACGCGTGAGAATCTGCCTCTAGGTCGGGGACAACAGTTGGAAACGACTGCTAATCCCGGATGAGCCTAAGGGTAAAAGATTAATTGCCTAGAGAGGAGCTCGCGTCCGATTAGTTAGTTGGTGGGGTAAGAGCCTANNNNNNNNNNGGTAGCTGGTCTGAGAGGATGACCAGCCACACTGGGACTGAGACACGGCCCAGACTCCTACGGGAGGCAGCAGTGGGGAATTTTCCGCAATGGGCGAAAGCCTGACGGAGCAATACCGCGTGCGGGAGGAAGGCCTTTGGGTCGTAAACCGCTTTTCTCAGGGAAGAAGTTCTGACGGT…		Cyanobacteria		Oscillatoriales				0	1	0	0	0	0	0	0	0	0	0	0	0	0	0	0	0	0	0	0	0	0	0	0	0	0	0	0	0	0	0	0	0	0	0	0	0	0	0	0
a6b528df202d97729e17030fc248b457	GATGAACGCTGGCGGTATGCCTAACACATGCAAGTCGTACGAGAGTTTTTAACTCAAGTGGCGGACGGGTGAGTAACACGTGAGAATTTACCTTTAGGAGGGGGACAACAGCTGGAAACGGCTGCTAATACCCCATATGCTTCCGAGTGAAATGAATTTATTCGCCTAAAGAGAAGCTCGCGGCTGATTAGCTTGTTGGTAGGGTAAGAGNNNNNNNNNNGTATCTGGTTTGAGAGGACGATCAGACACACTGGAACTGAGACACGGTCCAGACTCCTACGGGAGGCAGCAGTGGGGAATTTTCCGCAATGGGCGAAAGCCTGACGGAGCAATACCGCGTGAGGGAAGACGGCCTATGGGTTGTAAACCTCTTTTTTCAGGGAGGAATAACTGACGTGT…		Bacillariophyta	Coscinodiscophyceae	Chaetocerotales				0	1	0	0	0	0	0	0	0	0	0	0	0	0	0	0	0	0	0	0	0	0	0	0	0	0	0	0	0	0	0	0	0	0	0	0	0	0	0	0
a7ef1efedccaedcb1ecffb18f3f211e9	GGTGAACGCTATTAGTATGCTTTACACATGCAAGTCTAACGGAGTTTTTTCGTGGCGTCCGGGTGAGTAATAGTACAGAATGTTACCTTTTAGTTTAGAACAAAGTATTCATTGAATATTAAATTCTAAATAAATTGAAAGGTTTTTAAAATTCCGCTAAAAGATAGGTCTGTGCAAGATTAGGTTGTTGGTACATGTAATAGCTTACCANNNNNNNNNNTTGATCTTAGAGGATGATCAACCACATTGGAACTGAAATAAGGTCCAAGCTGATTTTTTCGGCCAGCAGTGAGGGATATTGGACAATGGACGAAAGTCTGATCCAGCAATACTATCTGAATGATGACTGCGAAATTCGTTGTAAAATTCTTTCGTTAATGATGATAATGACATTATTTA…		Bacillariophyta	Bacillariophyceae	Naviculales				0	1	1	0	0	0	0	0	0	0	0	0	0	0	0	0	0	0	0	0	0	0	0	0	0	0	0	0	0	0	0	0	0	0	0	0	0	0	0	0
a83f0a3a0aeda0d5ab424709fe707fc1	GATGAACGCTGGCGGTATGCCTGACACATGCAAGTCGAACGAAAAGATTTTTTCTTTTAGTGGCGCACGGGTGAGTAACGCGTAAGAATCTCCCTCTAGGTAAAGGATAACAATTGGAAACGATTGCTAATACTTTATATGCTGAGAAGTGAAACGATGTGTAAGAATACGCATTGCCTAGTGATGAGCTTGCGTCTGATTAGCCTGTTGNNNNNNNNNNAGTAGCTGGTCTGAGAGGATGAACAGCCACACCGGAACTTAGACACGGTCCGGACTCCTACGGGAGGCAGCAGTGAGGAATTTTCCGCAATGGGCGAAAGCCTGACGGAGCAATACCGCGTGGAGGATGAAAGCCTATGGGTTGTAAACTCCTTTTCTTAGAAAAGAAGTTCTGACGGT…		Cercozoa						0	1	1	0	0	0	0	0	0	0	0	0	0	0	0	0	0	0	0	0	0	0	0	0	0	0	0	0	0	0	0	0	0	0	0	0	0	0	0	0
a87cd965f447471e8e9f671fbc28ce4a	GATGAACGCTGGCGGTATGCCTTATACATGCAAGTCGTACGAGAGTTTTTAACTCAAGTGGCGGACGGGTGAGTAACACGTAAGAATTTACCTTTAGGAGGGGGATAACAACTGGAAACAGTTGCTAATACCCCATATGCTTTCGAGTGAAATGATTTTTTTCGCCTAAAGAGAAGCTTGCGGCTGATTAGCTTGTTGGTAGGGTAATAGNNNNNNNNNNGTATCTGGTTTGAGAGGACGATCAGACACACTGGAACTGAGACACGGTCCAGACTCCTACGGGAGGCAGCAGTAGGGAATCTTCCGCAATGGGCGAAAGCCTGACGGAGCAATACCGCGTGAGGGATGAATGCCTATGGGTTGTAAACCTCTTTTTTCAGGGAGGAATATATGACGTGT…		Bacillariophyta	Fragilariophyceae	Licmophorales				0	1	1	0	0	0	0	0	0	0	0	0	0	0	0	0	0	0	0	0	0	0	0	0	0	0	0	0	0	0	0	0	0	0	0	0	0	0	0	0
a899ffffd5fdbc1cae79165cf997bded	GATGAACGCTGGCGGTATGCTTTACACATGCAAGTCGAACGGGAGTTTTAAACTCTAGTGGCGGACGGGTGAGTAACACGTAAGAATTTACCTTTAGGAGGGGGACAACAACTGGAAACGGTTGCTAATACCCCATACGCTTTCGAGTGAAATGATTTTTTTCGCCTAAAGAGAAGCTTGCGGCTGATTAGCTTGTTGGTAGGGTAATGGNNNNNNNNNNTATCTGGTTTGAGAGGATGATCAGACACACTGGAACTGAGACACGGTCCAGACTCCTACGGGAGGCAGCAGTGGGGAATTTTCCGCAATGGGCGAAAGCCTGACGGAGCAATACCGCGTGAGGGATGAATGCCTATGGGTTGTAAACCTCTTTTTTCAGGGAGGAATAAAATGACGTGT…		Bacillariophyta	Bacillariophyceae	Naviculales				0	1	0	0	0	0	0	0	0	0	0	0	0	0	0	0	0	0	0	0	0	0	0	0	0	0	0	0	0	0	0	0	0	0	0	0	0	0	0	0
a8a52b7f9ffda9d678f3ec6e70a1687a	GATGAACGCTGGCGGTATGCTTAACACATGCAAGTTGCACGAGAGTTTTTAACTCTAGTAGCGGACGGGTGAGTAACACGTGAGAATCTGCCCTTAGGAGGAGGATAACAGCTGGAAACGGTTGCTAATACTCCATATGCTGAAAAGTGAAAGGATTTATCTGCCTAAGGAGGAGCTCGCGTCTGATTAGCTAGTTGGTAAGGTAAAGGCNNNNNNNNNNAGTAGCTGGTTTGAGAGGACGATCAGCCACACTGGGACTGAGACACGGCCCAGACTCCTACGGGAGGCAGCAGTGGGGAATTTTCCGCAATGGGCGAAAGCCTGACGGAGCAATACCGCGTGAGGGATGAAAGCCTGTGGGTTGTAAACCTCTTTTCTCAAGGAAGAAGTTCTGACGGT…			Cryptophyceae	Pyrenomonadales				0	1	1	0	0	0	0	0	0	0	0	0	0	0	0	0	1	0	0	0	0	0	0	0	0	0	0	0	0	0	0	0	0	0	0	0	0	0	0	0
a913d53e8135972c13018b3ae482a103	GATGAACGCTGGCGGCGTGCTTAACACATGCAAGTCGAACGAACCTTCGGGTGAGTGGCGGACGGGTGAGTAACGCGTGAGGATCTGGCCTTAGGTGGGGGACAACCATTGGAAACGATGGCTAATACCGCATATGTCGAGAGATGAAAGATTTATCGCCTGAGGATGAGCTCGCGTCTGATTAGCTAGTTGGTGGGGTAAGGGCCTACCNNNNNNNNNNAGTAGCTGTTCTGAGAGGAAGATCAGCCACACTGGGACTGAGACACGGCCCAGACTCCTACGGGAGGCAGCAGTGGGGAATTTTCCGCAATGGGCGCAAGCCTGACGGAGCAACGCCGCGTGAGGGAGGAATGTCTGTGGATTGTAAACCTCTTTTCTCTGTGAAGAAGATCTGACGGT…		Cyanobacteria						0	1	0	0	0	0	0	0	0	0	0	0	0	0	0	0	0	0	0	0	0	0	0	0	0	0	0	0	0	0	0	0	0	0	0	0	0	0	0	0
a9522fa36d5e342cba7b18c7cd8e6ba3	GATGAACGCTGGCGGTATGCCTTACACATGCAAGTCGTACGAGAGTTTTTAACTCAAGTGGCGGACGGGTGAGTAACACGTAAGAATTTACCTTTAGGAGGGGGATAACAACTGGAAACGGTTGCTAATACCCCATATGCTTTCGAGTGAAATGGATTTCCGCCTAGAGAGAAGCTTGCGGCTGATTAGCTTGTTGGTGAGGTAAAGGCTNNNNNNNNNNAGTATCTGGTTTGAGAGGACGATCAGACACACTGGAACTGAGACACGGTCCAGACTCCTACGGGAGGCAGCAGTGGGGAATTTTCCGCAATGGGCGAAAGCCTGACGGAGCAATACCGCGTGAGGGATGACTGCCTATGGGTTGTAAACCTCTTTTTTCAGGGAGGAATCAATGACGTT…		Bacillariophyta	Bacillariophyceae					0	1	0	0	0	0	0	0	0	0	0	0	0	0	0	0	0	0	0	0	0	0	0	0	0	0	0	0	0	0	0	0	0	0	0	0	0	0	0	0
aa0d80a2462bad259e886ebb28bca0a3	GATGAACGCTGGCGAGATGCCTTACACATGCAAGTCGTACGAAAATTTTTAATTTAAGTGGCGGACGGGTGAGTAACACGTAAGAATTTGCCTTTAGGAGGGGGATAACAATTGGAAACGATTGCTAATACCCCATATGCTTTCGAGTGAAATGAATTTTTTCGCCTAAAGAGAAGCTTGCGGCTGATTAGCTTGTTGGTAAGGTAATGGNNNNNNNNNNGTATCTGGTTTGAGAGGATGATCAGACACACTGGAACTGAGACACGGTCCAGACTCCTACGGGAGGCAGCAGTGGGGAATTTTCCGCAATGGGCGAAAGCCTGACGGAGCAATCTCGCGTGAGGGATGACGGCCTATGGGTTGTAAACCTCTTTTTTCAGGGAGGAATAAATGACGTGT…		Bacillariophyta	Bacillariophyceae	Bacillariales				0	1	1	0	1	0	0	0	0	0	0	0	0	0	0	1	0	0	0	0	0	0	0	0	0	0	1	0	0	0	0	0	0	0	0	0	0	0	0	0
aa7d211249bd7c828495c2fa24c23181	GATGAACGCTGGCGAGATGCTTTACACATGCAAGTCATACGAGAGTTTTTAACTCAAGTGGCGGACGGGTGAGTAACACGTAAGAATTTACCTTTAGGAGGGGGATAACAACGAGAAATTGCTGCTAATACCCCATATGCTTTCGAGTGAAATGGATTTTTCCGCCTAAAGAGAAGCTTGCGCCTGATTAGCTTGTTGGTAAGGTAATGGNNNNNNNNNNGTATCTGGTTTGAGAGGATGATCAGACACACTGGAACTGAGACACGGTCCAGACTCCTACGGGAGGCAGCAGTGGGGAATTTTCCGCAATGGGCGAAAGCCTGACGGAGCAATCTCGCGTGAGGGATGACGGCCTATGGGTTGTAAACCTCTTTTTTCAGGGAGGAATAAATGACGTGT…		Bacillariophyta	Bacillariophyceae					0	1	1	0	1	0	0	0	0	0	0	0	0	0	0	1	0	0	0	0	0	0	0	0	0	0	1	0	0	0	0	0	0	0	0	1	0	0	0	0
aafc38f5d85f8cde07d447f8c037a8a7	GATGAACGCTGGCGAGATGCCTTATACATGCAAGTCGTACGAGATTAAACTCAAGTGGCGGACGGGTGAGTAACACGTAAGAATTTACCTTTAGGAGGGGGACAACAACTGGAAACGGTTGCTAATACCCCATATGCTTTCGAGTAAAATGGATTTTTCCGCCTAAAGAGAAGCTTGCGGCTGATTAGCTTGTTGGTGGGGTAATGGCTCNNNNNNNNNNGTATCTGGTTTGAGAGGACGATCAGACACACTGGAACTGAGACACGGTCCAGACTCCTACGGGAGGCAGCAGTAGGGAATTTTCCGCAATGGGCGAAAGCCTGACGGAGCAATCTCGCGTGAGGGATGACGGCCTATGGGTTGTAAACCTCTTTTTTCAGGGAGGAATAAATGACGTGT…		Bacillariophyta	Bacillariophyceae	Bacillariales				0	1	0	0	0	0	0	0	0	0	0	0	0	0	0	0	0	0	0	0	0	0	0	0	0	0	0	0	0	0	0	0	0	0	0	0	0	0	0	0
ab378115714712af5398466580a12b47	GATGAACGCTGGCGGTCTGCTTAACACATGCAAGTCGAACGGACCCTTCGGGGTTAGTGGCGGACGGGTGAGTAACGCGTGAGAATCTGCCTTCAGGTCTGGGACAACAGAAGGAAACTTCTGCTAATCCCGGATGAGCCTAATGGTAAAAGATAAATTGCCTGGAGATGAGCTCGCGTCTGATTAGCTAGTTGGTGTGGTAAAAGCATANNNNNNNNNNAGTAGCTGGTCTGAGAGGATGAGCAGCCACACTGGGACTGAGACACGGCCCAGACTCCTACGGGAGGCAGCAGTGGGGAATTTTCCGCAATGGGCGAAAGCCTGACGGAGCAAGACCGCGTGGGGGAGGAAGGCTCTAGGGTTGTAAACCCCTTTTCTTTGGGAAGAAGTACTGACGGT…		Cyanobacteria		Oscillatoriales	Microcoleaceae			0	1	0	0	0	0	0	0	0	0	0	0	0	0	0	0	0	0	0	0	0	0	0	0	0	0	0	0	0	0	0	0	0	0	0	0	0	0	0	0
ab7a55f7f4f421ba10d77e924261397d	GATGAACGCTGGCGGTATGCTTTACACATGCAAGTCGTACGAGAACTTTTAGTTCAAGTGGCGGACGGGTGAGTAACACGTAAGAATTTACCTTTAGGAGAGGGATAACAATTGGAAACGATTGCTAATACCTCATATGCTTCAGAGTGAAATGGATTTATCCGCCTAAAGAGAAGCTTGCGGCTGATTAGCTTGTTGGTAAGGTAATGGNNNNNNNNNNAGTATCTGGTTTGAGAGGACGATCAGACACACTGGAACTGAGACACGGTCCAGACTCCTACGGGAGGCAGCAGTGGGGAATTTTCCGCAATGGGCGAAAGCCTGACGGAGCAATACCGCGTGAGGGATGACTGCCTATGGGTTGTAAACCTCTTTTTTCAGGGAGGAATCAATGACGTT…		Bacillariophyta	Bacillariophyceae	Naviculales				0	1	0	0	0	0	0	0	0	0	0	0	0	0	0	0	0	0	0	0	0	0	0	0	0	0	0	0	0	0	0	0	0	0	0	0	0	0	0	0
ac264a81c7c6ff11a969af8566fa5c3a	GATGAACGCTGGCGGTCTGCTTAACACATGCAAGTCGAACGAACTCTTCGGAGTGAGTGGCGGACGGGTGAGTAACGCGTGAGAATCTGCCTCTCGGTCGGGGACAACCACTGGAAACGGTGGCTAATACCGGATGAGCCGCAAGGTAAAAGATTTATTGCCGAGAGAAGAGCTCGCGTCCGATTAGTTAGTTGGTGGGGTAAAGGCCTANNNNNNNNNNGGTAGCTGGTCTGAGAGGATGAGCAGCCACACTGGGACTGAGACACGGCCCAGACTCCTACGGGAGGCAGCAGTGGGGAATTTTCCGCAATGGGCGAAAGCCTGACGGAGCAAGACCGCGTGGGGGAGGAAGGTTTTTGGATCGTAAACCCCTTTTGTCAGGGAAGAAGTCCTGACGGT…		Cyanobacteria						0	1	0	0	0	0	0	0	0	0	0	0	0	0	0	0	0	0	0	0	0	0	0	0	0	0	0	0	0	0	0	0	0	0	0	0	0	0	0	0
ac83c39500b838d177dad5509880ea69	GATGAACGCTGGCAGTATGCTTTACACATGCAAGTCGTACGAGAGTTTTTAACTCAAGTGGCGGACGGGTGAGTAACACGTAAGAATTTGCCTTTAGGAGGGGGATAACAACTGGAAACGGTTGCTAATACCCCATATGCTTTCGAGTGAAATGGAATTTTCCGCCTAGAGAGAAGCTTGCGGCTGATTAGCTAGTTGGTGGGGTAAAGGNNNNNNNNNNGTAGCTGGTTTGAGAGGATGATCAGCCACACTGGAACTGAGACACGGTCCAGACTCCTACGGGAGGCAGCAGTGGGGAATTTTCTGCAATGGGCGCAAGCCTGACAGAGCAATACCGCGTGAGGGAAGAGAGCCCACAGGGTTGTAAACCTCTTTTGTCAAGAAAGAAGTTCTGACGTT…		Bacillariophyta						0	1	0	0	0	0	0	0	0	0	0	0	0	0	0	0	0	0	0	0	0	0	0	0	0	0	0	0	0	0	0	0	0	0	0	0	0	0	0	0
ac8e8ad8ea564e932d4bf11d4977184a	GATGAACGCTGGCGGTATGCTTAACACATGCAAGTCGAACGAAAACTTAGGTTTTAGTGGCGGACGGGTGAGTAACGCGTGAGAATCTGCCTTCTGGACGGGGATAACAACGGGAAACTGGTGCTAATACCCGATAAGCCGCAAGGTGAAATAAATTTTGCCAGAAGAGGAGCTCGCGTCCGATTAGCTAGTTGGAGTGGTAAAAGCACANNNNNNNNNNGGTAGCTGGTCTGAGAGGATGAGCAGCCACACTGGGACTGAGACACGGCCCAGACTCCTACGGGAGGCAGCAGTGGGGAATTTTCCGCAATGGGCGAAAGCCTGACGGAGCAATACCGCGTGAGGGAGGAAGGCTTTTGGGTTGTAAACCTCTTTTCTCAAGGAAGAAAATCTGACGGT…		Cyanobacteria		Pleurocapsales				0	1	0	0	0	0	0	0	0	0	0	0	0	0	0	0	0	0	0	0	0	0	0	0	0	0	0	0	0	0	0	0	0	0	0	0	0	0	0	0
ad964cd6d9c1e3936641976e8b16d3df	GATGAACGCTGGCGGTATGCCTAACACATGCAAGTCGAACGAAGTCTTCGGACTTAGTGGCGGACGGGTGAGTAACGCGTGAGAATCTGCCTTCAGGATGGGGACAACAGTTGGAAACGACTGCTAATACCCAATATGCCTACGGGTGAAACTTATTTGGCCTGAAGATGAGCTCGCGTCTGATTAGCTAGTTGGTGGGGTAAGAGCCTANNNNNNNNNNCAGTAGCTGGTCTGAGAGGATGAGCAGCCACACTGGGACTGAGACACGGCCCAGACTCCTACGGGAGGCAGCAGTGGGGAATTTTCCGCAATGGGCGAAAGCCTGACGGAGCAATACCGCGTGAGGGAGGAAGGTTTTTGGATTGTAAACCTCTTTTCTCAGGGAAGAATTTTGACGGT…		Cyanobacteria		Synechococcales	Leptolyngbyaceae			0	1	0	0	0	1	1	0	0	0	0	0	1	0	0	1	1	1	0	0	0	1	0	0	0	0	0	0	0	0	0	0	1	0	0	0	0	0	0	0
ade14a5d10a466127c250ac16c687171	GATGAACGCTGGCAGTATGCTTTACACATGCAAGTCGTACGAGAGTTTTTAACTCAAGTGGCGGACGGGTGAGTAACACGTAAGAATTTGCCTTTAGGAGGGGGATAACAACTGGAAACGGTTGCTAATACCCCATATGCTTTCGAGTGAAATGGAATTTTCCGCCTAGAGAGAAGCTTGCGGCTGATTAGCTTGTTGGTGTGGTAATGGNNNNNNNNNNTCAGTATCTGGTTTGAGAGGACGATCAGACACACTGGAACTGAGACACGGTCCAGACTCCTACGGGAGGCAGCAGTGGGGAATATTGGACAATGGGGGCAACCCTGATCCAGCCATGCCGCGTGAGTGATGAAGGCCCTAGGGTTGTAAAGCTCTTTCAGCGAGGAGGATAATGACGTT…		Bacillariophyta						0	1	0	0	0	0	0	0	0	0	0	0	0	0	0	0	0	0	0	0	0	0	0	0	0	0	0	0	0	0	0	0	0	0	0	0	0	0	0	0
b15365fb509c6d34f272aebfd50842c1	GATGAACGCTACTAGTATGCTTAACACATGCAAGTCGAACGGATATAAATTCCGTGGCGTACGGGTGAGTAAAAGCAGAATTTTTCCTTTTAGTTCGGTTTAAAAATTTCTTATTAGAAATTAAATACTGAATAAGTAAAAGGTTCATTTTTTGTGTTCCGCTAAAAGATAAATCTGTTAAAGATTAGGTTGTTGGTAATTTAAAAGCTTNNNNNNNNNNTAGTTGGTCTTAGAGGATGATCAACCACACTGGAACTGAAATAAGGTCCAGGCTGACGTGTCGGCCAGCAGTGAGGAATATTGGACAATGAACGAAAGTTTGATCCAGCAATACTAACTGGGTGATGACGGCTTATTTAAGTTGTAAGATCCTTTAATTGAAGAAGATAATGACATTAT…		Bacillariophyta						0	1	0	0	0	0	0	0	0	0	0	0	0	0	0	0	0	0	0	0	0	0	0	0	0	0	0	0	0	0	0	0	0	0	0	0	0	0	0	0
b18953baf5b318738edc7780735dd09f	GATGAACGCTGGCGGTATGCCTAACACATGCAAGTCGTACGAAAGTTTTTAACTTAAGTGGCGGACGGGTGAGTAACACGTAAGAATTTACCTTTAGGAGGGGGATAACAATTGGAAACGATTGCTAATACCCCATATGCTTTCGAGTGAAATGGATTTCCGCCTAAAGAGAAGCTTGCGGCTGATTAGCTTGTTGGTAAGGTAACGGCTNNNNNNNNNNTCAGTATCTGGTTTGAGAGGATGATCAGACACACTGGAACTGAGACACGGTCCAGACTCCTACGGGAGGCAGCAGTGGGGAATCATAGACAATGGGCGCAAGCCTGATCTTGCCATGCCGCGTGAGCGATGACGGCCTTAGGGTTGTAAAGCTCTTTCACTGGTGAAGATAATGACGGT…		Bacillariophyta						0	1	0	0	0	0	0	0	0	0	0	0	0	0	0	0	0	0	0	0	0	0	0	0	0	0	0	0	0	0	0	0	0	0	0	0	0	0	0	0
b18deb01e37962070bd65b9387f92d20	GATGAACGCTGGCGAGATGCCTTATACATGCAAGTTGTACGAGAATTTTTAATTCAAGTAGCGGACGGGTGAGTAACACGTAAGAATTTGCCTTTAGGAGGGGGATAACAACTGGAAACGGTTGCTAATACCCCATATGCTTTCGAGTGAAATGGAGTTTTCCGCCTAGAGAGAAGCTTGCGGCTGATTAGCTTGTTGGTGAGGTAATGGNNNNNNNNNNTATCTGGTTTGAGAGGACGATCAGACACACTGGAACTGAGACACGGTCCAGACTCCTACGGGAGGCAGCAGTAGGGAATTTTCCGCAATGGGCGAAAGCCTGACGGAGCAATCTCGCGTGAGGGATGACGGCCTATGGGTTGTAAACCTCTTTTTTCAGGGAGGAACAAAATGACGTGT…			Dinophyceae	Peridiniales				0	1	0	0	0	0	0	0	0	0	0	0	0	0	0	0	0	0	0	0	0	0	0	0	0	0	0	0	0	0	0	0	0	0	0	1	0	0	0	0
b1906eb2c358d4f66ee3fa71518e8314	GATGAACGCTGGCGGTATGCTTTACACATGCAAGTCGTACGAGAGTTTTTAACTCAAGTGGCGGACGGGTGAGTAACACGTAAGAATTTGCCTTTAGGAGGGGGACAACAACTGGAAACGGTTGCTAATACCCCATATGCTTTCGAGTGAAATGGATTTATCCGCCTGAAGAGAAGCTTGCGGCTGATTAGCTTGTTGGTGAGGTAATGGNNNNNNNNNNGTATCTGGTTTGAGAGGACGATCAGACACACTGGAACTGAGACACGGTCCAGACTCCTACGGGAGGCAGCAGTGGGGAATTTTCCGCAATGGGCGAAAGCCTGACGGAGCAATACCGCGTGAGGGATGACGGCCTATGGGTTGTAAACCTCTTTTTTCAGGGAGGAATAAATGACGTGT…		Bacillariophyta	Bacillariophyceae					0	1	1	0	1	0	0	0	0	0	0	0	0	0	0	0	0	0	0	0	0	0	0	0	0	0	0	0	0	0	0	0	0	0	0	0	0	0	0	0
b236debef90079733492f68e5ffbbe75	GATGAACGCTGGCGGTATGCCTAACACATGCAAGTCGAACGAATCTTTCGGGATTAGTGGCGGACGGGTGAGTAACGCGTGAGAATCTGCCTTCAGGATGGGGACAACAGTTGGAAACGACTGCTAATACCCAATATGCCGCAAGGTGAAACTCTTTTGGCCTGAAGAGGAGCTCGCGTCCGATTAGCTAGTTGGGGTGGTAAAAGCGCANNNNNNNNNNGGTAGCTGGTCTGAGAGGATGAGCAGCCACACTGGGACTGAGACACGGCCCAGACTCCTACGGGAGGCAGCAGTGGGGAATTTTCCGCAATGGGCGAAAGCCTGACGGAGCAATACCGCGTGAGGGAGGAAGGCTTTTGGGTTGTAAACCTCTTTTCTCAAGGAAGAAGAACTGACGGT…		Cyanobacteria		Pleurocapsales				0	1	1	0	0	1	1	1	0	0	0	0	0	0	0	0	0	0	0	0	0	0	0	0	0	0	0	0	0	0	0	0	0	0	0	0	0	0	0	0
b25652f3c4943d9d6c043f93a885b9cc	GATGAACGCTAGTAGTATGCTTAACACATGCAAGTCGAACGGAAATTTGTTTTCGTGGCGAACGGGTGAGTAAATGCAGAATTTTTCCTTCTAGTTCAGTACAAAAATTCTTTATTGGATTCAAATTCTGAATAAGTTAAAGGTTTGTTTATACATTCCGCTAGAAGATAAATCTGCTAAAGATTAGGTTGTTGGTAATTTAATAGCTTANNNNNNNNNNTAGTTGGTCTTAGAGGATGATCAACCACACTGGAACTGAAATAAGGTCCAGGCTGACATGTCGGCCAGCAGTGAGGAATATTGGACAATGAACGAAAGTTTGATCCAGCAATACTAACTGGGTGATGACGGCTTATTTAAGTTGTAAGATCCTTTGATTAAAGAAGATAATGACATTAT…		Bacillariophyta	Bacillariophyceae	Bacillariales				0	1	0	0	0	0	0	0	0	0	0	0	0	0	0	0	0	0	0	0	0	0	0	0	0	0	0	0	0	0	0	0	0	0	0	0	0	0	0	0
b27ace549511ac8c9823500cb8096dad	GATGAACGCTGGCGGTATGCTTTACACATGCAAGTCGTACGGGAGTTTTAAACTCCAGTGGCGGACGGGTGAGTAACACGTAAGAATTTGCCTCTAGGAGGGGGATAACAACTGGAAACGGTTGCTAATACCCCATATGCTTTCGAGTGAAATGGATTTCCGCCTAGAGAGAAGCTTGCGGCTGATTAGCTTGTTGGTAAGGTAATGGCTNNNNNNNNNNTATCTGGTTTGAGAGGACGATCAGACACACTGGAACTGAGACACGGTCCAGACTCCTACGGGAGGCAGCAGTGGGGAATTTTCCGCAATGGGCGAAAGCCTGACGGAGCAATACTGCGTGAGGGATGACGGCCTATGGGTTGTAAACCTCTTTTTTCAGGGAGGAATAAAATGACGTGT…		Bacillariophyta	Bacillariophyceae					0	1	0	0	0	0	0	0	0	0	0	0	0	0	0	0	0	0	0	0	0	0	0	0	0	0	0	0	0	0	0	0	0	0	0	0	0	0	0	0
b35d64bce1a7bee261e7def3cf541fc2	GATGAACGCTAGCGGTATGCTTAACACATGCAAGTCGAACGGGAGTTTTAACTCTAGTGGCGAACGGGTGAGTAATACGTGAGTACTTGCCCTTAGGAGGGAAATAACAATGGGAAACTGTTGCTAAAGTCCCATATACCTTTGGGTGAAAAGGAGTAATCCGCCTAAGGAAAGGCTCGCGCCTGATTAGCTAGTTGGTGAGGTAAATGCNNNNNNNNNNGTAGCTGGTTTGAGAGGATGATCAGCCACACTGGAACTGAGACACGGTCCAGACTCCTGCGGGAGGCAGCAGTGAGGAATTTTCCGCAATGGGCGCAAGCCTGACGGAGCAATACCGCGTGAGGGATGAATGCCCTTGGGTTGTAAACCTCTTTTTTCAGGGAGGAAGTTCTGACGTGT…		Bacillariophyta						0	1	1	0	0	0	0	0	0	0	0	0	0	0	0	0	0	0	0	0	0	0	0	0	0	0	0	0	0	0	0	0	0	0	0	0	0	0	0	0
b3870c237155d7b77ef86426169bd163	GATGAACGCTGGCGGCGTGCTTAACACATGCAAGTCGAACGAAGTCTTCGGACTTAGTGGCGGACGGGTGAGTAACGCGTGAGAATCTGCCTTCAGGACGGGGACAACAGTTGGAAACGACTGCTAATACCCGATATGCCGAGAGGTGAAATGTTTTTTCGCCTGAAGATGAGCTCGCGTCCGATTAGCTAGTAGGTGGTGTAAAGGACCNNNNNNNNNNGTAGCTGGTCTGAGAGGATGAGCAGCCACACTGGGACTGAGACACGGCCCAGACTCCTACGGGAGGCAGCAGTGGGGAATTTTCCGCAATGGGCGAAAGCCTGACGGAGCAACGCCGCGTGAGGGACGAAGGTTTTTGGATCGTAAACCTCTTTTCTCAGGGAAGAAGTCAGTGACGGT…		Cyanobacteria		Synechococcales				0	1	0	0	0	0	0	0	0	0	0	0	0	0	0	0	0	0	0	0	0	1	0	1	0	0	0	0	0	0	0	0	0	0	0	0	0	0	0	0
b440b1fd6b804e9eeb25f6028055d819	GATGAACGCTGGCGGTATGCTTAACACATGCAAGTCGAACGCAGTCTTCGGACTGAGTGGCGGACGGGTGAGTAACGCGTGAGGATCTGCCCTGAGGTGGGGGATAACAGTTGGAAACGACTGCTAACACCCCATATGCCGAGAGGTGAAATATTTATAGCCTTTGGATGAACTCGCGTCTGATTAGCTAGTAGGTGGGGTAACGGCCTANNNNNNNNNNAGTAGCTGGTCTGAGAGGACGATCAGCCACACTGGGACTGAGACACGGCCCAGACTCCTACGGGAGGCAGCAGTGGGGAATTTTCCGCAATGGGGGCAACCCTGACGGAGCAATACCGCGTGCGGGAGGAAGGCCTTTGGGTCGTAAACCGCTTTTAACAGGGAAGAATAACTGACGGT…		Cyanobacteria						0	1	0	0	0	0	0	0	0	0	0	0	0	0	0	0	0	0	0	0	0	0	0	0	0	0	0	0	0	0	0	0	0	0	0	0	0	0	0	0
b48c7a8df16e7ad2a0d262aa6e6a7865	GATGAACGCTGGCAGTATGCTTTACACATGCAAGTCGTACGAGAGTTTTTAACTCAAGTGGCGGACGGGTGAGTAACACGTAAGAATTTGCCTTTAGGAGGGGGATAACAACTGGAAACGGTTGCTAATACCCCATATGCTTTCGAGTGAAATGGAATTTTCCGCCTAGAGAGAAGCTTGCGGCTGATTAGCTTGTTGGTAAGGTAATGGNNNNNNNNNNTATCTGGTTTGAGAGGACGATCAGACACACTGGAACTGAGACACGGTCCAGACTCCTACGGGAGGCAGCAGTGGGGAATTTTCCGCAATGGGCGAAAGCCTGACGGAGCAATACTGCGTGAGGGATGACGGCCTATGGGTTGTAAACCTCTTTTTTCAGGGAGGAATAAAATGACGTGT…		Bacillariophyta	Bacillariophyceae					0	1	0	0	0	0	0	0	0	0	0	0	0	0	0	0	1	1	0	0	1	1	1	1	0	0	0	0	0	0	0	0	0	0	0	0	0	0	0	0
b4e52152d2fae0805110be9ae03d356a	GATGAACGCTACTAGTATGCTTAACACATGCAAGTCGAACGGATTTTAAGTCCGTGGCGAACGGGTGAGTAAATGCAGAATTTTTCCTTTTAGTTTAGTTTAAAAATTTCCTTCAGTGAAATCAAATGCTGAATAATTCAAAAGGTTTACTATTGTATTCCGCTAAAAGATAAATCTGTTAAAGATTAGGTTGTTGGTAATTTAAAAGCTNNNNNNNNNNGTTGGTCTTAGAGGATGATCAACCACACTGGAACTGAAATAAGGTCCAGGCTGACATGTCGGCCAGCAGTGAGGAATATTGGACAATGAACGAAAGTTTGATCCAGCAATACTAACTGGGTGATGACGGCTTATTTAAGTTGTAAGATCCTTTAATTAAAGAAGATAATGACATTATTT…		Bacillariophyta						0	1	0	0	0	0	0	0	0	0	0	0	0	0	0	0	0	0	0	0	0	0	0	0	0	0	0	0	0	0	0	0	0	0	0	0	0	0	0	0
b58152f48286178e92b264d7f4df3a94	GATGAACGCTAGTAGTATGCTTAACACATGCAAGTCGAACGAAAAGAATTCTTTTCGTGGCGAACGGGTGAGTAAATGCAGAATTTTTCCTTTTAGTTCAGAACAAAAATTCTTTATTGAATTCAAATTCTGAATATTTTAAAAGTTTGTTTTATACAATCTGCTAAAAGATAAATCTGTTAAAGATTAGGTTGTTGGTAATTTAATAGCNNNNNNNNNNTAGTTGGTCTTAGAGGATGATCAACCACACTGGAACTGAAATAAGGTCCAGGCTGACATGTCGGCCAGCAGTGAGGAATATTGGACAATGAACGAAAGTTTGATCCAGCAATACTAACTGGGTGATGACGGCTTATTTAAGTTGTAAGATCCTTTGATTAAAGAAGATAATGACATTAT…		Bacillariophyta	Bacillariophyceae	Bacillariales				0	1	0	0	0	0	0	0	0	0	0	0	0	0	0	0	0	0	0	0	0	0	0	0	0	0	0	0	0	0	0	0	0	0	0	0	0	0	0	0
b5895b5ffe7f2cc0dd35bf4371805770	GATGAACGCTGGCGGCGTGCTTAACACATGCAAGTCGAACGAACATTTTCGGATGTTAGTGGCGGACGGGTGAGTAACGCGTGAGGATCTGCCCTTAGGTGGGGGACAACAGTTGGAAACGACTGCTAATACCGCATATGGCGAGAGCTGAAAGATTTATTGCCTAAGGATGAACTCGCGTCTGATTAGCTAGTTGGTGAAGTAATGGTTNNNNNNNNNNAGTAGCTGGTCTGAGAGGATGATCAGCCACACTGGGACTGAGACACGGCCCAGACTCCTACGGGAGGCAGCAGTGGGGAATTTTCCGCAATGGGGGCAACCCTGACGGAGCAACGCCGCGTGGGGGAGGAATGTCTGTGGATTGTAAACCCCTTTTCTCAGGGAAGAAGATCTGACGGT…		Cyanobacteria						0	1	0	0	0	0	0	0	0	0	0	0	0	0	0	0	0	0	0	0	0	0	0	0	0	0	0	0	0	1	0	0	0	0	0	0	0	0	0	0
b648f2fc5bfaffe9023ea2eaf327dcb7	GATGAACGCTGGCGGTATGCTTAACACATGCAAGTCGAACGAACTCTTCGGAGTGAGTGGCGGACGGGTGAGTAACGCGTAAGGATCTGCCCCTAAGAGGGGGATAACTACTGGAAACGGTAGCTAATACCCCATGTGCCGAGAGGTGAAAGTTTTTTCGCTTAGGGATGACCTTGCGTCAGATTAGCTAGTTGGTGGGGTAGAGGCCTANNNNNNNNNNTCTAGCTGTTCTGAGAGGAAGATCAGCCACACTGGGACTGAGACACGGCCCAGACTCCTACGGGAGGCAGCAGTGGGGAATTTTCCGCAATGGGCGAAAGCCTGACGGAGCAACGCCGCGTGAGGGATGAAGGCCTCTGGGCTGTAAACCTCTTTTATCAAGGAAGAAGATCTGACGGT…		Cyanobacteria		Synechococcales				0	1	0	0	0	0	0	0	0	0	0	0	0	0	0	0	0	0	0	0	0	0	0	0	0	0	0	0	0	0	0	0	0	0	0	0	0	0	0	0
b65f11ff495ebc37973dded6759c014d	GATGAACGCTGGCGGTATGCCTTATACATGCAAGTCGTACGAGAGTTTTTAACTCAAGTGGCGGACGGGTGAGTAACACGTAAGAATTTGCCTTTAGGAGGGGGACAACAACTGGAAACGGCTGCTAATACCCCATATGCTTTCGAGTGAAATGGATTTTCCGCCTAGAGAGAAGCTTGCGGCTGATTAGCTTGTTGGTGAGGTAATGGCNNNNNNNNNNTATCTGGTTTGAGAGGATGATCAGACACACTGGAACTGAGACACGGTCCAGACTCCTACGGGAGGCAGCAGTAGGGAATTTTCCGCAATGGGCGAAAGCCTGACGGAGCAATACCGCGTGAGGGATGACTGCCTATGGGTTGTAAACCTCTTTTTTCAGGGAGGAAGATAATGACGTGT…		Bacillariophyta	Fragilariophyceae					0	1	0	0	0	0	0	0	0	0	0	0	0	0	0	0	0	0	0	0	0	0	0	0	0	0	0	0	0	0	0	0	0	0	0	0	0	0	0	0
b85f676bd773d67d9f45bbccd34316cb	AACGAACGCTGGCGGCAGGCTTAACACATGCAAGTCGAACGATCCCTTCGGGGATAGTGGCAGACGGGTGAGTAACGCGTGGGAACCTACCTTTAGGTACGGAACAACAGTTGGAAACGACTGCTAATACCCCATATGCTTTCGAGTGAAATGGATTTCCGCCTAAAGAGAAGCTTGCGGCTGATTAGCTTGTTGGTAAGGTAACGGCTTNNNNNNNNNNAGTATCTGGTTTGAGAGGACGATCAGACACACTGGAACTGAGACACGGTCCAGACTCCTGCGGGAGGCAGCAGTGGGGAATTTTCCGCAATGGGCGAAAGCCTGACGGAGCAATACCGCGTGAGGGATGACGGCCTATGGGTTGTAAACCTCTTTTTTCAGGGAGGAATTTTGACGTGT…		Bacillariophyta						0	1	0	0	0	0	0	0	0	0	0	0	0	0	0	0	0	0	0	0	0	0	0	0	0	0	0	0	0	0	0	0	0	0	0	0	0	0	0	0
b88f92b0ef5d28af3cbca1166a39a3cc	AATGAACGCTAGTAGTATGCTTTACACATGCAAGTCTAACGGGTTTCTCGTGGCGCACGGGTGAGGAAAACATAGAATGCTACCTTTTAGTTTAGGACAAATATGGCTATTATAGCTGTTAAATACTAAATATTTAAAAAAGAATATATTTTGCTAAAAGATGGGTCTGTGTAAGATTAGGTAGTTGGTAAATTTAACAGCTTACCAAGCNNNNNNNNNNTTAGTTGGTCTTAGCGGATGATCAACCACACTGGAACTGGAAAAAGGTCCAGGCTGAATTTTCGGCCAGCAGTGAGGAATATTGGACAATGAACGAAAGTTTGATCCAGCAATACTATCTGAATGAAGACGGCTTTTTGAGTTGTAAAATTCTTTCGTTAAGAATGATAATGACATACT…		Bacillariophyta						0	1	0	0	0	0	1	0	0	0	0	0	0	0	0	0	0	0	0	0	0	0	0	0	0	0	0	0	0	0	0	0	0	0	0	0	0	0	0	0
b96bcfa4f22ebf27d723a513fd0f7ed7	GATGAACGCTGGCGGTATGCTTTACACATGCAAGTCGTACGAGAGTTTTTAACTCAAGTGGCGGACGGGTGAGTAACACGTAAGAATTTGCCTTTAGGAGGGGGACAACAACTGGAAACGGTTGCTAATACCCCATATGCTTTCGAGTGAAATGGATTTTTCCGCCTAGAGAGAAGCTTGCGGCTGATTAGCTTGTTGGTGGGGTAATGGNNNNNNNNNNTCAGTATCTGGTTTGAGAGGACGATCAGACACACTGGAACTGAGACACGGTCCAGACTCCTACGGGAGGCAGCAGTGGGGAATATTGGACAATGGGGGCAACCCTGATCCAGCCATGCCGCGTGAGTGATGAAGGCCCTAGGGTTGTAAAGCTCTTTCAGCGAGGAGGATAATGACGTT…		Bacillariophyta						0	1	0	0	1	0	0	0	0	0	0	0	0	0	0	0	1	1	1	0	0	0	0	0	0	0	0	0	0	0	0	0	1	1	1	0	0	0	0	0
b9b18e5fd04c607a2f67696a34db0f0b	GATGAACGCTGGCGGCGTGCTTAACACATGCAAGTCGAACGAACCTTCGGGTTAGTGGCGGACGGGTGAGTAACGCGTGAGAATCTGCCCTCAGGAGGGGGACAACAGCTGGAAACGGCTGCTAATACCCCATATGCCGCGAGGTGAAATGAATTTCGCCTGAGGATGAGCTCGCGTCTGATTAGCTAGTTGGTGTAGGTAATGGCTCACNNNNNNNNNNTAGCTGGTCTGAGAGGATGATCAGCCACACTGGGACTGAGACACGGCCCAGACTCCTACGGGAGGCAGCAGTGGGGAATTTTCCGCAATGGGCGAAAGCCTGACGGAGCAACGCCGCGTGAGGGATGAAGGCCTCTGGGCTGTAAACCTCTTTTTTCAGGGAGGAATAAAATGACGTGT…		Cyanobacteria		Synechococcales				0	1	0	0	0	0	0	0	0	0	0	0	0	0	0	0	0	0	0	0	0	0	0	0	0	0	0	0	0	0	0	0	0	0	0	0	0	0	0	0
b9c7b1168575d188dc5711f138321c59	GATGAACGCTGGCGGCGTGCTTAACACATGCAAGTCGAACGAAGTCTTCGGACTTAGTGGCGGACGGGTGAGTAACGCGTGAGGATCTGCCTACAGGTGGGGGACAACAGTTGGAAACGACTGCTAATACCGCATATGGCGAAAGCTGAAAGATTTATTGCCTGTAGATGAACTCGCGTCTGATTAGCTAGTTGGTGGGGTAAGAGCCTANNNNNNNNNNAGTAGCTGGTCTGAGAGGACGATCAGCCACACTGGGACTGAGACACGGCCCAGACTCCTACGGGAGGCAGCAGTGGGGAATTTTCCGCAATGGGGGCAACCCTGACGGAGCAACGCCGCGTGCGGGATGAAGGCCTGTGGGTTGTAAACCGCTTTTAACAGGGAAGAATAACTGACGGT…		Cyanobacteria		Oscillatoriales				0	1	1	0	0	1	1	0	0	0	0	0	0	0	0	1	0	1	1	0	0	0	0	0	0	0	0	0	0	0	0	0	1	0	0	0	0	0	0	0
b9e0a5353e4c716dbb94fefb8894baef	GATGAACGCTGGCGGTATGCTTAACACATGCAAGTCGAACGAAGCTCTTCGGAGCTTAGTGGCGGACGGGTGAGTAACGCGTGAGAATCTGCCTTCAGGTGGGGGACAACAGTTGGAAACGACTGCTAATACCGCATAAGTCGAGAGATGAAAGATTAATTGCCTGAAGATGAGTTCGCGTCCGATTAGCTAGTTGGTGAGGTAAGAGCTNNNNNNNNNNCGGTAGCTGGTTTGAGAGGACAACCAGCCACACTGGGACTGAGACACGGCCCAGACTCCTACGGGAGGCAGCAGTGGGGAATTTTCCGCAATGGGCGCAAGCCTGACGGAGCAATACCGCGTGGGGGATGAAGGTTTGTGGATTGTAAACCCCTTTTCTCTAGGAAGAAATTTGACGGT…		Cyanobacteria						0	1	0	0	0	0	0	0	0	0	0	0	0	0	0	0	0	0	0	0	0	0	0	0	0	0	0	0	0	0	0	0	0	0	0	0	0	0	0	0
ba1a681d6e6578e225059342bb66a32c	GATGAACGCTGGCGGTATGCCTAACACATGCAAGTCGTACGAAAGTTTTTAACTTAAGTGGCGGACGGGTGAGTAACACGTGAGAATTTACCTTCAGGAGGAGGATAACAATTAGAAATGATTGCTAATACTCCATATGCTTAATAGTGAAAAGATTTATCTGCCTAAAGAGAAGCTCGCGGCTGATTAGCTAGTTGGTAAGGTAATAGCNNNNNNNNNNAGTATCTGGTTTGAGAGGACGATCAGACACACTGGAACTGAGACACGGTCCAGACTCCTACGGGAGGCAGCAGTGGGGAATTTTCCGCAATGGGCGAAAGCCTGACGGAGCAATACCGCGTGAGGGATGACGGCCTATGGGTTGTAAACCTCTTTTTTCAGGGAGGAATTTTGACGTGT…		Bacillariophyta	Coscinodiscophyceae	Coscinodiscales				0	1	0	0	0	0	0	0	0	0	0	0	0	0	1	0	0	1	0	0	0	0	0	0	0	0	0	0	0	0	0	0	0	0	0	0	0	0	0	0
babecb7b2deb3cf6500be119eace758b	GATGAACGCTGGCGGTATGCCTTACACATGCAAGTCGTACGAGAGTTTTTAACTCAAGTGGCGGACGGGTGAGTAACACGTAAGAATTTACCTTTAGGAGGGGGATAACAACTGGAAACGGTTGCTAATACCCCATATGCTTTCGAGTGAAATGGATTTCCGCCTAGAGAGAAGCTTGCGGCTGATTAGCTTGTTGGTGAGGTAATGGCTNNNNNNNNNNGTATCTGGTTTGAGAGGACGATCAGACACACTGGAACTGAGACACGGTCCAGACTCCTACGGGAGGCAGCAGTGGGGAATTTTCCGCAATGGGCGAAAGCCTGACGGAGCAATACCGCGTGAGGGATGACGGCCTATGGGTTGTAAACCTCTTTTTTCAGGGAGGAATCAATGACGTGT…		Bacillariophyta	Bacillariophyceae					0	1	0	0	0	1	1	0	0	0	0	0	0	1	1	1	0	0	1	1	0	1	0	1	0	0	0	0	0	0	0	0	0	0	0	0	0	0	0	0
bb8a721a4d597550c5426daa8b670d34	GATGAACGCTGGCGGTATGCTTTATACATGCAAGTCGTACGAGAGTTTTTAACTCAAGTGGCGGACGGGTGAGTAACACGTAAGAATTTGCCTTTAGGAGGGGGACAACAACTGGAAACGGTTGCTAATACCCCATATGCTTTCGAGTGAAATGGATTTTTCCGCCTAGAGAGAAGCTTGCGGCTGATTAGCTTGTTGGTAAGGTAATGGNNNNNNNNNNAGTATCTGGTTTGAGAGGACGATCAGACACACTGGAACTGAGACACGGTCCAGACTCCTACGGGAGGCAGCAGTAGGGAATTTTCCGCAATGGGCGAAAGCCTGACGGAGCAATACCGCGTGAGGGATGACTGCCTATGGGTTGTAAACCTCTTTTTTCAGGGAGGAATAAATGACGTT…		Bacillariophyta						0	1	0	0	0	0	0	0	0	0	0	0	0	0	0	0	0	0	0	0	0	0	0	0	0	0	0	0	0	0	0	0	0	0	0	0	0	0	0	0
bbd50d08a47c2c09df59700d054bfea2	GATGAACGCTGGCGGTATGCTTTACACATGCAAGTCGTACGAGAGTTTTTAACTCAAGTGGCGGACGGGTGAGTAACACGTAAGAATTTGCCTTTAGGAGGGGGATAACAACTGGAAACGGTTGCTAATACCCCATATGCTTTCGAGTGAAATGGTTTTTCCGCCTAAAGAGAAGCTTGCGGCTGATTAGCTTGTTGGGGAGGTAATGGCNNNNNNNNNNGTATCTGGTTTGAGAGGACGATCAGACACACTGGAACTGAGACACGGTCCAGACTCCTACGGGAGGCAGCAGTGGGGAATTTTCCGCAATGGGCGAAAGCCTGACGGAGCAATACCGCGTGAGGGATGACGGCCTATGGGTTGTAAACCTCTTTTTTCAGGGAGGAATCAATGACGTGT…		Bacillariophyta	Bacillariophyceae	Naviculales				0	1	0	0	0	0	0	0	0	0	0	0	1	0	0	1	0	0	0	0	0	1	0	0	0	0	0	0	0	0	0	0	0	0	0	0	0	0	0	0
bc5a509c004c018f4cae62f987bb8240	GATGAACGCTGGCGGTATGCCTTACACATGCAAGTCGTACGAGAGTTTTTAACTCAAGTGGCGGACGGGTGAGTAACACGTAAGAATTTGCCTTTAGGAGGGGGATAACAACTGGAAACGGTTGCTAATACCCCATATGCTTCCGAGTGAAATGGTCCTTTGGGCCGCCTAGAGAGAAGCTTGCGGCTGATTAGCTTGTTGGTGAGGTAANNNNNNNNNNGTATCTGGTTTGAGAGGACGATCAGACACACTGGAACTGAGACACGGTCCAGACTCCTACGGGAGGCAGCAGTGGGGAATTTTCCGCAATGGGCGAAAGCCTGACGGAGCAATACCGCGTGAGGGATGACGGCCTATGGGTTGTAAACCTCTTTTTTCAGGGAGGAATCAATGACGTGT…		Bacillariophyta	Bacillariophyceae	Naviculales				0	1	0	0	0	0	0	0	0	0	0	0	0	0	0	0	0	0	0	0	0	0	0	0	0	0	0	0	0	0	0	0	0	0	0	0	0	0	0	0
bc80a7392f6d4a85047e7568c666a311	GATGAACGCTGGCAGTATGCTTTACACATGCAAGTCGTACGAGAGTTTTTAACTCAAGTGGCGGACGGGTGAGTAACACGTAAGAATTTGCCTTTAGGAGGGGGATAACAACTGGAAACGGTTGCTAATACCCCATATGCTTTCGAGTGAAATGGAATTTTCCGCCTAGAGAGAAGCTTGCGGCTGATTAGCTTGTTGGTAAGGTAACGGNNNNNNNNNNAGTATCTGGTTTGAGAGGACGATCAGACACACTGGAACTGAGACACGGTCCAGACTCCTGCGGGAGGCAGCAGTGGGGAATTTTCCGCAATGGGCGAAAGCCTGACGGAGCAATACCGCGTGAGGGATGACGGCCTATGGGTTGTAAACCTCTTTTTTCAGGGAGGAATTTTGACGTGT…		Bacillariophyta	Bacillariophyceae	Naviculales				0	1	0	0	0	0	0	0	0	0	0	0	0	0	0	0	0	0	0	0	0	0	0	0	0	0	0	0	0	0	0	0	0	0	0	0	0	0	0	0
bcfac1487d09edf9b1b10d88e3b863a8	GATGAACGCTGGCGGTATGCTTAACACATGCAAGTCGCACGAGAGTTTTTAACTCTAGTGGCGGACGGGTGAGTAACACGTGAGAATCTGCCCTTAGGAGGAGGATAACAGCTGGAAACGGTTGCTAATACTCCATATGCTGAAAAGTGAAAGGATTTATCTGCCTAAGGAGGAGCTCGCGTCTGATTAGCTAGTTGGTAAGGTAACGGCNNNNNNNNNNAGTAGCTGGTTTGAGAGGACGATCAGCCACACTGGGACTGAGACACGGCCCAGACTCCTACGGGAGGCAGCAGTGGGGAATTTTCCGCAATGGGCGAAAGCCTGACGGAGCAATACCGCGTGAGGGATGACGGCCTGTGGGTTGTAAACCTCTTTTCTCAAGGAAGAAGTTCTGACGGT…			Cryptophyceae	Pyrenomonadales				0	1	0	0	0	0	0	0	0	0	0	0	0	0	0	0	0	0	0	0	0	0	0	0	0	0	0	0	0	0	0	0	0	0	0	0	0	0	0	0
bdb919eaa51ea9503cc8d5dcfdfa877d	GATGAACGCTGGCGAGATGCCTTACACATGCAAGTCGTACGAAAGTTTTTAACTTAAGTGGCGGACGGGTGAGTAACACGTAAGAATTTACCTTTAGGAGGGGGATAACAACTGTAAGCGGTTGCTAATACCCCATATGCTTATTAAGTGAAATGGATTTCCGCCTAAAGAGAAGCTTGCGGCTGATTAGCTTGTTGGTAAGGTAAAGGCNNNNNNNNNNGTATCTGGTTTGAGAGGATGATCAGACACACTGGAACTGAGACACGGTCCAGACTCCTGCGGGAGGCAGCAGTGGGGAATTTTCCGCAATGGGCGAAAGCCTGACGGAGCAATCTCGCGTGAGGGAAGACGGCCTATGGGTTGTAAACCTCTTTTTTCAGGGAGGAATCAATGACGTGT…		Bacillariophyta	Bacillariophyceae					0	1	0	0	0	0	0	0	0	0	0	0	0	0	0	0	0	0	0	0	0	0	0	0	0	0	0	0	0	0	0	0	0	0	0	0	0	0	0	0
bde15c74147bffc2d2f93e29c5fcfcb1	GATGAACGCTGGCGGTATGCTTTACACATGCAAGTCGTACGGAGAAGAAATTCTTAGTGGCGGACGGGTGAGGAATATGTGAGAATTTGCCTTTAGGAAGAGGATAACGTTCTGAAAGGATCGCTAATACTCTATATGCAGTTTCTGTGAAAGAAGTGATTCGCCTAAAGAGAAGCTCACATCTGATTAGCTAGTTGGTAAGGTAAAGGCNNNNNNNNNNAGTATCTGGTTTGAGAGGATGATCAGACACACTGGAACTGAGACACGGTCCAGACTCCTACGGGAGGCAGCAGTGGGGAATTTTCCGCAATGGGCGAAAGCCTGACGGAGCAATACCGCGTGAGGGATGACGGCCTATGGGTTGTAAACCTCTTTTTTCAGGGAGGAATTTTGACGTGT…		Bacillariophyta						0	1	0	0	0	0	0	0	0	0	0	0	0	0	0	0	0	0	0	0	0	0	0	0	0	0	0	0	0	0	0	0	0	0	0	0	0	0	0	0
be2391edd2e6f8ea4debbc94783647d3	GATGAACGCTGGCGAGATGCTTTACACATGCAAGTCATACGAGAGTTTTTAACTCAAGTGGCGGACGGGTGAGTAACACGTAAGAATTTACCTTTAGGAGGGGGATAACAACGAGAAATTGTTGCTAATACCCCATATGCTTTCGAGTGAAATGGATTTTTCCGCCTAAAGAGAAGCTTGCGCCTGATTAGCTTGTTGGTAAGGTAATGGNNNNNNNNNNGTATCTGGTTTGAGAGGATGATCAGACACACTGGAACTGAGACACGGTCCAGACTCCTACGGGAGGCAGCAGTGGGGAATTTTCCGCAATGGGCGAAAGCCTGACGGAGCAATCTCGCGTGAGGGATGACGGCCTATGGGTTGTAAACCTCTTTTTTCAGGGAGGAATAAATGACGTGT…		Bacillariophyta	Bacillariophyceae					0	1	1	0	1	0	0	0	0	0	0	0	0	0	0	0	0	0	0	0	0	0	0	0	0	0	0	0	0	0	0	0	0	0	0	1	0	0	0	0
be5ab360af092acc99979ed5d5d517ab	GATGAACGCTGGCGGTATGCCTAACACATGCAAGTCGTACGAAAGTTTTTAACTTAAGTGGCGGACGGGTGAGTAACACGTAAGAATTTGCCTTTAGGAGGGGGATAACAACTGGAAACGGTTGCTAATACCCCATATGCTTTCGAGTGAAATGGATTTCCGCCTAAAGAGAAGCTTGCGGCTGATTAGCTTGTTGGTGAGGTAATGGCTNNNNNNNNNNGTATCTGGTTTGAGAGGATGATCAGACACACTGGAACTGAGACACGGTTCAGACTCCTGCGGGAGGCAGCAGTGGGGAATTTTCCGCAATGGGCGAAAGCCTGACGGAGCAATACCGCGTGAAGGATGACTGCCTATGGGTTGTAAACTTCTTTTTTCAGGGAGGAATCAATGACGTGT…		Bacillariophyta						0	1	0	0	0	0	0	0	0	0	0	0	0	0	0	0	0	0	0	0	0	0	0	0	0	0	0	0	0	0	0	0	0	0	0	0	0	0	0	0
bef13d29d7b1f3fc932f99f6da9cae4d	GATGAACGCTGGCGGTATGCCTAACACATGCAAGTCGTACGAAAGTTTTTAACTTAAGTGGCGGACGGGTGAGTAACACGTAAGAATTTACCTTTAGGAGGGGGATAACAATTGGAAACGATTGCTAATACCCCATATGCTTTCGAGTGAAATGGATTTCCGCCTAAAGAGAAGCTTGCGGCTGATTAGCTTGTTGGTAAGGTAATGGCTNNNNNNNNNNAGTATCTGGTTTGAGAGGACGATCAGACACACTGGAACTGAGACACGGTCCAGACTCCTGCGGGAGGCAGCAGTGGGGAATTTTCCGCAATGGGCGAAAGCCTGACGGAGCAATACCGCGTGAGGGATGACGGCCTATGGGTTGTAAACCTCTTTTTTCAGGGAGGAATTTTGACGTGT…		Bacillariophyta	Bacillariophyceae					0	1	0	0	0	0	0	0	0	0	0	0	0	0	0	0	0	0	0	1	0	1	0	0	0	0	0	0	0	0	0	0	0	0	0	0	0	0	0	0
bfdc443051ec5eb1af368bc9e5741494	GATGAACGCTGGCGAGATGCTTTACACATGCAAGTCGTACGAGAGTTTTAAACTCAAGTGGCGGACGGGTGAGTAACACGTAAGAATTTACCTTTAGGAGGGGGATCTAAATACCCCATATGCTTTCGAGTGAAATGGAATTTTCCGCCTAGAGAGAAGCTTGCGGCTGATTAGCTTGTTGGTGAGGTAATGGCTCACCAAGGCGACGATNNNNNNNNNNTATCTGGTTTGAGAGGACGATCAGACACACTGGAACTGAGACACGGTCCAGACTCCTACGGGAGGCAGCAGTGGGGAATTTTCCGCAATGGGCGAAAGCCTGACGGAGCAATCTCGCGTGAGGGATGACTGCCTATGGGTTGTAAACCTCTTTTTTCAGGGAGGAATAAAATGACGTGT…		Bacillariophyta	Mediophyceae	Triceratiales				0	1	0	0	0	0	0	0	0	0	0	0	0	0	0	0	0	0	0	0	0	0	0	0	0	0	0	0	0	0	0	0	0	0	0	0	0	0	0	0
c0701c90b68b9a1a43f9025ffc9db4b3	GATGAACGCTGGCGGTATGCTTAACACATGCAAGTCGAACGAAAGTTTTTAACTTTAGTGGCGAACGGGTGCGTAATACGTGAGAATCTGCCCTTAGGAGAAGAATAACTGCTGGAAACGGCTGCTAACTCTTCATATGCTGAGAGGTGAAATAATTTTAAATTGCCTAAGGATGAGCTCACGCCTGATTAGCTTGTTGGTAAGGTAATGNNNNNNNNNNAGTAGCTGGTTTGAGAGAACGATCAGCCACACTGGGACTGAGACACGGCCCAGACTCCTCCGGGAGGCAGCAGTGAGGAATTTTCCGCAATGGGCGAAAGCCTGACGGAGCAATACCGCGTGAGGGATGAAGGATTTTGGTCTGTAAACCTCTTTTCTCAAGAAAGAAGATCTGACGGT…		Haptista	Haptophyta					0	1	0	0	0	0	0	0	0	0	0	0	0	0	0	0	0	0	0	0	0	0	0	0	0	0	0	0	0	0	0	0	0	0	0	0	0	0	0	0
c07aa10dbda65508186efe1333144542	AACGAACGCTGGCGGCAGGCCTAACACATGCAAGTCGAGCGCACCTTCGGGTGAGCGGCGGACGGGTGAGTAACACGTGAGAATTTGCCTTTAGGAGAGGGATAACAATTGGAAACGGTTGCTAAAACCTCATATGCTTAATAGTGAAAGAAATTTATTTGCCTAGAGAGAAGCTCGCGGCTGATTAGCTTGTTGGTAAGGTAATGGCTTNNNNNNNNNNGTATCTGGTTTGAGAGGATGATCAGACACACTGGAACTGAGACACGGTCCAGACTCCTACGGGAGGCAGCAGTAGGGAATTTTCCGCAATGGGCGAAAGCCTGACGGAGCAATACCGCGTGAGGGAAGAGGGCCTATGGGTTGTAAACCTCTTTTTTCAGGGAGGAATAAATGACGTGT…		Bacillariophyta						0	1	0	0	0	0	0	0	0	0	0	0	0	0	0	0	0	0	0	0	0	0	0	0	0	0	0	0	0	0	0	0	0	0	0	0	0	0	0	0
c07d1f187d23e379a0ae306c24da7bc6	GATGAACGCTGGCGGTATGCCTAACACATGCAAGTCGAACGAAAGTTTTTAAAACTTTAGTGGCGGACGGGTGAGTAACGCGTGAGAATCTACCCTTAGGTAGGGGATAACAGTTAGAAATGACTGCTAATACCCTATATACTTTTTAGTGAAAGGATTACCGCCTAAGGAAGAGCTCGCGTCTGATTAGCTTGTTGGTGTGATAATAGCNNNNNNNNNNGTATCTGGTTTGAGAGGATGATCAGACACACTGGAACTGAGACACGGTCCAGACTCCTACGGGAGGCAGCAGTGGGGAATTTTCCGCAATGGGCGCAAGCCTGACGGAGCAATACCGCGTGAGGGATGACGGCCTATGGGTTGTAAACCTCTTTTTTCAGGGAGGAATAAATGACGTGT…		Bacillariophyta						0	1	0	0	0	0	0	0	0	0	0	0	0	0	0	0	0	0	0	0	0	0	0	0	0	0	0	0	0	0	0	0	0	0	0	0	0	0	0	0
c0969312acd5fa7313b9823f22494592	GATGAACGCTGGCGAGATGCCTTATACATGCAAGTCGTACGAGATTAAACTCAAGTGGCGGACGGGTGAGTAACACGTAAGAATTTACCTTTAGGAGGGGGACAACAGACAGAAATGGCTGCTAATACCCCATATGCTTTCGAGTGAAATGAATTTTTTTCGCCTAAAGAGAAGCTTGCGGCTGATTAGCTTGTTGGTGAGGTAATGGCTNNNNNNNNNNGGGTAGCTGGTCTGAGAGGATGATCAGCCACACTGGGACTGAGACACGGCCCAGACTCCTACGGGAGGCAGCAGTGGGGAATATTGCGCAATGGACGAAAGTCTGACGCAGCTATGCCGCGTGTGTGATGAAGGCCTTCGGGTTGTAAAGCACTGTCGGGAGGGACGAAATTTGACGGT…		Bacillariophyta						0	1	0	0	0	0	0	0	0	0	0	0	0	0	0	0	0	0	0	0	0	0	0	0	0	0	0	0	0	0	0	0	0	0	0	0	0	0	0	0
c19fe004753df3d28294163686004f27	GATGAACGCTAGCGGTATGCTTAACACATGCAAGTCGTACGAAAAAGCAATTTTTAGTGGCGAACGGGTGAGTAACACGTGAGAATTTGCCTTTAGGATGAGGATAACTTATAGAGATATTTGCTAATACTCAATATGCTAGTTTAGTGAAAGAAGCAATTCGCCTAAAGAGAAGCTCGCGCCTGATTAGCTAGTTGGTGGGGTAAAGGCNNNNNNNNNNAGTAGCTGGTTTGAGAGGATGATCAGCCACATTGGAACTGAGACACGGTCCAGACTCCTACGGGAGGCAGCAGTGAGGAATTTTCCGCAATGGGCGAAAGCCTGACGGAGCAATACCGCGTGAGGGATGAAGGCCTACGGGTTGTAAACCTCTTTTCTCAAGGAGGAAGATATGACGTT…			Chrysophyceae	Chromulinales				0	1	0	0	0	0	0	0	0	0	0	0	0	0	0	0	0	0	0	0	0	0	0	0	0	0	0	0	0	0	0	0	0	0	0	0	0	0	0	0
c1e1718c5e2e07b982c650f63b03d70e	GATGAACGCTAGCGGCAGGCCTTACACATGCAAGTCGAGGGGTAACAGGAGAGAGCTTGCTCTTTCGCTGACGACCGGCGCACGGGTGCGTAACACGTATGCAACCTACCTCTTACTGGGGGATAGCCCAGAGAAATTTGGATTAACACCCCATAGTATCATTCTTCCGCATGGTTGAATGATTAAAGGTTACGGTAAGAGATGGGCATGNNNNNNNNNNACTATCCCCCACACTGGTACTGAGACACGGACCAGACTCCTACGGGAGGCAGCAGTGAGGAATATTGCGCAATGGACGAAAGTCTGACGCAGCCATGCCGCGTGCAGGATGACGGCGCTACGCGTTGTAAACTGCTTTTATATGCCAAGAAACCTTCGGACGTGTCCGAAGCTGACGGT…		Cyanobacteria		Synechococcales	Prochloraceae			0	1	1	0	1	0	0	0	0	0	0	0	0	0	0	0	0	0	0	0	0	0	0	0	0	1	0	0	0	0	0	0	0	0	0	0	0	0	0	0
c229fe3c4d5451cf8464e95459f916d8	GATGAACGCTGGCGGTATGCCTAACACATGCAAGTCGTACGAAAGTTTTTAACTTAAGTGGCGGACGGGTGAGTAACACGTAAGAATTTACCTTTAGGAGGGGGATAACAATTGGAAACGATTGCTAATACCCCATATGCTTTCGAGTGAAATGGATTTCCGCCTAAAGAGAAGCTTGCGGCTGATTAGCTTGTTGGTAAGGTAACGGCTNNNNNNNNNNCAGTATCTGGTTTGAGAGGACGATCAGACACACTGGAACTGAGACACGGTCCAGACTCCTACGGGAGGCAGCAGTGGGGAATTTTCCGCAATGGGCGAAAGCCTGACGGAGCAATACTGCGTGAGGGATGAAGGCTTTCGGGTCGTAAACCTCTGTCAGAAGGGAAAAACAATGATTGT…		Bacillariophyta						0	1	0	0	0	0	0	0	0	0	0	0	0	0	0	0	0	0	0	0	0	0	0	0	0	0	0	0	0	0	0	0	0	0	0	0	0	0	0	0
c25a56b216d1cf583ac8694be82dcce6	GATGAACGCTAGTAGTATGCTTAACACATGCAAGTTGAACGGAATTTTTTTTCGTGGCGAACGGGTGAGTATATGCAGAATTTTCCCTTTTAGTTCAGCACAAATATTTTTTCGAAAATAAAATACTGGATAATCAGAAAGGAATATATTTCCGCTAAAAGATAAATCTGCTTAAGATTAGGTTGTTGGTAATTTAAAAGCTTACCAAGCNNNNNNNNNNAGTTGGTCTGAGAGGATGATCAACCACACTGGAACTGAAACAAGGTCCAGGCTGATACGTCGGCCAGCAGTGAGGAATATTGGACAATGAACGAAAGTTTGATCCAGCAATACTAACTGGGTGATGACGGCTTATTTAAGTTGTAAAACCCTCTAGTTAAAGAAGATAATGACATTATT…		Bacillariophyta						0	1	1	0	0	0	0	0	0	0	0	0	0	0	0	0	0	0	0	0	0	0	0	0	0	0	0	0	0	0	0	0	0	0	0	0	0	0	0	0
c349d3581bfa531f43b64f4f4d1dc8ad	GATGAACGCTAGTAGTATGCTTAACACATGCAAGTCGAACGAAATTAAATTTCGTGGCGAACGGGTGAGTAGACGCAGAACTTTCCCTCGTAGTTCAGGACAAATACTCTTTTAGAGTAAAATCCTGAATAATTTTTAAAGGTGCCTTTTAGGTTTCCGCTGCGAGATAAATCTGCTTAAGATTAGGTTGTTGGTAATTTAAAAGCTTACNNNNNNNNNNAGTTGGTCTTAGAGGATGATCAACCACACTGGAACTGAAATAAGGTCCAGGCTGACACGTCGGCCAGCAGTGAGGAATATTGGACAATGAACGAAAGTTTGATCCAGCAATACTAACTGGGTGATGACGGCTTATTTAAGTTGTAAGATCCTTTAATTAAAGAAGATAATGACATTATT…		Bacillariophyta						0	1	0	0	0	1	0	0	0	0	0	0	0	0	0	0	0	0	0	0	0	0	0	0	0	0	0	0	0	0	0	0	0	0	0	0	0	0	0	0
c40d3a6f6af5d4d112fc7416318b5133	GATGAACGCTGGCGGTATGCCTTATACATGCAAGTCGTACGGGAATTTTTAATTCAAGTGGCGGACGGGTGAGTAACACGTAAGAATTTACCTTTAGGAGGGGGATAACAACTGGAAACGGCTGCTAATACCCCATATGCTTTCGAGTGAAATGGATTTCCGCCTAAAGAGAAGCTTGCGGCTGATTAGCTTGTTGGTAGAGTAATAGCCNNNNNNNNNNAGTATCTGGTTTGAGAGGACGATCAGACACACTGGAACTGAGACACGGTCCAGACTCCTACGGGAGGCAGCAGTAGGGAATTTTCCGCAATGGGCGAAAGCCTGACGGAGCAATACCGCGTGAGGGATGACTGCCTATGGGTTGTAAACCTCTTTTTTCAGGGAGGAATAAATGACGTT…		Bacillariophyta	Fragilariophyceae					0	1	0	0	0	0	0	0	0	0	0	0	0	0	0	0	0	0	0	0	0	0	0	0	0	0	0	0	0	0	0	0	0	0	0	0	0	0	0	0
c481beda25a2925e6df449673e358318	GATGAACGCTGGCGAGATGCCTTATACATGCAAGTCGTACGAGATTAAACTCAAGTGGCGGACGGGTGAGTAACACGTAAGAATTTACCTTTAGGAGGGGGATAACAATTGGAAACGATTGCTAATACCCCATATGCTTTCGAGTGAAATGGATTTCCGCCTAAAGAGAAGCTTGCGGCTGATTAGCTTGTTGGTAAGGTAACGGCTTACNNNNNNNNNNAGTATCTGGTTTGAGAGGACGATCAGACACACTGGAACTGAGACACGGTCCAGACTCCTGCGGGAGGCAGCAGTGGGGAATTTTCCGCAATGGGCGAAAGCCTGACGGAGCAATACCGCGTGAGGGATGACGGCCTATGGGTTGTAAACCTCTTTTTTCAGGGAGGAATTTTGACGTGT…		Bacillariophyta	Bacillariophyceae					0	1	0	0	1	0	0	0	0	0	0	0	0	0	0	0	0	0	0	0	0	0	0	0	0	0	0	0	0	0	0	0	0	0	0	0	0	0	0	0
c55cf6e735c8b8f5cae568d1e5f13dc1	GATGAACGCTGGCGGCGTGCTTAACACATGCAAGTCGAACGAAGTCTTTCGGGACTTAGTGGCGGACGGGTGAGTAACGCGTGAGGATCTGCCCTTAGGTGGGGGACAACAGTTGGAAACGACTGCTAATACCGCATATGGCGAGAGCTGAAAGATTTATTGCCTAGGGATGAACTCGCGTCTGATTAGCTAGTTGGTGAAGTAATGGTTNNNNNNNNNNAGTAGCTGGTCTGAGAGGATGATCAGCCACACTGGGACTGAGACACGGCCCAGACTCCTACGGGAGGCAGCAGTGGGGAATTTTCCGCAATGGGCGCAAGCCTGACGGAGCAACGCCGCGTGGGGGAGGAATGTCTGTGGATTGTAAACCCCTTTTCTCAGGGAAGAAGTTCTGACGGT…		Cyanobacteria		Oscillatoriales				0	1	0	0	0	0	0	0	0	0	0	0	0	0	0	0	0	0	0	0	0	0	0	0	0	0	0	0	0	0	0	0	0	0	0	0	0	0	0	0
c7b559270862b4d38cc5fc3b1ecc388e	GATGAACGCTGGCGGCGTGCTTAACACATGCAAGTCGAACGAAGTCTTAGGACTTAGTGGCGGACGGGTGAGTAACGCGTGAGAATCTGCCTTCAGGACGGGGACAACAACTGGAAACGGTTGCTAATACCCGATATGCCGATTGGTGAAATGTTTTTTCGCCTGAAGATGAGCTCGCGTCCGATTAGCTAGTTGGAGGAGTAAGAGCCCNNNNNNNNNNGTAGCTGGTCTGAGAGGATGAGCAGCCACACTGGGACTGAGACACGGCCCAGACTCCTACGGGAGGCAGCAGTGGGGAATTTTCCGCAATGGGCGAAAGCCTGACGGAGCAACGCCGCGTGAGGGACGAAGGTTTTTGGATCGTAAACCTCTTTTCTCAGGGAAGAAGTCAGTGACGGT…		Cyanobacteria						0	1	0	0	0	0	0	0	0	0	0	0	0	0	0	0	0	0	0	0	0	0	0	0	0	0	0	0	0	0	0	0	0	0	0	0	0	0	0	0
c8405f9061f631374aff5ad9145fd8b8	GATGAACGCTGGCGGTATGCTTAACACATGCAAGTCGAACGGGGTTTTTAACCTAGTGGCGGACGGGTGAGTAACGCGTGAGAATCTGCCTTCAGATTGGGGACAACAGTTGGAAACGACTGCTAATACCCAATAAGCCGAGAGGTAAAAGATTTATTGTCTGAAGAGGAGCTCGCGTCCGATTAGCTAGTTGGTAGGGTAAAAGCTTACNNNNNNNNNNCGGTAGCTGGTCTGAGAGGATGAGCAGCCACACTGGGACTGAGACACGGCCCAGACTCCTACGGGAGGCAGCAGTGGGGAATTTTCCGCAATGGGCGAAAGCCTGACGGAGCAATACCGCGTGAGGGAGGAAGGCTCTTGGGTTGTAAACCTCTTTTCTTAGGGAAGAATTCTGACGGT…		Cyanobacteria		Chroococcales				0	1	0	0	0	0	1	1	0	0	0	0	0	0	0	1	0	0	0	0	0	0	0	0	0	0	0	0	0	0	0	0	1	0	0	0	0	0	0	0
c9afd9a9f140423619a06c907826057f	GATGAACGCTGGCGGTATGCTTAACACATGCAAGTCGAACGAACTCTTCGGAGTGAGTGGCGGACGGGTGAGTAACGCGTAAGGATCTGCCCTTAAGAGGGGGATAACTACTGGAAACGGTAGCTAATACCCCATAAGCCGAGAGGTGAAAGTTTTTCGCTTAGGGATGACCTTGCGTCAGATTAGCTAGTTGGTGGGGTAGAGGCCTACNNNNNNNNNNTGTAGCTGTTCTGAGAGGGAGAGCAGCCACACTGGGACTGAGACACGGCCCAGACTCCTACGGGAGGCAGCAGTGGGGAATTTTCCGCAATGGGCGAAAGCCTGACGGAGCAATACCGCGTGAACGAAGAAGGCTCTAGGGTCGTAAAGTTCTTTTATTAGGGAAGAAGAAGTGACGGT…		Cyanobacteria						0	1	0	0	0	0	0	0	0	0	0	0	0	0	0	0	0	0	0	0	0	0	0	0	0	0	0	0	0	0	0	0	0	0	0	0	0	0	0	0
c9c5b7cbd42dd9261b85cb019a92ba2b	GATGAACGCTGGCGAGATGCCTTATACATGCAAGTCGTACGAGATTAAATTCAAGTGGCGGACGGGTGAGTAACACGTAAGAATTTGCCTTTAGGAGGGGGACAACAACTGGAAACGGTTGCTAATACCCCATATGCTTTTGAGTGAAATGGATCTTTCCGCCTAAAGAGAAGCTTGCGGCTGATTAGCTTGTTGGTGAGGTAAAGGCTCNNNNNNNNNNGTATCTGGTTTGAGAGGACGATCAGACACACTGGAACTGAGACACGGTCCAGACTCCTACGGGAGGCAGCAGTAGGGAATTTTCCGCAATGGGCGAAAGCCTGACGGAGCAATCTCGCGTGAGGGATGACGGCCTATGGGTTGTAAACCTCTTTTTTCAGGGAGGAATAAATGACGTGT…		Bacillariophyta	Bacillariophyceae	Bacillariales				0	1	0	0	0	0	0	0	0	0	0	0	0	0	0	0	0	0	0	0	0	0	0	0	0	0	0	0	0	0	0	0	0	0	0	0	0	0	0	0
c9e6eb454a09c60b658a84d5328c9894	GATGAACGCTGGCGGTATGCCTTATACATGCAAGTCGTACGAGAGTTTTTAACTCAAGTGGCGGACGGGTGAGTAACACGTAAGAATTTGCCTTTAGGAGGGGGATAACAACGGTAAGCTGTTGCTAATACCCCATATGCTCGTATTTCGAGTGAAATGGATTTCTGCCTAAAGAGAAGCTTGCGGCTGATTAGCTTGTTGGTGAGGTAANNNNNNNNNNGTATCTGGTTTGAGAGGACGATCAGACACACTGGAACTGAGACACGGTCCAGACTCCTGCGGGAGGCAGCAGTAGGGAATTTTCCGCAATGGGCGAAAGCCTGACGGAGCAATACCGCGTGAGGGATGACTGCCTATGGGTTGTAAACCTCTTTTTTCAGGGAGGAATCAATGACGTGT…		Bacillariophyta	Fragilariophyceae	Fragilariales				0	1	1	0	0	0	0	0	0	0	0	0	0	0	0	0	0	0	0	0	0	0	0	0	0	0	0	0	0	0	0	0	0	0	0	0	0	0	0	0
ca5964c82df9ea00e8be2003e8f3c166	GATGAACGCTGGCTGTATGCCTAACACATGCAAGTCGTACGAGAGTTTTTAACTCTAGTGGCGGACGGGTGAGTAACACGTGAGAATTTGCCTTTAGGAGGGGGACAACAATTGGAAACGAATGCTAATACCCCATATGCTTTTGAGTGAAATGGATTTATATTTATCCGCCTAGAGAGAAGCTCGCGGCTGATTAGCTTGTTGGTAAGGNNNNNNNNNNGTATCTGGTTTGAGAGGACGATCAGACACACTGGAACTGAGACACGGTCCAGACTCCTACGGGAGGCAGCAGTGGGGAATTTTCCGCAATGGGCGAAAGCCTGACGGAGCAATACAGCGTGAGGGAAGACTGCCTATGGGTTGTAAACCTCTTTTTTCAGGGAGGAATAAATGACGTGT…		Bacillariophyta	Coscinodiscophyceae	Thalassiosirales				0	1	1	0	0	0	0	0	0	0	0	0	0	0	0	0	0	0	0	0	0	0	0	0	0	0	0	0	0	1	0	0	0	0	0	0	0	0	0	0
cb1382a42bf2568e0ab742e97aa3d439	GATGAACGCTGGCGGTATGCCTTACACATGCAAGTCGTACGAGAGTTTTTAACTCAAGTGGCGGACGGGTGAGTAACACGTAAGAATTTGCCTTTAGGAGGGGGACAACATCTAGAAATGGGTGCTAATACCCCATATGCTTTCGAGTGAAATGGATTTTTCCGCCTAGAGAGAAGCTTGCGGCTGATTAGCTTGTTGGTGAGGTAATGGNNNNNNNNNNGTATCTGGTTTGAGAGGACGATCAGACACACTGGAACTGAGACACGGTCCAGACTCCTACGGGAGGCAGCAGTGGGGAATTTTCCGCAATGGGCGAAAGCCTGACGGAGCAATACCGCGTGAGGGATGACGGCCTATGGGTTGTAAACCTCTTTTTTCAGGGAGGAATCAATGACGTGT…		Bacillariophyta	Bacillariophyceae	Naviculales				0	1	1	0	0	1	1	0	0	0	0	0	0	1	0	1	0	1	1	0	0	0	0	0	0	0	0	0	0	0	0	0	0	0	0	0	0	0	0	0
cb1cf245f468e3c542f878e7fcdbe7ab	AATGAACGCTAGTAGTATGCTTAACACATGCAAGTCAAACGGAAATTTTTTCGTGGCGAACGGGTGAGTATTCGCAGAATTTTTCCTTTCAGTTCAGAACAAAAATTTACTTGATTAAATTAAAATACTGAATAGTTTTAAAGGTTAACTCCGCTGAAAGATAAATCTGTCTAAGATTAGGTTGTTGGTAAATTAAAAGCTTACCAAGCCNNNNNNNNNNTAGTTGGTCTTAGAGGATGATCAACCACACTGGAACTGAAAGAAGGTCCAGGCTGACATGTCGGCCAGCAGTGAGGAATATTGGACAATGAACGAAAGTTTGATCCAGCAATACTAACTGAGTGATGACGGCTTATTTAAGTTGTAAGATTCTTTAATTAAAGAAGATAATGACATTAT…		Bacillariophyta	Bacillariophyceae	Bacillariales				0	1	0	0	0	0	0	0	0	0	0	0	0	0	0	0	0	0	0	0	0	0	0	0	0	0	0	0	0	0	0	0	0	0	0	0	0	0	0	0
cb875b9cac2166b32169c279edef6479	GATGAACGCTGGCGGTATGCCTTATACATGCAAGTCGTACGAAAGTTTTTAACTTAAGTGGCGGACGGGTGAGTAACACGTGAGAATTTGCCTTTAGGAGAGGGATAACAATTGGAAACGGTTGCTAAAACCTCATATGCTTAATAGTGAAAGAAATTTATTTGCCTAGAGAGAAGCTCGCGGCTGATTAGCTTGTTGGTAAGGTAATGGNNNNNNNNNNAGTATCTGGTTTGAGAGGATGATCAGACACACTGGAACTGAGACACGGTCCAGACTCCTACGGGAGGCAGCAGTAGGGAATTTTCCGCAATGGGCGAAAGCCTGACGGAGCAATACCGCGTGAGGGAAGAGGGCCTATGGGTTGTAAACCTCTTTTTTCAGGGAGGAATTTTGACGTGT…		Bacillariophyta						0	1	0	0	0	0	0	0	0	0	0	0	0	0	0	0	0	0	0	0	0	0	0	0	0	0	0	0	0	0	0	0	0	0	0	0	0	0	0	0
cd3b6b44a25129af417be8d083d0a794	GATGAACGCTGGCGGTATGCCTTATACATGCAAGTCGTACGAGAGTTTTAAACTCAAGTGGCGGACGGGTGAGTAATACGTAGGAATTTACCTTTAGGAGGGGGATAACAACTGGAAACGGTTGCTAATACCCCATATGCTTTCGAGTGAAATGGGTTTCCGCCTGAAGAGAAGCCTACGGCTGATTAGCTTGTTGGTAGAGTAAGAGCCNNNNNNNNNNGTATCTGGTTTGAGAGGACGATCAGACACACTGGAACTGAGACACGGTCCAGACTCCTACGGGAGGCAGCAGTAGGGAATTTTCCGCAATGGGCGAAAGCCTGACGGAGCAATACCGCGTGAGGGATGACTGCCTATGGGTTGTAAACCTCTTTTTTCAGGGAGGAATAACTGACGTGT…		Bacillariophyta	Fragilariophyceae	Licmophorales				0	1	0	0	0	0	0	0	0	0	0	0	0	0	0	0	0	0	0	0	0	0	0	0	0	0	0	0	0	0	0	0	0	0	0	0	0	0	0	0
cd82d833fc127014cd3999ac3dde801e	GATGAACGCTGGCGGTATGCTTAACACATGCAAGTCGAACGGACTCTTCGGAGTTAGTGGCGGACGGGTGAGTAACACGCGAGAATCTGGCTCTAGGTCTGGGACAACAGTTGGAAACGACTGCTAATACCGGATGTGCCGAGAGGTGAAAGATTAATTGCCTGGAGATGAGCTCGCGTCTGATTAGCTAGTTGGTGGGGTAAAGGCCTANNNNNNNNNNGTAGCTGGTCTGAGAGGACGAGCAGCCACACTGGGACTGAGACACGGCCCAGACTCCTACGGGAGGCAGCAGTGGGGAATTTTCCGCAATGGGCGCAAGCCTGACGGAGCAATACCGCGTGAGGGAGGAAGGCTTTTGGGTTGTAAACCTCTTTTCTCAAGGAAGAAGACAATGACGGT…		Cyanobacteria		Nostocales				0	1	0	0	0	0	0	0	0	0	0	0	0	0	0	0	0	0	0	0	0	0	0	0	0	0	0	0	0	0	0	0	0	0	0	0	0	0	0	0
cdcbc0c557607fe7ef9e3d7ba2af931f	GATGAACGCTGGCGGTATGCCTTACACATGCAAGTCGTACGAGAGTTTTTAACTCAAGTGGCGGACGGGTGAGTAACACGTAAGAATTTGCCTTTAGGAGGGGGATAACAACTGGAAACGGTTGCTAATACCCCATATGCTTTCGAGTGAAATGGATTTCCGCCTAAAGAGAAGCTTGCGGCTGATTAGCTTGTTGGTGAGGTAATGGCTNNNNNNNNNNGTATCTGGTTTGAGAGGACGATCAGACACACTGGAACTGAGACACGGTCCAGACTCCTACGGGAGGCAGCAGTAGGGAATTTTCCGCAATGGGCGAAAGCCTGACGGAGCAATACCGCGTGAAGGATGACGGCCTATGGGTTGTAAACTTCTTTTTTCAGGGAGGAATCAATGACGTGT…		Bacillariophyta						0	1	0	0	0	0	1	0	0	0	0	0	1	0	0	0	1	0	1	0	0	1	0	0	0	0	0	0	0	0	0	0	0	0	0	0	0	0	0	0
cf2bcb2ab985797b3b1593ac09908998	GATGAACGCTGGCGGCGTGCTTAACACATGCAAGTCGAACGAACCCTTCGGGGTTAGTGGCGGACGGGTGAGTAACGCGTGAGGATCTGCCCTTAGGAGGGGGACAACTTTTGGAAACGGAAGCTAATACCCCATATGTCGAGAGATGAAACAAATTGGCCTGAGGAAGAGCTCGCGTCTGATTAGCTAGTTGGTGGGGTAAGGGCCTACNNNNNNNNNNAGTAGCTGTTCTGAGAGGAAGATCAGCCACACTGGGACTGAGACACGGCCCAGACTCCTACGGGAGGCAGCAGTGGGGAATTTTCCGCAATGGGCGCAAGCCTGACGGAGCAACGCCGCGTGAGGGAGGAATGTCTGTGGATTGTAAACCTCTTTTCTCTGTGAAGAAGATCTGACGGT…		Cyanobacteria						0	1	0	0	0	0	0	0	0	0	0	0	0	0	0	1	0	0	0	0	0	1	0	0	0	0	0	0	0	0	0	0	0	0	0	0	0	0	0	0
d0292256140b91430ef17060f5d1d9c9	GATGAACGCTGGCGGTATGCTTTACACATGCAAGTCGTACGAGAGTAAGTTTACTTATTCAAGTGGCGGACGGGTGAGTAACACGTAAGAATTTACCTTTAGGAGGGGGATAACAACTGGAAACGGTTGCTAATACCCCATATGCTTTATAGTGAAATGGATTTCCGCCTAGAGAGAAGCTTGCGTCTGATTAGCTTGTTGGTGAGGTAANNNNNNNNNNGTATCTGGTTTGAGAGGACGATCAGACACACTGGAACTGAGACACGGTCCAGACTCCTACGGGAGGCAGCAGTGGGGAATTTTCCGCAATGGGCGAAAGCCTGACGGAGCAATACCGCGTGAGGGATGAATGCCTATGGGTTGTAAACCTCTTTTTTCAGGGAGGAATAAATGACGTGT…		Bacillariophyta	Bacillariophyceae					0	1	1	0	1	0	0	0	0	0	0	0	0	0	0	0	0	1	0	0	0	0	0	0	0	0	0	0	0	0	0	0	0	0	0	0	0	0	0	0
d10cd9930c83b249bea47ed0525d6a0a	GATGAACGCTGGCGGTATGCTTTACACATGCAAGTCATACGAGAGTTTTTAATTCAAGTGGCGGACGGGTGAGTAACACGTAAGAATTTGCCTTTAGGAGGGGGATAACCACTGGAAACGGTTGCTAATACCCCATATGCTTTCGAGTGAAATGAAAATATTTGCCTAAAGAGAAGCTTGCGGCTGATTAGCTTGTTGGTGAGGTAATGGNNNNNNNNNNTATCTGGTTTGAGAGGATGATCAGACACACTGGAACTGAGACACGGTCCAGACTCCTGCGGGAGGCAGCAGTGGGGAATTTTCCGCAATGGGCGAAAGCCTGACGGAGCAATACCGCGTGAGGGATGACTGCCTATGGGTTGTAAACCTCTTTTTTCAGGGAGGAACATAATGACGTGT…		Bacillariophyta	Bacillariophyceae	Naviculales				0	1	0	0	0	0	0	0	0	0	0	0	0	0	0	0	0	0	0	0	0	0	0	0	0	0	0	0	0	0	0	0	0	0	0	0	0	0	0	0
d23143136847bdd70a6da0146afcc9d8	GATGAACGCTGGCGAGATGCCTTATACATGCAAGTCGTACGAGATTAATTTCAAGTGGCGGACGGGTGAGTAACACGTAAGAATTTACCTTTAGGAGGGGGACAACAACTGGAAACGGTTGCTAATACCCCATATGCTTTTAAGTGAAATGAATTTTTTTTTCGCCTAAAGAGAAGCTTGCGGCTGATTAGCTTGTTGGTAAGGTAAGAGNNNNNNNNNNGTATCTGGTTTGAGAGGACGATCAGACACACTGGAACTGAGACACGGTCCAGACTCCTACGGGAGGCAGCAGTAGGGAATTTTCCGCAATGGGCGAAAGCCTGACGGAGCAATCTCGCGTGAGGGATGACGGCCTATGGGTTGTAAACCTCTTTTTTCAGGGAGGAATAAATGACGTGT…		Bacillariophyta	Bacillariophyceae	Bacillariales				0	1	0	0	0	0	0	0	0	0	0	0	0	0	0	0	0	0	0	0	0	0	0	0	0	0	0	0	0	0	0	0	0	0	0	0	0	0	0	0
d238225987c1626ea6dcba14af8b2116	GATGAACGCTGGCGGTATGCCTTATACATGCAAGTCGTACGAGAGTTTAAACTCAAGTGGCGGACGGGTGAGTAACACGTAAGAATTTACCTTTAGGAGGGGGACAACAGCTGGAAACGGCTGCTAATACCCCATATGCTTTCGAGTGAAATGGATTTCCGCCTAAAGAGAAGCTTGCGGCTGATTAGCTTGTTGGTAGAGTAATAGCCTNNNNNNNNNNAGTATCTGGTTTGAGAGGACGATCAGACACACTGGAACTGAGACACGGTCCAGACTCCTACGGGAGGCAGCAGTAGGGAATTTTCCGCAATGGGCGAAAGCCTGACGGAGCAATACCGCGTGAGGGATGACTGCCTATGGGTTGTAAACCTCTTTTTTCAGGGAGGAATAAATGACGTT…		Bacillariophyta	Fragilariophyceae	Licmophorales	Licmophoraceae			0	1	0	0	0	0	0	0	0	0	0	0	0	0	0	0	0	0	0	0	0	0	0	0	0	0	0	0	0	0	0	0	0	0	0	0	0	0	0	0
d2469a420e7f41501371715c25dd48d9	GATGAACGCTGGCGGTATGCTTAACACATGCAAGTCGAACGAAATCTTCGGATTTAGTGGCGGACGGGTGAGTAACGCGTGAGAAACTGCCTTCAGATTGGGGACAACAGTTGGAAACGACTGCTAATACCGAATATGCCTTAGGGTGAAAGATTTATTGTCTGAAGATGTGCTCGCGTCTGATTAGCTAGTTGGTGAGGTAATGGCTTANNNNNNNNNNAGTAGCTGTTCTGAGAGGAAGATCAGCCACACTGGGACTGAGACACGGCCCAGACTCCTACGGGAGGCAGCAGTGGGGAATTTTCCGCAATGGGCGAAAGCCTGACGGAGCAATACCGCGTGTGGGAGGAAGGCCCTTGGGTCGTAAACCACTTTTCTTAGGGAAGAAGCTCTGACGGT…		Cyanobacteria						0	1	0	0	0	0	0	0	0	0	0	0	0	0	0	0	0	0	1	0	0	0	0	0	0	0	0	0	0	0	0	0	0	0	0	0	0	0	0	0
d26126aadfc52ff249c26fd1d9d61df9	GATGAACGCTGGCGGTATGCCTTACACATGCAAGTCGTACGAGAGTTTTTAACTCAAGTGGCGGACGGGTGAGTAACACGTAAGAATTTGCCTTTAGGAGGGGGATAACAACTGGAAACGGTTGCTAATACCCCATATGCTTTCGAGTGAAATGGATTTCCGCCTAAAGAGAAGCTTGCGGCTGATTAGCTTGTTGGTGAGGTAATGGCTNNNNNNNNNNAGTATCTGGTTTGAGAGGACGATCAGACACACTGGAACTGAGACACGGTCCAGACTCCTACGGGAGGCAGCAGTGGGGAATTTTCCGCAATGGGCGAAAGCCTGACGGAGCAATACCGCGTGGAGGATGACGGCCTATGGGTTGTAAACTTCTTTTTTCAGAGAGGAATCAATGACGTT…		Bacillariophyta	Bacillariophyceae					0	1	0	0	0	0	0	0	0	0	0	0	0	0	0	0	0	0	0	0	0	0	0	0	0	0	0	0	0	0	0	0	0	0	0	0	0	0	0	0
d2f2f364240199454178d49503985e3c	GATGAACGCTGGCGGTATGCCTAACACATGCAAGTCGAACGGAAGCTTTATAAGCTTTAGTGGCGGACGGGTGAGTAACGCGTGAGAATCTGCCTTTAGGTAGGGGATAACAGTTAGAAATGACTGCTAATACCCTATATACTTTATTAAGTCAAAGGATTTCCGCCTAAAGAAGAGCTCGCGTCTGATTAGCTAGTTGGTGTGATAATANNNNNNNNNNGTATCTGGTTTGAGAGGATGATCAGACACACTGGAACTGAGACACGGTCCAGACTCCTACGGGAGGCAGCAGTGGGGAATTTTCCGCAATGGGCGCAAGCCTGACGGAGCAATACCGCGTGAGGGATGACGGCCTATGGGTTGTAAACCTCTTTTTTCAGGGAGGAATAAATGACGTGT…		Bacillariophyta						0	1	0	0	0	0	0	0	0	0	0	0	0	0	0	0	0	0	0	0	0	0	0	0	0	0	0	0	0	0	0	0	0	0	0	0	0	0	0	0
d350bdcd7aca2615e6c494844a4cf834	GATGAACGCTGGCGGCGTGCTTAACACATGCAAGTCGAACGGACCTTCGGGTTAGTGGCGGACGGGTGAGTAACGCGTGAGAATCTGGCTCCAGGATGGGGACAACAGTTGGAAACGACTGCTAATACCCGATGTGCCTAAGGGTGAAAGATTTATCGCCTGGAGATGAGCTCGCGTCTGATTAGCTAGTTGGTGGGGTAAGGGCCTACCNNNNNNNNNNAGTAGCTGGTTTGAGAGGATGATCAGCCACACTGGGACTGAGACACGGCCCAGACTCCTACGGGAGGCAGCAGTGGGGAATTTTCCGCAATGGGCGCAAGCCTGACGGAGCAACGCCGCGTGGGGGAAGAAGGTTTGTGGATTGTAAACCCCTTTTCTCAGGGAAGAAGATCTGACGGT…		Cyanobacteria		Synechococcales				0	1	0	0	0	0	0	0	0	0	0	0	0	0	0	0	0	0	0	0	0	0	0	0	0	0	0	0	0	0	0	0	0	0	0	0	0	0	0	0
[truncated: 33,106 more rows]
