# Supplementary material for: Looking for the sponge loop: analyses of detritus on a Caribbean forereef using stable isotope and eDNA metabarcoding techniques
Source: PeerJ. 2024 Feb 23;12:e16970. doi: 10.7717/peerj.16970 (PMC10896084; doi:10.7717/peerj.16970)
Supplement: Data S1 — Raw stable isotope measurements are available in SIAdata_30sept2023.xlsx, and code for SIA analyses are available in files starting with “SIMMR_*.Rmd”. The raw sequence tables from metabarcoding are available in .csv files starting with “edna_CO1”, “edna_18S”, and “edna_16S”, and the code to analyze sequence data are in .Rmd files starting with “edna_1_analysis”, “edna_2_analysis”, and “edna_3_analysis”. The pdfs in “markdown_outputs/” subdirectory are retained for quick reference and reproducible by knitting the .Rmds. [file peerj-12-16970-s012.zip › data_peerj/edna_18S ESV Taxonomy Sequence Table (no tissue).csv]

hash	sequence	kingdom	phylum	class	order	family	genus	species	ST 1-18	ST 2-18	ST 3-18	ST 4-18	ST 5-18	SS 1-18	SS 2-18	SS 3-18	SS 4-18	SS 5-18	DT 1-19	DT 2-19	ST 1-19	ST 2-19	ST 3-19	ST 4-19	ST 5-19	ST 6-19	ST 7-19	SS 1-19	SS 2-19	SS 3-19	SS 4-19	SS 5-19	SS 6-19	BT 1-18	BT 2-18	SF 1-18	SF 2-18	SF 3-18	AF 1-18	AF 1-19	SF 1-19	SF 2-19	SF 3-19	SF 4-19	SF 5-19	SF 6-19	BT 1-19	AF 2-19	AF 3-19
01205ae62b05566aa0132798bc684f90	TTGGATTTGTGGTTGGAGACGCCGGTCGTGCACAGTGTGCAGGTACTGGGCGTTTCCGTCCATCCTTGGGTGGAATCTGTGTGGCATTAAGTTGTCGTGCAGGGGATACCCATCTTTTACTGTGAGAAAATTAGAGTGTTCAAAGCAGGCTTACGCCGTTGAATATATTAGCATGGAATAATGAGATAGGGCTTTGGCACTATTTTGTTGGTTTGCGCGCCGAAGTAATGATTAATAGGGACAGTTGGGGGTATTCGTATTCCATTGTC		Bacillariophyta	Fragilariophyceae	Rhabdonematales	Grammatophoraceae	Microtabella	Microtabella interrupta	1	0	1	0	0	0	0	0	0	0	0	0	0	0	0	0	0	0	0	0	0	0	0	0	0	0	0	0	0	0	0	0	0	0	0	0	0	0	0	0	0
0124e166fcb440cb3c4498369bf54caf	TTGAACTTCTGTATGCGGTCTGTTATGGCTTCGGTCAGGCAGTTTCTCCGCATGCATCCGCTTGCAAACTAGGCTCGTCCTTAACTGGTCGTTCTAGGGAGTAAGCCCTTTACTTTGAAAAAATTAGTGTGTTTCAGGCAGGCAATGGCTCGAATACATTAGCATGGAATAATGGAATAGGACTTTTGTCCATTTGGTTGGTTATTGGACATGAGTAATGATTAACAGGGACAGTTGGGGGCATTAGTATTTAATTGTC		Ciliophora						1	0	0	0	0	0	0	0	0	0	0	0	0	0	0	0	0	0	0	0	0	0	0	0	0	0	0	0	0	0	0	0	0	0	0	0	0	0	0	0	0
01776dbd3a267ae26036c90a4883d586	TTGGATTTGTGGCCCGTCGTGTCGGTTGGCCCTATTGGGCTTTACTGTACACGTCGGCCATCATTTGGTACAACCTGTGTGGCATTAGGTTGTCGTGCAGGGGAGCCAAACTTTTACTGTGAAAAAATTAGAGTGTTCAAAGCAGGCTTATGCCGTTGAATATATTAGCATGGAATAATGATATAGGACCTTGGTACTATTTTGTTGGTTTGCGCACTGAGGTAATGATTAATAGGGACAGTTGGGGGTATTCGTATTCCATTGTC		Bacillariophyta	Bacillariophyceae					1	0	1	0	0	1	0	0	0	0	0	0	1	0	0	1	0	1	1	0	0	0	0	0	0	0	0	1	0	0	0	0	0	0	0	0	0	0	0	0	0
0209051474231318c60483bd6b664e9e	TTGAACTTCTGTACGTGTTCTGTTCTGGCTCCGGTCAAGCAGTAACGCGTGCATCCGCTTGCAAACTAGTCTCGTCCTTAACTGGTCGTTCTAGGGAGTAAGCCCTTTACTTTGAAAAAATTAGAGTGTTTCAGGCAGGCAATGGCTCGAATACATTAGCATGGAATAATGGAATAGGACTTTTGTCCATTTGGTTGGTTATTGGACTTAAGTAATGATTAACAGGGACAGTTGGGGGCATTAGTATTTAATTGTC		Ciliophora						1	0	0	0	0	0	0	0	0	0	0	0	0	0	0	0	0	0	0	0	0	0	0	0	0	0	0	0	0	0	0	0	0	0	0	0	0	0	0	0	0
024bbd53e8cf577fcacb41269938af0b	TTGGATTTCTGCTGAGGACGACCGGTCCGCCCTCTGGGTGAGTATCTGGCTCGGCCTGGGCATCTTCTTGGAGAACGTAGCTGCACTTGACTGTGTGGTGCGGTATCCAAGACCTTTACTTTGAGGAAATTAGAGTGTTTCAAGCAGGCACACGCCTTGAATACATTAGCGTGGAATAATAAGATAGGACCTTGGTTCTATTTTGTTGGTTTCTAGAGCTGAGGTAATGATTAATAGGGATAGTTGGGGGCATTCGTATTTAACTGTC			Dinophyceae					1	0	0	0	0	0	0	0	0	0	0	0	0	0	0	0	0	0	0	0	0	0	0	0	0	0	0	0	0	0	0	0	0	0	0	0	0	0	0	0	0
02786dfa68148fce0cded98e3ffc5fe7	TTGGATTTCGGATGGGATTTGCCGGTCCGTCGTTGCGATGTGCACTGGCAAGTCCTATCTTGTTGTCGGGGACTAGCTCCTGGGCTTCACTGTCCGGGACTAGGAGCCGACGAAGTTACTTTGAGTAAATTAGAGTGTTCAAAGCAAGCCTACGCTCTGAATATATTAGCATGGAATAACACGATAGGACTCTGGCTTATCTTGTTGGTCTGTGAGACCAGAGTAATGATTAAGAGGGACAGTCGGGGACATTCGTATTTCATTGTC	Viridiplantae	Chlorophyta						1	0	1	0	1	0	0	0	0	0	0	0	0	0	0	0	0	0	0	0	0	0	0	0	0	0	0	0	0	0	0	0	0	0	0	0	0	0	0	0	0
02d41c0477d6432a69a8844f76c67709	TTGGATTTGTGGCAGTCGCCTGCGGCCCGGCATTCGTGCCGGTGTCTGCTAGCGTCGCCATCCTTGGGTGGAACCTGTGTGGCATTAGGTTGTCGTGCAGGGGATGCCCATCGTTTACTGTGAAAAAATTAGAGTGTTCAAAGCAGGCTTACGCCGTTGAATATATTAGCATGGAATAATAAGATAGGACCTTGGTACTATTTTGTTGGTTTGCGCACCAAGGTAATGATTAATAGGGACAGTTGGGGGTATTCGTATTCCATTGTC		Bacillariophyta	Bacillariophyceae	Bacillariales	Bacillariaceae	Nitzschia		1	0	1	0	1	0	0	0	0	0	0	0	1	1	0	0	0	0	0	0	0	0	0	0	0	0	0	0	0	0	0	0	0	0	0	0	0	0	0	0	0
082c1563e36af1cad1e0bfeb984a9d8d	TTGGATCTGCGACCATTAAGGCCGGTAGCCCATTGGGTTTCACTGGTTCTTGTGGTCTACTCGCTGGTTTTTCCTTGGTGCTCTTAATTGAGTGCCTCGGATGACTAGTGCTTTTACTTTGAAAAAATTAGAGTGCTCAAAGCAGGCGTTCGCCTGAATAGTGGTGCATGGAATAATGGAATAGGATCTCGGTTCTATTTTGTTGGTTTTCGGAGCTCGAGGTAATGATTAAGAGGGACAGACGGGGGCATTCGTACTGCTGCGTG	Metazoa	Nematoda	Chromadorea	Chromadorida	Chromadoridae			1	0	0	0	0	0	0	0	0	0	0	0	0	0	0	0	0	0	0	0	0	0	0	0	0	0	0	0	0	0	0	0	0	0	0	0	0	0	0	0	0
08a04c32f27e84453c9c95d825e053e9	TTGGATTTCTGTCAAGGACAACTGGTCCGCCCTCCGGGTGAGCACATAGTTTGGTCTTGGCATCTTGCTGGAAGCTGTTGCTGCACTTGGCTGTGTGGCGCAGCGTCCAGCACTTTCACTTTGAGGAAATTGGAGTGTTTCAAGCAGGCACATGCCTTTGGACACAGTAGCATGGAATAATTAGATTGGGCTTTTGCTCCAATTTGTCGGTTTCTGGAGCTGAGGTGAGAATTAATGGGGATTGTTGGGGGCATCCGAATTTAGCCGTC			Dinophyceae	Gymnodiniales	Gymnodiniaceae	Amphidinium		1	0	0	0	0	0	0	0	0	0	0	0	0	1	0	0	0	0	0	0	0	0	0	0	0	0	0	0	0	0	0	0	0	0	0	0	0	0	0	0	0
0a2cd06c58f8816bbdd1d7409c883182	TTGGATTTTTGGTTTGTCCTACTGGCTGGTCCCTCTGGGACTTTGCTGTGTGGGACATCCTTTTCTTGGGTGGAATCCGTGTGGCATTAGGTTGTCGTGCGGGGGATGCCCATCTTTTACTGTGAAAAAATTAGAGTGTTCAAAGCAGTCTTACGACGTTGAATATATTAGCATGGAATAATGATATAGGACCTTGGTACTATTTTGTTGGTTTGCGCACTGAGGTAATGATTAATAGGGACAGTTGGGGGTATTTGTATTCCATTGTA		Bacillariophyta	Bacillariophyceae	Bacillariales	Bacillariaceae	Nitzschia		1	0	1	0	0	0	0	0	0	0	0	0	1	0	0	1	0	0	1	0	0	0	0	0	0	0	0	0	0	0	0	0	0	0	0	0	0	0	0	0	0
0a9ac96f9f38906873acc6da6c64c566	TTGGATTTGTGGTGGGAACCGAGGTCCAATTTTGGTACTATCGGTTTCCGCCATCCTTGGGTGGAACCTGTGTGGCATTAGGTTGTCGTGCAGGGGATGCCCATCGTTTACTGTGAAAAAATCAGCGCGTTCAAAGCAGGCTTATGCCGTTGAATGTATTAGCATGGAATAATAATATAGGACTTCGGTACTATTTTGTTGGTTTGCGCACCGAGGTAATGATTAATAGGGACAGTTGGGGGTATTCGTATTCCATTGTC		Bacillariophyta	Bacillariophyceae					1	0	0	0	0	0	0	0	0	0	0	0	0	0	0	0	0	0	0	0	0	0	0	0	0	0	0	0	0	0	0	0	0	0	0	0	0	0	0	0	0
0ab3932760e63ccba798ab94034f0992	TTGGATTTCTGTTGAGGATGACCGGTCCGCCCTCTGGGTGTGCATCTGGCTCAGCCTTGACATCTTCCTGAAGAACGTATCTGCACTTGATTGTGTGGTGCGGTATTTGGGACATTTACCTTGAGGAAATTAGAGTGTTTCAAGCAAGCGCACGCTTTGAATACATTAGCATGGAATAATAAGATAGGACCTCAGTTCTATTTTGTTGGTTTCTAGAGCTGAGGTAATGGTTGATAGGGATAGTTGGGGGCATTCGTATTTAACTGTC			Dinophyceae	Suessiales	Symbiodiniaceae	Symbiodinium		1	1	0	0	0	0	0	0	0	0	0	0	0	0	0	0	0	0	0	0	0	0	0	0	0	0	0	1	0	0	0	0	0	0	0	0	0	0	0	0	0
0b1e3f84a98b6b82b530f5d898cc375c	TTGGATTTGTGGTTTACGCAAGACTTCCGTCCCTTCTTTGGTTCGGTGTTGTCTGGCGTTGCCATCCTTGGGTGGAATCTGTGTGGCATTAGGTTGTCGTGCAGGGGATGCCCATCGTTTACTGTGAAAAAATTAGAGTGTTCAAAGCAGGCTTATGCCGTTGAATATGTTAGCATGGAATAATGATATAGGACCTTGGTACTATTTTGTTGGTTTGCGCACCGAGGTAATGATTAACAGGGTCAACTGGGGATATTCGTATTCCGCTGTC		Bacillariophyta	Bacillariophyceae	Naviculales	Pleurosigmataceae	Pleurosigma		1	0	0	0	0	0	0	0	0	0	0	0	1	0	0	0	0	0	0	0	0	1	1	1	0	0	0	0	0	0	0	0	0	0	0	0	0	0	0	0	0
0c1f23d834dceb4691d917b61dbdd61f	TTGGATTTGTGGCAGTCGCCTGCGGCCTGGCATTCGTGCCGGTGTCTGCTAGCGTCGCCATCCTTGGGTGGAACCTGTGTGGCATTAGGTTGTCGTGCAGGGGATGCCCATCGTTTACTGTGAGAAAATTAGAGTGTTCAAAGCAGGCTTACGCCGTTGAATATATTAGCATGGAATAATAAGATAGGACCTTGGTACTATTTTGTTGGTTTGCGCACCAAGGTAATGATTAATAGGGACAGTTGGGGGTATTCGTATTCCATTGTC		Bacillariophyta	Bacillariophyceae	Bacillariales	Bacillariaceae	Nitzschia		1	0	0	0	0	0	0	0	0	0	0	0	0	0	0	0	0	0	0	0	0	0	0	0	0	0	0	0	0	0	0	0	0	0	0	0	0	0	0	0	0
0cffd548fdf28499b703d6deffdc8e35	TTGGACTTGTGGTTTGGCTGTCCGGTCCTTCGCTCAGCGTCGGATTCTGGCCGGTCGGATCATCCTTGGGTGGAATCTGTGTGGCATTAGGTTGTCGTGCAGGGGATGCCCATCGTTTACTGTGAAAAAATTAGAGTGTTCAAAGCAAGCTTAGGCTGTTGAATATATTAGCATGGAATAATAAGATAGGACCTGGGTGCTGTTTTGTTGGTTTGCGCACCGATGTAATGATTAACAGGGACAGTTGGGGGTATTCGCATTGCGTTGTG		Bacillariophyta	Fragilariophyceae					1	0	0	0	0	0	0	0	0	0	0	0	0	0	0	0	0	0	0	0	0	0	0	0	0	0	0	0	0	0	0	0	0	0	0	0	0	0	0	0	0
0dd5540bf3c81517e555f36dbcb3a338	TTGAATGTCTGGTAGGAGCGACCTTGCCTTTCTTCTTTTGGGGATTGTTTTGCTATGTGTCTGTCTCTGGCCATCCTGCCTTGTCAGTGATGATGGGGCTCGTTTACTGTAAACAAAATAGAGTGTTTCAAGCAAAAAGTATTTTGGTATAGATTAGTATGGGATAATAAGATAGGGCTTTTGTGCTATTTTGTTGGTTCGCACACGAAAGTAATGATTAATAGGGACAGTTGGGGGTATTCGTATTCCATTGTC			Bigyra	Thraustochytrida	Thraustochytriaceae			1	0	0	0	0	0	0	0	0	0	0	0	0	0	0	0	0	0	0	0	0	0	0	0	0	0	0	0	0	0	0	0	0	0	0	0	0	0	0	0	0
10195512281b9e3721bb41dd8c086398	TTGGATTTGTGGCAGTCTTTGTGTGCCCTTCACTTTGTTGTCGGTGCTACTCGAAGTCGCCATCCTTGAGTGGAACCTGTGTGGCATTAGGTTGTCGTGCAGGGGATGTTCATCGTTTACTGTGAAAAAATTAGAGTGTTCAAAGCAGGCTTATGCCGTTGAATATGTTAGCATGGAATAATATTATAGGACCTTGGTACTATTTTGTTGGTTTGCGCACCGAGGTAATGATTAATAGGGACAGTTGGGGGTATTTGTATTGCATTGTC		Bacillariophyta	Bacillariophyceae	Thalassiophysales	Catenulaceae			1	0	0	0	0	0	0	0	0	0	0	0	0	0	0	0	0	0	0	0	0	0	0	0	0	0	0	0	0	0	0	0	0	0	0	0	0	0	0	0	0
1061051bebbbba9015dba63ba28b4e97	TTGGATTTCTGACAGGAGTGACCGGTCCGAGCCTTTGGCTCGTGTACTTTGTGTTGTCTCTAGTCATCCTTATGGAGAATGTGTCTTTCATTAATTTGTTGGGCATGGGATCCATATCGTTTACTGTGAAAAAATTAGAGTGTTTAAAGCAGGCAATCGCTGTGAATACATTAGCATGGAATAATAAGATAGGACTTTGGTACTATTTTGTTGGTTTGCATACCAAGGTAATGATTAAGAGGGACAGTTGGGGGTATTCGTATTTAATTGTC			Bigyra	Thraustochytrida	Thraustochytriaceae			1	0	1	0	0	0	1	1	0	0	0	0	0	0	0	1	0	0	0	0	0	0	0	0	0	0	0	0	0	0	0	0	0	0	0	0	0	0	0	0	0
1176c720654abbf01b2e8e9482ff066c	TTGAATTTCTGGGTAGCCTTCTTCGTCTGCCGGAAACGGTGTGCACGTCGTAAGACTATTCATCCTTCAGAAGAACCTATGTGGCATTCACTTGTCATGTAGGGGATCTGATACTTTACCTTGAAAAAATTAGAGTGTTTCAGGCAGGCAATCGCCGGAATACATTAGCATGGAATAATTGAATAGGACTACGGTTCTATTTGTTGGTTTTGTGGACCGAAGTAATGATTAATAGGGATAGTTGGGGGCATTCGTATTTAATTGTC		Ciliophora						1	0	0	0	0	0	0	0	0	0	0	0	1	0	0	1	0	0	0	0	0	0	0	0	0	0	0	0	0	0	0	0	0	0	0	0	0	0	0	0	0
123813847e45f6f62832e38c1e732e04	TTGAATTTGTGTGAAGCCTGATGTCCACTTGTGGTTTGTTTGGGCTTCACTTCTTTGAGCGGAACTTGCATGGCATTAGGTTGTCGTGCAGGGGGTACTCACCTTTTACTGTGAAAAAATTAGAGTGTTCAAAGCAAGCTTACGCTGATGAATATATTAGCATGGAATAATGAGATAAGACCTGGGTTCTATTTTGTTGGTTTGCGCGCCTAGGTAATGATTAACAGGGACAGTTGTGGGTATTCGTATTCCATTGTC		Bacillariophyta						1	0	0	0	0	0	0	0	0	0	0	0	0	0	0	0	0	0	0	0	0	0	0	0	0	0	0	0	0	0	0	0	0	0	0	0	0	0	0	0	0
12e38b6dbff1ad4132787b96e89d9c84	TTGAACTTCTGCATGTGGTCTGTTATGGCTTCGGTCAGGCAGGTTTTCCGCATGCATCCGCTTGCAAACTAGGCTCGTCCTTAACTGGTCGTTCTAGGGAGTAAGCCCTTTACTTTGAAAAAATTAGAGTGTTTCAGGCAGGCAATGGCTCGAATACATTAGCATGGAATAATGGAATAGGACTTTTGTCCATTTGGTTGGTTATTGGACATGAGTAATGATTAACAGGGACAGTTGGGGGCATTAGTATTTAATTGTC		Ciliophora						1	0	0	0	0	0	0	0	0	0	0	0	0	1	0	1	1	0	0	0	0	0	0	0	0	0	0	0	0	0	0	0	0	0	0	0	0	0	0	0	0
132b26cdfea2b1341c95412517eaf774	TTGGATTTGTGGTATATGTTGGGCTCCCGTCCTATTGGATTGGTGTAGCCTGGCGTAGCCATCCTTGGGCAGAACCTGTGTGGCATTAGGTTGTCGTGCAGGGTATGCTTATCGTTTACTGTGAAAAAATTAGAGTGTTCAAAGCAGGCTTATGCCGTTGAATATATTAGCATGGAATAATAAGATAGGATCTTGGTACTATTTTGTTGGTTTGCGCACCGAGGTAATGGTTAAGAGGGACAGTTGGGGGTATTCGTATTCCATTGTC		Bacillariophyta						1	0	1	0	0	0	0	0	0	0	0	0	0	0	0	0	0	0	0	0	0	0	0	0	0	0	0	0	0	0	0	0	0	0	0	0	0	0	0	0	0
1345ed959c26c1989c075d84635dc649	TTGGATTTGTGGCTGTCCCGAGCGGCCTGGCACCTGGTGCCGGTGTTTGCTTGGGTCGCCATCCTTGGGTGGAATCTGTGTGGCATTAGGTTGTCGCGCAGGGGATGCCCATCGTTTACTGTGAAAAAATTAGAGTGTTCAAAGCAGGCTTATGCCGTTGAATATATTAGCATGGAATAATAAGATAGGACCTTGGTACTATTTTGTTGGTTTGCGCACCAAGGTAATGATTAATAGGGACAGTTGGGGGTATTCGTATTCCATTGTC		Bacillariophyta	Bacillariophyceae	Bacillariales	Bacillariaceae			1	0	0	0	0	0	0	0	0	0	0	0	0	0	0	0	0	0	0	0	0	0	0	0	0	0	0	0	0	0	0	0	0	0	0	0	0	0	0	0	0
14235c1753894e670fdd6040d10b3502	TTGGATTTGTGGCAGTCACGTGACGTCCTTCACATTGTATGTTGTTGGTATGTTAATTTTGTGTCGCCATCCTTGGACGGAAGCAGCGTGGCATTAGGTTGTCGTGCTGTGGATGTCGATCGTTTACTGTGAAAAAATTAGAGTGTTCAAAGCAGGCTTATGCCTTGTGAATATGTTAGCATGGAATAATACTATAGGACCTTGGTACTATTTTGTTGGTTTGCGCATCGAGGTAATGATTAATAGGGACAGTTGGGGGTATTTGTATTCCATTGTC		Bacillariophyta	Bacillariophyceae	Thalassiophysales	Catenulaceae	Undatella	Undatella quadrata	1	1	1	0	1	0	0	0	0	0	0	0	0	0	0	0	1	0	0	0	0	0	0	0	0	0	0	0	0	0	0	0	0	0	0	0	1	0	0	0	0
14582afdf33e819dc35f0dab074378b9	TTGAACCTTGGGCCTGGCTGGCCGGTCCGCCTCACCGCGTGCACTGGTTCGGCCGGGCCTTTCCCTCTGGGGAACCGCATGCCCTTCACTGGGTGTGTCGGGGAACCAGGACTTTTACTGTGAAAAAATTAGAGTGTTCAAAGCAGGCCTATGCTCGAATACATTAGCATGGAATAATAGAATAGGACGTGTGGTTCTATTTTGTTGGTTTCTAGGACCGCCGTAATGATTAATAGGGACAGTCGGGGGTGTCAGTATTCAATTGTC	Fungi	Ascomycota	Sordariomycetes	Xylariales				1	0	0	0	0	0	0	0	0	0	0	0	0	0	0	0	0	0	0	0	0	0	0	0	0	0	0	0	0	0	0	0	0	0	0	0	0	0	0	0	0
1695b6f6c24bdaa0240a224d90d56961	TTGGATTTCTGCTGAGGACGACCGGTCCGCCCTCTGGGTGAGTATCTGGCTCGGCCTGGGCATCTCCTTGGAGAACGTAGCTGCACTTGACTGTGTGGTGCGGTATCCAAGACCTTTACTTTGAGGAAATTAGAGTGTTTCAAGCAGGCACACGCCTTGAATACATTAGCATGGAATAATAAGATAGGACCTTGGTTCTATTTTGTTGGTTTCTAGAGCTGAGGTAATGATTAATAGGGATAGTTGGGGGCATTCGTATTTAACTGTC			Dinophyceae					1	0	0	0	0	0	0	0	0	0	0	0	0	0	0	0	0	0	0	0	0	0	0	0	0	0	0	0	0	0	0	0	0	0	0	0	0	0	0	0	0
183337705fbc9b585974aa339b10c697	TTGGATTTGTGGCAAATGCAGTGTCCCCTTCACTTGTTGTTGGTGAGATGTTGCATTGCCATCCTTGGGTGGAACTTGTGTGGCATTAGGTTGTCGTGCAGGGGAGGCCCATCTTTTACTGTGAAAAAATTAGAGTGTTCAAAGCAGGCTTATGCCGTTGAATAGATTAGCATGGAATAATGAGATAGGACCTTGGTACTATTTTGTTGGTTTGCGCACCGAGGTAATGATTAATAGGGACAGTTGGGGGTATTCGTATTCCATTGTC		Bacillariophyta	Bacillariophyceae	Naviculales				1	0	0	0	0	0	0	0	0	0	0	0	0	0	0	0	0	0	0	0	0	0	0	0	0	0	0	0	0	0	0	0	0	0	0	0	0	0	0	0	0
18a0dc4150c78daa4a0d8a64059115fb	TTGGATTTGTGGTTGAGCTGTGGGGTCCTTCGCATTTGCGTCGGTACCTGGACGGTTTGGCCATCCTTGGGTGGAATCTGTGTGGCATTAGGTTGTCGTGCAGGGGATGCCCATCGTTTACTGTGAAAAAATTAGAGTGTTCAAAGCAGGCTTATGCCGTTGAATATATTAGCATGGAATAATGAGATAGGACCTAGGTACTATTTTGTTGGTTTGCGCACCTGGGTAATGATTAATAGGGACAGTTGGGGGTATTCGTATTCCATTGTC		Bacillariophyta	Fragilariophyceae	Licmophorales	Ulnariaceae			1	0	1	0	0	0	0	0	0	0	0	0	0	0	0	0	0	0	0	0	0	0	0	0	0	0	0	0	0	0	0	0	0	0	0	0	0	0	0	0	0
1afc533468600001da4116b6eeff89b7	TTGGATGTTGGTGTGTGGTGAGGATCCAATCTTGGAGTACTTACTCGCATGCCTCTTTGGGTGGATTCCCTTGTAGCATTAGATTGTTGCATAGGAATGTCCCAACAATTACTGTGAAGAAATTAGAGTGTTCAAAGCAAGCTTTTGCCTGTGGATATACTAGCATGGAATAATAAAAGAAGACCTTGATGCCATTTTGTTGGTTTAAGCATGAAAGTAATGATTGATAGAGACAGTTGGGGGTATCTGTATTCCATTGTC		Bacillariophyta	Bacillariophyceae	Surirellales	Surirellaceae			1	0	0	0	0	0	0	0	0	0	0	0	0	0	0	0	0	0	0	0	0	0	0	0	0	0	0	0	0	0	0	0	0	0	0	0	0	0	0	0	0
1babafd242294362f0dea411671ede8a	TTGGACTTCTGCTGAGGCTTGCTAACCCGCCCTCTGGGCGTAGGTCTGGCCTGCCTCAGTATCTTCTCGGAGAATGTAGATGCACTTGACTGTGTGGTGCGCTATCTGAGGCTGTTACTTTGAGGAAATTAGAGTGCTTCAAGCAGGTCATTGCCCTGAATACATTAGCATGGCATGATAAGTCAGAACCTCTTGTTCTTCTTTGTTGGTTTTAGAGCAGAGGGGAGGGTGAATAGGAACAGTTGGGGGTATTCATATTTGACTGTC			Dinophyceae	Peridiniales	Peridiniaceae	Bysmatrum	Bysmatrum subsalsum	1	0	0	0	0	0	0	0	0	0	0	0	0	0	0	0	0	0	0	0	0	0	0	0	0	0	0	0	0	0	0	0	0	0	0	0	0	0	0	0	0
1bae2c68c5d1fc8d5308e6fe7070f493	TTGGATTTCAGTCGAAGTAAGCAAATTGTTTATTAGACTACCAGTCACTGACTGTTACTGTGAGAAAATTAGAGTGTTTCAAGCAGGCTTTTGCAGGAATACATTAGCATGGAATAACGAATAAGTCTAGAATCTTGGTTAATTCTGGAACTTGATTAATAGGGACAGTTGGGGGCATTAGTATTCAATAGTC		Ciliophora	Litostomatea	Haptorida	Trachelophyllidae			1	0	0	0	0	0	0	0	0	0	0	0	0	0	1	0	0	1	0	0	0	0	0	0	0	0	0	0	0	0	0	0	0	0	0	0	0	0	0	0	0
1c0284d79ca806ae7b7091aa6bdb2223	TTGGATTTGTGGCGTACGGTGTGTTCCGGGCACTTGTTGTCTGAGTAACCTGCTGTTGCCATCCTTGGGTGGAACCTGTGTGGCATTAGGTTGTCGTGCAGGGGATGCCCATCATTTACTGTGAAAAAATTAGAGTGTTCAAAGCAGGCTTATGCCGTTGAATATATTAGCATGCAATAATGAGATAGGACTTTTTTGCTATTTTGTTGGTTTGCGCAAAGAGGTAATGATTAATAGGGACAGTTGGGGGTATTCGTATTCCATTGTC		Bacillariophyta						1	0	0	0	0	0	0	0	0	0	0	0	0	0	0	0	0	0	0	0	0	0	0	0	0	0	0	0	0	0	0	0	0	0	0	0	0	0	0	0	0
1c4a1d3d483ce874dd5df16994107916	TTGAACCTTGGGCCTGGCTGGCCGGTCCGCCTCACCGCGTGCACTGGTTCGGCCGGGCCTTTCCCTCTGGGGAACCGCATGCCCTTCACTGGGTGTGTCGGGGAACCAGGACTTTTACTGTGAAAAAATTAGAGTGTTCAAAGCAGGCCTATGCTCGAATACATTAGCATGGAATAATAGAATAGGACGTGTGGTTCTATTTTGTTGGTTTCTAGGACCGCCGTAATGATTAATAGGGACAGTCGGGGGCGTCAGTATTCCATTGTC	Fungi							1	0	1	0	0	0	0	0	0	0	0	0	0	0	0	0	0	0	0	0	0	0	0	0	0	0	0	0	0	0	0	0	0	0	0	0	0	0	0	0	0
1c980c461b9cc86976161c6e691e7143	TTGGATTTGTGGCAGTCGCATGCGGCTCGGCATTCGTGCCGATGTTTGCTAGCGTCGCCATCCTTGGGTGGAACCTGTGTGGCATTAGGTTGTCGTGCAGGGGATGCCCATCGTTTACTGTGAAAAAATTAGAGTGTTCAAAGCAGGCTTATGCCGTTGAATATATTAGCATGGAATAATAAGATAGGACCTTGGTACTATTTTGTTGGTTTGCGCACCAAGGTAATGATTAATAGGGACAGTTGGGGGTATTCGTATTCCATTGTC		Bacillariophyta	Bacillariophyceae	Bacillariales	Bacillariaceae	Nitzschia		1	1	1	0	1	1	0	1	0	0	0	0	0	0	0	0	1	0	0	0	0	0	0	0	0	0	0	0	0	0	0	0	0	0	0	0	0	0	0	0	0
1cb0c2c5f8e14fe5682932283024fa36	TTGGATTTGTGGTGGTCCCTGTGGTCCAAAAATGGTACTTTCGGGGACTGCCATCCTTGGGTGGATCCTGTGTGGCATTAGGTTGTCGTGCAGGGGATGCCCATCGTTTACTGTGAAAAAATTAGAGTGTTCAAAGCAGGCTTATGCCGATGAATAGATTAGCATGGAATAATAAGATAGGACCTCGGTACTATTTTGTTGGTTTGCGCACTGAGGTAATGATTAACAGGGACAGTTGTGGGTATTCGTATTGCATTGTC		Bacillariophyta	Bacillariophyceae					1	1	1	0	0	0	0	1	0	0	0	0	1	0	0	1	1	1	1	0	0	0	0	0	0	0	0	0	0	0	0	0	0	0	0	0	0	0	0	0	0
1fa865378d117422490b76e832e1207b	TTGGATTTGTGGTTTGTCCGTCCGGCTGGGCCTTTATTGGCCTTTGCTGTGTTGGTCATCCATCCTTGGGTGGATCCTGTGTGGCATTAGGTTGTCGCGCAGGGGATGCCCATCGTTTACTGTGAAAAAATTAGAGTGTTCAAAGCAGGCTTATGCCGTTGAATATATTAGCATGGAATAATAACATAGGACCTTGGTACTATTTTGTTGGTTTGCGCATTGAGGTAATGATTAATAGGGACAGTTGGGGGTATTCGTATTCCATTGTA		Bacillariophyta	Bacillariophyceae	Bacillariales	Bacillariaceae	Nitzschia		1	1	1	0	0	0	1	0	0	0	0	0	0	1	0	1	1	1	1	0	0	0	0	0	0	0	0	0	0	0	0	0	0	0	0	0	0	0	0	0	0
202ff00eecb216934f1298865d721492	TCGGATTTCAGTAGGAACAGGAAGTTCATTATGTAACGAACTGTTCTTACTTCTTTGACATAAACTCTTATGTTATTCATTTAGCGTGAGTTGCGACTGTCTCTTTTACTTTGAGAAAATTAGAGTGTTCAAAGCAGGTATCCGCCTGAATATTACTCTTGGAATAATGCTATAAGACTTTGGTTCTAATGTATTGGTGATTGGGACCAGAGTAATGATTGATAGGGACGGTTGGGGTCTCACGTACTGCAAAGCG			Acantharea	Arthracanthida	Dorataspididae			1	0	0	0	0	0	0	0	0	0	0	0	0	0	0	0	0	0	0	0	0	0	0	0	0	0	0	0	0	0	0	0	0	0	0	0	0	0	0	0	0
2253d8e08c9194896596e4d2b0f93ce8	TTGGATTTTGGGTCGGAGCGACCGGTCCGCCGTTCCGGTGTGCACTGGTGGCTTCTTCCTTCTTGCCGGGGACTGCGTCTGGCATTCATTTGCTGGGCGTAGGAGTCGGCGTGGTTACTTTGAGTAAATTAGAGTGTTCAAAGCAAGCTTGTGCTCTGCATACTTTAGCATGGAATAACATTATAGGACTCTGGTTCTATTTTGTTGGTTTTCGGAACCGGAGTAATGATTAATAGGGACAGTCGGGGGCATCCGTATTTCATTGTC	Viridiplantae	Chlorophyta	Palmophyllophyceae	Prasinococcales				1	0	1	1	0	0	0	0	0	0	0	0	0	1	1	0	0	1	0	0	0	0	0	0	0	0	0	0	0	0	0	0	0	0	0	0	0	0	0	0	0
26143ba5257843b78ea4a113b039f510	TTGAATGTGTGGTAGGAGCGACCTTGCCTTTCTTCTTTTGGGGATTGTTTTGCTATGTGTCTGTCTCTGGCCATCCTGCCTTGTCAGTGATGATGGGGCTCGTTTACTGTAAACAAAATAGAGTGTTTCAAGCAAAAAGTATTTTGGTATAGATTAGTATGGGATAATAAGATAGGGCTTTTGTGCTATTTTGTTGGTTTGCACACGAAAGTAATGATTAAAAGGAACAATTGGGGATATTCGAATTTAGATGTC			Bigyra	Thraustochytrida	Thraustochytriaceae			1	0	0	0	0	0	0	0	0	0	0	0	1	0	0	0	1	0	0	0	0	0	0	0	0	0	0	0	0	0	0	0	0	0	0	0	0	0	0	0	0
271185bf959536df8aae56358a0ebd8a	TTGAATTTGTGCGTGTCCGCAATGTCCATTCCTTTGGTACGTTTGTGGAGGCGCATCCTTGGGTGGAACCTGTGTGGCATTAGGTTGTCGTGCAGGGGATGCTCATCGTTTACTGTGAAAAAATTAGAGTGTTCAAAGCAGGCTTACGCCGTTGAATATATTAGCATGGAATAATAAGATAGGACCTCGGTACTATTTTGTTGGTTTGCGCACTGAGGTAATGATTAACAGGGACAGTTGGGGGTATTCGTATTCCATTGTC		Bacillariophyta						1	0	0	0	0	0	0	0	0	0	0	0	1	0	0	0	1	0	0	0	0	0	0	0	0	0	0	0	0	0	0	0	0	0	0	0	0	0	0	0	0
2741b92734774ebbfaf62d782e5ba03a	TTGGATTTCTGTCAAGGACAACTGGTCCGCCCTCCGGGTGAGCACATAGTTTGGTCTTGGCATCTTGCTGGAAACTGTTGCTGCACTTGGCTGTGTGGCGCAGCGTCCAGCACTTTCACTTTGAGGAAATTGGAGTGTTTCAAGCAGGCACATGCCTTTGGACACAGTAGCATGGAATAATTAGATTGGGCTTTTGCTCCAATTTGTCGGTTTCTGGAGCTGAGGCGAGAATTAATGGGGATTGTTGGGGGCATCCGAATTTAGCCGTC			Dinophyceae	Gymnodiniales	Gymnodiniaceae	Amphidinium		1	1	1	0	0	0	0	0	0	0	0	0	0	0	0	0	0	0	0	0	0	0	0	0	0	0	0	0	0	0	0	0	0	0	0	0	0	0	0	0	0
28abe76dbd527ba854804a388a914d46	TTGGATTTGTGGTTTGTCCGTCCGGCTGGGCCTTTATTGGCCTTTGCTGTGATGGTCATCCATCCTTGGGTGGATCCTATGTGGCATTAGGTTGTCGCGTAGGGGATGCCCATCGTTTACTGTGAAAAAATTAGAGTGTTCAAAGCAGGCTTATGCCGTTGAATATATTAGCATGGAATAATAAGATAGGACCTTGGTACTATTTTGTTGGTTTCTAGGGCTGAAGTAATGATTAATAGGGATAGTCGGGGGCATTCGTACTTAACTGTC		Bacillariophyta	Bacillariophyceae	Bacillariales				1	0	0	0	0	0	0	0	0	0	0	0	0	0	0	0	0	0	0	0	0	0	0	0	0	0	0	0	0	0	0	0	0	0	0	0	0	0	0	0	0
28d67997a2e02b2574395f68e07d0062	TTGGATTTGTGGCTGTCGCGAGCGGCCTGGCACTTAGTGCCGGTGTTTGCTAGCGTCGCCATCCTTGGGTGGAACCTGTGTGGCATTAGGTTGTCGTGCAGGGGATGCCCATCGTTTACTGTGAAAAAATTAGAGTGTTCAAAGCAGGCTTATGCCGTTGAATATATTAGCATGGAATAATAAGATAGGACCTTGGTACTATTTTGTTGGTTTGCGCACCAAGGTAATGATTAATAGGGACAGTTGGGGGTATTCGTATTCCATTGTC		Bacillariophyta	Bacillariophyceae	Bacillariales	Bacillariaceae	Nitzschia		1	1	1	1	1	0	0	1	0	0	0	0	0	0	0	0	0	0	0	0	0	0	0	0	0	0	0	0	0	0	0	0	0	0	0	0	0	0	0	0	0
28f39565155dfa6ec5c50b5309c2fa6e	TTGGATTTCTGTTGAGGATGACCGGTCCGCCTTCCGGGTGTGCATCTGGCTCAGCCTTGACATCTTCCTAAAGAACGTATCTGCACTTCATTGTGTGGTGCGGTATTTAGGACATTTACCTTGAGGAAATTAGAGTGTTTCAAGCAAGCGATTGCCTTGAATACATTAGCATGGAATAATAAGATAGGACTTCAGTTCTATTTTGTTGGTTTCTAGAGCTGAGGTAATGGTCGATAGGGATAGTTGGGGGCATTCGTATTTAACTGTC			Dinophyceae	Suessiales	Symbiodiniaceae	Symbiodinium		1	0	0	0	0	0	0	0	0	0	0	0	0	0	0	0	0	0	0	0	0	0	0	0	0	0	0	0	0	0	0	0	0	0	0	0	0	0	0	0	0
29b83e2a113c973e8ed14dc6fbeb51ba	TTGGATTTGTGGCTTTCTTGGGCGGCCTGGCACTTAGTGCTAGTGTTTGCCCGAGTTGCCATCCTTGGGTGGAACCTGCGTGGCATTAGGTTGTCGTGCAGGGGATGCCCATCGTTTACTGTGAAAAAATTAGAGTGTTCAAAGCAGGCTTATGCCGTTGAATATATTAGCATGGAATAATAAGATAGGACCTTGGTACTATTTTGTTGGTTTGCGCACCAAGGTAATGATTAATAGGGACAGTTGGGGGTATTCGTATTCCATTGTC		Bacillariophyta	Bacillariophyceae	Bacillariales	Bacillariaceae			1	0	1	0	0	1	0	0	0	0	0	0	0	0	0	0	0	0	0	0	0	0	0	0	0	0	0	0	0	0	0	0	0	0	0	0	0	0	0	0	0
2c32d6e7b6b93771a3801758174fe6dd	TTGGATTTCTGTCAAGGACAACTGGTCCGCCCTCCGGGTGAGCACATAGTTTGGTCTTGGCATCTTGCTGGAAACTGTAGCTGCACTTGGCTGTGTGGCGCAGCGTCCAGCACTTTCACTTTGAGGAAATTGGAGTGTTTCAAGCAGGCACATGCCTTTGGACACAGTAGCATGGAATAATTAGATTGGGCTTTTGCTCCAATTTGTCGGTTTCTGGAGCTGAGGTGAGAATTAATGGGGATTGTTGGGGGCATCCGAATTTAGCCGTC			Dinophyceae	Gymnodiniales	Gymnodiniaceae	Amphidinium		1	1	1	1	1	1	0	1	0	0	0	0	1	1	0	1	1	1	1	0	0	0	0	0	0	0	0	0	0	0	0	0	0	0	0	0	0	0	0	0	0
2c4794eb20d1d4f8495613c01627fd5e	TTGGACTTCTGCTGAGGGTTGCTAACCCGCCCTCTGGGCGTAGGTCTGGCCTGCCTCAGTATCTTCTCGGAGAATGTAGATGCACTTGACTGTGTGGTGCGCTATCTGAGGCTGTTACTTTGAGGAAAATAGAGTGCTTCAAGCAGGTCATTGCCCTGAATACATTAGCATGGCATGATAAGTCAGAACCTCTTGTTCTTCTTTGTTGGTTTTAGAGCAGAGGGGAGGGTGAATAGGAACAGTTGGGGGTATTCATATTTGACTGTC			Dinophyceae	Peridiniales	Peridiniaceae	Bysmatrum	Bysmatrum subsalsum	1	0	0	0	0	0	0	0	0	0	0	0	0	0	0	0	0	0	0	0	0	0	0	0	0	0	0	0	0	0	0	0	0	0	0	0	0	0	0	0	0
2d1d6881c63b5bb3d646ad7f193a1f95	TTGGATTTGTGGTTTTCTTGGGCGGCCCGGCACTATGTGCTGGTGTTTGCCCGAGTTGCCATCCTTGGGTGGAAGCTGTGTGGCATTAGGTTGTCGTGCAGGGGATGCCCATCGTTTACTGTGAAAAAATTAGAGTGTTCAAAGCAGGCTTATGCCGTTGAATATATTAGCATGGAATAATAAGATAGGACCTTGGTACTATTTTGTTGGTTTGCGCACCAAGGTAATGATTAATAGGGACAGTTGGGGGTATTCGTATTCCATTGTC		Bacillariophyta						1	0	0	0	0	0	0	0	0	0	0	0	0	0	0	0	0	0	0	0	0	0	0	0	0	0	0	0	0	0	0	0	0	0	0	0	0	0	0	0	0
2e27109192a959d9429b36e52f5cf6d2	TCGGACTTTGGCAATTCCGGATGGGTGCACGTCGTGTGCGCACATTGCGGGGATTGCTTTTGTGGTGTTGCGTCGGATGAGGCACGTTTATTCGTGAACGTCTGTACGCGGCCACTCTTTACTGTGAGAAAATCAGAGTGCTCAAAGCAGGCATTTGCCGTGAATGTATTAGCATGGAATAATAGAATAGGACTTGGTTCTATTTTGTTGGTTTGTTGGGACTGAGTAATGATTAAGAGGGACAGTTGGGGGCATTTGTATTTCGACGCG		Rhodophyta	Florideophyceae	Corallinales				1	0	0	0	1	1	0	0	0	0	0	0	0	0	0	0	0	1	0	0	0	1	0	0	0	0	0	0	0	0	0	0	0	0	0	0	0	0	0	0	0
2e6b5f0cdd915c84d30e998061b3385f	TTGGACTTCTGTCGAGGACGTTCGGTCCGCCCTCTGGGTGAGTATCTGATTCGGCCTTGGCATCTTCTTGGAGAACGTTGTTGCACTCGACTGTGTGGTACGGTATCCAGGACGTTTACTTTAAGGAAACTAGAGTGTTCCAAGCAGGCGCGCGCCTTGAATACATTAGCATGGAATACAGAGAGAGGGCATTGGTTCTATTTTGTTGGTTTCTAGAGCTGAGGTTATGATTAGTAGGGATAGTTGGGGGCATTCGTATTCAACTGTC			Dinophyceae	Gymnodiniales				1	0	0	0	0	0	0	0	0	0	0	0	0	0	0	0	0	0	0	0	0	0	0	0	0	0	0	0	0	0	0	0	0	0	0	0	0	0	0	0	0
2f512f3887766437431c22565751979e	TTGGATTTGTGGTTGGAGTGGTCGGTCCGACACAGTTGTGTGGGTGCCTGACGTCTCCGTCCATGTTTGGTCTGAATGTCTGTGGCATTAAGTTGTCGTGGAGGGTAGGGCCATCATTTACTGTGAAAAAATCAGAGTGTTCAAAGCAGGCTTATGCCGTTGAATATATTAGCATGGAATAATGAGATAGGACCTTGGTACTATTTTGTTGGTTTGCGCACCGAGGTAATGATTAATAGGGACAGTTGGGGGTATTCGTATTCCATTGTC		Bacillariophyta	Fragilariophyceae	Licmophorales	Licmophoraceae	Licmophora		1	0	0	0	0	0	0	0	0	0	0	0	0	0	0	0	0	0	0	0	0	0	0	0	0	0	0	0	0	0	0	0	0	0	0	0	0	0	0	0	0
2f950bbb83d197e37c7a2a1260e07c9c	TTGGATTTCTGTTGAGGATGACCGGTCCGCCTTCCGGGTGTGCATCTGGCTCAGCCTTGACATCTTCCTAAAGAACGTATCTGCACTTCATTGTGTGGTGCGGTATTTAGGACATTTACCTTGAGGAAATTAGAGTGTTTCAAGCAAGCGATTGCCTTGAATACATTAGCATGGAATAATAAGATAGGACCTCAGTTCTATTTTGTTGGTTTCTAGAGCTGAGGTAATGGTCGATAGGGATAGTTGGGGGCATTCGTATTTAACTGTC			Dinophyceae	Suessiales	Symbiodiniaceae	Symbiodinium		1	1	1	0	0	0	0	1	0	0	0	0	1	0	0	0	1	0	1	0	0	0	0	0	0	0	0	0	0	0	0	0	0	0	0	0	0	0	0	0	0
2f961d736cdd89b7d0de006e1777dcef	TTGGATTTGTGGTTTGTCCGTCCGGCTGGGCCTTTATTGGCCTTTGCTGTGATGGTCATCCATCCTTGGGTGGATCCTATGTGGCATTAGGTTGTCGCGTAGGGGATGCCCATCGTTTACTGTGAAAAAATTAGAGTGTTCAAAGCAGGCTTATGCCGTTGAATATATTAGCATGGAATAATGATATAGGACCTTGGTACTATTTTGTTGGTTTGCGCATCGAGGTAATGATTAATAGGGACAGTTGGGGGTATTCGTATTCCATTGTG		Bacillariophyta	Bacillariophyceae	Bacillariales	Bacillariaceae	Nitzschia		1	1	1	0	1	1	0	1	0	0	0	0	1	0	1	1	0	0	1	0	0	0	0	0	0	0	0	0	0	0	0	0	0	0	0	0	0	0	0	0	0
320811e88404942328316b2cbf8da433	TTGGACTTGTGGTTTGGCTGTCCGGTCCTTCGCTCAGCGTCGGATTCTGGCCGGTCGGATCATCCTTGGGTGGAATCTGTGTGGCATTAGGTTGTCGTGCAGGGGATGCCCATCGTTTACTGTGAAAAAATTAGAGTGTTCAAAGCAAGCTTAGGCTGTTGAATATATTAGCATGGAATAATAAGATAGGACCTGGGTGCTATTTTGTTGGTTTGCGCACCGATGTAATGATTAACAGGGACAGTTGGGGGTATTCGTATTGCGTTGTG		Bacillariophyta	Fragilariophyceae					1	0	1	0	0	1	0	1	0	0	0	0	1	0	0	0	0	0	0	0	0	0	0	0	0	0	0	0	0	0	0	0	0	0	1	1	0	0	0	0	0
32b8bfdd1ce1d58d7fce09f36084abf6	TTGGATTTGTGACGTACGTGAGGCTCCCTTCACTAAGGTGTTGGTGTGGCTTGGCATTGTCATCCTAGGGTGGAAGTTGTGTGGCATTAGGTTGTCGTGCAGCGGATGCCCATCGTTTACTGTGAAAAAATTAGAGTGTTCAAAGCAGGCTTATACCAATGAATATGTTAGCATGGAATAATAAGATAGGACCTTGGTACTATTTTGTTGGTTTGCGCACCGAGGTAATGGTTAATAGGAACAGTTGGGGGTATTCGTATTTCATTGTC		Bacillariophyta	Bacillariophyceae	Naviculales				1	0	0	0	0	0	0	0	0	0	0	0	0	0	0	0	0	0	0	0	0	0	0	0	0	0	0	0	0	0	0	0	0	0	0	0	0	0	0	0	0
32beed7a66863851a8cace324740b352	TTGGATTTGTGGTTGAGTGGTTCGGTCCGACACTTGTTGTGTGGGTACCTGAATCGTTTGTCCATCCTTGGGTGGAATCTGTGTGGCATTAGGTTGTCGTGCAGGGGATGCCCATCGTTTACTGTGAAAAAATTAGAGTGTTCAAAGCAGGCTTATGCCGTTGAATATATTAGCATGGAATAATGAGATAGGACCTAGGTACTATTTTGTTGGTTTGCGCACCTTGGTAATGATTAATAGGGACAGTTGGGGGTATTCGTATTCCATTGTC		Bacillariophyta	Fragilariophyceae	Licmophorales	Ulnariaceae			1	0	0	0	0	0	0	0	0	0	0	0	0	0	0	0	1	0	0	0	0	0	0	0	0	0	0	0	0	0	0	0	0	0	0	0	0	0	0	0	0
3317a155957d56a15f24b7c09b28ecc6	TTGGATTTCTGCCGAGGACGACCGGTCCGCCCTCCGGGTGAGCATCTGGCTCGGCCTAGGCATCTTCTTGGGGAGCGTATCTGCACTTCATTGTGTGGTGCGGTATCCAAGACTTTTACTTTGAGGAAATTAGAGTGTTTCAAGCAGGCCCACGCCTTGAATACGTTAGCATGGAATAATGAGGTAGGACCTCGGTTCTATTTTGTTGGTTTCTAGAATTGAGGTAATGATTAATAGGGATAGTTGGGGGCATTCGTATTTAACTGTC			Dinophyceae	Peridiniales	Kryptoperidiniaceae	Durinskia		1	0	0	0	0	0	0	0	0	0	0	0	0	0	0	0	0	0	0	0	0	0	0	0	0	0	0	0	0	0	0	0	0	0	0	0	0	0	0	0	0
33c5203241aa4a349e2207febe200415	TTGGATTTGTGGTTGGAGCGGCCGGTCCTTCGCTTTGCGTCGGTACTTGGCAGTCTCCGTCCATCCTTGGGTGGATGCTGTGTGGCATTTGGTTGTCGTGCAGTGGATGACCATCGTTTACTGTGAAAAAATTAGAGTGTTCAAAGCAGGCTTACGCCGTTGAATATATTAGCATGGAATAATGAGATAGGACCTGGGTACTATTTTGTTGGTTTGCGCACCGAGGTAATGATTAATAGGGACAGTTGGGGGTATTCGTATTCCATTGTC		Bacillariophyta	Fragilariophyceae	Fragilariales	Fragilariaceae	Bleakeleya		1	0	0	0	0	0	0	0	0	0	0	0	0	0	0	0	0	0	0	0	0	0	0	0	0	0	0	0	0	0	0	0	0	0	0	0	0	0	0	0	0
348b8e5f81283e98ce9fecf051d3017b	TTGGATTTCTGTCAAGGACAACTGGTCCGCCCTCCGGGTGAGCACATAGTTTGGTCTTGGCATCTTGCTGGAAATTGTTGCTGCACTTGGTTGTGTGGTGCAAGGTCCAGCACTTTCACTTTGAGGAAATTGGAGTGTTTCAAGCAGGCATATGCCTTTGGACACAGTAGCATGGAATAATTAGATTGGGCTTTAGCTCCAACTTGTCGGTTTCTGGAGCTGAGGTGAGAATTAATGGGGATTGTTGGGGGCATCCGAATTTAGCCGTC			Dinophyceae	Gymnodiniales	Gymnodiniaceae			1	0	0	0	0	0	0	0	0	0	0	0	0	0	0	0	0	0	0	0	0	0	0	0	0	0	0	0	0	0	0	0	0	0	0	0	0	0	0	0	0
34d29428f9298a74ec989767c5772504	TTGGATTTCTGTCAAGGACAACTGGTCCGCCCTTCGGGTGAGCACATAGTTTGGTCTTGGCATCTTGTTGGAAACTGTTGCTGCACTTGGTTGTGTGGCGCAGCGTCCAGCACTTTAACTTTGAGGAAATTGGAGTGTTTCAAGCAGGCACATGCCTTTGGACACAGTAGCATGGAATAATTAGATTGGGCTTTTGCTCCAACTTGTCGGTTTCTGGAGCTGAGGTGAGAATTAATGGGGATTGTTGGGGGCATCCGAATTTAGCCGTC			Dinophyceae	Gymnodiniales	Gymnodiniaceae	Amphidinium		1	0	0	0	0	0	0	0	0	0	0	0	0	0	0	0	0	0	0	0	0	0	0	0	0	0	0	0	0	0	0	0	0	0	0	0	0	0	0	0	0
34e4ddfc1dfdca14dfeadf1ccf9a899e	TTGGATTTGTGGCAGTCGCATGCGGCTCGGCATTCGTGCCGATGTTTGCTAGCGTCGCCGTCCTTGGGTGGAACCTGTGTGGCATTAGGTTGTCGTGCAGGGGATGCCCATCGTTTACTGTGAAAAAATTAGAGTGTTCAAAGCAGGCTTATGCCGTTGAATATATTAGCATGGAATAATAAGATAGGACCTTGGTACTATTTTGTTGGTTTGCGCACCAAGGTAATGATTAATAGGGACAGTTGGGGGTATTCGTATTCCATTGTC		Bacillariophyta	Bacillariophyceae	Bacillariales	Bacillariaceae	Nitzschia		1	0	0	0	0	0	0	0	0	0	0	0	0	0	0	0	0	0	0	0	0	0	0	0	0	0	0	0	0	0	0	0	0	0	0	0	0	0	0	0	0
3604f0f8fac772eb58518ccf150cad65	TTGAATTTCTGGGTAGCCTTCTTCGTCTGCCGGAAACGGTGTGCACGTCGTAAGACTATTCATCCTTCAGAAGAACCTATGTGGCATTCACTTGTCATGTAGGGGATCTGATACTTTACCTTGAAAAAATTAGAGTGTTTCAGGCAGGCAATCGCCGGAATACATTAGCATGGAATAATTGAATAGGACTACGGTTCTATTTGTTGGTTTTGTGAACCGAAGTAATGATTAATAGGGATAGTTGGGGGCATTCGTATTTAATTGTC		Ciliophora						1	0	0	0	0	0	0	0	0	0	0	0	0	0	0	0	0	0	0	0	0	0	0	0	0	0	0	0	0	0	0	0	0	0	0	0	0	0	0	0	0
36a1a8bb8e3fd04114c69fe926f30ec8	TTGGATTTCTGCCGAGGACGACCGGTCCGCCCTCTGGGTGAGTATCTGGCTCGGCCTTGGCATCTTCTTGGAGAACGTAGCTGCACTTGACTGTGTGGTGCGGTATCCTGGACTTTTACTTTGAGGAAATTAGAGTGTTTCAAGCAGGCACACGCCTTGAATACATTAGCATGGAATAATAAGATAGGACCTTGGTTCTATTTTGTTGGTTTCTAGAGCTGAGGTAATGATTAATAGGGATAGTTGGGGGCATTCGTATTTAACTGTC			Dinophyceae					1	0	1	0	0	0	0	0	0	0	0	0	0	0	1	0	0	0	1	0	0	1	0	0	0	0	0	0	0	0	0	0	0	0	0	0	0	0	0	0	0
379eef5a36479d9c63083d8ecdfff665	TTGGATTTGTGGCTTACGTAAGGCTTCCGTCCCTCTTGGGTTTCGGTGTTGCCTGGCGTTGCCATCCTTGGGTGGAATCTGTGTGGCATTAGGTTGTCGTGCAGCGGATACCCATCGTTTACTGTGAAAAAATTAGAGTGTTTAAAGCAGGCTTATGCCGCTGAATATATTAGCATGGAATAATGATATAGGACCTTGGTACTATTTTGTTGGTTTGCGCACCGAGGTAATGATTAACAGGGTCAACTGGGGATATTCGTATTCCGCTGTC		Bacillariophyta	Bacillariophyceae	Naviculales	Pleurosigmataceae	Pleurosigma		1	0	1	0	0	0	0	0	0	0	0	0	1	0	1	0	1	1	1	0	0	0	0	1	0	0	0	0	0	0	0	0	0	0	0	0	0	0	0	0	0
3945789f0470c00e2860f511317aa48a	TTGGATTTGTGGTGTACAAGGTGTTCCCTTCACTAGTTGTTGGTGATATGCTTTGTTGCCATCCTTGGGTGGAACTTGTGTGGCATTAGGTTGTCGCGCTTGGGATACCCATCTTTTACTGTGAAAAAATTAGAGTGTTCAAAGCAGGCTTATGCCATTGAATAGATTAGCATGGAATAATGAGATAGGACCTTGGTACTATTTTGTTGGTTTGCGCACCGAGGTAATGATTAATAGGGACAGTTGGGGGTATTCGTATTCCATTGTC		Bacillariophyta						1	1	0	0	0	0	0	0	0	0	0	0	0	0	0	0	0	0	0	0	0	0	0	0	0	0	0	0	0	0	0	0	0	0	0	0	0	0	0	0	0
3db2967166dac5e2b4adf549a450f4ff	TTGGATCTCAGGTATGGGCGCACGGTCCGCCTCGCGGCGGTCACTGTGTGATTGGTTTCCCATCCTACGCTTCCCGGTTGTTCAGCCCATGGTGCTCTTGACTGAGCGTTTTGGGTGGCCGGAACGTTTACTTTGAAGAAATTAGAGTGTTCAAAGCAGGCGCGTCGCCTGAATAAGGTTGCATGGAATAATAGAATAGGACCTCGGTTCTATTTTGCTGGTTTTCGGAACACGAGGTAATGATTAAGAGGGACAGACGGGGGCATCCGTATTGCGGTGTG	Metazoa	Mollusca	Gastropoda		Cerithiidae			1	0	0	0	0	0	0	0	0	0	0	0	0	0	0	0	0	0	0	0	0	0	0	0	0	0	0	0	0	0	0	0	0	0	0	0	0	0	0	0	0
3dc183f2f8bfc41d736327c9c74b5d21	TTGGACTTCTGCTGAGGGTTGCTAACCCGCCCTCTGGGCGTAGGTCTGGCCTGCCTCAGTATCTTCTCGGAGAATGTAGATGCACTTGACTGCGTGGTGCGCTATCTGAGGCTGTTACTTTGAGGAAGTTAGAGTGCTTCAAGCAGGTCATTGCCCTGAATACATTAGCATGGCATGATAAGTCAGAACCTCTTGTTATTCTTTGTTGGTTTTAGAGCAGAGGGGAGGGTGAATAGGAACAGTTGGGGGTATTCATATTTGACTGTC			Dinophyceae	Peridiniales	Peridiniaceae	Bysmatrum		1	1	1	0	0	0	0	0	0	0	0	0	0	0	0	1	0	0	0	0	0	0	0	0	0	0	0	0	0	0	0	0	0	0	0	0	0	0	0	0	0
3dc3792eab4eecf8bd9c23ce7073e9c7	TTGAACTTGTGCGTGCCCCTGATGTCCTTTTTGGTACGTTTGGGGGTGTGCATCCTTGGGTGGAACCTGTGTGGCATTCGGTTGTCGTGCAGGGGATGCTCATCGTTTACTGTGAAAAAATTAGAGTGTTCAAAGCAGGCTTATGCCGTTGAATATATTAGCATGGAATAATAAGATAGGACCTTGGTACTATTTTGTTGGTTTGCGCACCGAGGTAATGATTAACAGGGACAGTTCGGGGTATTCGTATTCCATTGTC		Bacillariophyta	Bacillariophyceae		Entomoneidaceae	Entomoneis		1	1	0	0	0	0	0	0	0	0	0	0	0	0	0	0	0	0	0	0	0	0	0	0	0	0	0	0	0	0	0	0	0	0	0	0	0	0	0	0	0
3e84d285a968c8e8af2613f2e85fd1fb	TTGGATTTGTGGCTGTCCCGAGCGGCCTGGCACCTAGTGCCGGTGTTTGCTTGGGTCGCCATCCTTGGGTGGAATCTGTGTGGCATTAGGTTGTCGCGCAGGGGATGCCCATCGTTTACTGTGAAAAAATTAGAGTGTTCAAAGCAGGCTTATGCCGTTGAATATATTAGCATGGAATAATAAGATAGGACCTTGGTACTATTTTGTTGGTTTGCGCACCAAGGTAATGATTAATAGGGACAGTTGGGGGTATTCGTATTCCATTGTC		Bacillariophyta	Bacillariophyceae	Bacillariales	Bacillariaceae	Nitzschia		1	1	1	0	1	0	0	1	0	0	0	0	0	1	0	1	0	0	1	0	0	1	0	0	0	0	0	0	0	0	0	0	0	0	0	0	0	0	0	0	0
3f2e721ff9340bc0f3255887fbbd18ff	TTGGATTTGTGGAGTGGGTGGCGGCTTCCATTAGCTTGGTCTTGCCGCCACCCGCCCATCCTTGGGAGGAACCTGTGTGGCATTAGGTTGTCGTGCAGGGAAATCCCACCGTTTACTGTGAAAAAATTAGAGTGTTCAAAGCAGGCTTACGCCGTTGAATATATTAGCATGGAATAATGAGATAGGTCTAGGGTCCTATTTTGTTGGTTTGCGGTTCCTAGAAATGATTAACAGGGACAGTTGGGGGTATTCGTATTCCATTGTC		Bacillariophyta	Bacillariophyceae	Naviculales	Proschkiniaceae			1	1	1	0	1	0	0	0	0	0	0	0	0	0	0	1	0	0	0	0	0	0	0	0	0	0	0	0	0	0	0	0	0	0	0	0	0	0	0	0	0
3ff58f12e61e80595b4ddb01f61fbc10	TTGGATTTGTGGCGTACGGTGTGTTCCGGGCACTTGTTGTCTGAGTAACCTGCTGTTGCCATCCTTGGGTGGAACCTGTGTGGCATTAGGTTGTCGTGCAGGGGATGCCCATCATTTACTGTGAAAAAATTAGAGTGTTCAAAGCAGGCTCATGCCGTTGAATATATTAGCATGGAATAATGAGATAGGACTTTTTTGCTATTTTGTTGGTTTGCGCAAGAAGGTAATGATTAATAGGGACAGTTGGGGGTATTCGTATTCCATTGTC		Bacillariophyta	Bacillariophyceae	Naviculales	Naviculaceae			1	0	0	0	0	0	0	0	0	0	0	0	0	0	0	0	0	0	0	0	0	0	0	0	0	0	0	0	0	0	0	0	0	0	0	0	0	0	0	0	0
40090aaf950fa4b0995a23ac92550d2c	TTGGATTTCTGTCAAGAACAAGCGGTCCGCTCCCTTGGAGTGTGTACTTGCGTCGTTTTTGACTTTCTTCTGAACTCAACTGTTTCCCCTTCACTGGGTGAGGCAGCTGGGCAGAACCTTTACTTTGAGAAAATTAGAGTGTTTCAAGCAGGCTAGCGCCTTGAATACTGCAGCATGGAATAATAAGATAGGATTTCAGTTCTATTTTATTGGTTCTAAGAACTGAAATAATGATTAATAGGGACAGTTGGGGGCATTCGTATTTAACTGTC		Apicomplexa						1	0	1	0	0	0	0	0	0	0	0	0	1	0	0	0	1	0	0	0	0	0	0	0	0	0	0	0	0	0	0	0	0	0	0	0	0	0	0	0	0
43b1848462304dd84950c83cae2bbac8	TTGGATTTGTGGTTTGTCCGTCCGGCTGGGCCTTTATTGGCCTTTGCTGTGATGGTCATCCATCCTTGGGTGGATCCTATGTGGCATTAGGTTGTCGCGTAGGGGATGCCCATCGTTTACTGTGAAAAAATTAGAGTGTTCAAAGCAGGCTTATGCCGTTGAATATATTAGCATGGAATAATGATATAGGACCTTGGTACTATTTTGTTGGTTTGCGCATCGAGGTAATGATTAATAGGGACAGTTGGGGGTATTCGTATTCCATTGTA		Bacillariophyta	Bacillariophyceae	Bacillariales	Bacillariaceae	Nitzschia		1	1	1	0	1	1	0	0	0	0	0	0	1	0	1	1	0	0	1	0	0	0	0	0	0	0	0	0	0	0	0	0	0	0	0	0	0	0	0	0	0
43f7cd463d8e641057ddf2e45c654058	TTGGATTTGTGGCAGTCGCATGCGGCTCGGCATTCGTGCCGATGTTTGCTAGCGTCGCCATCCTTGGGTGGAACCTGTGTGGCATTAGGTTGTCGTGCAGGGGATGCCCATCGTTTACTGTGAAAAAATTAGAGTGTTCAAAGCTGGCTTATGCCGTTGAATATATTAGCATGGAATAATAAGATAGGACCTTGGTACTATTTTGTTGGTTTGCGCACCAAGGTAATGATTAATAGGGACAGTTGGGGGTATTCGTATTCCATTGTC		Bacillariophyta	Bacillariophyceae	Bacillariales	Bacillariaceae	Nitzschia		1	0	0	0	0	0	0	0	0	0	0	0	0	0	0	0	0	0	0	0	0	0	0	0	0	0	0	0	0	0	0	0	0	0	0	0	0	0	0	0	0
4412b1be271639a30df8423238e1d7b3	TTGGATTTCTGTTGAGGATGACCGGTCCGCCCTCTGGGTGTGCATCTGGCTCAGCCTTGACATCTTCCTAAAGAACGTATCTGCACTTCATTGTGTGGTGCGGTATTTAGGACATTTACCTTGAGGAAATTAGAGTGTTTCAAGCAAGCGCATGCCTTGAATACATTAGCATGGAATAACAAGATAGGACCTCAGTTCTATTTTGTTGGTTTCTAGAGCTGAGGTAATGGTCGATAGGGATAGTTGGGGGCATTCGTATTTAACTGTC			Dinophyceae	Suessiales	Symbiodiniaceae	Symbiodinium		1	0	0	0	0	0	0	0	0	0	0	0	0	0	0	0	0	0	0	0	0	0	0	0	0	0	0	0	0	0	0	0	0	0	0	0	0	0	0	0	0
4415fea3607ae9ceb0e6e26a64c7f645	TTGGATTTCTGTGAGAGTGCCGGGGTCGGCTGATGCTTGTACACTGGCGCTCTTACATCCTTCTGTTAACCGTTCTTGGCATTCGTTTGCTGGTACGGGGCTCAGATATTTTACCTTGAGAAAATTAGAGTGTTTCAGGCAGGCTTATGCCGGAATACATTAGCATGGAATAATGGAACAGGACCTGTGCGTCTCTCGGGGCGCCGGTCTCCGTTATTGGTTTCGGGGACTAAAGTAATGATTAATAGGGATAGTTGGGGGCATTAGTATTTAATAGTC		Ciliophora	Spirotrichea	Urostylida	Holostichidae	Holosticha	Holosticha bradburyae	1	0	0	0	0	0	0	0	0	0	0	0	0	0	0	0	0	0	0	0	0	0	0	0	0	0	0	0	0	0	0	0	0	0	0	0	0	0	0	0	0
44bbf299bbadcfc4fcd1f9c8eb706bb1	TTGGATTTCTGGTAGGAGTGACCGTGCCGAACTTGATTGTTCGTGTATTGTGTTGTCTCCAGCCATCCTCGTGGAGAACTTTTCTAGCATTAATTTGTTGGGATTGGGACCTGCGTCGTTTACTGTGAAAAAATTAGAGTGTTTAAAGCAGGCAATGGCTTGAATACATTAGCATGGAATAATAAGATAGGACTTTGGTACTATTTTGTTGGTTTGCATACCAAATTAATGATCAACAGGAACAGTTTGAGGATATTCGTATGAACATGTC			Bigyra	Thraustochytrida	Thraustochytriaceae	Aplanochytrium		1	0	0	0	0	0	0	0	0	0	0	0	0	0	0	0	0	0	0	0	0	0	0	0	0	0	0	0	0	0	0	0	0	0	0	0	0	0	0	0	0
4558f00db6a107b095d481d0d17fee05	TTGGATTTGTGGTTTGTCCGACCGGCTGGGCCTTTATTGGCCTTTGCTGTGTTGGTCATCCATCCTTGGGTGGATCCTGTGTGGCATTAGGTTGTCGCGCAGGGGATGCCCATCGTTTACTGTGAAAAAATTAGAGTGTTCAAAGCAGGCTTATGCCGTTGAATATATTAGCATGGAATAATAACATAGGACCTTGGTACTATTTTGTTGGTTTGCGCATCGAGGTAATGATTAATAGGGACAGTTGGGGGTATTCGTATTCCATTGTA		Bacillariophyta	Bacillariophyceae	Bacillariales	Bacillariaceae	Nitzschia		1	0	1	0	1	0	0	0	0	0	0	0	0	0	0	0	0	0	0	0	0	0	0	0	0	0	0	0	0	0	0	0	0	0	0	0	0	0	0	0	0
4580a4004d6178a214de2cd093dc99f5	TTGGATTTGTGGCAGTCGCATGCGGCCCGGCATTCGTGCCGGTGTTTGCTAGCGTCGCCATCCTTGGGTGGAACCTGTGTGGCATTAGGTTGTCGTGCAGGGGATGCCCATCGTTTACTGTGAAAAAATTAGAGTGTTCAAAGCAGGCTTATGCCGTTGAATATATTAGCATGGAATAATAAGATAGGACCTTGGTACTATTTTGTTGGTTTGCGCACCAAGGTAATGATTAATAGGGACAGTTGGGGGTATTCGTATTCCATTGTC		Bacillariophyta	Bacillariophyceae	Bacillariales	Bacillariaceae	Nitzschia		1	1	1	0	1	0	0	0	0	0	0	0	0	1	0	0	0	0	0	0	0	1	0	0	0	0	0	0	0	0	0	0	0	0	0	0	0	0	0	0	0
4725e5bd3f04e280cc79ea293b52ef2a	TTGAATGTCTGGTAGGAGCGACCTTGCCTTTCTTCTTTTGGGGATTGTTTTGCTATGTGTCTGTCTCTGGCCATCCTGCCTTGTCAGTGATGATGGGGCTCGTTTACTGTAAACAAAATAGAGTGTTTCAAGCAAAAAGTATTTTGGTATAGATTAGTATGGGATAATAAGATAGGGCTTTTGTGCTATTTTGTTGGTTTGCACACGAAAGTAATGATTAAAAGGAACAATTGGGGATATTCGAATTTAGATGTC			Bigyra	Thraustochytrida	Thraustochytriaceae			1	0	1	0	0	0	0	0	0	0	0	0	0	0	0	0	0	0	0	0	0	0	0	0	0	0	0	0	0	0	0	0	0	0	0	0	0	0	0	0	0
4a07949ca7af0191e90b88ba5092c3d1	TTGGATTTGTGGTTGAGGCGGCCGGCCCTCACATTGTGTGGTGTTGGGCTGCCTCGTCCATCCTTGGGTGGAACCAGTGTGGCATTAAGTTGTCGTGTTGGGGATGCCCATCATTTACTGTGAAAAAATTAGAGTGTTCAAAGCAGGCTTACGCCGTTGAATATATTAGCATGGAATAATGAGATAGGACCTTGGTACTATTTTGTTGGTTTGCGCACCGAGGTAATGATTAATAGGGACAGTTGGGGGTATTCGTATTCCATTGTC		Bacillariophyta	Fragilariophyceae	Licmophorales	Licmophoraceae	Licmosphenia	Licmosphenia peragallioides	1	0	1	0	1	0	1	1	0	0	0	0	0	0	0	0	0	0	0	0	0	1	0	0	0	0	0	0	0	0	0	0	0	0	0	0	0	0	0	0	0
4cc4edc58d0ca8fd2f81421b1dd20a22	TTGGATTTGTGGCGTACGGTGTGTTCCGGGCACTTGTTGTCTGAGTAACCTGCTGTTGCCATCCTTGGGTGGAACCTGTGTGGCATTAGGTTGTCGTGCAGGGGATGCCCATCATTTACTGTGAAAAAATTAGAGTGTTCAAAGCAGGCTTATGCCGTTGAATATATTAGCATGGAATAATGAGATAGGACTTTTTTGCTATTTTGTTGGTTTGCGCAAGAAGGTAATGATTAATAGGGACAGTTGGGGGTATTCGTATTCCATTGTC		Bacillariophyta	Bacillariophyceae	Naviculales	Naviculaceae	Navicula		1	1	1	1	1	0	0	1	0	0	0	0	1	1	1	1	1	1	1	0	0	1	0	0	0	0	0	0	0	0	0	0	0	1	1	0	1	0	0	0	0
4dbd2c3f98b67757abf051f58a41e19b	TTGGATTTCGGGTTGGCTTCAGCGGTCTCGCTTTGCGTTTGTACTGCCGCAGCCTGCCTTCTTGTCGGGGACGGGCCTACGGGCTTCATTGCTTGGGGCCCGGAATCGACGACGTTACTTTGAGTAAATTAGAGTGTTCAAAGCAAGCCTACGCTCTGAATATAATAGCATGGGATAACACGACAGGACTCTGGCCTATCGTGTTGGTCTGTAGGACCAGAGTAATGATTAAGAGGGACAGTCGGGGGCATTCGTATTTCGTTGTC	Viridiplantae	Chlorophyta						1	1	1	0	1	0	0	0	0	0	0	0	0	0	0	1	0	0	0	0	0	0	0	0	0	0	0	0	0	0	0	0	0	0	0	0	0	0	0	0	0
4e4301561344cb01aecaa471ca268c45	TTGGATTTGTGGTTTGTCCGTCCGGCTGGGCCTTTATTGGCCTTTGCTGTGTTGGTCATCCATCCTTGGGTGGATCCTGTGTGGCATTAGGTTGTCGCGCAGGGGATGCCCATCGTTTACTGTGAAAAAATTAGAGTGTTCAAAGCAGGCTTATGCCGTTGAATATATTAGCATGGAATAATGACATAGGACCTTGGTACTATTTTGTTGGTTTGCGCATCGAGGTAATGATTAATAGGGACAGTTGGGGGTATTCGTATTCCATTGTA		Bacillariophyta	Bacillariophyceae	Bacillariales	Bacillariaceae	Nitzschia		1	0	1	0	0	1	0	1	0	0	0	0	1	0	0	0	0	0	0	0	0	0	0	0	0	0	0	0	0	0	0	0	0	0	0	0	0	0	0	0	0
4e465e4fa21452e0cb55128b45df729e	TTGGATTTTTGGTTTGTCCTACCGGCTGGGCCCTTTGGGTCTTTGCTGTGTGGGACATCCTTTTCTTGGGTGGAATCCGTGTGGCATTAGGTTGTCGTGCGGGGGATGCCCATCTTTTACTGTGAAAAAATTAGAGTGTTCAAAGCAGTCTTATGACGTTGAATATATTAGCATGGAATAATGATATAGGACCTTGGTACTATTTTGTTGGTTTGCGCACTGAGGTAATGATTAATAGGGACAGTTGGGGGTATTCGTATTCCATTGTA		Bacillariophyta	Bacillariophyceae	Bacillariales	Bacillariaceae	Nitzschia		1	0	0	0	0	0	0	0	0	0	0	0	1	0	0	0	0	0	0	0	0	1	0	0	0	0	0	0	0	0	0	0	0	0	0	0	0	0	0	0	0
4f9c1af446c64649cee4ea4cc957f7d3	TTGGATTTGTGGCTGTCTCGCGCGGCCCGGCATTCGTGCCGGTGCTTGCTTGAGTCGCCATCCTTGGGTGGAGCCTGTGTGGCATTAGGTTGTCGCGCAGGGGATGCCCATCGTTTACTGTGAAAAAATTAGAGTGTTCAAAGCAGGCTTACGCCGTTGAATATATTAGCATGGAATAATAAGATAGGACCTTGGTACTATTTTGTTGGTTTGCGCACCAAGGTAATGATTAATAGGGACAGTTGGGGGTATTCGTATTCCATTGTC		Bacillariophyta	Bacillariophyceae					1	1	1	0	0	0	1	0	0	0	0	0	1	0	0	1	1	1	0	0	0	0	0	0	0	0	0	0	0	0	0	0	0	1	0	0	0	0	0	0	0
50d12c18c5f9cea9e7666534dcfa9700	TTGGATTTGTGGTTCGTCCTGCCGGCTGGACCTTTGTTGGTCCTTGCTGTTGTAGGTCGTCCATCCTTGGGTGGAATCTGTGTGGCATTAGGTTGTCGCGCAGGGGATGCCCATCGTTTACTGTGAAAAAATTAGAGTGTTCAAAGCAGGCTTATGCCGTTGAATATATTAGCATGGAATAATGATATAGGACCTTGGTACTATTTTGTTGGTTTGCGCACTGGGGTAATGATTAATAGGGACAGTTGGGGGTATTCGTATTCCATTGTG		Bacillariophyta						1	0	0	0	0	0	0	0	0	0	0	0	0	0	0	0	0	0	0	0	0	0	0	0	0	0	0	0	0	0	0	0	0	0	0	0	0	0	0	0	0
51a91a7228510b30be667d1c08b7d373	TTGGATTTCTGTCAAGGACAACTGGTCCGCCCTCCGGGTGAGCACATAGTTTGGTCTTGGCATCTTGCTGGAAACTGTTGCTGCACTTGGCTGTGTGGCGCAGCGTCCAGCACTTTCACTTTGAGGAAATTGGAGTGTTTCAAGCAGGCACATGCCTTTGGACACAGTAGCATGGAATAATTAGATTGGGCTTTTGCTCCAATTTGTCGGTTTCTGGAGCTGAGGTGAGAATTAATGGGGATTGTTGGGGGCATCCGAATTTAGCCGTC			Dinophyceae	Gymnodiniales	Gymnodiniaceae	Amphidinium		1	1	1	1	1	1	1	1	0	0	0	0	1	0	1	1	1	1	1	0	0	0	0	0	0	0	1	0	0	1	0	0	0	0	1	0	0	0	0	0	0
526568942dd94cf0fa48ffb1b57065a9	TTGGATTTGTGGTTTGTCCGACCGGCTGGGCCTTTATTGGCCTTTGCTGTGTTGGTCATCCATCCTTGGGTGGATCCTGTGTGGCATTAGGTTGTCGCGCAGGGGATGCCCATCGTTTACTGTGAAAAAATTAGAGTGTTCAAAGCAGGCTTATGCCGTTGAATATATTAGCATGGAATAATAACATAGGACCTTGGTACTATTTTGTTGGTTTGCGCATTGAGGTAATGATTAATAGGGACAGTTGGGGGTATTCGTATTCCATTGTA		Bacillariophyta	Bacillariophyceae	Bacillariales	Bacillariaceae			1	1	1	0	0	0	0	0	0	0	0	0	0	1	0	0	0	0	0	0	0	0	0	0	0	0	0	0	0	0	0	0	0	0	0	0	0	0	0	0	0
554c3d7d199850bc48689757b77d6a09	TTGGATTTGTGGTTTGTCCGTCCGGCTGGGCCTTTATTGGCCTTTGCTGTGATGGTCATCCATCCTTGGGTGGATCCTGTGTGGCATTAGGTTGTCGCGCAGGGGATGCCCATCGTTTACTGTGAAAAAATTAGAGTGTTCAAAGCAGGCTTATGCCGTTGAATATATTAGCATGGAATAATAACATAGGACCTTGGTACTATTTTGTTGGTTTGCGCATTGAGGTAATGATTAATAGGGACAGTTGGGGGTATTCGTATTCCATTGTA		Bacillariophyta	Bacillariophyceae	Bacillariales	Bacillariaceae	Nitzschia		1	0	1	0	0	0	0	0	0	0	0	0	0	1	0	0	0	0	0	0	0	0	0	0	0	0	0	0	0	0	0	0	0	0	0	0	0	0	0	0	0
55fe1367dbdfede26eab5beffcbba95d	TTGGATTTCTGTTGAGGACGATCGGTCCGCCCTCTGGGTGAGTATCTGGCTCGGCCTTGGCATCTTCTTGGAGAACGTTGCTGCACTTCACTGTGTGGTACGGTATCCAGGACTTTTACTTTGAGGAAATTAGAGTGTTTCAAGCAGGCGCACGCCTTGAATACATTAGCATGGAATAATGAGATAGGACCTCGGTTCTATTTTGTTGGTTTCTAGAGCTGGGGTAATGATTAATAGGGATAGTTGGGGGCATTCGTATTTAACTGTC			Dinophyceae					1	1	1	0	1	1	0	1	0	0	0	0	1	1	0	0	1	1	1	0	0	1	0	0	0	0	0	0	0	0	0	0	0	0	0	0	0	0	0	0	0
561b0dad1c543212b7492130cdc3e91f	TTGGACTTGTGCGTCCCGCTGATGTCCTTTTTGGTACGTTTGGCGGGATGCATCCTTGGGTGGAACCTGTGTGGCATTAGGTTGTCGTGCAGGGGATGCTCATCGTTTACTGTGAAAAAATTAGAGTGTTCAAAGCAGGCTTATGCCGTTGAATATATTAGCATGGAATAATAAGATAGGACCTTGGTACTATTTTGTTGGTTTGCGCACCGAGGTAATGATTAACAGGGACAGTTGGGGGTATTCGTATTCCATTGTC		Bacillariophyta	Bacillariophyceae	Naviculales	Amphipleuraceae	Amphiprora	Amphiprora alata	1	1	1	0	0	0	0	0	0	0	0	0	1	0	0	0	0	0	0	0	0	0	0	0	0	0	0	0	0	0	0	0	0	0	0	0	0	0	0	0	0
569fbd9a4e546d8701ea7fe4c2c32c50	TTGAACTTCTGTACATTCCCAGTTCTGGCTTCGGTCAAGCTGTGGAGTGTGCATCCGCGTGCAAACTTAGACCGGCCTTCACTGGTCGACTAAGGGAGTACGCCCTTTACTTTGAAAAAATTAGAGTGTTTCAGGCAGGCTATGGCTCGAATACATTAGCATGGAATAATGGAATAGGACTTTTGTCCATTTGGTTGGTTATTGGACATAAGTAATGATTAAAAGGGACAGTTGGGGGCATTAGTATTTAATTGTC		Ciliophora						1	0	1	0	0	0	0	0	0	0	0	0	1	0	0	0	0	0	0	0	0	0	0	0	0	0	0	0	0	0	0	0	0	0	0	0	0	0	0	0	0
56c10ed435647da76fdc4e362c3311c0	TTGAATTTGTGGTCGACTTGGTTTTCCTAGCACTTGTTGTTGGTGTAAGACCTGGTTGCCATCTTTGGATGGAATTTGTGTGGCATTAGGTTGTCGTGCGGGGGACGTTCATCTTTTACTGTGAAAAAATTAGAGTGTTCAAAGCAGGCTTACGCCGTTGAATATATTAGCATGGAATAATGAGATAGGACCTTGGTACTATTTTGTTGGTTTGCGCACCGAGGTAATGATTAATAGGGACAGTTGGGGGTATTCGTATTCCATTGTC		Bacillariophyta	Bacillariophyceae	Naviculales				1	0	0	0	0	0	0	0	0	0	0	0	0	0	0	0	0	0	0	0	0	0	0	0	0	0	0	0	0	0	0	0	0	0	0	0	0	0	0	0	0
5891cdfd459435463479598f479de8f9	TTGGATTTCTGTTGAGGATGACCGGTCCGCCCTCTGGGTGTGCATCTGGCTCAGCCTTGACATCTTCCTAAAGAACGTATCTGCACTTCATTGTGTGGTGCGGTATTTAGGACATTTACCTTGAGGAAATTAGAGTGTTTCAAGCAAGCGCATGCCTTGAATACATTAGCATGGAATAATAAGATAGGACCTCAGTTCTATTTTGTTGGTTTCTAGAGCTGAGGTAATGGTCGATAGGGATAGTTGGGGGCATTCGTATTTAACTGTC			Dinophyceae	Suessiales	Symbiodiniaceae	Symbiodinium		1	1	1	1	0	1	0	1	0	0	0	0	1	1	1	0	0	0	0	0	0	1	0	0	0	0	0	0	0	0	0	0	0	0	0	0	0	0	0	0	0
58d2dafccc9a6c6f617c39accfa02f5c	TTGGATTTGTGGCTTACGTAAGGCTTCCGTCCCTCTTGGGTTTCGGTGTTGCCTGGCGTTGCCATCCTTGGGTGGAATCTGTGTGGCATTAGGTTGTCGTGCAGCAGATACCCATCGTTTACTGTGAAAAAATTAGAGTGTTTAAAGCAGGCTTATGCCACTGAATATATTAGCATGGAATAATGATATAGGACCTTGGTACTATTTTGTTGGTTTGCGCACCGAGGTAATGATTAACAGGGCCAACTGGGGATATTCGTATTCCGCTGTC		Bacillariophyta	Bacillariophyceae	Naviculales	Pleurosigmataceae	Pleurosigma		1	0	0	0	0	0	0	0	0	0	0	0	0	0	0	0	0	0	0	0	0	1	0	0	0	0	0	0	0	0	0	0	0	0	0	0	0	0	0	0	0
59ef43fa6c73c8d4fe00471a0777cdb6	TTGGATTTGTGGCTGTCTCGCGCGGCCCGGCATTCGTGCCGGTGCTTGCTTGAGTCGCCATCCTTGGGTGGAGCCTGTGTGGCATTAGGTTGTCGCGCAGGGGATGCCCATCGTTTACTGTGAAAAAATTAGAGTGTTCAAAGCAGGCTTATGCCGTTGAATATATTAGCATGGAATAATAAGATAGGACCTTGGTACTATTTTGTTGGTTTGCGCACCAAGGTAATGATTAATAGGGACAGTTGGGGGTATTCGTATTCCATTGTC		Bacillariophyta	Bacillariophyceae					1	1	1	0	0	0	1	0	0	0	0	0	1	0	0	0	1	0	0	0	0	1	0	0	0	0	0	0	0	0	0	0	0	1	0	0	0	0	0	0	0
5a9e24e003ff4c36e42415bb4d4888a4	TTGGACTTGTGGGTGGACCGGTCGGTCCGACACAGTGTGTTGGTGCTTGACCCGTCCGCCCATCTTTGGTCCGAATCCTTGTGGCATTAAGTTGTCGCGGGGGGGAGGTCCACCGTTTACTGTGAAAAAATCAGAGTGTTCAAAGCAGGCTTATGCCGTTGAATATATTAGCATGGAATAATGAGATAGGACCTGGGTACTATTTTGTTGGTTTGCGCACCTAGGTAATGATTAACAGGGACAGTTGGGGGTATTCGTATTCCATTGTC		Bacillariophyta	Fragilariophyceae	Licmophorales	Licmophoraceae	Licmophora		1	0	1	0	0	0	0	1	0	0	0	0	0	0	0	0	0	0	0	0	0	0	0	0	0	0	0	0	0	0	0	0	0	0	0	0	0	0	0	0	0
5c1388608f14ae9b85bc04fc6e111ff5	TTGGATTTGTGGTTGAGCTGTCCGGTCCTTCGCTTTTTGTGTCGGTACCTGGACGGTTTGGCCATCCTTGGGTGGAATCTGTGTGGCATTAGGTTGTCGTGCAGGGGATGCCCATCGTTTACTGTGAAAAAATTAGAGTGTTCAAAGCAGGCTTATGCCGTTGAATATATTAGCATGGAATAATGAGATAGGACCTAGGTACTATTTTGTTGGTTTGCGCACCTGGGTAATGATTAATAGGGACAGTTGGGGGTATTCGTATTCCATTGTC		Bacillariophyta	Fragilariophyceae	Licmophorales	Ulnariaceae	Hyalosynedra	Hyalosynedra prasadii	1	0	1	0	0	0	0	0	0	0	0	0	0	0	0	0	0	0	0	0	0	0	0	0	0	0	0	0	0	0	0	0	0	0	0	0	0	0	0	0	0
5d508f1a626a1c83cb692e56cf019405	TTGGATTTGTGTGCGCCCGCGATGTCCTTTTTAGGTACGTTTGCGGGTGCGCATCCTTGGGTGGAACCTGTGTGGCATTAGGTTGTCGTGCAGGGGATGCTCATCGTTTACTGTGAAAAAATTAGAGTGTTCAAAGCAGGCTTATGCCGTTGAATATATTAGCATGGAATAATAAGATAGGACCTCGGTACTATTTTGTTGGTTTGCGCACTGAGGTAATGATTAACAGGGACAGTTGGGGGTATTCGTATTCCATTGTC		Bacillariophyta						1	0	0	0	1	0	0	0	0	0	0	0	0	0	0	0	0	0	1	0	0	0	0	0	0	0	0	0	0	0	0	0	0	0	0	0	0	0	0	0	0
5db974c591cd6dca78d1291d88621356	TTGGATTTGTGGTTTGTCCGTCCGGCTGGGCCTTTATTGGCCTTTGCTGTGATGGTCATCCATCCTTGGGTGGATCCTATGTGGCATTAGGTTGTCGCGTCAGGGGATGCCCATCGTTTACTGTGAAAAAATTAGAGTGTTCAAAGCAGGCTTATGCCGTTGAATATATTAGCATGGAATAATGATATAGGACCTTGGTACTATTTTGTTGGTTTGCGCACCAAGGTAATGATTAATAGGGACAGTTGGGGGTATTCGTATTCCATTGTC		Bacillariophyta	Bacillariophyceae	Bacillariales	Bacillariaceae	Nitzschia		1	0	0	0	0	0	0	0	0	0	0	0	0	0	0	0	0	0	0	0	0	0	0	0	0	0	0	0	0	0	0	0	0	0	0	0	0	0	0	0	0
5ed21d6c013e2b6a4e9745a2cb45f9f8	TTGGATTTGTGGTTGAGGCGGCCGGCCCTCACATTGTGTGGTGTTGGGCTGCCTCGTCCATCCTTGGGTGGAACCAGTGTGGCATTAAGTTGTCGTGTTGGGGATGCCCATCATTTATTGTGAAAAAATTAGAGTGTTCAAAGCAGGCTTACGCCGTTGAATATATTAGCATGGAATAATGAGATAGGACCTTGGTACTATTTTGTTGGTTTGCGCACCGAGGTAATGATTAATAGGGACAGTTGGGGGTATTCGTATTCCATTGTC		Bacillariophyta	Fragilariophyceae	Licmophorales	Licmophoraceae	Licmosphenia	Licmosphenia peragallioides	1	0	0	0	0	0	0	0	0	0	0	0	0	0	0	0	0	0	0	0	0	0	0	0	0	0	0	0	0	0	0	0	0	0	0	0	0	0	0	0	0
5ee8228d891dda2f4e1c422b04357129	TTGAATGTCTGGTAGGAGCGACCTTGCCTTTCTTCTTTTGGGGATTGTTTTGCTATGTGTCTGTCTCTGGCCATCCTGCCTTGTCAGTGATGATGGGGCTCGTTTACTGTAAACAAAATAGAGTGTTTCAAGCAAAAAGTATTTTGGTATAGATTAGTATGGGATAATAAGATAGGGCTTTTGTTCTATTTCGTTGGTTTCTAGGGCTGAAGTAATGATTAATAGGGATAGTCGGGGGCATTCGTACTTAACTGTC			Bigyra	Thraustochytrida				1	0	0	0	0	0	0	0	0	0	0	0	0	0	0	0	0	0	0	0	0	0	0	0	0	0	0	0	0	0	0	0	0	0	0	0	0	0	0	0	0
5f49a5b448259db20ccd7ed192067d6c	TTGGATTTGTGGCGTACGGTGTGTTCCAGGCACTTGTTGTCTGAGTAACCTGCTGTTGCCATCCTTGGGTGGAACCTGTGTGGCATTAGGTTGTCGTGCAGGGGATGCCCATCATTTACTGTGAAAAAATTAGAGTGTTCAAAGCAGGCTTATGCCGTTGAATATATTAGCATGGAATAATGAGATAGGACTTTTTTGCTATTTTGTTGGTTTGCGCAAAGAGGTAATGATTAATAGGGACAGTTGGGGGTATTCGTATTCCATTGTC		Bacillariophyta						1	0	0	0	0	0	0	0	0	0	0	0	1	0	0	0	0	0	0	0	0	1	0	0	0	0	0	0	0	0	0	0	0	0	0	0	0	0	0	0	0
5fca34b9eae106ab5b4dfe8d5f69cfea	TTGGATTTGTGGTTTGTCCGTCCGGCTGGGCCTTTATTGGCCTTTGCTGTGTTGGTCATCCATCCTTGGGTGGATCCTGTGTGGCATTAGGTTGTCGCGCAGGGGATGCCCATCGTTTACTGTGAAAAAATTAGAGTGTTCAAAGCAGGCTTATGCCGTTGAATATATTAGCATGGAATAATAACATAGGACCTTGGTACTATTTTGTTGGTTTGCGCATCGAGGTAATGATTAATAGGGACAGTTGGGGGTATTCGTATTCCATTGTA		Bacillariophyta	Bacillariophyceae	Bacillariales	Bacillariaceae	Nitzschia		1	1	1	0	0	0	1	0	0	0	0	0	0	0	0	0	0	1	0	0	0	0	0	0	0	0	0	0	0	0	0	0	0	0	0	0	0	0	0	0	0
600a825884903c19055e4877f4247759	TTGAATTTCTGGGTAGCCTTCTTCGTCTGCCGGAAACGGTGTGCACGTCGCAAGACTATTCATCCTTCAGAAGAACCTATGTGGCATTCACTTGTCATGTAGGGGATCTGATACTTTACCTTGAAAAAATTAGAGTGTTTCAGGCAGGCAATCGCCGGAATACATTAGCATGGAATAATTGAATAGGACTGCGGTTCTATTTGTTGGTTTTGTGGACCGAAGTAATGATTAATAGGGATAGTTGGGGGCATTCGTATTTAATTGTC		Ciliophora						1	1	0	0	0	0	0	0	0	0	0	0	0	0	0	1	0	0	0	0	0	0	0	0	0	0	0	0	0	0	0	0	0	0	0	0	0	0	0	0	0
622e0993364955fbf129d673de7250f0	TTGAACTTGTGCGTGCCCCTGATGTCCTTTTTGGTACGTTTGGGGGTGTGCATCCTTGGAAGGAACCTGTGTGGCATTAGGTTGTCGTGCAGGGGATGCTCATCGTTTACTGTGAAAAAATTAGAGTGTTCAAAGCAGGCTTATGCCGTTGAATATATTAGCATGGAATAATAAGATAGGACCTTGGTACTATTTTGTTGGTTTGCGCACCGAGGTAATGATTAACAGGGACAGTTGGGGGTATTCGTATTCCATTGTC		Bacillariophyta	Bacillariophyceae		Entomoneidaceae	Entomoneis		1	0	0	0	0	0	0	0	0	0	0	0	0	0	0	0	0	0	0	0	0	0	0	0	0	0	0	0	0	0	0	0	0	0	0	0	0	0	0	0	0
63ba9ee1b0ac6b0d576c27308fc890ad	TTGAATTTCTGGGTAGTTTTCTCTGTCCGCCTATGGTGTGCACAGTGTAAGGCTGCTCATCCTTCTGAAGAACCTTGTGGGCATTCAGTTGTCCACATGTGGGATCAGATACTTTACTTTGAAAAAATTAGAGTGTTTCAGGCAGGCAATCGCTGGAATACATTAGCATGGAATAATAGAATAGGATTTTGGTACTATGGTTTTTAGGACCGAAGTAATGATTAATAGGGATAGTTGGGGGCATTAGTATTTAATTGTC		Ciliophora						1	1	1	0	0	1	0	1	0	0	0	0	1	0	0	0	0	1	0	0	0	0	0	0	0	0	0	0	0	0	0	0	0	0	0	0	0	0	0	0	0
65676e15a4d80eb76e09490502e27039	TTGGATTTCTGGCGTCTTTTCGCGTTCCTTCTTTGCCAGCAAAAGCTGGTGTTGGTCGCGATGGGTGCCTTCTTTCACCGCTTAATTTGCGAGGGAGTCATTAGTTTGTCTCTTTTGTGAATGGTGATCATTTACTGTGAAAAAATTAGAGTGTTCAAAGCAAGTATTATTTCTTGAATACATTAGCATGGAATAATAAGATAGGACTTGGGTAATATTTTATTGGTTTGCATATCCGAGTAATGATTAATAGGAACATATTGGGGATATCTGTATTTTTTAGTC			Bigyra					1	0	0	0	0	0	0	0	0	0	0	0	0	0	0	0	0	0	0	0	0	0	0	0	0	0	0	0	0	0	0	0	0	0	0	0	0	0	0	0	0
67826bd1c8a32f9b23590f74ea757c7b	TTGGATTTGTGGCTTTCTTGGGCGGCCCGGCACTATGTGCTGGTGTTTGCCCGAGTTGCCATCCTTGGGTGGAACCTGTGTGGCATTAGGTTGTCGTGCAGGGGATGCCCATCGTTTACTGTGAAAAAATTAGAGTGTTCAAAGCAGGCTTATGCCGTTGAATATATTAGCATGGAATAATAAGATAGGACCTTGGTACTATTTTGTTGGTTTGCGCACCAAGGTAATGATTAATAGGGACAGTTGGGGGTATTCGTATTCCATTGTC		Bacillariophyta						1	0	1	0	0	0	0	0	0	0	0	0	0	0	0	0	1	0	0	0	0	0	0	0	0	0	0	0	0	0	0	0	0	0	0	0	0	0	0	0	0
6868906fbe5c481c21bb128e8ff697f0	TTGGATTTGTGGCTTTCTTGGGCGGCCTGGCACTTCGTGCTAGTGTTTGCCCGAGTTGCCATCCTTGGGTGGAACCTGTGTGGCATTAGGTTGTCGTAAAGGGGATGCCCATCGTTTACTGTGAAAAAATTAGAGTGTTCAAAGCAGGCTTATGCCGTTGAATATATTAGCATGGAATAATAAGATAGGACCTTGGTACTATTTTGTTGGTTTGCGCACCAAGGTAATGATTAATAGGGACAGTTGGGGGTATTCGTATTCCATTGTC		Bacillariophyta						1	0	1	0	0	0	0	0	0	0	0	0	0	0	0	0	0	0	0	0	0	0	0	0	0	0	0	0	0	0	0	0	0	0	0	0	0	0	0	0	0
6b4ae8fb92e506f931e52f4ce071b9ba	TTGGATTTGTGGCGGTTCCTGTGGTCCGATTTCGGTACTTTCGGGGACTGCCATCCTTGGGTGGATCCTGTGTGGCATTAGGTTGTCGTGCAGGGGAGGCCCATCGTTTACTGTGAAAAAATTAGAGTGTTCAAAGCAGGCTTATGCCGTTGAATATATTAGCATGGAATAATGAGATAGGACCTTGGTACTATTTTGTTGGTTTGCGCACCGAGGTAATGATTAATAGGGACAGTTGTGGGTATTCGTATTCCATTGTC		Bacillariophyta						1	0	0	0	0	0	0	0	0	0	0	0	0	0	0	0	0	0	0	0	0	0	0	0	0	0	0	0	0	0	0	0	0	0	0	0	0	0	0	0	0
6b6b502781688c36abe02ed685ab3d12	TTGGATTTGTGGTTGGAGCGGCCGGTCCTTCGCTTTGCGTCGGTACTTGGCAGTCTCCGTCCATCCTTGGGTGGATGCTGTGTGGCATTTGGTTGTCGTGCAGTGGATGCCCATCGTTTACTGTGAAAAAATTAGAGTGTTCAAAGCAGGCTTACGCCGTTGAATATATTAGCATGGAATAATGAGATAGGACCTGGGTACTATTTTGTTGGTTTGCGCACCGAGGTAATGATTAATAGGGACAGTTGGGGGTATTCGTATTCCATTGTC		Bacillariophyta	Fragilariophyceae	Fragilariales	Fragilariaceae	Bleakeleya		1	1	1	1	1	0	0	1	0	0	0	0	0	1	0	0	1	1	1	0	0	1	0	0	0	0	0	0	0	0	0	0	0	0	0	0	0	0	0	0	0
6c2e373a7e398cfc0749eee590e78a8a	TTGAATTTGTGCGTGTCCGCAATGTCCATTTCTTTGGTACGTTTGTGGACCCGCATCCTTGGGTGGAACCTGTGTGGCATTAGGTTGTCGTGCAGGGGATGCTCATCGTTTACTGTGAAAAAATTAGAGTGTTCAAAGCAGGCTTACGCCGTTGAATATATTAGCATGGAATAATAAGATAGGACCTCGGTACTATTTTGTTGGTTTGCGCACTGGGGTAATGATTAACAGGGACAGTTGGGGGTATTCGTATTCCATTGTC		Bacillariophyta						1	0	1	0	0	0	0	0	0	0	0	0	0	1	0	0	0	0	0	0	0	0	0	0	0	0	0	0	0	0	0	0	0	0	0	0	0	0	0	0	0
6c7c452553b1aa9f89dd737e9d5ab434	TTGGATTTCTGCCGAGGACGACCGGTCCGCCCTCCGGGTGAGCATCTGGCTCGGCCTAGGCATCTTCTTGGGGAGCGTATCTGCACTTCATTGTGTGGTGCGGTATCCAAGACTTTTACTTTGAGGAATTTAGAGTGTTTCAAGCAGGCCCACGCCTTGAATACGTTAGCATGGAATAATGAGGTAGGACCTCGGTTCTATTTTGTTGGTTTCTAGAATTGAGGTAATGATTAATAGGGATAGTTGGGGGCATTCGTATTTAACTGTC			Dinophyceae	Peridiniales	Kryptoperidiniaceae	Durinskia		1	0	0	0	0	0	0	0	0	0	0	0	0	0	0	0	0	0	0	0	0	0	0	0	0	0	0	0	0	0	0	0	0	0	0	0	0	0	0	0	0
714ba4e0203f9ea509e78da77760b842	TTGGATTTGTGGCAGTCTTTGTGTGCCCTTCACTTTGTTGTCGGTGCTACTCGAAGTCGCCATCCTTGAATGGAACCTGTGTGGCATTAGGTTGTCGTGCAGGGGATGTTCATCGTTTACTGTGAAAAAATTAGAGTGTTCAAAGCAGGCTTATGCCGTTGAATATGTTAGCATGGAATAATATTATAGGACCTTGGTACTATTTTGTTGGTTTGCGCACCGAGGTAATGATTAATAGGGACAGTTGGGGGTATTTGTATTGCATTGTC		Bacillariophyta	Bacillariophyceae	Thalassiophysales	Catenulaceae			1	0	0	0	0	0	0	0	0	0	0	0	0	0	0	0	0	0	0	0	0	0	0	0	0	0	0	0	0	0	0	0	0	0	0	0	0	0	0	0	0
7194e94835b111d84a02bbae18f2522a	TTGGATTTGTGGTTTGTCCGACCGGCTGGGCCTTTATTGGCCTTTGCTGTGTTGGTCATCCATCCTTGGGTGGATCCTGTGTGGCATTAGGTTGTCGCGCAGGGGATGCCCATCGTTTACTGTGAAAAAATTAGAGTGTTCAAAGCAGGCTTATGCCGTTGAATATATTAGCATGGAATAATAACATAGGACCTTGGTACTATTTTGTTGGTTTGCGCATTGAGGTAATGATTAATAGGGACAGTTGGGGGTATTCGTATTCCATTGTG		Bacillariophyta	Bacillariophyceae	Bacillariales	Bacillariaceae			1	1	1	0	0	0	0	0	0	0	0	0	0	1	0	0	0	0	0	0	0	0	0	0	0	0	0	0	0	0	0	0	0	0	0	0	0	0	0	0	0
725a7fc1ee14372c89e8a7650f766add	TTGGATTTCTGGCGTCTTTTCGCGTTCCTTCTTTGCCAGCAAAAGTTGGTGTTGGTCGTGATGGGTGCCTTCTTTCACCGTTTAATTTGCGAGGGAGTCATTAGTTTGTCTCTTTTGTGAATGGTGATCATTTACTGTGAAAAAATTAGAGTGTTCAAAGCAAGTATTATTTCTTGAATACATTAGCATGGAATAATAAGATAGGACTTGGGTAATATTTTATTGGTTTGAATATCCGAGTAATGATTAATAGGAACATATTGGGGATATCTGTATTTTTTAGTC			Bigyra					1	0	0	0	0	0	0	0	0	0	0	0	0	0	0	0	0	0	0	0	0	0	0	0	0	0	0	0	0	0	0	0	0	0	0	0	0	0	0	0	0
72d860858460ae772d976970cfb1dc4c	TTGGACTTGTGGTTTGGCTGTCCGGTCCTTCGCTCAGCGTCGGATTCTGGCCGGTCGGATCATCCTTGGGTGGAATCTGTGTGGCATTAGGTTGTCGTGCAGGGGATGCCCATCGTTTACTGTGAAAAAATTAGAGTGTTCAAAGCAAGCTTAGGCTGTTGAATATATTAGCATGGAATAATAAGATAGGACCTGGGTGCTGTTTTGTTGGTTTGCGCACCGATGTAATGATTAACAGGGACAGTTGGGGGTATTCGCATTGCGTTGTA		Bacillariophyta	Fragilariophyceae					1	0	0	0	0	0	0	0	0	0	0	0	0	0	0	0	0	0	0	0	0	0	0	0	0	0	0	0	0	0	0	0	0	0	0	0	0	0	0	0	0
74b39dd01850a4c7fcb8f14f03bd54a3	TTGGATTTGTGGTTCGTCCTGCCGGCTGGACCTTTGTTGGTCTTTGCTGTTGTAAGTCGTCCATCCTTGGGTGGAATCTGTGTGGCATTAGGTTGTCGTGCAGGGGATGCCCATCGTTTACTGTGAAAAAATTAGAGTGTTCAAAGCAGGCTTATGCCGTTGAATATATTAGCATGGAATAATGATATAGGACCTTGGTACTATTTTGTTGGTTTGCGCACTGAGGTAATGATTAATAGGGACAGTTGGGGGTATTCGTATTCCACTGTG		Bacillariophyta	Bacillariophyceae	Bacillariales	Bacillariaceae			1	0	0	0	0	0	0	0	0	0	0	0	0	0	0	0	0	0	0	0	0	0	0	0	0	0	0	0	0	0	0	0	0	0	0	0	0	0	0	0	0
74d512dc99a1443b17ac7f2bf027a8ce	TTGGATTTCTGTCAAGGACAACTGGTCCGCCCTCCGGGTGAGCACATAGTTTGGTCTTGGCATCTTGCTGGAAACTGTTGCTGCACTTGGCTGTGTGGCGCAGCGTCCAGCACTTTCACTTTGAGGAAACTGGAGTGTTTCAAGCAGGCACATGCCTTTGGACACAGTAGCATGGAATAATTAGATTGGGCTTTTGCTCCAATTTGTCGGTTTCTGGAGCTGAGGCGAGAATTAATGGGGATTGTTGGGGGCATCCGAATTTAGCCGTC			Dinophyceae	Gymnodiniales	Gymnodiniaceae	Amphidinium		1	0	0	0	0	0	0	0	0	0	0	0	0	0	0	0	0	0	0	0	0	0	0	0	0	0	0	0	0	0	0	0	0	0	0	0	0	0	0	0	0
766da79481217fdafd81e86b2bede1b7	TTGGATTTCGGATGGGACTTGCCGGTCCGTCGTTGCGATGTGCACTGGCCAGTCCTATCTTGTTGTCGGGGACTAGCTCCTGGACTTCACTGTCCGGGACTAGGAGCTGACGAGGTTACTTTGAGTAAATTAGAGTGTTCAAAGCAAGCCTACGCTCTGAATACATTAGCATGGAATAACACGATAGGACTCTGGCTTATCCTGTTGGTCTGTGAGACCAGAGTAATGATTA	Viridiplantae	Chlorophyta	Chlorodendrophyceae	Chlorodendrales	Chlorodendraceae	Tetraselmis		1	0	0	0	0	0	0	0	0	0	0	0	0	0	0	0	0	0	0	0	0	0	0	0	0	0	0	0	0	0	0	0	0	0	0	0	0	0	0	0	0
7901de35f94ebde477e1f290b979a1ce	TTGGATTTGTGGCTTTCTTGGGCGGCCTGGCACTTCGTGCTAGTGTTTGCCCGAGTTGCCATCCTTGGGTGGAACCTGTGTGGCATTAGGTTGTCGTGCAGGGGATGCCCATCGTTTACTGTGAAAAAATTAGAGTGTTCAAAGCAGGCTTATGCCGTTGAATATATTAGCATGGAATAATAAGATAGGACCTTGGTACTATTTTGTTGGTTTGCGCACCAAGGTAATGATTAATAGGGACAGTTGGGGGTATTCGTATTCCATTGTC		Bacillariophyta	Bacillariophyceae	Bacillariales	Bacillariaceae			1	1	1	0	1	0	0	0	0	0	0	0	1	0	0	1	0	0	0	0	0	0	0	0	0	0	0	0	0	0	0	0	0	0	0	0	0	0	0	0	0
797179bae6794940c3074ee95df2b81f	TTGGATTTCTGTCGAGGACGACCGGTCCGCCTTTCGGGTGAGTATCTGGCTCGGCCTGGGCATATTTTAGGAGAACGCACCTGCACTTGACTGTGCGGTGTGGTACCCTAGACATTTACTTTGAGGAAATTAGAGTGTTTTAAGCAGGCGTATGCCTTGAATACATTAGCATGGAATAATAAGATAGGACCTCGGTTCTATTTTGTTGGTTTCTAGAGTTGAGGTAATGATTAATAGGGATGGTTGGGGGCATTCGTATTTAACTGTC			Dinophyceae					1	1	1	0	0	1	0	1	0	0	0	0	0	1	0	0	0	0	0	0	0	0	0	1	0	0	0	0	0	0	0	0	0	0	1	0	0	0	0	0	0
79ffa881d8dbdb5121d70ac9eb23163c	TCGGATTTGTGTGGTGAGTCGTCGGTTCGGCACTGTGTGCGGATACCAGATGACCTCACTGCATCTTCGGGTGGAATCTGTGTGGCATTAAGTTGTCGTGCAGGGGATGCCCGTCTTTTACTGTGAATAAATTAGAGTGTTCAAAGCAGGCTTACGCCGTTGAATATGCTAGCATGGAATAATGAGATAGGACTTTGGTACTATTTTGTTGGTTTGCGCACCAAAGTAATGATTAATAGGGACAGTTGGGGGCATTCGTATTCCATTGTC		Bacillariophyta	Fragilariophyceae	Striatellales	Striatellaceae			1	0	1	0	0	0	0	1	0	0	0	0	1	0	0	0	1	0	0	0	0	0	0	0	0	0	0	0	0	0	0	0	0	0	0	0	0	0	0	0	0
7a4dfae9d681b2f871cf85a2be57c93e	TTGGATTTGTGGCAGTCGCCTGCGGCCTGGCATTCGTGCCGGTGTCTGCTAGCGTCGCCATCCTTGGGTGGAACCTGTGTGGCATTAGGTTGTCGTGCAGGGGATGCCCATCGTTTACTGTGAAAAAATTAGAGTGTTCAAAGCAGGCTTACGCCGTTGAATATATTAGCATGGAATAATAAGATAGGACCTTGGTACTATTTTGTTGGTTTGCGCACCAAGGTAATGATTAATAGGGACAGTTGGGGGTATTCGTATTCCATTGTC		Bacillariophyta	Bacillariophyceae					1	0	1	0	1	0	0	0	0	0	0	0	0	0	0	0	0	0	0	0	0	0	0	0	0	0	0	0	0	0	0	0	0	0	0	0	0	0	0	0	0
7aefe08f63521c753b63f6b47f7c0ddc	TTGGATCTGTGGCGTGTGGTGGGCTCCGGGCACTTGTTGTCTGAGTAGCTCGCCGCTGCCATCCTTGGGTGGAACCTGTGTGGCATTAGGTTGTCGTGCAGGGGATGCCCATCGTTTACTGTGAAAAAATTAGAGTGTTCAAAGCAGGCTTATGCCGTTGAATATATTAGCATGGAATAATGAGATAGGACTTTTTCGCTATTTTGTTGGTTTGCGCGAAGAGGTAATGATTAATAGGGACAGTTGGGGGTATTCGTATTCCATTGTC		Bacillariophyta	Bacillariophyceae	Naviculales	Naviculaceae	Seminavis	Seminavis robusta	1	1	1	0	1	1	1	1	0	0	0	0	0	0	0	1	1	1	1	0	0	0	0	0	0	0	0	0	1	0	0	0	0	0	0	0	0	0	0	0	0
7b1cf50fe55b91726f25d96c68492c45	TTGGATTTGTGGCAGTCGCATGCGACCCGGCATTCGTGCCGGTGTTTGCTAGCGTCGCCATCCTTGGGTGGAACCTGTGTGGCATTAGGTTGTCGTGCAGGGGATGCCCATCATTTACTGTGAAAAAATTAGAGTGTTCAAAGCAGGCTTATGCCGTTGAATATATTAGCATGGAATAATAAGATAGGACCTTGGTACTATTTTGTTGGTTTGCGCACCAAGGTAATGATTAATAGGGACAGTTGGGGGTATTGGTATTCCATTGTC		Bacillariophyta	Bacillariophyceae	Bacillariales	Bacillariaceae	Nitzschia		1	0	0	0	1	0	0	0	0	0	0	0	0	0	0	0	0	0	0	0	0	0	0	0	0	0	0	0	0	0	0	0	0	0	0	0	0	0	0	0	0
7f74e559a90a918947e2c83f2de9a199	TTGAACTTGTGCGTGCCCCTGATGTCCTTTTTGGTACGTTTGGGGGTGTGCATCCTTGGGTGGAACCTGTGTGGCATTAGGTTGTCGTGCAGGGGATGCTCATCGTTTACTGTGAAAAAATTAGAGTGTTCAAAGCAGGCTTATGCCGTTGAATATATTAGCATGGAATAATGAGATAGGACCTTGGTACTATTTTGTTGGTTTGCGCACCGAGGTAATGATTAACAGGGACAGTTGGGGGTATTCGTATTACATTGTC		Bacillariophyta	Bacillariophyceae		Entomoneidaceae	Entomoneis		1	0	0	0	0	0	0	0	0	0	0	0	0	0	0	0	0	0	0	0	0	0	0	0	0	0	0	0	0	0	0	0	0	0	0	0	0	0	0	0	0
804c595752ee63fa0c0f9b63e2da0173	TTGGATTTCTGTCAAGGACAACTGGTCCGCCCTCCGGGTGAGCACATAGTTTGGTCTTGGCATCTTGCTGGAAACTGTTGCTGCGCTTGGTTGTGTGGTGCAGCTTCCAGCACTTTCACTTTGAGGAAATTGGAGTGTTTCAAGCAGGCACATGCCTTTGGACACAGTAGCATGGAATAATTAGATTGGGCTTTTGCTCCAACTTGTCGGTTCCTGGAGCTGAGGTGAGAATCAATGGGGATTGTTGGGGGCATCCGAATTTAGCCGTC			Dinophyceae	Gymnodiniales	Gymnodiniaceae	Amphidinium		1	0	1	0	0	1	0	0	0	0	0	0	0	0	0	0	0	0	1	0	0	0	0	0	0	0	0	0	0	0	0	0	0	0	0	0	0	0	0	0	0
814eed6be87d0b67ea2cba074bdb733f	TTGGATTTGTGGTTTTCTTGGGCGGCCTGGCACTTAGTGCTAGTGTTTGCCCGAGTTGCCATCCTTGGGTGGAACCTGTGTGGCATTAGGTTGTCGTGCAGGGGATGCCCATCGTTTACTGTGAAAAAATTAGAGTGTTCAAAGCAGGCTTATGCCGTTGAATATATTAGCATGGAATAATAAGATAGGACCTTGGTACTATTTTGTTGGTTTGCGCACCAAGGTAATGATTAACAGGGACAGTTGGGGGTATTCGTATTCCATTGTC		Bacillariophyta	Bacillariophyceae	Bacillariales	Bacillariaceae			1	0	0	0	0	0	0	0	0	0	0	0	0	0	0	0	0	0	0	0	0	0	0	0	0	0	0	0	0	0	0	0	0	0	0	0	0	0	0	0	0
8271bbfbf100fa33dbaeae9e76ca2e03	TTGGATTTGTGGCAGTCGCGTGCGGCCCGGCATTCGTGCCGGTGTTTGCTAGCGTCGCCATCCTTGGGTGGAACCTGTGTGGCATTAGGTTGTCGTGCAGGGGATGCCCATCGTTTACTGTGAAAAAATTAGAGTGTTCAAAGCAGGCTTATGCCGTTGAATATATTAGCATGGAATAATAAGATAGGACCTTGGTACTATTTTGTTGGTTTGCGCACCGAGGTAATGATTAATAGGGACAGTTGGGGGTATTCGTATTCCATTGTC		Bacillariophyta	Bacillariophyceae					1	0	1	0	0	0	0	0	0	0	0	0	1	0	0	1	0	0	0	0	0	0	0	0	0	0	0	0	0	0	0	0	0	0	0	0	0	0	0	0	0
8555c2f27d1c14ed924b776244e12358	TTGGATTTCTGTTGAGGATGACCGGTCCGCCCTCTGGGTGTGTATCTGGCTCAGCCTTGACATCTTTCTGAAGAACGTATCTGCACTTGACTGTGTGGTGCGGAATTTGGGACATTTACCTTGAGGAAATTAGAGTGTTTCAAGCAAGCGCACGCTTTGAATACATTAGCATGGAATAATAAGATAGGACCTCAGTTCTATTTTGTTGGTTTCTAGAGCTGTGGTAATGGTTGATAGGGATAGTTGGGGGCATTCGTATTTAACTGTC			Dinophyceae	Suessiales	Symbiodiniaceae	Symbiodinium		1	1	1	1	1	1	0	1	0	0	0	0	1	0	1	1	1	1	1	1	0	1	1	0	0	0	1	0	0	1	0	0	0	0	1	1	1	0	0	0	0
8652490ff0c1dd806f4c9da7e364f12f	TTGGATTTCTGTCAAGGACAACTGGTCCGCCCTCCGGGTGAGCACATAGTTTGGTCTTGGCATCTTGCTGGAAGCTGTTGCTGCACTTGGCTGTGTGGCAAGCGTCCAGCACTTTCACTTTGAGGAAATTGGAGTGTTTCAAGCAGGCACATGCCTTTGGACACAGTAGCATGGAATAATTAGATTGGGCTTTTGCTCCAATTTGTCGGTTTCTGGAGCTGAGGTGAGAATTAATGGGGATTGTTGGGGGCATCCGAATTTAGCCGTC			Dinophyceae	Gymnodiniales	Gymnodiniaceae	Amphidinium		1	0	0	0	0	0	0	0	0	0	0	0	0	0	0	0	0	0	0	0	0	0	0	0	0	0	0	0	0	0	0	0	0	0	0	0	0	0	0	0	0
873bb6303ad2a9ca916355eb2ede1744	TTGGATTTCGGATGGGACTTGCCGGTCCGTCGTTGCGATGTGCACTGGCCAGTCCTATCTTGTTGTCGGGGACTAGCTCCTGGACTTCACTGTCCGGGACTAGGAGCTGACGAGGTTACTTTGAGTAAATTAGAGTGTTCAAAGCAAGCCTACGCTCTGAATACATTAGCATGGAATAACACGATAGGACTCTGGCTTATCCTGTTGGTCTGTGAGACCAGAGTAATGATTAAGAGGGACAGTCGGGGACATTCGTATTTCATTGTC	Viridiplantae	Chlorophyta	Chlorodendrophyceae	Chlorodendrales	Chlorodendraceae	Tetraselmis		1	0	1	0	0	0	0	0	0	0	0	0	0	0	0	0	0	0	0	0	0	0	0	0	0	0	0	0	0	0	0	0	0	0	0	0	0	0	0	0	0
874a6e9586540d4ab433f361be98feac	TTGAACTTCTGTACATTCCCAGTTCTGGCTTCGGTCAAGCTGTGGAGTGTGCATCCGCTTGCAAACTTAGACCGGCCTTCACTGGTCGACTAAGGGAGTAAGCCCTTTACTTTGAAAAAATTAGAGTGTTTCAGGCAGGCTATGGCTCGAATACATTAGCATGGAATAATGGAATAGGACTTTTGTCCATTTGGTTGGTTATTGGACATAAGTAATGATTAAAAGGGACAGTTGGGGGCATTAGTATTTAATTGTC		Ciliophora						1	0	0	0	0	0	0	0	0	0	0	0	0	0	0	0	0	0	0	0	0	0	0	0	0	0	0	0	0	0	0	0	0	0	0	0	0	0	0	0	0
87a4e4fe7ce49bfd8d2473f8b2216f8f	TTGGATTTCTGTCAAGGACAACTGGTCCGCCCTCCGGGTGAGCACATAGTTTGGTCTTGGCATCTTGCTGGAAACTGCAGCTGCACTTGGCTGTGTGGCGCAGCGTCCAGCACTTTCACTTTGAGGAAATTGGAGTGTTTCAAGCAGGCACATGCCTTTGGACACAGTAGCATGGAATAATTAGATTGGGCTTTTGCTCCAATTTGTCGGTTTCTGGAGCTGAGGTGAGAATTAATGGGGATTGTTGGGGGCATCCGAATTTAGCCGTC			Dinophyceae	Gymnodiniales	Gymnodiniaceae	Amphidinium		1	0	0	0	0	1	0	0	0	0	0	0	0	0	0	0	0	0	0	0	0	0	0	0	0	0	0	0	0	0	0	0	0	0	0	0	0	0	0	0	0
87e7be4d357f67ddf6a8e42ef283813b	TTGGACTTCTGCTGAGGACGACCGGTCCGCCCTCTGGGTGAGTATCTGGCTCGGCCTGGGCATCTTCTTGGAGAACGTAGCTGCACTTGACTGTGTGGTGCGGTATCCAGGACTTTTACTTTGAGGAAATTAGAGTGTTTCAAGCAGGCACACGCCTTGAATACATTAGCATGGAATAATAAGATAGGACCTCGGTTCTATTTTGTTGGTTTCTAGAGCTGAGGTAATGGTTAATAGGGATAGTTGGGGGCATTCGTATTTAACTGTC			Dinophyceae					1	0	1	0	0	0	0	0	0	0	0	0	0	0	0	0	0	0	0	0	0	0	0	0	0	0	0	0	0	0	0	0	0	0	0	0	0	0	0	0	0
87e98035ed80705abc9b0894751723fe	TTGGATTTGTGGTTTGTCCCGTTGGCCGCGCCTTTATTGGTGCTGGCTTGATGGGTCGACCATCCTTGGGTGGAACCTGTGTGGCATTAGGTTGTTGCGCAGGGGATGCCCATCGTTTACTGTGAAAAAATTAGAGTGTTCAAAGCAGGCTTATGCCGTTGAATATATTAGCATGGAATAATGATATAGGACCTTGGTACTATTTTGTTGGTTTGCGCACTGAGGTAATGATTAATAGGGACAGTTGGGGGTATTCGTATTCCATTGTA		Bacillariophyta	Bacillariophyceae	Bacillariales				1	0	1	0	0	0	1	1	0	0	0	0	0	1	0	0	0	0	1	0	0	0	0	0	0	0	0	0	0	0	0	0	0	0	0	0	0	0	0	0	0
87f7a8de040b070c3202a8276f9919d5	TTGGATTTCGGGCGTGGAAGTTCGGTCCGCCGTTTCGGTGTGCACTGTTGTTCTGCGTCTTTCTGCCGGGGACGCGCTTCTGGCCTTAATTGGCTGGGACGTGGATTCGGCGTGGTTACTTTGAAAAAATTAGAGTGTTCAAAGCAAGCTAAAGCTCTGAATACATTAGCATGGAATAACGCGAGAGGACTCGGTCCTTATTTTGTTGGTCTTCAAGGATGGAGTAATGATTAAGAGGGACGGTTGGGGGCATTCGTATTTCATTGTC	Viridiplantae	Chlorophyta						1	0	1	0	0	0	0	0	0	0	0	0	0	0	1	0	0	0	1	0	0	0	0	0	0	0	0	0	0	0	0	0	0	0	0	0	0	0	0	0	0
8881efaad61dc4fffae11aa78f7306a4	TTGGATTTGTGGTTGAGCTGTTCGGTCCTTCACTCGTGTCGGTACCTGGACGGTTTGGCCATCCTTGGGTGGAATCTGTGTGGCATTAGGTTGTCGTGCAGGGGATGCCCATCGTTTACTGTGAAAAAATTAGAGTGTTCAAAGCAGGCTTATGCCGTTGAATATATTAGCATGGAATAATGAGATAGGACCTAGGTACTATTTTGTTGGTTTGCGCACCTGGGTAATGATTAATAGGGACAGTTGGGGGTATTCGTATTCCATTGTC		Bacillariophyta	Fragilariophyceae	Licmophorales	Ulnariaceae	Hyalosynedra		1	0	1	0	0	0	0	0	0	0	0	0	1	0	0	1	1	0	1	0	0	0	0	0	0	0	0	0	0	0	0	0	0	0	0	0	0	0	0	0	0
8a13e79561c9db6ba6bdb5121a8a4252	TTGAACTTCTGTATGCGGTCTGTTATGGCTTCGGTCAGGCAGTTTCTCCGCATGCATCCGCTTGCAAACTAGGCTCGTCCTTAACTGGTCGTTCTAGGGAGTAAGCCCTTTACTTTGAAAAAATTAGAGTGTTTCAGGCAGGCAATGGCTCGAATACATTAGCATGGAATAATGGAATAGGACTTTTGTCCATTTGGTTGGTTATTGGACATGAGTAATGATTAACAGGGACAGTTGGGGGCATTAGTATTTAATTGTC		Ciliophora						1	1	1	0	0	0	0	0	0	0	0	0	0	0	0	0	0	1	0	0	0	0	0	0	0	0	0	0	0	0	0	0	0	0	0	0	0	0	0	0	0
8a76192d8adc878ca936dbdd948c60d6	TTGGATTTCTGCTGAGGACGACCGGTCCGCCCTCTGGGTGAGTATCTGGCTCGGCCTGGGCATCTTCTTGGAGAACGTAGCTGCACTTGACTGTGTGGTGCGGTATCCAGGACTTTTACTTTGAGGAAATTAGAGTGTTTCAAGCAGGCACACGCCTTGAATACATTAGCATGGAATAATAAGATAGGACCTTGGTTCTATTTTGTTGGTTTCTAGAGCTGAGGTAATGATTAATAGGGATAGTTGGGGGCATTCGTATTTAACTGTC			Dinophyceae					1	1	1	0	0	0	1	0	0	0	0	0	1	1	1	0	0	0	0	0	0	1	0	0	0	0	0	0	0	0	0	0	0	0	0	0	0	0	0	0	0
8af0c40364ebc614edc9f48785838b3a	TTGGATTTGTGGTTGAGTGGTTCGGTCCGACGCTTGTTGTGTGGGTACCTGAGCCGTTCGTCCATCCTTGGGTGGAATCTGTGTGGCATTAGGTTGTCGTGCAGGGGATGCCCATCGTTTACTGTGAAAAAATTAGAGTGTTCAAAGCAGGCTTATGCCGTTGAATATATTAGCATGGAATAATGAGATAGGACCTTGGTACTATTTTGTTGGTTTGCGCACCGAGGTAATGATTAATAGGGACAGTTGGGGGTATTCGTATTCCATTGTC		Bacillariophyta	Fragilariophyceae	Licmophorales	Ulnariaceae			1	1	1	0	0	0	0	0	0	0	0	0	1	0	0	0	1	0	0	0	0	0	0	0	0	0	0	0	0	0	0	0	0	0	0	0	0	0	0	0	0
8b38188cb40eed64e246d07a96913df7	TTGGACTTCTGCTGAGGGTTGCTAACCCGCCCTCTGGGCGTAGGTCTGGCCTGCCTCAGTATCTTCTCGGAGAATGCAGATGCACTTGACTGTGTGGTGCGCTATCTGAGGCTGTTACTTTGAGGAAATTAGAGTGCTTCAAGCAGGTCATTGCCCTGAATACATTAGCATGGCATGATAAGTCAGAACCTCTTGTTCTTCTTTGTTGGTTTTAGAGCAGAGGGGAGGGTGAATAGGAACAGTTGGGGGTATTCATATTTGACTGTC			Dinophyceae	Peridiniales	Peridiniaceae	Bysmatrum	Bysmatrum subsalsum	1	0	0	0	0	0	0	0	0	0	0	0	0	0	0	0	0	0	0	0	0	0	0	0	0	0	0	0	0	0	0	0	0	0	0	0	0	0	0	0	0
8c38fb7305c192810b71c046e2475117	TTGGATTTGTGGCGCCGGCTGCGGTCCGTGCGATTGCGCGTGTCTGCCGGCTGGCGCCATCCTTGGGTGGAATCTGTGTGGCATTAGGTTGTCGTGCAGGGGATGCCCATCGTTTACTGTGAAAAAATTAGAGTGTTCAAAGCAGGCTTACGCCGTTGAATATATTAGCATGGAATAATAAGATAGGACTTTGGAACTATTTTGTTGGTTTGCGCTCCGAAGTAATGATTAACAGGGACAGTTGGGGATCTTCGTATTCCATTGTC		Bacillariophyta	Bacillariophyceae					1	0	0	0	0	0	0	0	0	0	0	0	0	0	0	0	0	0	0	0	0	0	0	0	0	0	0	0	0	0	0	0	0	0	0	0	0	0	0	0	0
8c51f5a3fffba3924efac6f3286721db	TTGGATTTGTGGTTGGGCTGTCCGGTCCTTCGCTTCGCGTTGGATTCTGGCCGGTCCGATCATCCTTGGGTGGAATCTGTGTGGCATTAAGTTGTCGTGCAGGGGATACCCATCGTTTACTGTGAAAAAATTAGAGTGTTCAAAGCAAGCTTAGGCTGTTGAATATATTAGCATGGAATAATAAGATAGGACCTCGGTACTATTTTGTTGGTTTGCGTACCGACGTAATGATTAACAGGGACGGTTGGGGGTATTTGTATTCGATTGTA		Bacillariophyta	Fragilariophyceae					1	0	1	0	0	0	0	0	0	0	0	0	0	0	0	0	0	0	0	0	0	0	0	0	0	0	0	0	0	0	0	0	0	0	0	0	0	0	0	0	0
8d5ca45dce8d541e8fbb1921ec530d0b	TTGGACTTCTGCTGAGGGATGCTAACCCACCCTCTGGGTGTAGGTCTGGCCTGCCTCAGTATCTTCTCGGAGAATGTAGATGCACTTGACTGTGTGGTGCGCTATCTGAGGCTGTTACTTTGAGGAAATTAGAGTGCTTCAAGCAGGTCGTTGCCCTGAATACATTAGCATGGCATGATAAGTCAGAACCTCTTGTTCTTCTTTGATGGTTTTAGAGCAGAGGGGAGGGTGAATAGGAGCAGTTGGGGGTATTCATATTTGACTGTC			Dinophyceae	Peridiniales	Peridiniaceae	Bysmatrum		1	0	0	0	0	0	0	0	0	0	0	0	0	0	0	0	0	0	0	0	0	0	0	0	0	0	0	0	0	0	0	0	0	0	0	0	0	0	0	0	0
8e2a9af231d85877c6264835882e24ab	TTGGATTTCTGTCAAGGACAACTGGTCCGCCCTCCGGGTGAGCACATAGTTTGGTCTTGGCATCTTGCTGGAAACTGTTGCTACGCTTGGTTGTGTGGTGCAGCTTCCAGCACTTTCACTTTGAGGAAATTGGAGTGTTTCAAGCAGGCACATGCCTTTGGACACAGTAGCATGGAATAATTAGATTGGGCTTTTGCTCCAACTTGTCGGTTCCTGGAGCTGAGGTGAGAATCAATGGGGATTGTTGGGGGCATCCGAATTTAGCCGTC			Dinophyceae	Gymnodiniales	Gymnodiniaceae	Amphidinium		1	0	0	0	0	0	0	0	0	0	0	0	0	0	0	0	0	0	0	0	0	0	0	0	0	0	0	0	0	0	0	0	0	0	0	0	0	0	0	0	0
8e3c70a1411de902f2d2cb33b308bf83	TTGAATTTCTGTCAGGAGTGACCGGGCCTTTGGATGAACTTCCATTGTTTTTTGCTCTGTTTGTCATCTCTAGACATCCTAAATTATTTTTTAGAAATAATTTTCTTTTACTGTTAGCAAAATAGAGTGTTCCAAGCAAAGCGTAGTTTTGAATACATTAGAATGGAATAATAAGATAGGACTTTGGTGCTATTTTGTTGGTTTGCACACCAAGGTAATGATTAATAGGGACAGTTGGGGGTATTCGTATTTAATTGTC			Bigyra	Thraustochytrida	Thraustochytriaceae			1	0	1	0	0	0	0	0	0	0	0	0	0	0	0	0	1	0	0	0	0	0	0	0	0	0	0	0	0	1	0	0	0	0	0	0	0	0	0	0	0
8ef3b49e0af8a1f5a9a68d1b5068d441	TTGAACCTCTGCATGTGGCCTGTTATGGCTTCGGTCAGGCAGGTTTTCCGCATGCATCCGCTTGCAAACTAGGCTCGTCCTTAACTGGTCGTTCTAGGGAGTAAGCCCTTTACTTTGAAAAAATTAGAGTGTTTCAGGCAGGCAATGGCTCGAATACATTAGCATGGAATAATGGAATAGGACTTTTGTCCATTTGGTTGGTTATTGGACATGAGTAATGATTAACAGGGACAGTTGGGGGCATTAGTATTTAATTGTC		Ciliophora						1	0	0	0	0	0	0	0	0	0	0	0	0	0	0	0	0	0	0	0	0	0	0	0	0	0	0	0	0	0	0	0	0	0	0	0	0	0	0	0	0
9069d84b64b6d38de3e64ca50dab1652	TTGGATTTGTGGCAGTCGCGTGCGACCCGGCATTCGTGCCGGTGTTTGCTAGCGTCGCCATCCTTGGGTGGAATCTGTGTGGCATTAGGTTGTCGTGCAGGGGATGCCCATCATTTACTGTGAAAAAGTTAGAGTGTTCAAAGCAGGCTTATGCCGTTGAATATATTAGCATGGAATAATAAGATAGGACCTTGGTACTATTTTGTTGGTTTGCGCACCAAGGTAATGATTAATAGGGACAGTTGGGGGTATTCGTATTCCATTGTC		Bacillariophyta	Bacillariophyceae	Bacillariales	Bacillariaceae	Nitzschia		1	0	0	0	0	0	0	0	0	0	0	0	0	0	0	0	0	0	0	0	0	0	0	0	0	0	0	0	0	0	0	0	0	0	0	0	0	0	0	0	0
90cbf5255b5c9527ac082a33011cdfc1	TTGGATTTGTGGCGGTCCCTGTGGTCCAATTTTGGTACTTTCGGGGACTGCCATCCTTGGGTGGATCCTGTGTGGCATTAGGTTGTCGTGCAGGGGATACCCATCGTTTACTGTGAAAAAATTAGAGTGTTCAAAGCAGGCTTATGCCGATGAATAGATTAGCATGGAATAATAAGATAGGACTTCGGTACTATTTTGTTGGTTTGCGCACTGAAGTAATGATTAACAGGGACAGTTGTGGGTATTCGTATTGCATTGTC		Bacillariophyta	Bacillariophyceae	Thalassiophysales	Catenulaceae	Amphora		1	0	0	0	0	0	0	0	0	0	0	0	0	0	0	0	0	0	0	0	0	0	0	0	0	0	0	0	0	0	0	0	0	0	0	0	0	0	0	0	0
91a5d3403005eccf6e980adde990146f	TTGGATTTGTGGCGTGTCTCGCGGCGTCCAATTGTTTGGTTCAGCCGCGGACGTGCCATCCTTGGGTGGATCCTGTGTGGCATTAGGTTGTCGTGCAGGGGATGCCCATCGTTTACTGTGAAAAAATTAGAGTGTTCAAAGCAGGCTTATGCCGTTGAATATATTAGCATGGAATAATAAGATAGGTCTTTGGTCCTATTTTGTTGGTTTGCGGGCCGAAGAAATGATTAACAGGGACAGTTGGGGGTATTCGTATTCCATTGTC		Bacillariophyta						1	0	0	0	0	0	0	0	0	0	0	0	0	0	0	0	0	0	0	0	0	0	0	0	0	0	0	1	0	0	0	0	0	0	0	0	0	0	0	0	0
940aaaed9bd02510ca174c97da880dfd	TTGGATTTGTGGCTTTCTTGGACGGCCTGGCACTTAGTGCTAGTGTTTGCCCGAGTTGCCATCCTTGGGTGGAACCTGTGTGGCATTAGGTTGTCGTGCAGGGGATGCCCATCGTTTACTGTGAAAAAATTAGAGTGTTCAAAGCAGGCTTATGCCGTTGAATATATTAGCATGGAATAATAAGATAGGACCTTGGTACTATTTTGTTGGTTTGCGCACCAAGGTAATGATTAATAGGGACAGTTGGGGGTATTCGTATTCCATTGTC		Bacillariophyta	Bacillariophyceae	Bacillariales	Bacillariaceae			1	0	0	0	0	0	0	0	0	0	0	0	0	0	0	0	0	1	0	0	0	0	0	0	0	0	0	0	0	0	0	0	0	0	0	0	0	0	0	0	0
96567ee8a0e035374bb02fc2aa0e40c4	TTGGATCTCGGGATCGAGCTGGCGGTCCGCCGCGAGGCGAGCTACCGCCTGTCCCAGCCCCTGCCTCTCGGCGCCCCCTCGATGCTCTTAACTGAGTGTCCCGCGGGGTCCGAAGCGTTTACTTTGAAAAAATTAGAGTGTTCAAAGCAGGCCCGGTCGCCTGAATACCGCAGCTAGGAATAATGGAATAGGACTCCGGTTCTATTTTGTGGGTTTTTCTTCTGAACTGGGGCCATGATTAAGAGGGACGGCCGGGGGCATTCGTATTGTGCCGCG	Metazoa	Chordata	Actinopteri	Salmoniformes	Salmonidae			1	0	0	0	0	0	0	0	0	0	0	0	0	0	0	0	0	0	0	0	0	0	0	0	0	0	0	0	0	0	0	0	0	0	0	0	0	0	0	0	0
96be720106c3bc0d80462830e9863927	TTGGATTTGTGGTTTGAACTAGTCGGTCGCACAAATGTGCGTACATGATTGGTTGGACCATCCTTGGGTGGAATCTGTGTGGCATTAGGTTGTCGTGCAGGGGATGCCCATCGTTTACTGTGAAAAAATTAGAGTGTTCAAAGCAGGCTTATGCCGTTGAATATATTAGCATGGAATAATAATATAGGACCTTGGTACTATTTTGTTGGTTTGCGCACCGAGGTAATGATTAATAGGGACAGTTGGGGGTATTCGTATTCCATTGTC		Bacillariophyta						1	1	1	0	1	1	0	0	0	0	0	0	0	0	0	0	0	0	0	0	0	0	0	0	0	0	0	0	0	0	0	0	0	0	0	0	0	0	0	0	0
98773442af89f753f7978ba17583b5bc	TTGGATTTCTGTTGAGGATGACCGGTCCGCCCTCTGGGTGTGTATCTGGCTCAGCCTTGACATCTTTCTGAAGAACGTATCTGCACTTGACTGTGTGGTGCGGAATTTGGGACATTTACCTAGAGGAAATTAGAGTGTTTCAAGCAAGCGCACGCTTTGAATACATTAGCATGGAATAATAAGATAGGACCTCAGTTCTATTTTGTTGGTTTCTAGAGCTGTGGTAATGGTTGATATGGATAGTTGACTGTC			Dinophyceae	Suessiales	Symbiodiniaceae			1	0	0	0	0	0	0	0	0	0	0	0	0	0	0	0	0	0	0	0	0	0	0	0	0	0	0	0	0	0	0	0	0	0	0	0	0	0	0	0	0
98cd176994cf17e5c28e7e6fa9193ef4	TTGAATTTGTGCGTTTCCGCAATGTCCATTCCTTTGGTACGTTTGTGGAGGCGCATCCTTGGGTGGAACCTGTGTGGCATTAGGTTGTCGTGCAGGGGATGCTCATCGTTTACTGTGAAAAAATTAGAGTGTTCAAAGCAGGCTTACGCCGTTGAATATATTAGCATGGAATAATAAGATAGGACCTCGGTACTATTTTGTTGGTTTGCGCACTGAGGTAATGATTAACAGGGACAGTTGGGGGTATTCGTATTCCATTGTC		Bacillariophyta						1	0	1	0	0	0	0	0	0	0	0	0	1	0	0	1	1	0	0	0	0	0	0	0	0	0	0	0	0	0	0	0	0	0	0	0	0	0	0	0	0
98e01bb551fffbcb3fabbfda51227e25	TTGGATTTGTGGTTTGTCCGTCCGGCTGGGCCTTTATTGGCCTTTGCTGTGTTGGTCATCCATCCTTGGGTGGATCCTGTGTGGCATTAGGTTGTCGCGCAGGGGATGCCCATCGTTTACTGTGAAAAAATTAGAGTGTTCAAAGCAGGCTTATGCCGTTGAATATATTAGCATGGAATAATAACATAGGACCTTGGTACTATTTTGTTGGTTTGCGCATTGAGGTAATGATTAATAGGGACAGTTGGGGGTATTCGTATTCCATTGTG		Bacillariophyta	Bacillariophyceae	Bacillariales	Bacillariaceae			1	1	1	0	0	0	1	0	0	0	0	0	0	1	0	1	0	0	1	0	0	0	0	0	0	0	0	0	0	0	0	0	0	0	0	0	0	0	0	0	0
9aa01c424d88ee88216ba9656fe1f1d7	TTGAACTTCTGTACATTCCCAGTTCTGGCTTTGGTCAAGCTGTGGAGTGTGCATCCGCTTGCAAACTTAGACCGGCCTTCACTGGTCGACTAAGGGAGTAAGCCCTTTACTTTGAAAAAATTAGAGTGTTTCAGGCAGGCATTGGCTCGAATACATTAGCATGGAATAATGGAATAGGACTTTTGTCCATTTGGTTGGTTATTGGACATAAGTAATGATTAAAAGGGACAGTTGGGGGCATTAGTATTTAATTGTC		Ciliophora	Oligohymenophorea					1	0	0	0	0	0	0	0	0	0	0	0	0	0	0	0	0	0	0	0	0	0	0	0	0	0	0	0	0	0	0	0	0	0	0	0	0	0	0	0	0
9aa214e40fa127ff41e0feef03456cae	TCGAATTTTGGCGGGTGTCGCAATCGCTCCGCGAGGAGTGTTTTGCGACGGCCGCCTTTGTGGATGGGGGTCTGTTGTTCCTTTATTGGAAAAATGGGCTTCCGCCACCGTTTACTGTGAAAAAATTAGAGTGTTCAAAGCAAGCGTTTGCCCTGAATACATTAGCATGGAATAATAGAATAGGACCTGGTCTTGCTCTGTTGGTTTGTCTAGTTCAGGTAATGATTAAGAGGGACGGTCGGGGGCATTTGTACTCCGGAGCG		Rhodophyta						1	0	0	0	0	0	0	0	0	0	0	0	0	0	0	0	0	0	0	0	0	0	0	0	0	0	0	0	0	0	0	0	0	0	0	0	0	0	0	0	0
9afdc1c87158edd1a5ffbc820721b458	TTGGATTTCTGCCGAGGGCGGCCGGTCCGCCCACTGGGTGCGCATCTGGCTCGACCTGGGCATCTTCTTGGAGAGCGTAGCTGCACTTGACTGTGTGGTGCGGAATCCAGGACCTTTACTTTGAGGAAATTAGAGTGTTTCAAGCAGGCACACGCCTTGAATACATTAGCATGGAATAATAGGATAGGACCTTGGTTCTATTTTGTTGGTTTCTAGAGCTGAGGTAATGATGAATAGGGATAGTTGGGGGCATTCGTATTTAACTGTC			Dinophyceae	Peridiniales		Caladoa	Caladoa arcachonensis	1	1	0	0	0	0	1	1	0	0	0	0	0	1	0	0	0	0	0	0	0	0	0	0	0	0	0	0	0	0	0	0	0	0	0	0	0	0	0	0	0
9b1f297d3b258d8fd8c4595fc25e30fc	TCGAATTTTGGCGGGTGTCGCAATCGCTCCGCGAGGAGTGTTTTGCGACGGCCGCCTTTGTGGATGGGGGTCTGTTGTTCCTTTATTGGAAAAATGGGCTTCCGCCACCGTTTACTGTGAAAAAATTAGAGTGTTCAAAGCAAGCGTTTGCCCTGAATACATTAGCATGGAATAATAGAATAGGACCTGGTCTTGTTCTGTTGGTTTGTCTAGTTCAGGTAATGATTAAGAGGGACGGTCGGGGGCATTTGTACTCCGGAGCG		Rhodophyta						1	1	1	0	0	0	0	0	0	0	0	0	0	0	0	1	0	1	0	0	0	0	0	0	0	0	0	0	0	0	0	0	0	0	0	0	0	0	0	0	0
9b454058e2044954692acaf7f6976cc2	TTGGATTTCTGTCAAGGACAACTGGTCCGCCCTCCGGGTGAGCACATAGTTTGGTCTTGGCATCTTGCTGGAAACTGTTGCTGCACTTGACTGTGTGGCGCAGCGTCCAGCACTTTCACTTTGAGGAAATTGGAGTGTTTCAAGCAGGCACATGCCTTTGGACACAGTAGCATGGAATAATTAGATTGGGCTTTTGCTCCAATTTGTCGGTTTCTGGAGCTGAGGTGAGAATTAATGGGGATTGTTGGGGGCATCCGAATTTAGCCGTC			Dinophyceae	Gymnodiniales	Gymnodiniaceae	Amphidinium		1	1	1	1	1	1	1	1	0	0	0	0	1	1	1	0	1	1	1	0	0	0	0	0	0	0	0	0	0	1	0	0	0	0	0	0	0	0	0	0	0
9c81ec0d3b8a8681e39eeb972fe4e55c	TTGAATTTGTGGTCGACTTGGTTTTCCTAGCACTTGTTGTTGGTGTAAGACCTGGTTGCCATCTTTGGATGGAATTTGTGTGGCATTAGGTTGTCGTGCAGGGGACGTTCATCTTTTACTGTGAAAAAATTAGAGTGTTCAAAGCAGGCTTACGCCGTTGAATATATTAGCATGGAATAATGAGATAGGACCTTGGTACTATTTTGTTGGTTTGCGCACCGAGGTAATGATTAATAGGGACAGTTGGGGGTATTCGTATTCCATTGTC		Bacillariophyta	Bacillariophyceae	Naviculales				1	0	1	0	0	0	0	1	0	0	0	0	0	0	0	0	0	0	0	0	0	0	0	0	0	0	0	0	0	0	0	0	0	0	0	0	0	0	0	0	0
9d4ef606819dc329458b81c36e67aafa	TTGAACTTCTGTGCGTTTCCAGTTCTGGCTTCGGTCAAGCTGTGAGGCGTACATCCGCTTGCAAACTTAGCCTGGTCTTCACTGATCAACTAAGGGAGTAGGCTTTTTACTTTGAAAAAATTAGAGTGTTTCAAGCAGGCAATGGCTCGAATACATTAGCATGGAATAATGGAATAGGACTTTTGTCGAATTTTGTTGGTTATTTGGCATGAGTAATGATTAAAAGGGACAGTTGGGGGCATTAGTATTTATTAGTC		Ciliophora	Oligohymenophorea	Philasterida	Orchitophryidae			1	0	0	0	0	0	0	0	0	0	0	0	0	0	0	0	0	0	0	0	0	0	0	0	0	0	0	0	0	0	0	0	0	0	0	0	0	0	0	0	0
9d694bb0e509827bddc59c3c21991454	TTGGATTTGTGTGATGCCCAGACGTCCATTTTTGGTATGTTTTGGGCATTGCATCCTTGGGTGGAACCAGTGTGGCATTAGATTGCCGTGCTGGTGATACTCATCGTTTACTGTGAAAAAATTAGAGTGTTCAAAGCAGGCTTACGCCGTTGAATATATTAGCATGGAATAATAAGATAGGACCTAGGTACTATTTTGTTGGTTTGCGCACCTGGGTAATGATTAACAGGGACAGTTGGGGGTATTCGTATTCCATTGTC		Bacillariophyta	Bacillariophyceae					1	1	1	0	1	1	1	1	0	0	0	0	1	1	1	1	1	1	1	0	0	1	0	0	0	0	0	0	1	0	0	0	0	0	1	0	0	0	0	0	0
9f054d3e52591fe95600217a7006a690	TTGGATTTGTGGTTGACGCTTGCGTCTCGGCACTAGTGTTGAGTTCAGTTGAGTGTTGCCATGTTTGGGTTGAGTTTGTGTGGCATTAGGTTGTCGTGCAGATGAGGCCTATCGTTTACTGTGAAAAAATTAGAGTGTTCAAAGCAGGCTTATGCCGTTGAATATATTAGCATGGAATAATGAGATAGGACCTTGGTACTATTTTGTTGGTTTGCGCACTAAGGTAATGATTAATAGGGTCAGTTGGGGGTATTCGTATTCCATTGTC		Bacillariophyta	Bacillariophyceae	Bacillariales				1	0	1	0	1	0	0	0	0	0	0	0	0	0	0	0	0	0	0	0	0	0	0	0	0	0	0	0	0	0	0	0	0	0	0	0	0	0	0	0	0
a02795d6fa8cd76756cdff3a18a2e90f	TTGGATTTCTGCCGAGGACGACCGGTCCGCCCTCTGGGTGAGTATCTGGCTCGGCCTGGGCATCTTCTTGGAGAACGTAGCTGCACTTGACTGTGTGGTGCGGTATCCAAGACATTTACTTTGAGGAAATTAGAGTGTTTCAAGCAAGCGCACGCCTTGAATACATTAGCATGGAATAATAAGATAGGACCTTGGTTCTATTTTGTTGGTTTCTAGAGCTGAGGTAATGATTAATAGGGATAGTTGGGGGCATTCGTATTTAATTGTC			Dinophyceae					1	0	0	0	0	0	0	0	0	0	0	0	0	0	0	0	1	0	1	0	0	0	0	0	0	0	0	0	0	0	0	0	0	0	0	0	0	0	0	0	0
a0b3af0c64e1df347a96b4ec7dda850d	TTGAACCTTGGGCCTGGCTGGCCGGTCCGCCTCACCGCGTGTACTGGTCCGGCCGGGCCTTTCCTTCTGGAGAGCCGCATGCCCTTCACTGGGTGTGTCGGGGAACCAGGACTTTTACTTTGAAAAAATTAGAGTGTTCAAAGCAGGCCTTTGCTCGAATACGTTAGCATGGAATAATAGAATAGGACGTGCGGTCCTATTTTGTTGGTTTCTAGGACCGCCGTAATGATTAATAGGGATAGTCGGGGGCATCAGTATTCAATTGTC	Fungi	Ascomycota	Dothideomycetes	Pleosporales				1	0	0	0	0	0	0	0	0	0	0	0	0	0	0	0	0	0	0	0	0	0	0	0	0	0	0	0	0	0	0	0	0	0	0	0	0	0	0	0	0
a1840ceae84d7b43443759c1ab1c6e01	TTGGACTTGTGGTTTGGCTGTCCGGTCCTTCGCTCAGCGTCGGATTCCGGCCGGTCGGATCATCCTTGGGTGGAATCTGTGTGGCATTAGGTTGTCGTGCAGGGGATGCCCATCGTTTACTGTGAAAAAATTAGAGTGTTCAAAGCAAGCTTAGGCTGTTGAATATATTAGCATGGAATAATAAGATAGGACCTGGGTGCTATTTTGTTGGTTTGCGCACCGATGTAATGATTAACAGGGACAGTTGGGGGTATTCGTATTGCGTTGTG		Bacillariophyta	Fragilariophyceae					1	0	0	0	0	0	0	0	0	0	0	0	0	0	0	0	0	0	0	0	0	0	0	0	0	0	0	0	0	0	0	0	0	0	0	0	0	0	0	0	0
a1bf6f7db81dcbac80c95bca4174c0db	TTGGATTTTGGGTTGGAGCAACCGGTCCGCCGTTCCGGTGTGCACTGGTGGCTTCTTCCTTTCTGCCGGGGACTGCGTCTGGCATTCATTTGCTGGGCGTAGGAGTCGGCGTGGTTACTTTGAGTAAATTAGAGTGTTCAAAGCAAGCTTGTGCTCTGCATACTTTAGCATGGAATAACATTATAGGACTCTGGTTCTATTTTGTTGGTTTTCGGAACCGGAGTAATGATTAATAGGGACAGTCGGGGGCATCCGTATTTCATTGTC	Viridiplantae	Chlorophyta	Palmophyllophyceae	Prasinococcales	Prasinococcaceae	Prasinococcus		1	0	1	0	0	0	0	0	0	0	0	0	1	0	0	0	0	0	1	0	0	0	0	0	0	0	0	0	0	0	0	0	0	0	0	0	0	0	0	0	0
a1f350e86ec51f5bebf05ca7d366941d	TTGGATTTGTGGCGTACGGTGTGTTCCGGGCACTTGTTGTCTGAGTAACCTGCTGTTGCCATCCTTGGGTGGAACCTGTGTGGCATTAGGTTGTCGTGCAGGGGATGCCCATCATTTACTGTGAAAAAATTAGAGTGTTCAAAGCAGGCTTATGCCGTTGAATATATTAGCATGGAATAATGAGATAGGACTTTTTTGCTATTTTGTTGGTTTGCGCAAAGAGGTAATGATTAATAGGGACAGTTGGGGGTATTCGTATTCCATTGTC		Bacillariophyta	Bacillariophyceae	Naviculales	Naviculaceae			1	1	1	0	1	1	1	1	0	0	0	0	1	1	1	1	1	1	1	0	0	1	0	1	0	0	1	1	1	0	0	0	0	0	0	0	0	0	0	0	0
a39b9e94e8522bc8957bc2042fc57d11	TTGGATTTGTGGTTGGGCTGTCCGGTCCTTCGCTCAGCGTTGGATCCTGGCCGGTCCGATCATCCTTGGGTGGAATCTGTGTGGCATTAGGTTGTCGTGCAGGGGATGCCCATCGTTTACTGTGAAAAAATTAGAGTGTTCAAAGCAAGCTTAGGCTGTTGAATATATTAGCATGGAATAATAAGATAGGACCTCGGTGCTATTTTGTTGGTTTGCGCACCGATGTAATGATTAACAGGGACAGTTGGGGGTATTCGTATTGCGTTGTG		Bacillariophyta	Fragilariophyceae					1	0	0	0	0	0	0	0	0	0	0	0	0	0	0	1	0	0	0	0	0	0	0	0	0	0	0	0	0	0	0	0	0	0	1	0	0	0	0	0	0
a41583dc0f8eaa29fe57161949bdd18c	TTGGATGTTGGTGTGTGGTGAGGATCCAATCTTGGAGTACTTACTCGCATGCCTCTTTGGGTTGATTCCCTTGTAGCATTAGATTGTTGCATAGGAATGTCCCAACAATTACTGTGAAGAAATTAGAGTGTTCAAAGCAAGCTTTTGCCTGTGGATATACTAGCATGGAATAATAAAAGAAGACCTTGATGCCATTTTGTTGGTTTAAGCATGAAAGTAATGATTGATAGAGACAGTTGGGGGTATCTGTATTCCATTGTC		Bacillariophyta	Bacillariophyceae	Surirellales	Surirellaceae			1	0	1	0	0	1	0	0	0	0	0	0	0	0	0	0	0	0	0	0	0	0	0	0	0	0	0	0	0	0	0	0	0	0	0	0	0	0	0	0	0
a433fff72fbc93a31cb379e34a2bd934	TTGAACTTCTGTACATTCCCAGTTCTGGCTTCGGTCAAGCTGTGGAGTGTGCATCCGCTTGCAAACTTAGACCGGCCTTCACTGGTCGACTAAGGGAGTAAGCCCTTTACTTTGAAAAAATTAGAGTGTTTCAGGCAGGCTTTGGCTCGAATACATTAGCATGGAATAATGGAATAGGACTTTTGTCCATTTGGTTGGTTATTGGACATAAGTAATGATTAAAAGGGACAGTTGGGGGCATTAGTATTTAATTGTC		Ciliophora	Oligohymenophorea					1	0	0	0	0	0	0	0	0	0	0	0	0	0	0	0	0	0	0	0	0	0	0	0	0	0	0	0	0	0	0	0	0	0	0	0	0	0	0	0	0
a474cee22e4c32f2df3333cfd2357eda	TTGGATTTCGGGTGTGAATGACCGGTCCGTCTTTGATGTGTACTGGTTGGTTGCGCCTTATTGTCGAGGACGTGTTTCTGGCTTTCATTAGCTGGGACACGGAGTCGGCAGCGTTACTTTGAGAAAATTAGAGTGTTCAAAGCAGGCTATCGCTCTGAATACTACAGCATGGAATAACACGATAGGACTCCGAGCCTATTCTGTTGGTCTTCGGGACCGGAGTAATGATTAAGAGGGACAGTTGGGGGCATTCGTATTCCGATGTC	Viridiplantae	Chlorophyta						1	1	1	0	0	0	0	0	0	0	0	0	0	1	0	0	0	0	0	0	0	1	0	0	0	0	0	0	0	0	0	0	0	0	0	0	0	0	0	0	0
a50a2707362a337316d1b0b135d9c00d	TTGAATTTCTGGGTAGCCCTCTTCGTCTGCCGGAAACGGTGTGCACGTCGCAGGACTATTCATCCTTCAGAAGAACCTATGTGGCATTCACTTGTCATGTAGGGGATCTGATACTTTACCTTGAAAAAATTAGAGTGTTTCAGGCAGGCAATCGCCGGAATACATTAGCATGGAATAATTGAATAGGACTACGGTTCTATTTGTTGGTTTTGTGGACCGAAGTAATGATTAATAGGGATAGTTGGGGGCATTCGTATTTAATTGTC		Ciliophora						1	0	0	0	0	0	0	0	0	0	0	0	1	0	0	1	0	0	0	0	0	0	0	0	0	0	0	0	0	0	0	0	0	0	0	0	0	0	0	0	0
a5473126a7d3799f365354ef94e5f048	TTGGATTTGTGCGTGCCCGCAATGTCCATTTTTTTGGTACGTTTGTGTGCATGCATCCTTGGGTGGAACTTGTGTGGCATTAGGTTGTCGTGCAGGGGATGCTCATCGTTTACTGTGAAAAAATTAGAGTGTTCAAAGCAGGCTTACGCCGTTGAATATATTAGCATGGAATAATAAGATAGGACCTCGGTACTATTTTGTTGGTTTGCGCACTGAGGTAATGATTAACAGGGACAGTTGGGGGTATTCGTATTCCATTGTC		Bacillariophyta	Bacillariophyceae		Entomoneidaceae			1	1	1	0	1	1	0	1	0	0	0	0	0	1	0	0	1	1	0	0	0	1	0	0	0	0	0	0	0	0	0	0	0	0	0	0	0	0	0	0	0
a560d4c408e4a60606f158a59097cdd7	TTGGACTTGTGGTTTGGCTGTCCGGTCCTTCGCTCAGCGTCGGATTCTGGCCGGTCGGATCATCCCTGGGTGGAATCTGTGTGGCATTAGGTTGTCGTGCAGGGGATGCCCATCGTTTACTGTGAAAAAATTAGAGTGTTCAAAGCAAGCTTAGGCTGTTGAACATGTTAGCATGGAATAACAAGATAGGACCTGGGTGCTATTTTGTTGGTTTGCGCACCGATGTAATGATTAACAGGGACAGTTGGGGGCATTTGCATTGCGTTGTG		Bacillariophyta	Fragilariophyceae					1	0	0	0	0	0	0	0	0	0	0	0	0	0	0	0	0	0	0	0	0	0	0	0	0	0	0	0	0	0	0	0	0	0	0	0	0	0	0	0	0
a56165a638e994a89625529c1d52c383	TTGGATTTGTGGCTTTCTTGGGCGGCCTGGCACTTAGTGCTAGTGTTTGCCCGAGTTGCCATCCTTGGGTGGAACCTGTGTGGCATTAGGTTGTCGTGCAGGGGATGCCCATCGTTTACTGTGAAAAAATTAGAGTGTTCAAAGCAGGCTTATGCCGTTGAATATATTAGCATGGAATAATAAGATAGGACCTTGGTACTATTTTGTTGGTTTGCGCACCAAGGTAATGATTAATAGGGACAGTTGGGGGTATTCGTATTCCATTGTC		Bacillariophyta	Bacillariophyceae	Bacillariales	Bacillariaceae			1	1	1	0	1	0	0	0	0	0	0	0	0	0	0	1	0	0	0	0	0	0	0	0	0	0	0	0	0	0	0	0	0	0	0	0	0	0	0	0	0
a5893fd6e1a1b352f3476001bcf8aeb6	TTGGATTTGTGGTTTGTCCGTCCGGCTGGGCCTTTATTGGCCTTTGCTGTGTTGGTCATCCATCCTTGGGTGGATCCTGTGTGGCATTAGGTTGTCGCGCAGGGGATGCCCATCGTTTACTGTGAAAAAATTAGAGTGTTCAAAGCAGGCTTATGCCGTTGAATATATTAGCATGGAATAATGACATAGGACCTTGGTACTATTTTGTTGGTTTGCGCATCGAGGTAATGATTAATAGGGACAGTTGGGGGTATTCGTATTCCATTGTG		Bacillariophyta	Bacillariophyceae	Bacillariales	Bacillariaceae	Nitzschia		1	0	1	0	0	1	0	1	0	0	0	0	1	0	0	0	0	0	0	0	0	0	0	0	0	0	0	0	0	0	0	0	0	0	0	0	0	0	0	0	0
a847b4b25dd8648b693f42b870e5223e	TTGGGTTTCGGAGCGGTCAGGCTGGTCCGCCGAGAGGCGAGTACTGGCCGGCCGCTCTTCCTCTCGGAGTCCCTGTCTGCTCTTTGTTGCAGTGGGCAGGGAATTCGGGACGTTTACTTTGAAAAAATTAGAGTGTTCAAAGCAGGCGATTGCTTGAATACATTAGCATGGAATAATGGAATAGGACCTCGGTCCTATTTCGTTGGTTTCCAGGACCGAAGTAATGATTAATAGGGACAGTTGGGGGCATTCGTATTTAATTGTC	Metazoa	Porifera	Demospongiae	Dictyoceratida				1	0	0	0	1	0	0	1	0	0	0	0	0	0	0	0	0	0	0	0	0	0	0	0	0	0	0	0	0	0	0	1	0	0	0	0	0	0	0	0	0
a8b2385b71b75a5ecdad3aec4e51a5df	TTGGACTTGTGGTTTGGCTGTCCGGTCCTTCGCTCAGCGTCGGATTCTGGCCGGTCGGATCATCCTTGGGTGGAATCTGTGTGGCATTAGGTTGTCGTGCAGGGGATGCCCATCGTTTACTGTGAAAAAATTAGAGTGTTCAAAGCAAGCTTAGGCTGTTGAATATATTAGCATGGAATAATAAGATAGGACCTGGGTGCTATTTTGTTGGTTTGCGCACCGATGTAATGATTAACAGGGACAGTTGGGGGTATTCGTATTGCGTTGTA		Bacillariophyta	Fragilariophyceae					1	0	1	0	0	1	0	0	0	0	0	0	1	0	0	0	0	0	0	0	0	0	0	0	0	0	0	0	0	0	0	0	0	0	1	1	0	0	0	0	0
aae3d67999e3ec75542f7281da124cc9	TTGGATTTGTGGTTGGGCTGTCCGGTCCTTCGCTTCGCGTTGGATTCTGGCCGGTCCGATCATCCTTGGGTGGAATCTGTGTGGCATTAAGTTGTCGTGCAGGGGATACCCATCGTTTACTGTGAAAAAATTAGAGTGTTCAAAGCAAGCTTAGGCTGTTGAATATATTAGCATGGAATAATAAGATAGGACCTCGGTACTATTTTGTTGGTTTGCGTACCGACGTAATGATTAACAGGGACGGTTGGGGGTATTTGTATTCGATTGTG		Bacillariophyta	Fragilariophyceae					1	0	0	0	0	0	0	0	0	0	0	0	0	0	0	0	0	0	0	0	0	0	0	0	0	0	0	0	0	0	0	0	0	0	0	0	0	0	0	0	0
ab7cda7a75dfd302d590303f6b836c7d	TTGGACTTCTGCTGAGGGTTGCTAACCCGCCCTCTGGGCGTAGGTCTGGCCTGCCTCAGTATCTTCTCGGAGAATGTAGATGCACTTGACTGCGTGGTGCGCTATCTGAGGCTGTTACTTTGAGGAAATTAGAGTGCTTCAAGCAGGTCATTGCCCTGAATACATTAGCATGGCATGATAAGTCAGAACCTCTTGTTCTTCTTTGTTGGTTTTAGAGCAGAGGGGAGGGTGAATAGGAACAGTTGGGGGTATTCATATTTGACTGTC			Dinophyceae	Peridiniales	Peridiniaceae	Bysmatrum	Bysmatrum subsalsum	1	0	0	0	0	0	0	0	0	0	0	0	0	0	0	0	0	0	0	0	0	0	0	0	0	0	0	0	0	0	0	0	0	0	0	0	0	0	0	0	0
abf54ea75e96cc05de964ba355880c0a	TTGGATCTGTGGCTGTCACGGGCGGCCTATCACTTAGTGTTAGTGCTTGCCTGTGTCGCCATCCTTGGGTGGAGCCCGTGTGGCATTAGGTTGTCGTGTCAGGGGGTACTCACCTTTTACTGTGAAAAAATTAGAGTGTTCAAAGCAAGCTTACGCTGATGAATATATTAGCATGGAATAATGAGATAAGACCTGGGTTCTATTTTGTTGGTTTGCGCGCCTAGGTAATGATTAACAGGGACAGTTGTGGGTATTCGTATTCCATTGTC		Bacillariophyta						1	0	0	0	0	0	0	0	0	0	0	0	0	0	0	0	0	0	0	0	0	0	0	0	0	0	0	0	0	0	0	0	0	0	0	0	0	0	0	0	0
ace91cc00d642e4a8f4c06df0fcb99ec	TTGAACTTCTGTATGTGGTCTGTTATGGCTTCGGTCAGGCAGGTTCCGCATGCATCCGCTTGCAAACTAGGCTCGTCCTTAACTGGTCGTTCTAGGGAGTAAGCCCTTTACTTTGAAAAAATTAGAGTGTTTCAGGCAGGCAATGGCTCGAATACATTAGCATGGAATAATGGAATAGGACTTTTGTCCATTTGGTTGGTTATTGGACATGAGTAATGATTAACAGGGACAGTTGGGGGCATTAGTATTTAATTGTC		Ciliophora						1	0	0	0	0	0	0	0	0	0	0	0	0	0	0	0	0	0	0	0	0	0	0	0	0	0	0	0	0	0	0	0	0	0	0	0	0	0	0	0	0
ae1fd51052753784bef1723ed61ce155	TTGGATTTGTGGTTTGTCCGTCCGGCTGGGCCTTTATTGGCCTTTGCTGTGATGGTCATCCATCCTTGGGTGGATCCTGTGTGGCATTAGGTTGTCGCGCAGGGGATGCCCATCGTTTACTGTGAAAAAATTAGAGTGTTCAAAGCAGGCTTATGCCGTTGAATATATTAGCATGGAATAATAACATAGGACCTTGGTACTATTTTGTTGGTTTGCGCATTGAGGTAATGATTAATAGGGACAGTTGGGGGTATTCGTATTCCATTGTG		Bacillariophyta	Bacillariophyceae	Bacillariales	Bacillariaceae	Nitzschia		1	0	1	0	0	0	0	0	0	0	0	0	0	1	0	0	0	0	1	0	0	0	0	0	0	0	0	0	0	0	0	0	0	0	0	0	0	0	0	0	0
aea86fdb0e139b8836748de2e6f73da1	TTGAACTTGTGCGTGCCCCTGATGTCCTTTTTGGTACGTTTGGGGGTGTGCATCCTTGGGTGGAACCTGTGTGGCATTAGGTTGTCGTGCAGGGGATGCTCATCGTTTACTGTGAAAAAATTAGAGTGTTCAAAGCAGGCTTATGCCGTTGAATATATTAGCATGGAATAATAAGATAGGACCTTGGTACTATTTTGTTGGTTTGCGCACCGAGGTAATGATTAACAGGGACAGTTGGGGGTATTCGTATTCCATTGTC		Bacillariophyta	Bacillariophyceae		Entomoneidaceae	Entomoneis		1	1	1	1	1	1	0	0	0	0	0	0	1	1	0	1	1	1	1	0	0	0	0	0	0	1	0	0	0	0	0	0	0	0	0	0	0	0	0	0	0
af1499778341c4108cb9f367eb16613a	TTGGATTTGTGGCTTGGGTCGTTCGGTCCGACGTTTGTGTCGGTGCTTGAACGTCTCTGCCATCCTTGGGTGGAATCCGTGTGGCATTAGGTTGTCGTGCGGGGGATGCCCATCGTTTACTGTGAAAAAATTAGAGTGTTCAAAGCAGGCTTAGGCCGTTGAATATATTAGCATGGAATAATGAGATAGGACCTTGGTACTATTTTGTTGGTTTGCGCACCGAGGTAATGGTTAATAGGGACAGTTGGGGGTATTCGTATTCCATTGTC		Bacillariophyta	Fragilariophyceae					1	0	1	0	1	0	0	0	0	0	0	0	0	0	0	0	0	0	0	0	0	0	0	0	0	0	0	0	0	0	0	0	0	0	0	0	0	0	0	0	0
afc3403c79bb15e6fa02e88d10b38bdc	TTGTATCTCTGGCAAGTATAATAGCTAAAGAACTTTGTTTCTGATGCAATTATTGCTAGCCATCTGCGAGTTGAGTTTTACTGGCATTAAGTTGTCGGTTTTACGATATTTGCCTTTTACTGTGAAAAAATTAGAGTGTTCAAAGCAGGCTTTTAGCCATTGAATATATTAGCATGGAATAATAAGATAGGACTTTGGTTCTGTTTTGTTGGTTATGAACCAGTGTAATGATAAATAGGAACAGTTAGGGGTATTCGTATTGTAAAGTG		Bacillariophyta	Coscinodiscophyceae	Coscinodiscales	Hemidiscaceae	Actinocyclus		1	1	0	0	0	0	0	1	0	0	0	0	0	0	0	0	0	0	0	0	0	0	0	0	0	0	0	0	0	0	0	0	0	0	0	0	0	0	0	0	0
b15bde66ebd72fa2e7b51d56b2b34ef6	TTGAATGTGTGGTAGGAGCGACCTTGCCTTTCTTCTTTTGGGGATTGTTTTGCTATGTGTCTGTCTCTGGCCATCCTGCCTTGTCAGTGATGATGGGGCTCGTTTACTGTAAACAAAATAGAGTGTTTCAAGCAAAAAGTATTTTGGTATAGATTAGTATGGGATAATAAGATAGGGCTTTTGTGCTATTTTGTTGGTTCGCACACGAAAGTAATGATTAATAGGGACAGTTGGGGGTATTCGTATTCCATTGTC			Bigyra	Thraustochytrida				1	0	0	0	0	0	0	0	0	0	0	0	0	0	0	0	0	0	0	0	0	0	0	0	0	0	0	0	0	0	0	0	0	0	0	0	0	0	0	0	0
b34ca0455e96d29f3821f5864527ca91	TTGGACTTCTGCTGAGGGTTGCTAACCCGCCCTCTGGGCGTAGGTCTGGCCTGCCTCAGTATCTTCTCGGAGAATGTAGATGCACTTGACTGTGTGGTGCGCTATCTGAGGCTGTTACTTTGAGGAAATTAGAGTGCTTCAAGCAGGTCATTGCCCTGAATACATTAGCATGGCATGATAAGTCAGAACCTCTTGTTCTTCTTTGTTGGTTTTAGAGCAGAGGGGAGGGTGAATAGGAACAGTTGGGGGTATTCATATTTGACTGTC			Dinophyceae	Peridiniales	Peridiniaceae	Bysmatrum	Bysmatrum subsalsum	1	1	1	1	1	0	0	0	0	0	0	0	0	0	0	1	0	0	0	0	0	1	0	0	0	0	0	0	0	0	0	0	0	0	0	0	0	0	0	0	0
b369cbe1dd4a80208d1d793144f45531	TTGGATTTGTGGTGGTCCCTGAGGTCCTCTTCTGGTACTTTTGGGGACCGCCATCCTTGGGTGGATCCTGTGTGGCATTAGGTTGTCGCGCAGGGGATGCCCATCGTTTACTGTGAAAAAATTAGAGTGTTCAAAGCAGGCTTATGCCGTTGAATATATTAGCATGGAATAATGAGATAGGACCTTGGTACTATTTTGTTGGTTTGCGCACCGAGGTAATGATTAATAGGGACAGTTGTGGGTATTCGTATTCCATTGTC		Bacillariophyta	Bacillariophyceae					1	0	1	0	0	0	0	0	0	0	0	0	1	0	0	0	1	0	1	0	0	0	0	0	0	0	0	0	0	0	0	0	0	0	0	0	0	0	0	0	0
b3dfd6651eeaeebd983db63211f8ed62	TTGAATTTCTGGGTAGCCTTCTTCGTCTGCCGGAAACGGTGTGCACGTCGCAAGACTATTCATCCTTCAGAAGAACCTATGTGGCATTCACTTGTCATGTAGGGGATCTGATACTTTACCTTGAAAAAATTAGAGTGTTTCAGGCAGGCAATCGCCGGAATACATTAGCATGGAATAATTGAATAGGACTACGGTTCTATTTGTTGGTTTTGTGGACCGAAGTAATGATTAATAGGGATAGTTGGGGGCATTCGTATTTAATTGTC		Ciliophora						1	0	0	0	0	0	0	0	0	0	0	0	1	0	0	1	0	0	0	0	0	0	0	0	0	0	0	0	0	0	0	0	0	0	0	0	0	0	0	0	0
b4b0e45cfc171a09456b520c79c20b08	TTGGATTTGTGGCGTGCGGTGTGTTCTGGGCACTTGTTGTCTGAGTAACCTGCTGTTGCCATCCTTGGGTGGAACCTGTGTGGCATTAGGTTGTCGTGCAGGGGATGCCCATCATTTACTGTGAAAAAATTAGATTGTTCAAAGCAGGCTTATGCCGTTGAATATATTAGCATGGAATAATGAGATAGGACTTTTTTGCTATTTTGTTGGTTTTCGCAAAGAGGTAATGATCAATAGGGACAGTTGGGGGTATTCGTATTCCATTGTC		Bacillariophyta						1	0	0	0	0	0	0	0	0	0	0	0	0	0	0	0	0	0	0	0	0	0	0	0	0	0	0	0	0	0	0	0	0	0	0	0	0	0	0	0	0
b4fe1aeb943eb7597a39f9556aacc7da	TTGGATTTTTGGTTTGTCCTACCGGCTGGGCCCTTTGGGTCTTTGCTGTGTGGGACATCCTTTTCTTGGGTGGAATCCGTGTGGCATTAGGTTGTCGTGCGGGGGATGCCCATCTTTTACTGTGAAAAAATTAGAGTGTTCAAAGCAGTCTTATGACGTTGAATATATTAGCATGGAATAATGATATAGGACCTTGGTACTATTTTGTTGGTTTGCGCACTGAGGTAATGATTAATAGGGACAGTTGGGGGTATTCGTATTCCATTGTG		Bacillariophyta	Bacillariophyceae	Bacillariales	Bacillariaceae	Nitzschia		1	0	0	0	0	0	0	0	0	0	0	0	1	0	0	0	0	0	0	0	0	0	0	0	0	0	0	0	0	0	0	0	0	0	0	0	0	0	0	0	0
b532b8c87ba5994cff31f8d71c53d86d	TTGGATTTTGGGTCGGAGCGACCGGTCCGCCGTTCCGGTGTGCACTGGTGGCTTCTTCCTTCTTGCCGGGGACTGCGTCTGGCATTCGTTTGCTGGGCGTAGGAGTCGGCGTGGTTACTTTGAGTAAATTAGAGTGTTCAAAGCAAGCTTGTGCTCTGCATACTTTAGCATGGAATAACATTATAGGACTCTGGTTCTATTTTGTTGGTTTTCGGAACCGGAGTAATGATTAATAGGGACAGTCGGGGGCATCCGTATTTCATTGTC	Viridiplantae	Chlorophyta	Palmophyllophyceae	Prasinococcales				1	1	1	0	1	1	0	1	0	0	0	0	1	1	1	1	1	1	1	0	0	0	0	0	0	0	0	0	0	0	0	0	0	0	0	1	0	0	0	0	0
b54effcb328cfd3dc88a0a786c056706	TTGGACTTGTGGTTTGGCTGTCCGGTCCTTCGCTCAGCGTCGGATTCCGGCCGGTCGGATCATCCTTGGGTGGAATCTGTGTGGCATTAGGTTGTCGTGCAGGGGATGCCCATCGTTTACTGTGAAAAAATTAGAGTGTTCAAAGCAAGCTTAGGCTGTTGAATATATTAGCATGGAATAATAAGATAGGACCTGGGTGCTATTTTGTTGGTTTGCGCACCGATGTAATGATTAACAGGGACAGTTGGGGGTATTCGTATTGCGTTGTA		Bacillariophyta	Fragilariophyceae					1	0	0	0	0	0	0	0	0	0	0	0	0	0	0	0	0	0	0	0	0	0	0	0	0	0	0	0	0	0	0	0	0	0	0	0	0	0	0	0	0
b5ec4f08303b85409b0b9910e93f4178	TTGGATTTCGGGTGGGACTTGCCGGTCCGTCGTTGCGATGTGCACTGGCCAGTCCCGTCTTGTTGTCGGGGACTAGCTCCTGGGCTTCACTGTCCGGGACTAGGAGCTGACGAGGTTACTTTGAGTAAATTAGAGTGTTCAAAGCAAGCCTACGCTCTGAATACATTAGCATGGAATAACACGATAGGACTCTGGCTTATCCTGTTGGTCTGTGAGACCAGAGTAATGATTAAGAGGGACAGTCGGGGACATTCGTATTTCATTGTC	Viridiplantae	Chlorophyta	Chlorodendrophyceae	Chlorodendrales	Chlorodendraceae	Tetraselmis		1	0	0	0	0	0	0	0	0	0	0	0	0	0	0	0	0	0	0	0	0	0	0	0	0	0	0	0	0	0	0	0	0	0	0	0	0	0	0	0	0
b6c9205067a3053b4be0d0d65d1267a8	TTGGACTTGTGGTTTGGCTGTCCGGTCCTTCGCTCAGCGTCGGATTCTGGCCGGTCGGATCATCCTTGGGTGGAATCTGTGTGGCATTAGGTTGTCGTGCAGGGGATGCCCATCGTTTACTGTGAAAAAATTAGAGTGTTCAAAGCAAGCTTAGGCTGTTGAACATGTTAGCATGGAATAACAAGATAGGACCTGGGTGCTATTTTGTTGGTTTGCGCACCGATGTAATGATTAACAGGGACAGTTGGGGGCATTTGCATTGCGTTGTG		Bacillariophyta	Fragilariophyceae					1	0	0	0	0	0	0	0	0	0	0	0	0	0	0	0	0	0	0	0	0	0	0	0	0	0	0	0	0	0	0	0	0	0	0	0	0	0	0	0	0
b7e309e9375fd675447740dd45747d06	TTGGACTTGTGCGTCCCGCCGATGTCCTTTTTGGTACGTTTGGCGGGATGCATCCTTGGGTGGAACCTGTGTGGCATTAGGTTGTCGTGCAGGGGATGCTCATCGTTTACTGTGAAAAAATTAGAGTGTTCAAAGCAGGCTTATGCCGTTGAATATATTAGCATGGAATAATAAGATAGGACCTTGGTACTATTTTGTTGGTTTGCGCACCGAGGTAATGATTAACAGGGACAGTTGGGGGTATTCGTATTCCATTGTC		Bacillariophyta	Bacillariophyceae		Entomoneidaceae	Entomoneis		1	0	1	0	1	0	0	0	0	0	0	0	0	1	0	0	1	1	0	0	0	0	0	0	0	0	0	0	0	0	0	0	0	0	0	0	0	0	0	0	0
b8a4e4507552f34e5e72625c191aa254	TTGGATTTCTGTCGAGGACGACCGGTCCGCCTTTCGGGTGAGTATCTGGCTCGGCCTGGGCATATTTTTGGAGAACGCACCTGCACTTGACTGTGCGGTGTGGTACCCAAGACATTTACTTTGAGGAAATTAGAGTGTTTTAAGCAGGCGTATGCCTTGAATACATTAGCATGGAATAATAAGATAGGACCTCGGTTCTATTTTGTTGGTTTCTAGAGTTGAGGTAATGATTAATAGGGATGGTTGGGGGCATTCGTATTTAACTGTC			Dinophyceae					1	1	1	1	0	1	1	1	0	0	0	0	1	0	0	1	1	0	1	0	0	1	0	0	0	0	0	0	1	1	0	0	0	0	1	0	0	0	0	0	0
b9e922d6bf917ad150ad0fd40616c70d	TTGGATTTGTGGCAGTCGCGTGCGACCCGGCATTCGTGCCGGTGTTTGCTAGCGTCGCCATCCTTGGGTGGAATCTGTGTGGCATTAGGTTGTCGTGCAGGGGATGCCCATCATTTACTGTGAAAAAATTAGAGTGTTCAAAGCAGGCTTATGCCGTTGAATATATTAGCATGGAATAATAAGATAGGACCTTGGTACTATTTTGTTGGTTTGCGCACCAAGGTAATGATTAATAGGGACAGTTGGGGGTATTCGTATTCCATTGTC		Bacillariophyta	Bacillariophyceae	Bacillariales	Bacillariaceae	Nitzschia		1	0	1	0	0	0	0	0	0	0	0	0	0	0	0	0	0	0	0	0	0	0	0	0	0	0	0	0	0	0	0	0	0	0	0	0	0	0	0	0	0
bbb6f9fed4ea35a84441f5daf15d02a7	TTGGATTTGTGGTTTGTCCGTCCGGCTGGACCTTTATTGGTCTTTGCTGTGATGGTCATCCATCCTTGGGTGGATCCTATGTGGCATTAGGTTGTCGCGTAGGGGATGCCCATCGTTTACTGTGAAAAAATTAGAGTGTTCAAAGCAGGCTTATGCCGTTGAATATATTAGCATGGAATAATGATATAGGACCTTGGTACTATTTTGTTGGTTTGCGCATCGAGGTAATGATTAATAGGGACAGTTGGGGGTATTCGTATTCCATTGTG		Bacillariophyta	Bacillariophyceae	Bacillariales	Bacillariaceae	Nitzschia		1	0	0	0	0	0	0	0	0	0	0	0	0	0	0	0	0	0	0	0	0	0	0	0	0	0	0	0	0	0	0	0	0	0	0	0	0	0	0	0	0
bce634b023673784f98e9d8ce40dc216	TTGAATTTTTGGTTTCCCGTGTTGGTCCCGTTTTTGGGTGCTGATGTGGGCGACCCTTCTTGGGTGGATTTTGTGTGGCATTAGGTTGTCGTGCAGGGGATACCCATCGTTTACTGTGAAAAAATTAGAGTGTTCAAAGCAGGCTTATGCCGTTGAATATATTAGCATGGAATAATAAGATAGGACCTTGGTACTATTTTGTTGGTTTGCGCACCGAAGTAATGATTAACAGAAACAGTTGGGGGTCTTCGTATTCCATTGTC		Bacillariophyta	Bacillariophyceae	Naviculales				1	0	0	0	0	0	0	0	0	0	0	0	0	0	0	0	0	0	0	0	0	0	0	0	0	0	0	0	0	0	0	0	0	0	0	0	0	0	0	0	0
be23dfc0502a8f8805e4477b26a0548c	TTGGACTTCTGCTGAGGGTTGCTAACCCGCCCTCTGGGTGTAGGTCTGGCCTGCCTCAGTATCTTCTCGGAGAATGTAGATGCACTTGACTGTGTGGTGCGCTATCTGAGGCTGTTACTTTGAGGAAATTAGAGTGCTTCAAGCAGGTCATTGCCCTGAATACATTAGCATGGCATGATAAGTCAGAACCTCTTGTTCTTCTTTGCTGGTTTTAGAGCAGAGGGGAGGGTGAATAGGAACAGTTGGGGGTATTCATATTTGACTGTC			Dinophyceae	Peridiniales	Peridiniaceae	Bysmatrum	Bysmatrum subsalsum	1	0	0	0	0	0	0	0	0	0	0	0	0	0	0	0	0	0	0	0	0	0	0	0	0	0	0	0	0	0	0	0	0	0	0	0	0	0	0	0	0
bfe182ebef472435335117ea264e0dc5	TCGTATTTCTGACAGGAAAGTGCGGTCCGACTTATGTGGGTACTTGCACTCTCCGGTCATCATTGGGTTGAGCCAGTTTGGCATTAAGTTGTCGAGCTGGGGACGCCCATCGTTTACTGTGAAAAAATTAGAGTGTTCAAAGCAGACTTATGTCGTTGAATATATTAGCATGGAATAATAAAATAGGACATCAGTGCTATTTTGTTGGTTTGCGCACCGATGTAATGATAAATAGGAACAGTTGTGGGTATTCGTATTCACTTGTG		Bacillariophyta	Coscinodiscophyceae	Chaetocerotales	Chaetocerotaceae			1	0	1	0	0	0	0	0	0	0	0	0	0	1	0	0	1	1	0	0	0	0	0	0	0	0	0	0	0	0	0	0	0	0	0	0	0	0	0	0	0
c01ef315e9581e31bb9facc339f2c192	TTGGATTTGTGGCGTACGGTGTGTTCCGGGCACTTGTTGTCTGAGTAACCTGCTGTTGCCATCCTTGGGTGGAACCTGTGTGGCATTAGGTTGTCGTGCAGGGGATGCCCATCATTTACTGTGAAAAAATTAGAGTGTTCAAAGCAGGCTTATGCCGTTGAATACATTAGCATGGAATAATGAGATAGGACTTTTTTGCTATTTTGTTGGTTTGCGCAAGAAGGTAATGATTAATAGGGACAGTTGGGGGTATTCGTATTCCATTGTC		Bacillariophyta	Bacillariophyceae	Naviculales	Naviculaceae			1	0	0	0	0	0	0	0	0	0	0	0	0	0	0	0	0	0	0	0	0	0	0	0	0	0	0	0	0	0	0	0	0	0	0	0	0	0	0	0	0
c091076d80f205d6c45802f81243975d	TTGGATTTGTGGCTTTCTTGGGCGGCCTGGCACTTCGTGCTGGTGTTTGCCCGAGTTGCCATCCTTGGGTGGAACCTGTGTGGCATTAGGTTGTCGTGCAGGGGATGCCCATCGTTTACTGTGAAAAAATTAGAGTGTTCAAAGCAGGCTTATGCCGTTGAATATATTAGCATGGAATAATAAGATAGGACCTTGGTACTATTTTGTTGGTTTGCGCACCAAGGTAATGATTAATAGGGACAGTTGGGGGTATTCGTATTCCATTGTC		Bacillariophyta						1	0	1	0	1	0	0	0	0	0	0	0	0	0	0	0	0	0	0	0	0	0	0	0	0	0	0	0	0	0	0	0	0	0	0	0	0	0	0	0	0
c0a49e2b8a1ecb8876d65b03597aa6c2	TTGGATTTGTGGCTGTCGCGTGCGGCCCGGCATTCGTGCCGGTGTTTGCTAGCGTCGCCATCCTTGAGTGGAACCTGTGTGGCATTAGGTTGTCGTGCAGGGGATGCCCATCGTTTACTGTGAAAAAATTAGAGTGTTCAAAGCAGGCTTATGCCGTTGAATATATTAGCATGGAATAATAAGATAGGACCTTGGTACTATTTTGTTGGTTTGCGCACCAAGGTAATGATTAATAGGGACAGTTGGGGGTATTCGTATTCCATTGTC		Bacillariophyta	Bacillariophyceae					1	0	0	0	0	0	0	0	0	0	0	0	0	0	0	0	0	0	0	0	0	0	0	0	0	0	0	0	0	0	0	0	0	0	0	0	0	0	0	0	0
c16a45bcb67b6b0a29d04d22b0cf8282	TTGAATTTGTGGTTTACAAAGTGTTCCCAGCACTTGTTGTTGGTGAAATACTTGGTTGCCATCCTTGGGTGGAATCTGTGTGGCATTAGGTTGTCGTGCAGGGGACGCCCATCTTTTACTGTGAAAAAATTAGAGTGTTCAAAGCAGGCTTATGCCGTTGAATATATTAGCATGGAATAATGAGATAGGACCTTGGTACTATTTTGTTGGTTTGCGCACCGAGGTAATGATTAATAGGGACAGTTGGGGGTATTCGTATTCCATTGTC		Bacillariophyta	Bacillariophyceae	Naviculales	Naviculaceae	Haslea		1	0	1	0	0	0	0	1	0	0	0	0	0	0	0	0	0	0	0	0	0	0	0	0	0	0	0	0	0	0	0	0	0	0	0	0	0	0	0	0	0
c20445197a9b756c2505fc570a13daf3	TTGGATTTCGGGTGGGACTTGCCGGTCCGTCGTTGCGATGTGCACTGGCCAGTCCCGTCTTGTTGTCGGGGACTAGCTCCTGGGCTTCACTGTCCGGGACTAGGAGCTGACGAGGTTACTTTGAGTAAATTAGAGTGTTCAAAGCAAGCCTACGCTCTGAATACATTAGCATGGAATAACACGATAGGACTCTGGCTTATCCTGTTGGTCTGTGAGACCAGAGTAATGATTA	Viridiplantae	Chlorophyta	Chlorodendrophyceae	Chlorodendrales	Chlorodendraceae	Tetraselmis		1	0	0	0	0	0	0	0	0	0	0	0	0	0	0	0	0	0	0	0	0	0	0	0	0	0	0	0	0	0	0	0	0	0	0	0	0	0	0	0	0
c2f2b2c4d132183aa1223bb30b2bc5a2	TTGGATTTCTGTCAAGGACAACTGGTCCGCCCTCCGGGTGAGCACATAGTTTGGTCTTGGCATCTTGCTGGAAACTGTTGCTGCACTTGACTGTGTGGCGCAGCGTCCAGCACTTTCACTTTGAGGAAATTGGAGTGTTTCAAGCAGGCACATGCCTTTGGACACAGTAGCATGGAATAATTAGATTGGGCCTTTGCTCCAATTTGTCGGTTTCTGGAGCTGAGGTGAGAATTAATGGGGATTGTTGGGGGCATCCGAATTTAGCCGTC			Dinophyceae	Gymnodiniales	Gymnodiniaceae	Amphidinium		1	0	0	0	0	0	0	0	0	0	0	0	0	0	0	0	0	0	0	0	0	0	0	0	0	0	0	0	0	0	0	0	0	0	0	0	0	0	0	0	0
c492dd0477cb90c8959e0ec4a8bde7a9	TTGGATTTGTGGTTGTTCTTGTGGTCCATTTGGTACTAACAGGGATGTCCATCCTTGGGTTGAACCTGTGTGGCATTAGGTTGTCGTGCAGGAATTGCTCATCTTTTACTGTGAAAAAATTAGAGTGTTCAAAGCAGGCTTTTGCCATTGAATATACTAGCATGGAATAATGAGATAGGATCTTAGTACTATTTCGTTGGCTTGTGCACTGAGGTAATGACTAATAGGGACAGTTGGGGGTATTCGTATTCCATTGTC		Bacillariophyta	Bacillariophyceae	Thalassiophysales				1	0	0	0	0	0	0	0	0	0	0	0	0	0	0	0	0	0	0	0	0	0	0	0	0	0	0	0	0	0	0	0	0	0	0	0	0	0	0	0	0
c4de72c4874ad339558911ef8b3e61fe	TTGGATTTGTGGCTTTCTTGGGCGGCCTGGCACTATGTGCTAGTGTTTGCCCGAGTTGCCATCCTTGGGTGGAACCTGTGTGGCATTAGGTTGTCGTGCAGGGGATGCCCATCGTTTACTGTGAAAAAATTAGAGTGTTCAAAGCAGGCTTATGCCGTTGAATATATTAGCATGGAATAATAAGATAGGACCTTGGTACTATTTTGTTGGTTTGCGCACCAAGGTAATGATTAATAGGGACAGTTGGGGGTATTCGTATTCCATTGTC		Bacillariophyta						1	0	1	0	0	0	0	0	0	0	0	0	1	0	0	0	0	1	0	0	0	0	0	0	0	0	0	0	0	0	0	0	0	0	0	0	0	0	0	0	0
c561ba92aa892b9ed4e5f9ae96bf946d	TTGGATTTGTGGCAGTCTTTGTGTGCCCTTCACTTTTTGTTGTCGGTGCTACTCGAAGTCGCCATCCTTGAATGGAACCTGTGTGGCATTAGGTTGTCGTGCAGGGGATGTTCATCGTTTACTGTGAAAAAATTAGAGTGTTCAAAGCAGGCTTATGCCGTTGAATATATTAGCATGGAATAATAATATAGGACCTTGGTACTATTTTGTTGGTTTGCGCACCGAGGTAATGATTAATAGGGACAGTTGGGGGTATTTGTATTGCATTGTC		Bacillariophyta	Bacillariophyceae	Thalassiophysales	Catenulaceae			1	0	0	0	0	0	0	0	0	0	0	0	0	0	0	0	0	0	0	0	0	0	0	0	0	0	0	0	0	0	0	0	0	0	0	0	0	0	0	0	0
c5b9afd0b4e1f299620d392e0eb29a21	TTGGATTTCTGCTGAGGACGACCGGTCCGCCCTCTGGGTGAGTATCTGGCTCGGCCTGGGCATCTTCTTGGAGAACGTAGCTGCACTTGACTGTGTGGTGCGGTATCCAAGACCTTTACTTTGAGGAAATTAGAGTGTTTCAAGCAGGCACACGCCTTGAATACATTAGCATGGAATAATAAGATAGGACCTTGGTTCTATTTTGTTGGTTTCTAGAGCTGAGGTAATGATTAATAGGGATAGTTGGGGGCATTCGTATTTAACTGTC			Dinophyceae					1	1	1	1	1	1	0	1	0	0	0	0	1	1	1	1	1	1	1	0	0	1	0	0	0	0	0	1	1	0	0	0	0	0	0	0	0	0	0	0	0
c6bbae55d2f0d7cafabe18c4ffd5990a	TTGGACTTCTGCTGAGGGTTGCTAACCCGCCCTCTGGGCGTAGGTCTGGCCTGCCTCAGTATCTTCTCGGAGAATGTAGATGCACTTGACTGTGTGGTGCGCTATCTGAGGCTGTTACTTTGAGGAAATTAGAGTGCTTCAAGCAGGTCATTGCCCTGAATACATTAGCATGGCATGATAAGTCAGAACCTCTTGTTCTTCTTTGTTGGTTTTAGAGCAGAGGGGAGGGTGAAAAGGAACAGTTGGGGGTATTCATATTTGACTGTC			Dinophyceae	Peridiniales	Peridiniaceae	Bysmatrum	Bysmatrum subsalsum	1	0	0	0	0	0	0	0	0	0	0	0	0	0	0	0	0	0	0	0	0	0	0	0	0	0	0	0	0	0	0	0	0	0	0	0	0	0	0	0	0
c870a03ea3caa470df2e162a3ab8432c	TTGAATTTTTGCTTGCCCCCGATGTCCGAACTTCGGTACGTTCGGGGGCGTGCATCCTTGGGTGGAACCTGTGTGGCATTAGGTTGTCGTGCAGGGGATGCTCATCGTTTACTGTGAAAAAATTAGAGTGTTCAAAGCAGGCTTACGCCGTTGAATATATTAGCATGGAATAATAAGATAGGACCTTGGTACTATTTTGTTGGTTTGCGCACCGAGGTAATGATTAACAGGGACAGTTGGGGGTATTCGTATTCCATTGTC		Bacillariophyta	Bacillariophyceae					1	1	1	0	1	0	0	0	0	0	0	0	1	0	0	1	1	1	0	0	0	0	0	0	0	0	0	0	0	0	0	0	0	0	0	0	0	0	0	0	0
c89a7ad47ce36be911d49f9514f82ea2	TTGGATTTGTGGTTTGTCCGACCGGCTGGGCCTTTATTGGCCTTTGCTGTGTTGGTCATCCATCCTTGGGTGGATCCTGTGTGGCATTAGGTTGTCGCGCAGGGGATGCCCATCGTTTACTGTGAAAAAATTAGAGTGTTCAAAGCAGGCTTATGCCGTTGAATATATTAGCATGGAATAATAACATAGGACCTTGGTACTATTTTGTTGGTTTGCGCATCGAGGTAATGATTAATAGGGACAGTTGGGGGTATTCGTATTCCATTGTG		Bacillariophyta	Bacillariophyceae	Bacillariales	Bacillariaceae			1	0	1	0	1	0	0	0	0	0	0	0	0	0	0	0	0	0	0	0	0	0	0	0	0	0	0	0	0	0	0	0	0	0	0	0	0	0	0	0	0
c97b745602c3282b01b2fcaae797080e	TTGGATTTCTGTTGAAGTTGGCCGGTCCATACCACGTATGCGCATCTGGTTTTTCAACTTCGGCATCCTCTCGAAATACGTTGCTGTGCTTGATTGCATGGTGCGGAGTTCGGGACTTTTACTTTGAGGAAATTAGAGTGTTCACGGCAGGCTATCGCCCGAATACGTTAGCATGGAATAATAATATAGGATCTCGGTTCTATTTTGTTGGTTTCTAGGATTGAGATAATGATTAATAGGGACAATTGGGGGCATTCGTATCAATACGTC			Dinophyceae	Syndiniales	Amoebophryaceae	Amoebophrya		1	0	0	0	0	0	0	0	0	0	0	0	0	0	0	0	0	0	0	0	0	0	0	0	0	0	0	0	0	0	0	0	0	0	0	0	0	0	0	0	0
c9c2a2b33c8b73d59d85aab87f5c9246	TTGGATTTCTGTTGAGGATGACCGGTCCGCCCTCTGGGTGTGTATCTGGCTCAGCCTTGACATCTTTCTGAAGAACGCATCTGCACTTGATTGTGTGGTGCGGAATTTGGGACATTTACCTTGAGGAAATTAGAGTGTTTCAAGCAAGCGCACGCTTTGAATACATTAGCATGGAATAATAAGATAGGACCTCAGTTCTATTTTGTTGGTTTCTAGAGCTGTGGTAATGGTTGATAGGGATAGTTGGGGGCATTCGTATTTAACTGTC			Dinophyceae	Suessiales	Symbiodiniaceae	Symbiodinium		1	0	0	0	0	0	0	0	0	0	0	0	0	0	0	0	0	0	0	0	0	0	0	0	0	0	0	0	0	0	0	0	0	0	0	0	0	0	0	0	0
c9d02272260841eb9d9ef4d4ac8df4c6	TTGGATTTTGGGATGGGGCGACCGGTCCGCCGTTCCGGTGTGCACTGGTGGCTGCTTCCTTTTCGCCGGGGACTGCCTCTGGCCTTCATTGGCTGGGCGTAGGAGTCGGCATGGTTACTTTGAGTAAATTAGAGTGTTCAAAGCAAGCTTGTGCTCTGCATACTTTAGCATGGAATAACATGATAGGACTCTGGTTCTATTTTGTTGGTTTTCGGAACCGGAGTAATGATTAAGAGGGACAGTCGGGGGCATCCGTATTTCATTGTC	Viridiplantae	Chlorophyta	Palmophyllophyceae	Prasinococcales	Prasinococcaceae	Prasinococcus		1	1	1	0	0	0	0	0	0	0	0	0	0	0	1	0	0	0	1	0	0	0	0	0	0	0	0	0	0	0	0	0	0	0	0	0	0	0	0	0	0
ca7614a5fdbb19759716ea71804b3d67	TTGAACTTCTGTACATTCCCAGTTCTGGCTTTGGTCAAGCTGTGGAGTGTGCATCCGCTTGCAAACTTAGACCGGCCTTCACTGGTCGACTAAGGGAGTAAGCCCTTTACTTTGAAAAAATTAGAGTGTTTCAGGCAGGCTTTGGCTCGAATACATTAGCATGGAATAATGGAATAGGACTTTTGTCCATTTGGTTGGTTATGGGACATAAGTAATGATTAAAAGGGACAGTTGGGGGCATTAGTATTTAATTGTC		Ciliophora	Oligohymenophorea					1	0	0	0	0	0	0	0	0	0	0	0	0	0	0	0	0	0	0	0	0	0	0	0	0	0	0	0	0	0	0	0	0	0	0	0	0	0	0	0	0
cb6cdc9f9de704a00893142242affd41	TTGGATTTGTGGTTGGAGCGGCCGGTCCTTCGCTTTGCGTCGGTACTTGGCAGTCTCCGTCCATCCTTGGGTGGATGCTGTGTGGCATTTGGTTGTCGTGCAGTGGATGCCCATCGTTTACTGTGAAAAAATTAGAGTGTTCAAAGCAGGCTTACGCCGTTGAATATATTAGCATGGAATAATGAGATAGGACCTGGGTACTATTTTGTTGGTTTGCGCACCGAGGTAGTGATTAATAGGGACAGTTGGGGGTATTCGTATTCCATTGTC		Bacillariophyta	Fragilariophyceae	Fragilariales	Fragilariaceae	Bleakeleya		1	0	0	0	0	0	0	0	0	0	0	0	0	0	0	0	0	0	0	0	0	0	0	0	0	0	0	0	0	0	0	0	0	0	0	0	0	0	0	0	0
cc314f1cb3aacb45b2ed55fff1cc894f	TTGGATTTGTGGCTTTCTTGGGCGGCCTGGCACCTAGTGCTGGTGTTTGCTGGAGTTGCCATCCTTGGGTGGAACCTGTGTGGCATTAGGTTGTCGTGCAGGGGATGCCCATCGTTTACTGTGAAAAAATTAGAGTGTTCAAAGCAGGCTTATGCCGTTGAATATATTAGCATGGAATAATAAGATAGGACCTTGGTACTATTTTGTTGGTTTGCGCACCAAGGTAATGATTAATAGGGACAGTTGGGGGTATTCGTATTCCATTGTC		Bacillariophyta						1	0	0	0	0	0	0	0	0	0	0	0	0	0	0	0	0	0	0	0	0	0	0	0	0	0	0	0	0	0	0	0	0	0	0	0	0	0	0	0	0
cca97da409bd2590a4dcd14565252bd5	TTGGATTTGTGCGTGCCCGCAATGTCCATTTTTTTGGTACGTTTGTGTGCATGCATCCTTGGGTGGAACTTGTGTGGCATTAGGTTGTCGTGCAGGGGATGGTCATCGTTTACTGTGAAAAAATTAGAGTGTTCAAAGCAGGCTTACGCCGTTGAATATATTAGCATGGAATAATAAGATAGGACCTCGGTACTATTTTGTTGGTTTGCGCACTGAGGTAATGATTAACAGGGACAGTTGGGGGTATTCGTATTCCATTGTC		Bacillariophyta	Bacillariophyceae					1	0	1	0	0	0	0	0	0	0	0	0	0	0	0	0	0	0	0	0	0	0	0	0	0	0	0	0	0	0	0	0	0	0	0	0	0	0	0	0	0
cdcfc97f98ab5fd3f922ce4cc2338aec	TTGGACTTCTGCTGAGGGTTGCTAACCCACCCTCTGGGTGTAGGTCTGGCCTGCCTCAGTATCTTCTCGGAGAATGTAGATGCACTTGACTGTGTGGTGCGCTATCTGAGGCTGTTACTTTGAGGAAATTAGAGTGCTTCAAGCAGGTCATTGCCCTGAATACATTAGCATGGCATGATAAGTCAGAACCTCTTGTTCTTCTTTGTTGGTTTTAGAGCAGAGGGGAGGGTGAATAGGAACAGTTGGGGGTATTCATATTTGACTGTC			Dinophyceae	Peridiniales	Peridiniaceae	Bysmatrum	Bysmatrum subsalsum	1	1	1	0	0	0	0	0	0	0	0	0	1	0	0	0	1	0	0	0	0	0	0	0	0	0	0	0	0	0	0	0	0	0	0	0	0	0	0	0	0
ce65b5a2e89dd9824739ed1b2c51cc4e	TTGGACTTCTGCTGAGGGATGCTAACCCACCCTCTGGGTGTAGGTCTGGCCTGCCTCAGTATCTTCTCGGAGAATGTAGATGCACTTGACTGTGTGGTGCGCTATCTGAGGCTGTTACTTTGAGGAAATTAGAGTGCTTCAAGCAGGTCGTTGCCCTGAATACATTAGCATGGCATGATAAGTCAGAACCTCGTGTTCTTCTTTGATGGTTTTAGAGCAGAGGGGAGGGTGAATAGGAACAGTTGGGGGTATTCATATTTGACTGTC			Dinophyceae	Peridiniales	Peridiniaceae	Bysmatrum		1	0	0	0	0	0	0	0	0	0	0	0	0	0	0	0	0	0	0	0	0	0	0	0	0	0	0	0	0	0	0	0	0	0	0	0	0	0	0	0	0
cef68ef572bb2e1acca3036273d0d394	TTGAACTTGTGGCAAACATTGGATGCCCTGCCCTATTGGGTTTTGGTGTTGTTCAGTGTTGCCATCATTGAATGGAACCTGTGTGGCATTAGGTTGTCGTGTAGGGGACATTCATCGTTTACTGTGAAAAAATTAGAGTGTTCAAAGCAGGTTTATGCCGATGAATATATTAGCATGGAATAATAAGATAGGACCTAGGTACTATTTTGTTGGTTTGTGTGCCAAGGTAATGATTAATAGGGATAGTTGGGGGTATTTGTATTCCATTGTC		Bacillariophyta	Bacillariophyceae	Naviculales				1	1	0	0	0	0	0	0	0	0	0	0	0	0	0	0	0	0	0	0	0	0	0	0	0	0	0	0	0	0	0	0	0	0	0	0	0	0	0	0	0
d01a3616176cf6953c93d9909fa44e0d	TTGGATTTGTGGCTTTCTTGGGCGGCCTGGCACTTAGTGCTAGTGTTTGCCCGAGTTGCCATCCTTGGGTGGAGCCTGTGTGGCATTAGGTTGTCGTGCAGGGGATGCCCATCGTTTACTGTGAAAAAATTAGAGTGTTCAAAGCAGGCTTATGCCGTTGAATATATTAGCATGGAATAATAAGATAGGACCTTGGTACTATTTTGTTGGTTTGCGCACCAAGGTAATGATTAATAGGGACAGTTGGGGGTATTCGTATTCCATTGTC		Bacillariophyta	Bacillariophyceae	Bacillariales	Bacillariaceae			1	0	0	0	0	0	0	0	0	0	0	0	0	0	0	0	0	0	0	0	0	0	0	0	0	0	0	0	0	0	0	0	0	0	0	0	0	0	0	0	0
d0b155236078b0728f26834e4c5e5422	TTGGATTTGTGGTTCGTCCCTGTGGCTGGGCCTATTGGCCTTTGCTGTCTGGGTCGTCCATCCTTGGGTGGAATCTGTGTGGCATTAGGTTGTCGCGCAGGGGATGCCCATCGTTTACTGTGAAAAAATTAGAGTGTTCAAAGCAGGCTTATGCCGTTGAATATATTAGCATGGAATAATACTATAGGACCTTGGTACTATTTTGTTGGTTTGCGCACTGAGGTAATGATTAATAGGGACAGTTGGGGGTATTCGTATTCCATTGTC		Bacillariophyta	Bacillariophyceae	Bacillariales	Bacillariaceae			1	0	0	0	0	0	0	0	0	0	0	0	0	0	0	0	0	0	0	0	0	0	0	0	0	0	0	0	0	0	0	0	0	0	0	0	0	0	0	0	0
d0b5dd252f124a4a11b9828a4761632c	TTGGATTTGTGGCTTTCTTGGGCGGCCTGGCACTATGTGCTAGTGTTTGCTGGAGTTGCCATCCTTGGGTGGAACCTGTGTGGCATTAGGTTGTCGTGCAGGGGATGCCCATCGTTTACTGTGAAAAAATTAGAGTGTTCAAAGCAGGCTTATGCCGTTGAATATATTAGCATGGAATAATAAGATAGGACCTTGGTACTATTTTGTTGGTTTGCGCACCAAGGTAATGATTAATAGGGACAGTTGGGGGTATTCGTATTCCATTGTC		Bacillariophyta						1	0	0	0	0	0	0	0	0	0	0	0	0	0	0	1	0	0	0	0	0	0	0	0	0	0	0	0	0	0	0	0	0	0	0	0	0	0	0	0	0
d1c54b7676b379b77831285169fae95c	TTGGATTTTTGGTTTGTCCTACTGGCTGGTCCCTCTGGGACTTTGCTGTGTGGGACATCCTTTTCTTGGGTGGAATCCGTGTGGCATTAGGTTGTCGTGCGGGGGATGCCCATCTTTTACTGTGAAAAAATTAGAGTGTTCAAAGCAGTCTTACGACGTTGAATATATTAGCATGGAATAATGATATAGGACCTTGGTACTATTTTGTTGGTTTGCGCACTGAGGTAATGATTAATAGGGACAGTTGGGGGTATTTGTATTCCATTGTG		Bacillariophyta	Bacillariophyceae	Bacillariales	Bacillariaceae			1	0	1	0	0	0	0	0	0	0	0	0	1	0	0	1	0	0	1	0	0	0	0	0	0	0	0	0	0	0	0	0	0	0	0	0	0	0	0	0	0
d31e150fcf00b765af5f81b99ca3eb20	TTGGATCTCGGCGGCCCGGGGTCGGTTCGCTCTCTGGCGTGACTGACCCGCTGGGCCGTGTTTTTGGCGGAGGTCGCCGGGTGCTCTTGACCGAGTGTCCTGCGGCGCCGTCAGGTTTACTTTGAAAAAATTAGAGTGCTCCAGGCAGGCTTGACACGCCTGAATAGTCGTGCATGGAATAATGGAATAGGACGTCGTTTCTATTTTGTTGGTTTTCGGATATCGACGTAATGATTGATAGGGACAGTCGGGGGCATTAGTATTCAGGCGAC	Metazoa	Arthropoda	Hexanauplia	Harpacticoida	Miraciidae			1	0	0	0	0	0	0	0	0	0	0	0	0	0	0	0	0	0	0	0	0	0	0	0	0	0	0	0	0	0	0	0	0	0	0	0	0	0	0	0	0
d3ac711dd0cc648d8007661f77dbeea5	TTGGATTTGTGGTTGGAGGCGCTGGTCCAGCACAGTGTGCAGGTACTAGGCGTCTCCGTCCATCCTTGGGTGGAACCTGTGTGGCATTAAGTTGTCGTGCAGTGGATGCCCATCTTTTACTGTGAGAAAATTAGAGTGTTCAAAGCAGGCTTATGCCGTTGAATATATTAGCATGGAATAATGAGATAGGGCTTTGGCACTATTTTGTTGGTTTGCGCGCTGAAGTAATGATTAATAGGGACAGTTGGGGGTATTCGTATTCCATTGTC		Bacillariophyta	Fragilariophyceae	Rhabdonematales	Grammatophoraceae			1	0	1	0	1	0	0	1	0	0	0	0	1	1	0	1	1	1	0	0	0	0	0	0	0	0	0	0	0	0	0	0	0	0	0	0	1	0	0	0	0
d61b5121ebe8c5483f621773ca4c8b4e	TCGGATGTCGGGCTCGGGGAGGCTGTCGGCCTCTGGTCGGACGGCATGTCCGGGCCTTTCTGCCTGGGGATCCTATTCTACTTAACTGTAGGGTAGTGGGACGCAGGCCGTTTACTTTGAAAAAATTAGAGTGTTCAAAGCAGGCCTACGCTTGAATACATTAGCATGGAATAATGGAATAGGACTTTGGTCTTATTTGTTGGTTTATGGGACCGAAGTAATGATTAACAGGGACAGTTGGGGCCGTTTATATTTCGTTGTC			Cryptophyceae	Pyrenomonadales	Pyrenomonadaceae			1	0	0	0	0	0	0	0	0	0	0	0	0	0	0	0	0	0	0	0	0	0	0	0	0	0	0	0	0	0	0	0	0	0	0	0	0	0	0	0	0
d718d6a97da633d32d718a5fd67b0aad	TTGGATTTGTGGTTGGGTCTGTCGGCCGGTGGACTTTGTCTGCCGTGTTGTACGGACCTGCCTTTTATGGGACTGTCTTCTTTGTGGCATTAGGTTGTCGCATTGTTGATGCCCATCGTTTACTGTGAAAAAATTAGAGTGTTCAAAGCAGGCTTATGCCGTTGAATATATTAGCATGGAATAATGATATAGGACCTTGGTACTATTTTGTTGGTTTGCGCACTGAGGTAATGATTAATAGGGACAGTTGGGGGTATTCGTATTCCATTGTC		Bacillariophyta	Bacillariophyceae	Bacillariales				1	0	0	0	0	0	0	0	0	0	0	0	0	0	0	0	0	0	0	0	0	0	0	0	0	0	0	0	0	0	0	0	0	0	0	0	0	0	0	0	0
d8ed911c115ef2bb14a078210ba4184f	TTGGATTTGTGGTTGGAGGCGCTGGTCCAGCACAGTGTGCAGGTACTAGGCGTCTCCGTCCATCCTTGGGTGGAACCTGTGTGGCATTAAGTTGTCGTGCAGTGGATGCACATCTTTTACTGTGAGAAAATTAGAGTGTTCAAAGCAGGCTTATGCCGTTGAATATATTAGCATGGAATAATGAGATAGGGCTTTGGCACTATTTTGTTGGTTTGCGCGCTGAAGTAATGATTAATAGGGACAGTTGGGGGTATTCGTATTCCATTGTC		Bacillariophyta	Fragilariophyceae	Rhabdonematales	Grammatophoraceae			1	0	0	0	0	0	0	0	0	0	0	0	0	0	0	0	0	0	0	0	0	0	0	0	0	0	0	0	0	0	0	0	0	0	0	0	0	0	0	0	0
da9ab76d55fab5445235e386b7501440	TTGGATTTGTGTGATGCCCAGACGTCCATTTTTGGTATGTTTTGGGCATTGCATCCTTGGGTGGAACCAGTGTGGCATTAGATTGCCGTGCTGGTGATACTCATCGTTTACTGTGAAAAAATTAGAGTGTTCAAAGCAGGCTTACGCCGTTGAATATATTAGCATGGAATAATAAGATAGGACCCTGGTACTATTTTGTTGGTTTGCGCACCTGGGTAATGATTAACAGGGACAGTTGGGGGTATTCGTATTCCATTGTC		Bacillariophyta	Bacillariophyceae					1	0	1	0	0	1	0	0	0	0	0	0	1	0	0	1	0	0	1	0	0	1	0	0	0	0	0	0	0	0	0	0	0	0	0	0	0	0	0	0	0
dabc2a9cb6b4946ddae21f712fa62f65	TTGGATTTGTGGCGTGCGGTGTGTTCCGGGCACTTGTTGTCTGAGTAACCTGCTGTTGCCATCCTTGGGTGGAACCTGTGTGGCATTAGGTTGTCGTGCAGGGGATGCCCATCATTTACTGTGAAAAAATTAGAGTGTTCAAAGCAGGCTTATGCCGTTGAATATATTAGCATGGAATAATGAGATAGGACTTTTTTGCTATTTTGTTGGTTTGCGCAAAGAGGTAATGATTAATAGGGACAGTTGGGGGTATTCGTATTCCATTGTC		Bacillariophyta						1	1	0	0	1	0	1	0	0	0	0	0	1	1	0	0	0	0	0	0	0	0	0	0	0	0	0	1	0	1	0	0	0	0	1	1	0	0	0	0	0
daec532211bb502be82e909aa57abc6b	TTGGATTTCTGTCAAGGACAACTGGTCCGCCCTTCGGGTGAGCACATAGTTTGGTCTTGGCATCTTGTTGGAAACTGTTGCTGCACTTGGTTGTGTGGCGCAGCGTCCAGCACTTTCACTTTGAGGAAATTGGAGTGTTTCAAGCAGGCACATGCCTTTGGACACAGTAGCATGGAATAATTAGATTGGGCTTTTGCTCCAACTTGTCGGTTTCTGGAGCTGAGGTGAGAATTAATGGGGATTGTTGGGGGCATCCGAATTTAGCCGTC			Dinophyceae	Gymnodiniales	Gymnodiniaceae	Amphidinium		1	1	1	0	1	1	0	0	0	0	0	0	1	1	0	0	1	0	1	0	0	0	0	0	0	0	0	1	0	0	0	0	0	0	1	0	1	0	0	0	0
dafe226a7567f055a8fe1c67d07c14b6	TTGGATTTGTGGTTTGTCCCGTTGGCCGCGCCTTTATTGGTGCTGGCTTGATGGGTCGACCATCCTTGGGTGGAACCTGTGTGGCATTAGGTTGTTGCGCAGGGGATGCCCATCGTTTACTGTGAAAAAATTAGAGTGTTCAAAGCAGGCTTATGCCGTTGAATATATTAGCATGGAATAATGATATAGGACCTTGGTACTATTTTGTTGGTTTGCGCACTGAGGTAATGATTAATAGGGACAGTTGGGGGTATTCGTATTCCATTGTC		Bacillariophyta	Bacillariophyceae	Bacillariales				1	0	1	0	0	1	1	1	0	0	0	0	0	1	0	1	1	0	0	0	0	0	0	0	0	0	0	0	0	0	0	0	0	0	1	0	0	0	0	0	0
db1a8524aff94af1037ba5391c8f2eb4	TTGAACTTGTGGTTGGACTGAGGCGTCCTTTTGGTACTGCCTTGGTTTGGCCATCCTTGGGTGGAACCTGTGTGGCATTAGGTTGTCGTGCAGGGGATGCTCATCGTTTACTGTGAAAAAATTAGAGTGTTCAAAGCAGGCTTAAGCCGTTGAATATATTAGCATGGAATAATAAGATAGGACCTTGGTACTATTTTGTTGGTTTGCGCACCGAGGTAATGATTAACAGGGACAGTTGGGGGTATTCGTATTCCATTGTC		Bacillariophyta	Bacillariophyceae		Entomoneidaceae	Entomoneis		1	0	0	0	0	0	0	0	0	0	0	0	0	0	0	0	0	0	0	0	0	0	0	0	0	0	0	0	0	0	0	0	0	0	0	0	0	0	0	0	0
dc2b64c8caebeb39d7cdc68e514d680a	TTGGATTTCTGTCAAGGACAACTGGTCCACCCGCCGGGTGAGTACATAGCTTGGTCTTGGCATCTTGCTGGAAACTGTTGCTGCACTTGGCTGTGTGGCGCAGCGTCCAGCACTTTCACTTTGAGGAAATTGGAGTGTTTCAAGCAGGCACATGCCTTTGGACACATTAGCATGGAATAATTAGATTGGGCTTTAGCTCCAATTTGTCAGTTTCTGGAGCTGAGGTGAGAATGAATGGGGATTGTTGGGGGCATCCGAATTTAGCCGTC			Dinophyceae	Gymnodiniales	Gymnodiniaceae			1	0	0	0	0	0	0	0	0	0	0	0	0	0	0	0	0	0	0	0	0	0	0	0	0	0	0	0	0	0	0	0	0	0	0	0	0	0	0	0	0
ded241ccd5f9a7b3541e9776cccad77d	TTGGATTTCTGTTGAGGATGACCGGTCCGCCCTCTGGGTGAGTATCTGGCTCAGCCTTGACATCTTTCTGAAGAACGTATCTGCACTTGACTGTGTGGTGCGGAATTTGGGACATTTACCTTGAGGAAATTAGAGTGTTTCAAGCAAGCGCACGCTTTGAATACATTAGCATGGAATAATAAGATAGGACTTCAGTTCTATTTTGTTGGTTTCTAGAGCTGTGGTAATGGTTGATAGGGATAGTTGGGGGCATTCGTATTTAACTGTC			Dinophyceae	Suessiales	Symbiodiniaceae	Symbiodinium		1	0	0	0	0	0	0	0	0	0	0	0	1	0	0	0	0	0	0	0	0	0	0	0	0	0	0	0	0	0	0	0	0	0	0	0	0	0	0	0	0
df6f5e5e7de6ab6381499956ebd2efeb	TTGGACTTGTGCGTCCCGCCGATGTCCTTTTTGGTACGTTTGGCGGGATGCATCCTTGGGTGGAACCTGTGTGGCATTAGGTTGTCGTGCAGGGGATGCTCATCGTTTACTGTGAAAAAATTAGAGTGTTCAAAGCAGGCTTATGCCGTTGAATATATTAGCATGGAATAATAAGATAGGACCTTGGTACTATTTTGTTGGTTTGCGCACTGAGGTAATGATTAACAGGGACAGTTGGGGGTATTCGTATTCCATTGTC		Bacillariophyta	Bacillariophyceae					1	0	0	0	0	0	0	0	0	0	0	0	0	0	0	0	0	0	0	0	0	0	0	0	0	0	0	0	0	0	0	0	0	0	0	0	0	0	0	0	0
e08c14e7c4867567f81c1c19d362bc62	TTGGACTTCTGCTGAGGGCTGCTAACCCACCCTCTGGGTGTAGGTCTGGCCTGCCTCAGTATCTTCTCGGAGAGTGTAGATGCACTTGACTGCGTGGTGCGCTATCTGAGGCTGTTACTTTGAGGAAATTAGAGTGCTTCAAGCAGGTCGTTGCCCTGAATACATTAGCATGGCATGATAAGTCAGAACCTCTTGTTCTTCTTTGATGGTTTTAGAGCAGAGGGGAGGGTGAATAGGAACAGTTGGGGGTATTCATATTTGACTGTC			Dinophyceae	Peridiniales	Peridiniaceae	Bysmatrum		1	0	0	0	0	0	0	0	0	0	0	0	0	0	0	0	0	0	0	0	0	0	0	0	0	0	0	0	0	0	0	0	0	0	0	0	0	0	0	0	0
e20f3f0a28e0b07cbddb24d645e22573	TTGAATTTCTGGTTTCGGACATCGGTCTGCCTCAAACGAGGTACGCACCAGTTGTCTGTCGCCATCCTCGGGGAGAACGTATCTGTCATTCAGTTGATGGGTTCGGTATCCTCGTCATTTACTGTGAGCAAAATAGAGTGTTCAAAGCAGGCTTATGCCGTTGAATACATTAGCATGGAATAATAAGATAAGACCTTGGTCTATTTTGTTGGTTTGACTCCAAGGTAATGATTAATAGGGATAGTTGGGGGTATTCGTATTCAATTGTC			Chrysophyceae	Chromulinales	Chromulinaceae	Ochromonas		1	0	1	0	0	0	0	0	0	0	0	0	0	0	0	0	0	0	0	0	0	0	0	0	0	0	0	0	0	0	0	0	0	0	0	0	0	0	0	0	0
e2b5d3d4c1c33cefa86954f0e10b3a36	TTGGATCTGCGACCATTAAGGCCGGTAGCCCATTGGGTTTCACTGGTTCTTGTGGTCTACTCGCTGGTTTTTCCTTGGTGCTCTTAATTGAGTGCCTCGGTTGACTAGTGCTTTTACTTTGAAAAAATTAGAGTGCTCAAAGCAGGCGTTCGCCTGAATAGTGGTGCATGGAATAATGGAATAGGATCTCGGTTCTATTTTGTTGGTTTTCGGAGCTCGAGGTAATGATTAAGAGGGACAGACGGGGGCATTCGTACTGCTGCGTG	Metazoa	Nematoda	Chromadorea	Chromadorida	Chromadoridae			1	1	0	0	0	0	0	0	0	0	0	0	0	0	0	0	0	0	0	0	0	0	0	0	0	0	0	0	0	0	0	0	0	0	0	0	0	0	0	0	0
e538d512ed6cb677f1194ef5da0e46a6	TTGGATTTCTGTCAAGGACAACTGGTCCGCCCTCCGGGTGAGCACCTGGTTTGGTCTTGGCATCTTGCTGGAGACTGTCGCTGCACTTGGTTGTGTGGCACAGCGTCCAGCACTTTCACTTTGAGGAAATTGGAGTGTTTCAAGCAGGCACATGCCTTTGGACACAGTAGCATGGAATAATTAGATTGGGCTTTTGCTCCAACTTGTCGGTTCCTGGAGCTGAGGTGAGAATTAATGGGGATTGTTGGGGGCATCCGAATTTAGCCGTC			Dinophyceae	Gymnodiniales	Gymnodiniaceae			1	1	1	0	1	0	0	1	0	0	0	0	0	0	0	0	1	1	0	0	0	0	0	0	0	0	0	0	0	0	0	0	0	0	0	0	0	0	0	0	0
e5c8b974356a13fce2bf8995df1162b1	TTGGATTTCTGTTGAGGATGACCGGTCCGCCCTCTGGGTGAGTATCTGGCTCAGCCTTGACATCTTTCTGAAGAACGTATCTGCACTTGACTGTGTGGTGCGGAATTTGGGACATTTACCTTGAGGAAATTAGAGTGTTTCAAGCAAGCGCACGCTTTGAATACATTAGCATGGAATAATAAGATAGGACCTCAGTTCTATTTTGTTGGTTTCTAGAGCTGTGGTAATGGTTGATAGGGATAGTTGGGGGCATTCGTATTTAACTGTC			Dinophyceae	Suessiales	Symbiodiniaceae	Symbiodinium		1	0	1	0	1	0	0	0	0	0	0	0	1	0	0	0	1	0	1	0	0	0	0	0	0	0	0	0	0	0	0	0	0	0	0	0	0	0	0	0	0
e5f8e1cf0532eb995c715986c7291f10	TTGGATTTTGGGACGGCGCGTTCGGTCGGCCGCAAGGCTTGCACTGGTCGCGCTGTCCTCACGTGGCCGGCGCCTCCGCGGTGCTCTTAACTGAGTGTCGCGGCGGTCCGGCAAGTTTACCTTGAAAAAATTAGAGTGTTCAAAGCAGGCTTAAAGCTTGAATAATGTTGCATGGAATAATGGAATAGGACCTCGGTTCTATTTTGTTGGTTTTCGGAGCGCGAGGTAATGATTAAGAGGAACGGACGGGGGCATCCGTACTGTGCCGTT	Metazoa	Chordata	Thaliacea	Salpida	Salpidae	Iasis	Iasis cylindrica	1	0	0	0	0	0	0	0	0	0	0	0	0	0	0	0	0	0	0	0	0	0	0	0	0	0	0	0	0	0	0	0	0	0	0	0	0	0	0	0	0
e6b4bdf7f2ab548e1f06f6fb46212a09	TTGGACTTGTGCCAGCTCCCGATGTCCTTTTTGGTACTTTTGGGAGCCGGCATCCTTGGGTGGAACCTGTGTGGCATTAGGTTGTCGTGCAGGGGATGCTCATCGTTTACTGTGAAAAAATTAGAGTGTTCAAAGCAGGCTTACGCCGTTGAATATATTAGCATGGAATAATAAGATAGGACCTTGGTACTATTTTGTTGGTTTGCGCACCGAGGTAATGATTAACAGGGACAGTTGGGGGTATTCGTATTCCATTGTC		Bacillariophyta	Bacillariophyceae		Entomoneidaceae	Entomoneis		1	0	0	0	0	0	0	0	0	0	0	0	0	0	0	0	1	0	0	0	0	0	0	0	0	0	0	0	0	0	0	0	0	0	0	0	0	0	0	0	0
e6d610ac46ed7a46efbee4c40d466cdc	TTGGATTTCGGAGTGGGCCAGTTGGTCCGCCGCAAGGTGTGTTACTGACTGGTTTGCTCTTCTTCGCAAAGACTGCGTGTGCTCTTTGTTGAGTGTGCGTAGGATTTACGACGTTTACTTTGAAAAAATTAGAGTGTTCAAAGCAGGCTATTGCTTGAATACATGAGCATGGAATAATGGAATAGGACTTTGGTCCCATTTTGTTGGTTTCTAGGACCGAAGTAATGATTAAGAGGGACAATTGGGGGCATCCGTATTTCGTTGTC	Metazoa	Cnidaria						1	1	1	0	0	0	0	0	0	0	0	0	0	0	0	0	0	0	0	0	0	0	0	0	0	0	0	0	0	0	0	0	0	0	0	0	0	0	0	0	0
e7bd4ee281ef9e5fe38b5b772157df99	TTGGACTTGTGGTTTGGCTGTCCGGTCCTTCGCTCAGCGTCGGATTCCGGCCGGTCGGATCATCCTTGGGTGGAATCTGTGTGGCATTAGGTTGTCGTGCAGGGGATGCCCATCGTTTACTGTGAAAAAATTAGAGTGTTCAAAGCAAGCTTAGGCTGTTGAATGTATTAGCATGGAATAATAAGATAGGACCTGGGTGCTATTTTGTTGGTTTGCGCACCGATGTAATGATTAACAGGGACAGTTGGGGGTATTCGTATTGCGTTGTG		Bacillariophyta	Fragilariophyceae					1	0	0	0	0	0	0	0	0	0	0	0	0	0	0	0	0	0	0	0	0	0	0	0	0	0	0	0	0	0	0	0	0	0	0	0	0	0	0	0	0
e8bb3e1f983f9a394ad7b9952d56b319	TTGGATTTCTGTTGAGGATGACCGGTCCGCCCTCTGGGTGTGTATCTGGCTCAGCCTTGACATCTTTCTGAAGAACGTATCTGCACTTGACTGTGTGGTGCGGAATTTGGGACATTTACCTTGAGGAAATTAGAGTGTTTCAAGCAAGCGCACGCTTTGAATACATTAGCATGGAATAATAAGATAGGACCTTAGTTCTATTTTGTTGGTTTCTAGAGCTGTGGTAATGGTTGATAGGGATAGTTGGGGGCATTCGTATTTAACTGTC			Dinophyceae	Suessiales	Symbiodiniaceae	Symbiodinium		1	0	0	0	0	0	0	0	0	0	0	0	0	0	0	0	0	0	0	0	0	0	0	0	0	0	0	0	0	0	0	0	0	0	0	0	0	0	0	0	0
e8d295688d151e84984053ec1a28c450	TTGAATTTGTGGTTGGGACTGTGGTCCATTTGGTACTAACGGTTCCGACCATCCTTGGGTGGATCCTGTGTGGCATTAGGTTGTCGCGCAGGGGATGCTCATCGTTTACTGTGAAAAAATTAGAGTGTTCAAAGCAGGCTTATGCCGTTGAATATATTAGCATGGAATAATGAGATAGGACCTTGGTACTATTTTGTTGGTTTGCGCATCAAGGTAATGATTAATAGGGACAGTTGGGGGTATTCGTATTCCATTGTC		Bacillariophyta	Bacillariophyceae	Thalassiophysales	Catenulaceae			1	0	1	0	0	0	0	0	0	0	0	0	0	0	0	0	0	0	0	0	0	0	0	0	0	0	0	0	0	0	0	0	0	0	0	0	0	0	0	0	0
e90e01ea6321da1056813908dd183aa0	TTGGATTTCTGCCGAGGACGACCGGTCCGCCCTCCGGGTGAGCATCTGGCTCGGCCTAGGCATCTTCTTGGGGAGCGTATCTGCACTTCATTGTGTGGTGCGGTATCCAAGACTTTTACTTTGAGGAAATTAGAGTGTTTCAAGCAGGCCCACGCCTTGAATACATTAGCATGGAATAATAAGGTAGGACCTCGGTTCTATTTTGTTGGTTTCTAGAATTGAGGTAATGATTAATAGGGATAGTTGGGGGCATTCGTATTTAACTGTC			Dinophyceae	Peridiniales	Kryptoperidiniaceae	Durinskia		1	0	1	0	0	0	0	0	0	0	0	0	0	0	0	0	0	0	0	0	1	1	0	0	0	0	0	0	0	0	0	0	0	0	0	0	0	0	0	0	0
eb0f43817e87c75e79109d2245ab584d	TCTAAACCTTGGCCGGCATTGAGGCGTCTGTGGCGTCATGTCACGACGCAAACTGCTGGCCATGTACTTCGGAGGAACGTATGTGCTTTTAATTAAGTTCGTGCGGGATTCCGATAGTTTACTTTGAGAAAAATAGAGTGTTCAAAGCAGGCGTTTGCCTTGAATACATTAGCATGGGATAATGAAATAGGACATTGGTTCTATTTTGATGGTTTACGGACCGATGTAATGATTAATAGGGACAGTTGGGGACATTCATATTCCATGGCG		Haptista	Centroplasthelida	Pterocystida				1	0	1	0	0	0	0	0	0	0	0	0	0	1	1	0	0	0	1	0	0	0	0	0	0	0	0	0	0	0	0	0	0	0	0	0	0	0	0	0	0
eb6e121fb951a220732334a5329b91c0	TTGTATCTCTGGCAAGTATAATAGCTAAAGAACTTTGTTTCTGATGCAATTATTGCTAGCCATCTGCGAGTTGAGTTTTACTGGCATTAAGTTGTCGGTTTTACGATATTTGCCTTTTACTGTGAAAAAATTAGAGTGTTCAAAGCAGGCTTTTAGCCATTGAATATATTAGCATGGAATAATAAGATAGGACTTTGGTTCTGTTTTGTTGGTTATGAACCAGTGTAATGATAAATAGGAACAGTTAGGGGTATTCGTATTGTAAAGTT		Bacillariophyta	Coscinodiscophyceae	Coscinodiscales	Hemidiscaceae	Actinocyclus		1	1	0	0	0	1	0	1	0	0	0	0	0	0	0	0	0	0	0	0	0	0	0	0	0	0	0	0	0	0	0	0	0	0	0	0	0	0	0	0	0
ebe402465b8b183e11ddfdfe549e38b6	TTGGATTTGTGGTTGGTGCTAGCGGCTCGACACTTTGTGTGGATGCTTGCGTGCACGGCCATCCTTGGGTGGAATCTGTGTGGCATTAGGTTGTCGTGCAGTGGATGCCCATCGTTTACTGTGAAAAAATTAGAGTGTTCAAAGCAGGCTTATGCCGTTGAATATATTAGCATGGAATAATAAGATAGGACCTTGGTACTATTTTGTTGGTTTGCGCACCGAGGTAATGATTAATAGGGACAGTTGGGGGTATTCGTATTCCATTGTC		Bacillariophyta	Bacillariophyceae	Eunotiales				1	0	0	0	0	0	0	0	0	0	0	0	0	0	0	0	0	0	0	0	0	0	0	0	0	0	0	0	0	0	0	0	0	0	0	0	0	0	0	0	0
ebf2b23fb6eb08fd73ec84c7b31156bf	TTGGATTTGTGGTTTGTCCGTCCGGCTGGGCCTTTATTGGCCTTTGCTGTGATGGTCATCCATCCTTGGGTGGATCCTGTGTGGCATTAGGTTGTCGCGCAGGGGATGCCCATCGTTTACTGTGAAAAAATTAGAGTGTTCAAAGCAGGCTTATGCCGTTGAATATATTAGCATGGAATAATGATATAGGACCTTGGTACTATTTTGTTGGTTTGCGCATCGAGGTAATGATTAATAGGGACAGTTGGGGGTATTCGTATTCCATTGTA		Bacillariophyta	Bacillariophyceae	Bacillariales	Bacillariaceae	Nitzschia		1	0	1	0	0	0	0	1	0	0	0	0	1	0	1	1	1	0	1	0	0	0	0	0	0	0	0	0	0	0	0	0	0	0	0	0	0	0	0	0	0
ec0ba8799e50a022acd5327d6597a2df	TTGGATTTGTGGTTGGGTTGTCCGGTCCGACTTCGGTCGGTACTTGGCCGACTCGCCATCCTTGGGTGGAACCTGTGTGGCATTAGGTTGTCGTGCAGGGGAGGCCCATCGTTTACTGTGAAGAAAATGGATCGTTCCAAGAAGGCTTATGCCGTTGAACATATTAGCATGGGATAATAACATAGGACTTTGGTACTATTTTGTTGGTTTGTGCACCGAAGTAATGATCAATAGGAACAGTTGGGGCTATTCGTATTCCATTGTC		Bacillariophyta	Fragilariophyceae					1	0	1	0	0	0	0	0	0	0	0	0	0	0	0	0	0	0	0	0	0	0	0	0	0	0	0	0	0	0	0	0	0	0	0	0	0	0	0	0	0
eda6e72a429f01184c3d943e8bd493c6	TTGGATTTGTGGCTTTCTTGGGCGGCCCGGCACTTCGTGCTGGTGTTTGCCCGAGTTGCCATCCTTGGGTGGAACCTGTGTGGCATTAGGTTGTCGTGCAGGGGATGCCCATCGTTTACTGTGAAAAAATTAGAGTGTTCAAAGCAGGCTTATGCCGTTGAATATATTAGCATGGAATAATAAGATAGGACCTTGGTACTATTTTGTTGGTTTGCGCACCAAGGTAATGATTAATAGGGACAGTTGGGGGTATTCGTATTCCATTGTC		Bacillariophyta	Bacillariophyceae	Bacillariales	Bacillariaceae			1	1	0	0	0	0	0	1	0	0	0	0	0	0	0	0	0	1	1	0	0	0	0	0	0	0	0	0	0	0	0	0	0	0	0	0	0	0	0	0	0
edce0473d5b94fa854cb56ea3477ac9a	TCGGAGGTTGGCGGGCGAGGCGGGGCGTCTTCGCGGACAGACCCGGCTTGGCCGCCTTTGTGGAGGGGCGCGCGGGGCCACTTGATTGCGGAACCGTTGTCGCTGCCACCGTTTACTGTGAAAAAATTAGAGTGTTCAAAGCGGGCGTTTGCCATGAATACCTTAGCATGGAATAATAGAATAGGACCTGTGTTCTAATTTATTGGTTTGTGAGGACCGGGTAATGATTAAGATGAACGGTTGGGGGCATTTGTATTCCGGCGTC		Rhodophyta	Florideophyceae	Gigartinales	Peyssonneliaceae			1	0	0	0	0	0	0	0	0	0	0	0	0	0	0	0	0	0	0	0	0	0	0	0	0	0	0	0	0	0	0	0	0	0	0	0	0	0	0	0	0
ee04959eef67ff49bf904b5a10b8e9e4	TTGGATTTCTGTCAAGGACAACTGGTCCGCCCTCCGGGTGAGCACATAGTTTGGTCTTGGCATCTTGCTGGAAACTGTTGCTGCACTTGACTGTGTGGCGCAGCGTCCAGCACTTTCACTTTGAGGAAATTGGAGGGTTTCAAGCAGGCACATGCCTTTGGACACAGTAGCATGGAATAATTAGATTGGGCTTTTGCTCCAATTTGTCGGTTTCTGGAGCTGAGGTGAGAATTAATGGGGATTGTTGGGGGCATCCGAATTTAGCCGTC			Dinophyceae	Gymnodiniales	Gymnodiniaceae	Amphidinium		1	0	0	0	0	0	0	0	0	0	0	0	0	0	0	0	0	0	0	0	0	0	0	0	0	0	0	0	0	0	0	0	0	0	0	0	0	0	0	0	0
eeae163ba53172b2c4b2d188127e6cf4	TTGGATTTGTGGTGTGTCCTGTCGGTCCGTTGGCTCAGCCAGCGTGTCTGTACGGGTCTGCCTTTCATGGGATTGTTGGCTGTGTGGCATTAAGTTGTCGCGCTGTCGATGCCCATCTTTTACTGTGAAAAAATTAGAGTGTTCAAAGCAGGCTTATGCCGTTGAATATATTAGCATGGAATAATGATATAGGACCTTGGTACTATTTTGTTGGTTTGCGCACTGAGGTAATGATTAATAGGGACAGTTGGGGGTTTTCGTATTCCATTGTC		Bacillariophyta						1	0	1	0	1	0	0	1	0	0	0	0	1	1	0	0	1	0	1	0	0	0	0	0	0	0	1	0	0	0	0	0	0	0	0	0	0	0	0	0	0
ef5b72bcc2f4b0454dac02ac5537c35b	TCGAAGTTCTGGCTGGCTCCTCTTCCGGCTTCGGTCGATCTGGAGCCTAGTCATCCGCTTGAGAACCCATACCGTCCTTTACTGGTCGCGTGGAGGAACAGGCACTTTACTTTGAAAAAATTAGAGTGTTTCAGGCAGGCTGTTGCTCGAATACTCCAGCATGGAATAATGGAATAGGACTTTGTTCTATTTTGTTGGTTATTAGAACAAAGTAATGATTAATAGGGACAGTTGGGGGCATTCGTACTTAATTGTC		Ciliophora	Colpodea					1	0	0	0	0	0	0	0	0	0	0	0	0	0	0	0	0	0	0	0	0	0	0	0	0	0	0	0	0	0	0	0	0	0	0	0	0	0	0	0	0
f01e5c4cf99f41e6ba047e9e84c324e6	TTGGATTTGTGGTTCGTCCTGCCGGCTGGACCTTTGTTGGTCCTTGCTGTTGTAGGTCGTCCATCCTTGGGTGGAATCTGTGTGGCATTAGGTTGTCGCGCAGGGGATGCCCATCGTTTACTGTGAAAAAATTAGAGTGTTCAAAGCAGGCTTATGCCGTTGAATATATTAGCATGGAATAATGATATAGGACCTTGGTACTATTTTGTTGGTTTGCGCACTGAGGTAATGATTAATAGGGACAGTTGGGGGTATTCGTATTCCATTGTG		Bacillariophyta	Bacillariophyceae	Bacillariales	Bacillariaceae			1	1	1	0	1	1	1	1	0	0	0	0	0	0	0	0	0	0	0	0	0	0	0	0	0	0	1	0	0	0	0	0	0	0	0	0	0	0	0	0	0
f062e02cac894461cac40635c2c2d5a7	TTGAACTTCTGTACATTCCCAGTTCTGGCTTTGGTCAAGCTGTGGAGTGTGCATCCGCTTGCAAACTTAGACCGGCCTTCACTGGTCGACTAAGGGAGTAAGCCCTTTACTTTGAAAAAATTAGAGTGTTTCAGGCAGGCTTTGGCTCGAATACATTAGCATGGAATAATGGAATAGGACTTTTGTCCATTTGGTTGGTTATTGGACATAAGTAATGATTAAAAGGGACAGTTGGGGGCATTAGTATTTAATTGTC		Ciliophora	Oligohymenophorea					1	1	1	0	0	0	0	0	0	0	0	0	1	0	0	1	0	0	1	0	0	0	0	0	0	0	0	0	0	0	0	0	0	0	0	0	0	0	0	0	0
f07acb54233061ae64ca336dc78c6f54	TTGGACCTCTGGTGGGAGCGATCGGTCCGACGCTTGGCGTGGGTACTCGCATCGTCTCCGGCCATCCTTGGGGAGAGCCTGTCTGGCATTAGGTTGTCGGGCAGGGGATCCCCATCGTTTACTGTGAAAAAATTAGAGTGTTCAAAGCAGGCTTATGCCGTTGAATATATTAGCATGGAATAATAAGATAGGACCTCAGGACTATTTTGTTGGTTTGCGCCCCGAGGTAATGATTAATAGGGACAGTTGGGGGTATTCGTATTGCGCTGTC		Bacillariophyta	Mediophyceae					1	0	0	0	0	0	0	0	0	0	0	0	0	0	0	0	0	0	0	0	0	0	0	0	0	0	0	0	0	0	0	0	0	0	0	0	0	0	0	0	0
f07f6c0db8696cb9693e27eec00bf47f	TTGAATCTCTGGCCGGTTGCGTTCACGGCATTCGTCGGCTCGTCAGCCTGGTCATCCGTAGGGGAATCAGGTTCGGTCTTCACTGGTCGGCTTGTGGAACCTACATTTTACTGTGAAAAAATTAGAGTGCTCCAGGCAGGCAATCGCTTGGATACTCCAGCATGGAATAATGGAATAGGACTTTGAACTATTCGTTGGTTTGAGTTCAGAGTAATGATTAATAGGGACAGTTGGGGGCATTCGTATTTAATTGTC		Ciliophora	Colpodea					1	1	1	0	0	0	0	1	0	0	0	0	1	1	1	1	0	0	1	0	0	0	0	0	0	0	0	0	0	0	0	0	0	0	0	0	0	0	0	0	0
f19a5b16c4f9611c78fae4264e2a2d7d	TTGAATTTTTGGTTTCCCGTGTTGGTCCCGTTTTTGGGTGCTGATGTGGGCGACCCTTCTTGGGTGGATTTTGTGTGGCATTAGGTTGTCGTGCAGGGGATACCCATCGTTTACTGTGAAAAAATTAGAGTGTTCAAAGCAGGCTTATGCCGTTGAATATATTAGCATGGAATAATAAGATAGGACCTTGGTACTATTTTGTTGGTTTGCGCACCGAGGTAATGATTAACAGAAACAGTTGGGGGTCTTCGTATTCCATTGTC		Bacillariophyta	Bacillariophyceae	Naviculales				1	1	1	0	0	0	0	0	0	0	0	0	0	0	0	0	0	0	0	0	0	0	0	0	0	0	0	0	0	0	0	0	0	0	0	0	0	0	0	0	0
f2a0326487a453b6f130a36d9d02a9fd	TTGAATTTCTGGGTAGCCTTCTTCGTCTGCCGGAAACGGTGTGCACGTCGTAAGACTATTCATCCTTCAGAAGAACCTATGTGGCATTCACTTGTCATGTAGGGGATCTGATACTTTACCTTGAAAAAATTAGAGTGTTTCAGGCAGGCAATCGCCGGAATACATTAGCATGGAATAATTGAATAGGACTGCGGTTCTATTTGTTGGTTTTGTGGACCGAAGTAATGATTAATAGGGATAGTTGGGGGCATTCGTATTTAATTGTC		Ciliophora						1	0	0	0	0	0	0	0	0	0	0	0	1	0	0	1	0	0	0	0	0	0	0	0	0	0	0	0	0	0	0	0	0	0	0	0	0	0	0	0	0
f3436f35477b92328e3296034e396ed8	TTGGATTTCTGGGAGGGTGCCAATGTCCGCCAGAGGCGTGCGCAGCGGCGCCCTTCCATCCTTCTGTTAACATCTCTTGGCATTCATTTGCTGGTGATGGGCTCAGATATTTTACCTTGAGAAAATTAGAGTGTTTCAGGCAGGCTAGGCCGGAATACATTAGCATGGAATAATGGAATAGGACTACGGTCTCTTTGTTGGTTTGAGGGACTGCAGTAATGATTAATAGGGATAGTTGGGGGCATTAGTATTTAATTGTC		Ciliophora						1	0	0	0	0	0	0	0	0	0	0	0	0	0	0	0	0	0	0	0	0	0	0	0	0	0	0	0	0	0	0	0	0	0	0	0	0	0	0	0	0
f350f1d74848c08ef80e8c66762b184d	TTGGATTTGTGGTTTGTCCGTCCGGCTGGGCCTTTATTGGCCTTTGCTGTGTTGGTCATCCATCCTTGGGTGGATCCTGTGTGGCATTAGGTTGTCGCGCAGGGGATGCCCATCGTTTACTGTGAAAAAATTAGAGTGTTCAAAGCAGGCTTATGCCGTTGAATATATTAGCATGGAATAATAACATAGGACCTTGGTACTATTTTGTTGGTTTGCGCATCGAGGTAATGATTAATAGGGACAGTTGGGGGTATTCGTATTCCATTGTG		Bacillariophyta	Bacillariophyceae	Bacillariales	Bacillariaceae	Nitzschia		1	1	1	0	0	0	1	0	0	0	0	0	0	0	0	1	1	1	0	0	0	0	0	0	0	0	0	0	0	0	0	0	0	0	0	0	0	0	0	0	0
f37245a549dd639b11aa2267374d3919	TCGGATGTCGGGCTCGGGGAGGCTGTCGGCCTTCGGTCGGACGGCATGTCCGGGCCTTTCTGCCTGGGGATCCTACTCTACTTAACTGTAGGGTAGTGGGACGCAGGCCGTTTACTTTGAAAAAATTAGAGTGTTCAAAGCAGGCCTACGCTTGAATACATTAGCATGGAATAATGGAATAGGACTTTGGTCTTATTTGTTGGTTTATGGGACCGAAGTAATGATTAACAGGGACAGTTGGGGCCGTTTATATTTCGTTGTC			Cryptophyceae	Pyrenomonadales	Pyrenomonadaceae	Rhodomonas		1	0	1	0	0	0	0	0	0	0	0	0	0	0	0	0	1	0	0	0	0	0	0	0	0	0	0	0	0	0	0	0	0	0	0	0	0	0	0	0	0
f3d4ab298e0abbdf2d010ebc9f6171a3	TTGGATTTCTGTCAAGGACAACTGGTCCGCCCTCCGGGTGAGCACATAGTTTGGTCTTGGCATCTTGCTGGAAACTGTTGCTGCACTTGGCTGTGTGGCGCAGCGTCCAGCACTTTCACTTTGAGGAAATTGGAGTGTTTCAAGCAGGCACATGCCTTTGGACACAGTAGCATGGAATAATTAGATTAATGGGGATTGTTGGGGGCATCCGAATTTAGCCGTC			Dinophyceae	Gymnodiniales	Gymnodiniaceae	Amphidinium		1	0	0	0	0	0	0	0	0	0	0	0	0	0	0	0	0	0	0	0	0	0	0	0	0	0	0	0	0	0	0	0	0	0	0	0	0	0	0	0	0
f4b1b536d12eee878d7957d8a340e761	TCGGATTTCGGGTTTGTCCGCGCGGTCTGCCGTTGGGTATGCACTGCGTGTGACTTATCTTTTTCGGGGCAGCGCGCGTTGCTTAATTGTGGCGTGTGTCTCCTCGCTTTTACTTTGAGAAAATCAGAGTGTTCAAAGCAGGCCTTTGCCATTGTATGTGTTAGCATGGGATAATGGAATAGGACTCTGGTGCTATTTTGTTGGTTTCGAACGCCGGGGTAATGATTAATAGGGATAGTCAGGGGCACTCGTATTCCGTAGAG		Haptista	Haptophyta	Pavlovales	Pavlovaceae	Pavlova		1	0	1	0	0	0	0	0	0	0	0	0	0	0	0	0	0	0	0	0	0	0	0	0	0	0	0	0	0	0	0	0	0	0	0	0	0	0	0	0	0
f4da6b1768328837aa7da4864fb902d4	TTGGATTTCTGGCGTCTTTTCGCGTTCCTTCTTTGCCAGCAAAAGCTGGTGTTGGTCGTGATGGGTGCCTTCTTTCACCGCTTAATTTGCGAAGGAGTCATTAGTTTGTCTCTTTTGTGAATGGTGATCATTTACTGTGAAAAAATTAGAGTGTTCAAAGCAAGTATTATTTCTTGAATACATTAGCATGGAATAATAAGATAGGACTTGGGTAATATTTTATTGGTTTGCATATCCGAGTAATGATTAATAGGAACATATTGGGGATATCTGTATTTTTTAGTC			Bigyra					1	0	0	0	0	0	0	0	0	0	0	0	0	0	0	0	0	0	0	0	0	0	0	0	0	0	0	0	0	0	0	0	0	0	0	0	0	0	0	0	0
f808f9ad8f7994da87cea9f98d27bba5	TTGGATTTGTGGCTGTCGCATGCGGCCCGGCATTCGTGCCGGTGTTTGCTAGCGTCGCCATCCTTGGGTGGAACCTGTGTGGCATTAGGTTGTCGTGCAGGGGATGCCCATCGTTTACTGTGAAAAAATTAGAGTGTTCAAAGCAGGCTTATGCCGTTGAATATATTAGCATGGAATAATAAGATAGGACCTTGGTACTATTTTGTTGGTTTGCGCACCAAGGTAATGATTAATAGGGACAGTTGGGGGTATTCGTATTCCATTGTC		Bacillariophyta	Bacillariophyceae	Bacillariales	Bacillariaceae	Nitzschia		1	1	1	1	1	0	0	0	0	0	0	0	0	0	0	0	1	0	0	0	0	1	0	0	0	0	0	0	0	0	0	0	0	0	0	0	0	0	0	0	0
f848fc6f496e749708c75a90cae40da9	TTGGATTTGTGGTTCGTCCTGCCGGCTGGACCTTTGTTGGTCCTTGCTGTTGTAGGTCGTCCATCCTTGGGTGGAATCTGTGTGGCATTAGGTTGTCGCGCAGGGGATGCCCATCGTTTACTGTGAAAAAATTAGAGTGTTCAAAGCAGGCTTATGCCGTTGAATATATTAGCATGGAATAATGATATAGGACCTTGGTACTATTTTGTTGGTTTGCGCACTGAGGTAATGATTAATAGGGACAGTTGGGGGTATTCGTATTCCATTGTA		Bacillariophyta	Bacillariophyceae	Bacillariales	Bacillariaceae			1	1	1	0	1	1	1	1	0	0	0	0	0	0	0	0	0	0	0	0	0	0	0	0	0	0	1	0	0	0	0	0	0	0	0	0	0	0	0	0	0
f885641921ac13b3217d6626a00153ba	TTGGATTTGTGGCTGTCGCGTGCGGCCCGGCATTCGTGCCGGTGTTTGCTAGCGTCGCCATCCTTGGGTGGAACCTGTGTGGCATTAGGTTGTCGTGCAGGGGATGCCCATCGTTTACTGTGAAAAAATTAGAGTGTTCAAAGCAGGCTTATGCCGTTGAATATATTAGCATGGAATAATAAGATAGGACCTTGGTACTATTTTGTTGGTTTGCGCACCAAGGTAATGATTAATAGGGACAGTTGGGGGTATTCGTATTCCATTGTC		Bacillariophyta	Bacillariophyceae					1	0	1	0	1	0	0	0	0	0	0	0	1	0	0	0	0	0	0	0	0	0	0	0	0	0	0	0	0	0	0	0	0	0	0	0	0	0	0	0	0
f96bf252c45564e5f51920c1fbdf1526	TTGGATTTCTGCTGAGGACGACCGGTCCGCCCTCTGGGTGAGTATTCGGCTCGGCCTTGGCATCTTCTTGGGGAACGTAACTGCACTTGACTGTGTGGTGCGGTATCCAGGACTTTTACTTTGAGGAAATTAGAGTGTTTCAAGCAGGCGCACGCCTTGAATACATTAGCATGGAATAATAAGATAGGACCTTGGTTCTATTTTGTTGGTTTCTAGAGCTGAGGTAATGATTAATAGGGATAGTTGGGGGCATTCGTATTTAACTGTC			Dinophyceae					1	0	1	0	0	0	0	0	0	0	0	0	1	1	0	0	1	0	0	0	0	0	0	0	0	0	0	0	0	0	0	0	0	0	0	0	0	0	0	0	0
f9f7cd452ab9a17f9bb92043e3d6b0fd	TTGGATTTCTGTCAAGGACAACTGGTCCGCCCTCCGGGTGAGCGCATAGTTTGGTCTTGGCATCTTGCTGGAAATTGTTGCTGCACTTGGTTGTGTGGTGCAAGGTCCAGCACTTTCACTTTGAGGAAATTGGAGTGTTTCAAGCAGGCATATGCCTTTGGACACAGTAGCATGGAATAATTAGATTGGGCTTTAGCTCCAACTTGTCGGTTTCTGGAGCTGAGGTGAGAATTAATGGGGATTGTTGGGGGCATCCGAATTTAGCCGTC			Dinophyceae	Gymnodiniales	Gymnodiniaceae			1	0	0	0	0	0	0	0	0	0	0	0	0	0	0	0	0	0	0	0	0	0	0	0	0	0	0	0	0	0	0	0	0	0	0	0	0	0	0	0	0
faed672aa4d45a13f6a9d505ba11dbc7	TTGGATTTGTGGTTTGTCCGTCCGGCTGGGCCTTTATTGGCCTTTGCTGTGATGGTCATCCATCCTTGGGTGGATCCTGTGTGGCATTAGGTTGTCGCGCAGGGGATGCCCATCGTTTACTGTGAAAAAATTAGAGTGTTCAAAGCAGGCTTATGCCGTTGAATATATTAGCATGGAATAATGATATAGGACCTTGGTACTATTTTGTTGGTTTGCGCATCGAGGTAATGATTAATAGGGACAGTTGGGGGTATTCGTATTCCATTGTG		Bacillariophyta	Bacillariophyceae	Bacillariales	Bacillariaceae	Nitzschia		1	0	1	0	0	0	0	1	0	0	0	0	1	0	1	1	1	0	1	0	0	0	0	0	0	0	0	0	0	0	0	0	0	0	0	0	0	0	0	0	0
fb683f508c795363e2459d184e0a8341	TTGGATTTGTGGCGTACGGGGTGTGCCCTTCACTAGTTGTTGGTGCTATGCTGCGTTGCCATCCTTGGGTGGAATCTGTGTGGCATTAGGTTGTCGTGCAGGGGATGCCCATCCTTTACTGTGAAAAAATTAGAGTGTTCAAAGCAGGCTTATGCCGTTGAATAGATTAGCATGGAATAATAAGATAGGACCTTGGTACTATTTTGTTGGTTTGCGCACCGAGGTAATGATTAATAGGGACAGTTGGGGGTATTCGTATTCCATTGTC		Bacillariophyta						1	1	1	0	0	0	0	0	0	0	0	0	0	0	0	0	0	0	0	0	0	0	0	0	0	0	0	0	0	0	0	0	0	0	0	0	0	0	0	0	0
fbf3137bbfeca0a125d1a527c4f890fa	TTGGATTTGTGGCTGTCGCATGCGGCCCGGCATTCGTGCTGGTGTTTGCTAGCGTCGCCATCCTTGGGTGGAACCTGTGTGGCATTAGGTTGTCGTGCAGGGGATGCCCATCGTTTACTGTGAAAAAATTAGAGTGTTCAAAGCAGGCTTATGCCGTTGAATATATTAGCATGGAATAATAAGATAGGACCTTGGTACTATTTTGTTGGTTTGCGCACCAAGGTAATGATTAATAGGGACAGTTGGGGGTATTCGTATTCCATTGTC		Bacillariophyta	Bacillariophyceae					1	1	1	0	1	0	0	0	0	0	0	0	0	0	0	0	0	0	0	0	0	0	0	0	0	0	0	0	0	0	0	0	0	0	0	0	0	0	0	0	0
fc02dacb4e9170a2d0e5eec9eb978b00	TTGGACTTCTGCTGAGGGTTGCTAACCCGCCCTCTGGGTGTAGGTCTGGCCTGCCTCAGTATCTTCTCGGAGAATGTAGATGCACTTGACTGTGTGGTGCGCTATCTGAGGCTGTTACTTTGAGGAAATTAGAGTGCTTCAAGCAGGTCATTGCCCTGAATACATTAGCATGGCATGATAAGTCAGAACCTCTTGTTCTTCTTTGTTGGTTTTAGAGCAGAGGGGAGGGTGAATAGGAACAGTTGGGGGTATTCATATTTGACTGTC			Dinophyceae	Peridiniales	Peridiniaceae	Bysmatrum	Bysmatrum subsalsum	1	1	1	0	1	1	1	1	0	0	0	0	1	1	0	1	1	0	1	1	0	1	0	0	0	0	1	1	0	0	0	0	0	0	0	0	0	0	0	0	0
fc8a292b23efd7ba5e167fe61da8854b	TTGGATTTCTGTCAAGGACAACTGGTCCGCGCGCCGGGTGAGTACATAGCTTGGTCTTGGCATCTTGCTGGAAACTGTTGCTTGCACTTGGCTGTGTGGCGCAGCGTCCAGCACTTTCACTTTGAGGAAATTGGAGTGTTTCAAGCAGGCACATGCCTTTGGACACATTAGCATGGAATAATTAGATTGGGCTTTAGCTCCAATTTGTCAGTTTCTGGAGCTGAGGTGAGAATGAATGGGGATTGTTGGGGGCATCCGAATTTAGCCGTC			Dinophyceae	Gymnodiniales	Gymnodiniaceae			1	0	0	0	0	0	0	0	0	0	0	0	0	0	0	0	0	0	0	0	0	0	0	0	0	0	0	0	0	0	0	0	0	0	0	0	0	0	0	0	0
fd2a20039375f98b26bbadb9e9c21804	TTGGATTTGTGGCAGTCGCATGCGGCTCGGCATTCGTGCCGATGTTTGCTAGCGTCGCCATCCTTGGGTGGAACCTGTGTGGCATTAGGTTGTCGTGCAGGGAATGCCCATCGTTTACTGTGAAAAAATTAGAGTGTTCAAAGCAGGCTTATGCCGTTGAATATATTAGCATGGAATAATAAGATAGGACCTTGGTACTATTTTGTTGGTTTGCGCACCAAGGTAATGATTAATAGGGACAGTTGGGGGTATTCGTATTCCATTGTC		Bacillariophyta	Bacillariophyceae	Bacillariales	Bacillariaceae	Nitzschia		1	0	0	0	0	0	0	0	0	0	0	0	0	0	0	0	0	0	0	0	0	0	0	0	0	0	0	0	0	0	0	0	0	0	0	0	0	0	0	0	0
fe023a8934bc7a63d92a482fbddbef6f	TTGGATTTGTGGTGTTCCCTGTGGTCCGATTTCGGTACTTTCGGGGACTGCCATCCTTGGGTGGATCCTGTGTGGCATTAGGTTGTCGCGCAGGGGATGCCCATCGTTTACTGTGAAAAAATTAGAGTGCTCTAAGCAGGCTTATGCCGTTGAATATATTAGCATGGAATAATGAGATAGGACCTTGGTACTATTTTGTTGGTTTGCGCACCGAGGTAATGATTAATAGGGACAGTTGTGGGTATTCGTATTCCATTGTC		Bacillariophyta	Bacillariophyceae	Thalassiophysales	Catenulaceae	Amphora		1	0	1	0	0	0	1	0	0	0	0	0	0	0	0	1	0	0	1	0	0	1	0	0	0	0	0	0	0	0	0	0	0	0	1	0	0	0	0	0	0
fe080180e1012266886ea22605a53ba8	TCGGATGTCGGGCTTGGGCAGGCTGTCGGCTTTTGTCGGACGGCAGGCTCGGGCCTTTCTGCCTGGGGACCGCGTCACACTTCACTGTGGGGCGTCGGGACGCAGGCCGTTTACTTTGAAAAAATTAGAGTGTTCAAAGCAGGCCTACGCTTGAATACATTAGCATGGAATAATGGAATAGGACTTTGGTGCCATTCTGTTGGTTTATGGAACCGAAGTAATGATTAATAGGGACAGTTGGGGCCGTTTATATTTCGTTGTC			Cryptophyceae					1	0	1	0	0	0	0	0	0	0	0	0	1	1	0	0	1	0	0	0	0	1	0	0	0	0	0	0	0	0	0	0	0	0	0	0	0	0	0	0	0
fe73564e4a7f5809b54b44efa6e4ef73	TTGGACTTGTGCACTCCTTAGATGTCCATTTTTTTGGTTCGTTCTAAGGCGTGCATCCTTGGGTGGAACCTGTGTGGCATTAGGTTGTCGTGCAGGGGATGTCCATCGTTTACTGTGAAAAAATTAGAGTGTTCAAAGCAGGCTTATGCCGTTGAATATATTAGCATGGAATAACAAGATAGGACCTTGGTACTATTTTGTTGGTTTGCGCACCGAGGTAATGATTAACAGGGACAGTTGGGGGTATTCGTATTCCATTGTC		Bacillariophyta	Bacillariophyceae	Surirellales	Surirellaceae			1	0	0	0	0	0	0	0	0	0	0	0	0	0	0	0	0	0	0	0	0	0	0	0	0	0	0	0	0	0	0	0	0	0	0	0	0	0	0	0	0
ff14d5ed508239a5a318acc187430bcf	TTGAATTTCTGGCTAGATTGCTTTGTCTGCCCTTCACTGGGTGTGTACATCGTCAGTCTAGTCATCCTTCTGAAGAACCTATTTGGCATTCAGTTGTCAAGTAGGGGATCAGATACTTTACTTTGAAAAAATTAGAGTGTTTCAGGCAGGCCACCGCTGGAATACATTAGCATGGAATAATAGAATAGGATTTTGGTTCTATTTGTTGGTTTTTAGGACCAAAGTAATGATTAATAGGGATAGTTGGGGGCATTAGTATTTAATTGTC		Ciliophora	Spirotrichea			Protocruzia	Protocruzia granulosa	1	0	0	0	0	0	0	0	0	0	0	0	1	0	0	0	0	0	0	0	0	0	0	0	0	0	0	0	0	0	0	0	0	0	0	0	0	0	0	0	0
ffc534287ed9a2b8716c6b7461127993	TTGAACCTTTGGCCTGGCTGGCAGGTCCGCCTCACCGCGTGCACTTGCCCGGCCGGGCCTTTTCTTCTGGAGAACCGCATGCCCTTCACTGGGTGTGTTGGGGACCAGGACTTTTACTTTGAAAAAATTAGAGTGTTCAAAGCAGGCCTTTGCTCGAATACGTTAGCATGGAATAATAGAATAGGACGTGCGGTCCTATTTTGTTGGTTTCTAGGACCGCCGTAATGATTAATAGGGACAGTCGTGGGCATCAGTATTCAATTGTC	Fungi	Ascomycota	Dothideomycetes	Pleosporales	Didymosphaeriaceae	Deniquelata		1	0	0	0	0	0	0	0	0	0	0	0	0	0	0	0	0	0	0	0	0	0	0	0	0	0	0	0	0	0	0	0	0	0	0	0	0	0	0	0	0
00397953441bd27fcbe491274771f38b	TTGGATTTGTGCGCTTGGGCAATGTCCATTTTTTGGTACGTTTGTCCGGGTGCATCCTTGGGTGGAACCTGTGTGGCATTAGGTTGTCGTGCAGGGGATGCTCATCGTTTACTGTGAAAAAATTAGAGTGTTCAAAGCAGGCTTACGCCGTTGAATATATTAGCATGGAATAATAAGATAGGACCTCGGTACTATTTTGTTGGTTTGCGCACTGAGGTAATGATTAACAGGGACAGTTGGGGGTATTCGTATTCCATTGTC		Bacillariophyta						0	1	1	0	0	0	0	0	0	0	0	0	0	0	0	1	1	0	0	0	0	0	0	0	0	0	0	0	0	0	0	0	0	0	0	0	0	0	0	0	0
0208d88ab9149b8b3d8d9dc7e1a9d689	TTGGATTTCTGCTGGGGACGACCGGTCCGCCCTCTGGGTGAGCATCTGGCTCGGCCTTAGCATCTTCTTGGAGAACGTAGCTGCGCTTGACTGTGTGGTGCGGTATCCAGGACTTTTACTTTGAGGAAATTAGAGTGTTTCAAGCAGGCACACGCCTTGAATACATTAGCATGGAATAATAAGATAGGACCTCGGTTCTATTTTGTTGGTTTCTAGAGCTGAGGTAATGATTAATAGGGATAGTTGGGGGCATTCGTATTTAACTGTC			Dinophyceae	Peridiniales	Podolampaceae	Blepharocysta		0	1	0	0	0	0	0	0	0	0	0	0	0	0	0	0	0	0	0	0	0	0	0	0	0	0	0	0	0	0	0	0	0	0	0	0	0	0	0	0	0
03609efaaa254c3f3915aea9d25d39fc	TCGGATTTTGGCGTTGGTGCTTCCGAGACCCCTGATTGGGTGTTGAGGGTAGTCCCGCCTTTGTGGATGGGGGTGTGGTGGCTCTTTGTTGGGTCGCTGCATTTCCGCCACTGTTTACTGTGAAAAAATTAGAGTGTTCAAAGCGAGCGATTGCCATGAATACATTAGCATGGAATAATAGAATAGGACCTGGTCCTGTTTTGTTGGTTTGTCGGTATCAGGTAATGATTAAGAGGGACGGTCGGGGGCATTTGTATTCCAGGGTG		Rhodophyta	Florideophyceae	Ceramiales	Rhodomelaceae	Polysiphonia		0	1	1	0	0	0	0	0	0	0	0	0	0	0	0	0	0	0	0	0	0	0	0	0	0	0	0	0	0	0	0	0	0	0	0	0	0	0	0	0	0
0382bf3334fe198704135cbbfe30e672	TTGGATTTGTGGCGCCTCCTGCGGTCCTTTTTGGTACGTGCGGGCGGCGTCATCCTTCAGTGGATCCGATCTGGCATTAGGTTGTCGGGTCGGGGATGCTGATCGTTTACTGTGAAAAAATTAGAGTGTTCCAAACAGGCTTATGCCGTTGAATATATTAGCATGGAATAATGAGATAGGACTTTGGTACTATTTTGTTGGTTTGCGCACCGAAGTAATGATTAACAGGGACAGTTGGGGGTATTCGTATTCCATTGTC		Bacillariophyta	Bacillariophyceae	Mastogloiales				0	1	0	0	0	0	0	0	0	0	0	0	0	0	0	0	0	0	0	0	0	0	0	0	0	0	0	0	0	0	0	0	0	0	0	0	0	0	0	0	0
050de049aa81ec16bd73be3ea815cedb	TTGGATTTCTGGCAGGAGCGTCCGGTCTCACACTCAGTGCGGGAACTTGGATGTCTCTGGCCATCTTTGGGGATATCCTGTTTGGCATTAAGTTGTCGGGCAGGGGATACCCATCGTTTACTGTGAAAAAATTAGAGTGTTTAAAGCAGGCTTATGCCGTTGAATATATTAGCATGGAATAATAAGATAGGACCCAGGTACTATTTTGTTGGTTTGCGCACCCGGGTAATGATTAATAGAGACAGGCGGGGCTATTCGTATTGCATTGTC		Bacillariophyta	Coscinodiscophyceae	Thalassiosirales	Stephanodiscaceae	Cyclotella		0	1	0	0	0	1	0	0	0	0	0	0	0	0	0	0	0	0	0	0	0	0	0	0	0	0	0	0	0	0	0	0	0	0	0	0	0	0	0	0	0
05ea7c6f770680b2cde600a2711bdda0	TTGGACTTGTGGTTTGGCTGTCCGGTCCTTCGCTCAGCGTCGGATTCTGGCCGGTCGGATCATCCTTGGGTGGAATCTGTGTGGCATTAGGTTGTCGTGCAGGGGATGCCCATCGTTTACTGTGAAAAAATTAGAGTGTCCAAAGCAAGCTTAGGCTGTTGAATATGTTAGCATGGAATAATAAGATAGGACCTGGGTGCTATTTTGTTGGTTTGCGCACCGATGTAATGATTAACAGGGACAGTTGGGGGTATTCGCATTGCGTTGTG		Bacillariophyta	Fragilariophyceae					0	1	0	0	0	0	0	0	0	0	0	0	0	0	0	0	0	0	0	0	0	0	0	0	0	0	0	0	0	0	0	0	0	0	0	0	0	0	0	0	0
06b790252407a7726ffff69b93479495	TTGGATTTCTGGCTTTGGTCGCCTGATCCGCCACGGTTACGTGTGTGAGTATCGGTGTGACTGAGCCATCCTTCCGGGGAACGCATGTGCCCTTCATTGGGTGTGTGCGCCACTCGGATCGTTTACTTTGAAAAAATTAGAGTGTTCAAAGCAGGCTTTCGCCTTGAATACATTAGCATGGAATAATAACATAGGACTTGGGTTCTATTTTGTTGGTTTCTAGGACTGAAGTAATGATTGATAGGGATAGTTGGGGGTGCTAGTATTGGGCGGCC		Cercozoa						0	1	1	0	0	0	0	0	0	0	0	0	1	1	0	0	0	1	0	0	0	0	0	0	0	0	0	0	0	0	0	0	0	0	0	0	0	0	0	0	0
078931ee90e6636fd9b58c82eafed433	TTGGATTTCAGGTGAAGTCAGCAAATCTGTTGATCAACCTACCAGTCATTGACTGTTACTGTGAGAAAATTAGAGTGTTTCAAGCAGGCTATTGCAGGAATACATTAGCATGGAATAACGAATAAGTCTAGAATCTTGGTTAATTCTGGAACTTGATTAATAGGGACAGTTGGGGGCATTAGTATTCAATAGTC		Ciliophora	Litostomatea	Haptorida				0	1	0	0	0	0	0	0	0	0	0	0	0	0	0	0	0	0	0	0	0	0	0	0	0	0	0	0	0	0	0	0	0	0	0	0	0	0	0	0	0
0915a4cacddfa63394bc13ea4a263f23	TTGGATTTGTGGGTGTGGCTGTGGTCCATTTGGTACTAACGGTGACACCCATCTTTGGGTTGAACCTGCGTGGCATTAAGTTGTCGTGTTGGGGGTGCTCATCATTTACTGTGAAAAAATTAGAGTGTTCAAAGCAGGCTTCTGCCGTTGAATATATTAGCATGGAATAATGAGATAGGACCTTGGTACTATTTTGTTGGTTTGCGTTCCGAGGTAATGATTAATAGGAACAGTTGGGGGTATTCGTATTCCATTGTC		Bacillariophyta	Bacillariophyceae	Thalassiophysales				0	1	0	0	0	0	0	0	0	0	0	0	0	0	0	0	0	0	0	0	0	0	0	0	0	0	0	0	0	0	0	0	0	0	0	0	0	0	0	0	0
09bbd76538bca3be6080ae011c4d5a5a	TTGGATTTGTGGTTGCAGGAGTGTCCCCTGGGGATAATTTTGCTGATCCATCCATGAGATACAGCTTGTCTGGCATTAGTTTGTTAGACTTGTTGAACTTGTATTGTACTGTGAAGAAAGTAGAGTGTTCTACACAGGTGATAGCTGTTGGATAAAATAGCATGGAATACTGGAGTAAGACACTGATGTTTGTTGTTGGTTTTGTGCATTGTTGTAATGGTTAACAGGGCTAGTTGGGGGTATATGTATTCCATTGTA		Bacillariophyta						0	1	1	0	0	0	0	1	0	0	0	0	0	0	0	1	0	0	0	0	0	0	0	0	0	0	0	0	0	0	0	0	0	1	0	0	0	0	0	0	0
0c15c29576da7f17bd8d8c0e7339a2de	TTGAATTTCTGTCAGGAGTGACCGGGCCTTTGGATGAACTTCCATTGTTTTTTGCTCTGTTTGTCATCTCTAGACATCCTGGAATATTTTTTTTTTAAATGTTCCTCTTTTACTGTTAGCAAAATAGAGTGTTCCAAGCAAAGCGTAGTTTTGAATACATTAGAATGGAATAATAAGATAGGACTTTGGTGCTATTTTGTTGGTTTGCACACCAAGGTAATGATTAATAGGGACAGTTGGGGGTATTCGTATTTAATTGTC			Bigyra	Thraustochytrida	Thraustochytriaceae			0	1	1	0	0	0	0	0	0	0	0	0	1	1	0	0	0	0	1	0	0	0	0	0	0	0	0	1	0	0	0	0	0	1	0	0	0	0	0	0	0
0c2920162f50c487ebfc90c9b42c1548	TTGGATTTCTGCTGAGGACGACCGGTCCGCCCTCTGGGTGAGTATCTGGCTCGGCCTGGGCATCTTCTTGGAGAACGTAGCTGCACTTGACTGTGTGGTGCGGTATCCAAGACTTTTACTTTGAGGAAATTAGAGTGTTTCAAGCAGGCACACGCCTTGAATACATTAGCATGGAATAATAAGATAGGACCTCGGTTCTATTTTGTTGGTTTCTAGAGCTGAGGTAATGATTAATAGGGATAGTTGGGGGCATTCGTATTTAACTGTC			Dinophyceae					0	1	0	0	0	0	0	1	0	0	0	0	0	0	0	0	1	0	0	0	0	0	0	0	0	0	0	0	0	0	1	0	0	0	0	0	0	0	0	0	0
0d099070e7f364c4bf8988bde86c8680	TTGGATTTCTGCAGAGGATGGCCGGTCTGCCCATGGGGTGAGCATCTGGTGCACCCTAAGCATATTTCCTAAATGTGCAACTGCACTTGGCTGTGTGGTGCAGATTTGGGGGCTTTTACTTTGAGGAAATGAGAGTGTTCAAAGCAAGTATTTGCTGTGTATACAGAAGCATGGAATAATTGTTGTGTCTGGACTTCAATTTGTTGGTTTCTGGAGCTGGAAAGGTGAAACAGGGATGGCTGGGGACATTGGTATTTGACTGTC			Dinophyceae	Gonyaulacales	Goniodomataceae	Gambierdiscus		0	1	0	0	0	1	0	0	0	0	0	0	0	0	0	0	0	0	0	0	0	0	0	0	0	0	0	0	0	0	0	0	0	0	0	0	0	0	0	0	0
0ec09d81b1c5cfb08593b28afbe6ea54	TTGGATTCCTGGCATGGGGCAGCCGGTCCGCCTCGCAAGGGGTGCGTTACTGTGCGGCCTCGGCCATTTTTGGACAGAGCAGTCCTGGCATTCAGTTGTCGGGGCTGGGATGTCCGACGTTTACTGTGAAAAAATCAGAGTGTTCAAAGCAGGCTTACGCCTTGAATACATTAGCATGGAATAATGAGATAGGACCTTGGCGGTCTATTTTGTTGGTTTGCACGCCAAGGTAATGATTAACAGGGACGGTTGGGGTTCTTCGTATTCAATTGTC			Pelagophyceae	Sarcinochrysidales	Sarcinochrysidaceae	Glomerochrysis	Glomerochrysis psammophila	0	1	1	0	0	0	0	0	0	0	0	0	1	1	0	1	0	0	0	0	0	1	0	0	0	0	0	0	0	0	0	0	0	0	0	0	0	0	0	0	0
11ff3c5c0155d0d6f8e203e24e425e66	TTGAATTTGTGGTTTACAAAGTGTTCCCGGCACTTGTTGTTGGTGAAATACTTGGTTGCCATCCTTGGGTGGAATCTGTGTGGCATTAGGTTGTCGTGCAGGGGACGCCCATCTTTTACTGTGAAAAAATTAGAGTGTTCAAAGCAGGCTTATGCCGTTGAATATATTAGCATGGAATAATGAGATAGGACCTTGGTACTATTTTGTTGGTTTGCGCACCGAGGTAATGATTAATAGGGACAGTTGGGGGTATTCGTATTCCATTGTC		Bacillariophyta	Bacillariophyceae	Naviculales	Naviculaceae	Haslea		0	1	0	0	0	0	0	0	0	0	0	0	0	0	0	0	0	0	0	0	0	0	0	0	0	0	0	0	0	0	0	0	0	0	0	0	0	0	0	0	0
12a48332842e37412591e15ddc14174c	TCGGACGTTGGCGGGCGTTGCAAGTCGACCTCACAGTTGTTCTTGCAGCGGCCGCCTTTGTGGAGGGGGGCTCGGTGGTGCTTCACTGCCTCGCCGAGTCGCTGCCACCGTTTACTGTGAAAAAATTAGAGTGTTCAAAGCGGGCGTTTGCCATGAATACATTAGCATGGAATAATAGAATAGGACCTGGTCCTGTTTTGTTGGTTTGTGAGTATCAGGTAATGATTAAGAGGGACGGTTGGGGGCATTTGTATTCCGGCGTC		Rhodophyta	Florideophyceae	Ceramiales	Ceramiaceae			0	1	0	0	0	0	0	1	0	0	0	0	0	0	0	0	0	0	0	0	0	0	0	0	0	0	0	0	0	0	0	0	0	0	0	0	0	0	0	0	0
131edd5e56c8979e2b4fb486d3c63111	TTGGATTTCTGCCGAGGACGACCGGTCCGCCCTCTGGGTGAGTATCTGGCTCGGCCTGGGCATCTTCTTGGAGAACGTAACTGCACTTGGCTGTGTGGTGCGGTATTCAGGACTTTTACTTTGAGGAAATTAGAGTGTTTCAAGCAGGCACACGCCTTGAATACATTAGCATGGAATAATAAGATAGGACCTCGGTTCTATTTTGTTGGTTTCTAGATCTGAGGTAATGATTAATAGGGATAGTTGGGGGCATTCGTATTTAACTGTC			Dinophyceae					0	1	0	0	0	0	0	0	0	0	0	0	0	0	0	0	1	0	0	0	0	0	0	0	0	0	0	0	0	0	0	0	0	0	0	0	0	0	0	0	0
13a2adc379ddda3f38b3c7cc4adc3098	TTGGATTTGTGATGGAGCGGACGGTCCAAATGTTTGGTACTGTCTTGCACTGTCATCTTTGGGTGGATCCCGTGGGGCATTAGGTTGTTTTGCGGGGGATGCTCATCTTTTACTGTGAGAAAATTAGAGTGTTCAAAGCAGGCTTATGCCGTTGAATATATTAGCATGGAATAATAAGATAGGACTTTGGTGCTATTTTGTTGGTTTGTGCGCCATAGTAATGATTAAGAGGGACAGTTGGGGGTATTCGTATTCCATTGTC		Bacillariophyta	Bacillariophyceae	Naviculales				0	1	0	0	0	0	0	0	0	0	0	0	0	0	0	0	0	0	0	0	0	0	0	0	0	0	0	0	0	0	0	0	0	0	0	0	0	0	0	0	0
1475cb2a08ea77c9f60ab2a5c24f6fe1	TTGGATTTCTGCAGAGGATGGCCGTTCTGCCCATGGGGTGAGCATCTGGTGCACCCTAAGCATATTTCCTAAATGTGCAACTGCACTTGGCTGTGTGGTGCAGATTTGGGGGCTTTTACTTTGAGGAAATGAGAGTGTTCAAAGCAAGTATTTGCTGTGTATACAGAAGCATGGAATAATTGTTGTGTCTGGACTTCAATTTGTTGGTTTCTGGAGCTGGAAAGGTGAAACAGGGATGGCTGGGGACATTGGTATTTGACTGTC			Dinophyceae	Gonyaulacales	Goniodomataceae	Gambierdiscus	Gambierdiscus carpenteri	0	1	0	0	0	1	0	0	0	0	0	0	0	0	0	0	0	0	0	0	0	0	0	0	0	0	0	0	0	0	0	0	0	0	0	0	0	0	0	0	0
15189717d33bea80e46601252a1fe64f	TTGGATTTCTGGAGCCTCCTGGGGTCCACTTTTGGTACTTTGGGAGGTTCCATCCTTGGGTGGATCTTGCGTGGCATTAAGTTGTCGCGTTGGGGATGCCCATCGTTTACTGTGAAGAAATTAGAGTGTTCAAAGCAGGCTTATGCCGTTGAATATATTAGCATGGAATAATATGATAGGACCTTGGTACTATTTTGTTGGTTTGCGCACCGAGGTAATGATTAATAGGGACAGTTGGGGGTATTCGTATTCCATTGTC		Bacillariophyta	Bacillariophyceae	Thalassiophysales				0	1	1	0	0	0	0	0	0	0	0	0	1	0	0	1	1	0	0	0	0	0	0	0	0	0	0	0	0	0	0	0	0	0	0	0	0	0	0	0	0
1553d95b1588d287fcd26073672dea00	TTGAACCTTGGGCCTGGCTGGCCGGTCCGCCTCACCGCGTGCACTGGTCCGGCCGGGCCTTTCCTTCTGGGGATCCGCATGCCCTTCACTGGGCGTGTAGGGGAACCAGGACTTTTACTTTGAAAAAATTAGAGTGTTCAAAGCAGGCCTTTGCTCGAATACATTAGCATGGAATAATAGAATAGGACGTGCGGTCCTATTTTGTTGGTTTCTAGGACCGCCGTAATGATTAATAGGGATAGTCGGGGGCATCGGTATTCAATTGTC	Fungi	Ascomycota	Collemopsidiomycetes	Collemopsidiales	Xanthopyreniaceae	Collemopsidium		0	1	1	0	0	0	0	0	0	0	0	0	0	0	0	0	0	0	0	0	0	0	0	0	0	0	0	0	0	0	0	0	0	0	0	0	0	0	0	0	0
169152d39f802a0afaaa4bd9f92121bc	TTGAATTTCAGTTCCGGGCGAGTGGTTTGCTTTCAGAGTGATACTACTCGGACCGAACCTTATTATCCAGTCTTATCTTTGACATTCCTTTCATCAGGCGTGTCCGAGAACTGGGGAATTTACTTTGAAAAAATTAGAGTGCTCAAAGCAGGCGCACGCCTGAATATTTAGTGCATGGAATAATGGAAAAGGGCCTTGGTGCCATTTTGTTGGTTTTAAGCAACACGAGGCAATGATTAACAGAGACAGACGGGGGCATTTGTATTGATGGGTG	Metazoa	Arthropoda	Ostracoda	Podocopida				0	1	1	1	0	0	0	0	0	0	0	0	0	0	1	0	0	0	0	0	0	0	0	0	0	0	0	0	0	0	0	0	0	0	0	0	0	0	0	0	0
16a69b6e40819161355db4c43d70cb2c	TTGGATTTCTGCTGAGGGTGGCTGGTCCGCCCACTGGGTGAGTATCTGGCACAGCCTGAGCATTCTTCTTGAAAGCACAACTGCACTTGACTGTGTGGTGTGGTATTGAGAACCTTTACTTTGAGGAAATCAGAGTGTTTCAAGCAGGCATTTGCCTTGAATACATTAGCATGGAATAATATTATAGGGCCTTGGTTCTATTTTGTTGGTTTCTAGAACTGAGGTAATGATTAATAGGGATAGTTGGGGGCATTCGTATTTAATTGTC			Dinophyceae	Gonyaulacales	Gonyaulacaceae	Alexandrium		0	1	0	0	0	0	0	0	0	0	0	0	0	0	0	0	0	0	0	0	0	0	0	0	0	0	0	0	0	0	0	0	0	0	0	0	0	0	0	0	0
1776a64b76e24770fabe53df39a75817	TTGGATTTGTGCGCTTGGGCAATGTCCATTTTTTGGTACGTTTGTCCGGGTGCATCCTTGGGTGGAACCTGTGTGGCATTAGGTTGTCGTGCAGGGGATGCTCATCGTTTACTGTGAAAAAATTAGAGTGTTCAAAGCAGGCTTATGCCGTTGAATATATTAGCATGGAATAATAAGATAGGACCTCGGTACTATTTTGTTGGTTTGCGCACTGAGGTAATGATTAACAGGGACAGTTGGGGGTATTCGTATTCCATTGTC		Bacillariophyta	Bacillariophyceae		Entomoneidaceae			0	1	1	0	0	0	0	0	0	0	0	0	0	0	0	1	0	0	0	0	0	0	0	0	0	0	0	0	0	0	0	0	0	0	0	0	0	0	0	0	0
195716e9d29c2d880068effc8a4d689e	TTGGATTTGTGGCGTACGGTGTGTTCCGGGCACTTGTTGTCTGAGTAACCTGCTGTTGCCATCCTTGGGTGGAACCTGTGTGGCATTAGGTTGTCGTGCAGGGGATGCCCATCATTTACTGTGAAAAAATTAGAGTGTTCAAAGCAGGCTTATGCCGTTGAATATATTAGCATGGAATAATAAGATAGGACTTTTTTGCTATTTTGTTGGTTTGCGCAAAGAGGTAATGATTAATAGGGACAGTTGGGGGTATTCGTATTCCATTGTC		Bacillariophyta						0	1	1	0	0	1	0	0	0	0	0	0	0	0	0	0	0	0	0	0	0	0	0	0	0	0	0	0	0	1	0	0	0	1	0	1	0	0	0	0	0
1a465fbdc01495c79ea5468cb04aafcc	TTGGATTTGTGGCGTACGGTGTGTTCCGGGCACTTGTTGTCTGAGTAACCTGCTGTTGCCATCCTTGGGTGGAACCTGTGTGGCATTAGGTTGTCGTGCAGGGGATGCCCATCATTTACTGTGAAAAAATTAGAGTGTTCAAAGCAGGCTTATGCCGTTGAATATATTAGCATGGAATAATGAGATAGGACTTTTTTGCTATTTTGTTGGTTTGCACAAAGAGGTAATGATTAATAGGGACAGTTGGGGGTATTCGTATTCCATTGTC		Bacillariophyta						0	1	0	0	0	0	0	0	0	0	0	0	0	0	0	0	0	0	0	0	0	0	0	0	0	0	0	1	0	0	0	0	0	0	0	0	0	0	0	0	0
1a61fd5c330c3c65ec10009aed17ff52	TTGGAACTCTGCCAAGGACAACTGGTCCGCCCTCCGGGTGAGTACTTGGTTTGGCTTGGGCATTTTCTTGGAGCACGCAGCTGCACTTGACTGTGTGGTGTGGTATCCAAGGCTTTTACTTTGAGGAAATTAGAGTGCTTCAAGCAGGCTTCTGCCTTAAATACATTAGCATGGAATAACAAATTAGGATCCCAGCTCTATTTTGCTGGCTTCTAGAGCTGAGGTTATGATGAGTAGGGATGGTTGGGGGCATTCGCATTTGATTGTC			Dinophyceae	Prorocentrales				0	1	0	0	0	0	1	1	0	0	0	0	0	0	0	0	0	0	0	0	0	0	0	0	0	0	0	0	0	0	0	0	0	0	0	0	0	0	0	0	0
1b0fdad88a4996db5131861c1ecb83b7	TTGGATTTCTGCAGAGGATGGCCGGTCCGCCCATGGGGTGAGCATCTGGTGCACCCTAAGCATATGTCCTAAATGTGCAACTGCACTTGGCTGTGTGGTGCAGATTTGGGGGCTCTGTGTATACAGAAGCATGGAATAATTATTGCGTCTGGACTTCAATTTGTTGGTTTCTGGAGCTGGAAAGGTGAAACAGGGATGGCTGGGGACATTGGTATTTGACTGTC			Dinophyceae	Gonyaulacales	Goniodomataceae	Gambierdiscus	Gambierdiscus carpenteri	0	1	0	0	0	0	0	0	0	0	0	0	0	0	0	0	0	0	0	0	0	0	0	0	0	0	0	0	0	0	0	0	0	0	0	0	0	0	0	0	0
1b8c88fc3f487f9c6f6e926d2ab903da	TTGGGTTTGTGGCTGTCGCGAGCGGCCTGGCACTTAGTGCCGGTGTTTGCTAGCGTCGTCATCCTTGGGTGGAACCTGTGTGGCATTAGGTTGTCGTGCAGGGGATGCCCATCGTTTACTGTGAAAAAATTAGAGTGTTCAAAGCAGGCTTATGCCGTTGAATATATTAGCATGGAATAATAAGATAGGACCTTGGTACTATTTTGTTGGTTTGCGCACCAAGGTAATGATTAATAGGGACAGTTGGGGGTATTCGTATTCCATTGTC		Bacillariophyta	Bacillariophyceae	Bacillariales	Bacillariaceae	Nitzschia		0	1	0	0	0	0	0	0	0	0	0	0	0	0	0	0	0	0	0	0	0	0	0	0	0	0	0	0	0	0	0	0	0	0	0	0	0	0	0	0	0
1e00aa7481e902ed49d1d90953fc68e5	TTGGATTTCGGACTGGTGCGTGGTCGGTCTGCCGCAAGGTGTGTTACTGACTCGTGCTGTCTTCTTCTCAGAGTCCTGCTGTGTACTTAACTGTGCGCAGTATTTTGGAATTTGAGACGTTTACTTTGAAAAAATTAGAGTGTTCAAAGCAGGCTATTTATTGCCGGAATACATGAGCATGGAATAATGGAATAGGACTGCGGTCTTATTTTGTTGGTTTCTGAGACCATAGTAATGATTAAGAGGGACAATTGGGGGCATCCGTATTTCGTTGTC	Metazoa	Cnidaria	Hydrozoa	Leptothecata	Aequoreidae	Aequorea	Aequorea australis	0	1	0	0	0	1	0	0	0	0	0	0	0	0	0	0	0	0	0	0	0	0	0	0	0	0	0	0	0	0	0	0	0	0	0	0	0	0	0	0	0
1f3c6b811092194da5f1afed222647ef	TTGGATTTCTGGTGTGGTGCGGTCGGTCCGTCGCCGATAGGCGATCGAGTACTGGCGTTGCGCCTACCATCCCTTCTGGAGAGGCCCGCTGCGCTTCACTGCGTGGTGGGAGTCACCGATCCAGATCGTTTACTTTGAAAAAATTAGAGTGTTTAAAGCAGGCGTCAGCCACTGAATACATTAGCATGGAATAATGAGATAGGACTTTGGCCCTATTTTGTTGGTTTCTAGGACTGAAGTAATGATTGATAGGGACAGTTGGGGGTGCTAGTATTTAACGGCC		Cercozoa						0	1	0	0	0	0	0	0	0	0	0	0	0	0	0	1	0	0	1	0	0	0	0	0	0	0	0	0	0	0	0	0	0	0	0	0	0	0	0	0	0
21f5c584335217042aed1af78e83871d	TTGGATTTCTGCCGAGGACGACCGGTCCGCCTCCTGGGTGAGTATCTGGCTTGACCTTGGCATCTTCTTGGAGAACGCTACTGCACTTAACTGTGTGGTGCGGTAACCAGGACTTTTACTTTGAGGAAATTAGAGTGTTTCAAGCAGGCGTGCGCCTTGAATGCATTAGCATGGAATAATAAGATAGGACCTTAGTTCTATTTTGTTGGTTTCTAGAGCTGGGGTACAGATTAATAGGGATAGTTGGGGGCATTCGTATTTAACTGTC			Dinophyceae	Gymnodiniales	Gymnodiniaceae	Paragymnodinium		0	1	0	0	0	0	0	0	0	0	0	0	0	0	0	0	0	0	0	0	0	0	0	0	0	0	0	0	0	0	0	0	0	0	0	0	0	0	0	0	0
23c8e40f998069f6f458356b08e8fd98	TTGGACCTGTGGTGGGAATGGTCTGTCCGCACTCTGTGTGGTACGTGACCCTTCCGGCCATCCTCGGGAGGAAGCGTCTGGCATTAGGTTGTCGGGCGGGGACTCTCGTCTTTTACTGTGAATAAATTAGAGTGTTCAAAGCAGGCTTATGCCGTGAATACATTAGCATGGAATAATGATATAGGACCTCGGTACTATTTCGTTGGTTTGTGCACTGAGGTAATGATTAATAGGGACAGTTGGGGGTATTCGTATTCCATTGTC		Bacillariophyta	Fragilariophyceae	Fragilariales	Fragilariaceae	Synedra	Synedra fulgens	0	1	0	1	0	0	0	1	0	0	0	0	0	0	0	1	0	0	0	0	0	0	0	0	0	0	0	0	0	0	0	0	0	0	0	0	0	0	0	0	0
24706cea6e05ed249b1e03084bed9dec	TTGGACTTGTGGTTTGGCTGTCCGGTCCTTCGCTCAGCGTCGGATTCTGGCCGGTCGGATCATCCTTGGGTGGAATCTGTGTGGCATTAGGTTGTCGTGCAGGGGATGCCCATCGTTTACTGTGAAAAAATTAGAGTGTTCAAAGCAAGCTTAGGCTGTTGAATATGTTAGCATGGAATAATAAGATAGGACCTGGGTGCTATTTTGTTGGTTTGCGCACCGATGTAATGATTAACAGGGACAGTTGGGGGTATTCGCATTGCGTTGTA		Bacillariophyta	Fragilariophyceae					0	1	0	0	0	0	0	0	0	0	0	0	0	0	0	0	0	0	0	0	0	0	0	0	0	0	0	0	0	0	0	0	0	0	0	0	0	0	0	0	0
253c0580f250edb247601d56fac7a5c5	TTGGATTTGTGGTTTTCTTGGGCGGCCCGGCACTTGTTGCTGGTGTTTGCCCGAGTTGCCATCCTTGGGTGGAACCTGTGTGGCATTAGGTTGTCGTGCAGGGGATGCCCATCGTTTACTGTGAAAAAATTAGAGTGTTCAAAGCAGGCTTATGCCGTTGAATATATTAGCATGGAATAATAAGATAGGACCTTGGTACTATTTTGTTGGTTTGCGCACCAAGGTAATGATTAATAGGGACAGTTGGGGGTATTCGTATTCCATTGTC		Bacillariophyta						0	1	0	0	0	0	0	0	0	0	0	0	0	0	0	0	0	0	0	0	0	0	0	0	0	0	0	0	0	0	0	0	0	0	0	0	0	0	0	0	0
2662f5ff43d7b3b1229e5fdabc7a7855	TTGAATGTTTGCTAATGATGGCTGGTCCGCCCTTTGGGCGAGTATCTGGCACACCATTTGCACATGCTTTGAATGATGCCTGCACTTGATTGTGTGGGGTTGTTCAATGCACTTTTATTTTGAAGAAATTAAAGCGCTCTTGGCAGGCTATTGCCATGCATGCACCAGCATGGAATAATGATGTCATGATTTATTTTGTTGGTTTTTAAGTACATGAGCATTCAAATAGGGATAGTTGGGGGCATTTGAATTTTATTGTC			Dinophyceae	Peridiniales	Ostreopsidaceae	Ostreopsis		0	1	1	0	1	1	0	1	0	0	0	0	0	0	0	0	0	0	0	0	0	0	1	0	0	0	0	0	0	1	0	0	0	0	0	0	0	0	0	0	0
27a36952f13be5dfe48b378235ae6cb2	TTGGATTTCTGGCAGGAGGGACCGGTCACGCACTCTGTGTGTGAACTTGGCTCCCTCTGGCCATCCTTGGGGAGATCCTGTTTGGCATTAAGTTGTCGGGCAGGGGATACCCATCGTTTACTGTGAAAAAATTAGAGTGTTTAAAGCAGGCTTATGCCGTTGAATATATTAGCATGGAATAATAAGATAGGACTTCGGAACTATTTTGTTGGTTTGCGTTACGAAGTAATGATTAATAGGGACAGTTGGGGGTATTCGTATTTCGTTGTC		Bacillariophyta	Coscinodiscophyceae	Thalassiosirales	Thalassiosiraceae	Thalassiosira		0	1	1	0	0	0	0	0	0	0	0	0	0	0	0	0	0	0	0	0	0	0	0	0	0	0	0	0	0	0	0	0	0	0	0	0	0	0	0	0	0
28909890919a6a75a195a13e172d2bd1	TTGGATTTGTGGCTGTCGCGTGCGGCGTGACACTTTGTGTTATCGCTTGCTTGCGTCGCCATCCTTGGGTGGAAGCTGTGTGGCATTAGGTTGTCGTGCAGGGGATGCCCATCATTTACTGTGAAAAAATTAGAGTGTTCAAAGCAGGCTTATGCCGTTGAATATATTAGCATGGAATAATAAGATAGGACCTTGGTACTATTTTGTAGGTTTGCGCACCGAGGTAATGATTAACAGGGACAGTTGGGGGTATTCGTATTCCATTGTC		Bacillariophyta	Bacillariophyceae	Bacillariales	Bacillariaceae	Bacillaria		0	1	0	0	0	0	0	0	0	0	0	0	0	0	0	0	0	0	0	0	0	0	0	0	0	0	0	0	0	0	0	0	0	0	0	0	0	0	0	0	0
2aaca12d4ae45c38563db7d5a5f664a1	TTGGATTTGTGGTGAAGCTGTCCGGTCCTTCGCTTTGCGTTGGTACCTGGACGGTTTTGCCATCCTTGGGTGGAATCTGTGTGGCATTAAGTTGTCGTGCAGGGGATGCCCATCGTTTACTGTGAAAAAATTAGAGTGTTCAAAGCAGGCTTATGCCGTTGAATATATTAGCATGGAATAATAAGATAGGACCTAGGTACTATTTTGTTGGTTTGCGCACCTGGGTAATGATTAATAGGGACAGTTGGGGGTATTCGTATTCCATTGTC		Bacillariophyta	Fragilariophyceae	Licmophorales	Ulnariaceae			0	1	1	0	0	1	1	1	0	0	0	0	0	0	0	1	0	0	0	0	0	0	0	0	0	0	0	0	0	0	0	0	0	0	0	0	0	0	0	0	0
2abbf88850bc1a937fa68a69f15d780a	TTGGATTTGTGGCGGCTCCTGTGGTCCGTTCTCGGTACTTTCGGGGGCTGCCATCCTTGGGTGGATCCTGTGTGGCATTAGGTTGTCGTGCAGGGGATACCCATCCTTTACTGTGAAAAAATTAGAGTGTTCAAAGCAGGCTTACGCCGCTGAATATATTAGCATGGAATAATGAGATAGGACCTTGGTACTATTTTGTTGGTTTGTGCACCGAGGTAATGATTAATAGGGACAGTTGTGGGTATTTGTATTCCATTGTC		Bacillariophyta	Bacillariophyceae					0	1	0	0	0	0	0	0	0	0	0	0	0	0	0	0	0	0	0	0	0	0	0	0	0	0	0	0	0	0	0	0	0	0	0	0	0	0	0	0	0
2b4d20e3f841f644792b5ad6ddc9d270	TTGGACTTCTGCTGAGGGTTGCTAACCCACCCTCTGGGTGTAGGTCTGGCCTGCCTCAGTATCTTCTCGGAGAATGTAGATGCACTTGACTGTGTGGTGCGCTATCTGAGGCTGTTACTTTGAGGAAATTAGAGTGCTTCAAGCAGGTCATTGCCCTGAATACATTAGCATGGCATGACAAATCAGAACCTCTTGTTCTTCTTTGTTGGTTTTAGAGCAGAGGGGAGGGTGAATAGGAACAGTTGGGGGTATTCATATTTGACTGTC			Dinophyceae	Peridiniales	Peridiniaceae	Bysmatrum	Bysmatrum subsalsum	0	1	1	0	0	0	0	0	0	0	0	0	0	0	0	0	0	0	0	0	0	0	0	0	0	0	0	0	0	0	0	0	0	0	0	0	0	0	0	0	0
2c960eac5480a50643d5216dfa233629	TTGAATTTCAGTTCCGGGCGAGTGGTTTGCTTTCAGAGTGATACTACTCGGACCGAACCTTATTATCCAGTCTTATCTTTGACATTCCTTTCATCAGGCGTGTCCGAGAACTGGGGAATTTACTTTGAAAAAATTAGAGTGCTCAAAGCAGGCGCACGCCTGAATATTTAGTGCATGGAATAATGGAAAAGGGCCTTGGTGCCATTTTGTTGGTTTTAAGCAACACGAGGCAATGAGTAACAGAGACAGACGGGGGCATTTGTATTGATGGGTG	Metazoa	Arthropoda	Ostracoda	Podocopida				0	1	0	0	0	0	0	0	0	0	0	0	0	0	0	0	0	0	0	0	0	0	0	0	0	0	0	0	0	0	0	0	0	0	0	0	0	0	0	0	0
2d97acac2f94c60251cee1786f84120e	TTGGATTTCTGTCAAGTACAACTGGTCCGCCCTCCGGGTGAGCACATAAGTTGGTCTTGGCATCTTGCTGGAAACTGTGGCTGCACTTGGTTGTGTGGCACAGTGTCCAGCACTTTCACTTTGAGGAAATTGGAGTGTTTCAAGCAGGCAATGCCTTTGAACACAGTAGCATGGAATAATTAGATTGGGCTTTTGCTCCAATTTGTCGGTTTCTGGAGCTGAGGTGAGAATTAATGGGGATTGTTGGGGGCATCCGAATTTAGCCATC			Dinophyceae	Gymnodiniales	Gymnodiniaceae	Amphidinium		0	1	0	0	0	0	0	0	0	0	0	0	0	0	0	0	0	0	0	0	0	0	0	0	0	0	0	0	0	0	0	0	0	0	0	0	0	0	0	0	0
2f08fd15e9b6d3178e20c2bd8dd63cef	TTGGATTTGTGGTTGTAAAGGTGTCCCTAGGGGATAGTTTTGCTCATCCATCCATGAGATACAGCTTGTCTGGCATTAGATTGTTAGATTTGTTGAGCTTGTATTGTACTGTGAAGAAAGTAGAGTGTTCTACACAGGTGATAGCTGTTGGATAAAATAGCATGGAATACTGGAGTAAGACACTGATGTTTGTTGTTGGTTTTGTGCATTGTTGTAATGGTTAACAGGGCTAGTTGGGGGTATATGTATTCCATTGTA		Bacillariophyta						0	1	1	1	0	1	0	1	0	0	0	0	0	0	0	1	0	0	0	0	0	0	0	0	0	0	0	0	0	0	0	0	0	0	0	0	0	0	0	0	0
2fd1b656f2f0641e571139c44569eb5c	TTGGATTTGTGGTTGGAGCGGCCGGTCCTTCGCTTTGCGTCGGTACTTGGCAGTCTCCGTCCATCCTTGGGTGGATGCTGTGTGGCATTTGGTTGTCGTGCAGTGGATGCCCATCGTTTACTGTGGAAAAATTAGAGTGTTCAAAGCAGGCTTACGCCGTTGAATATATTAGCATGGAATAATGAGATAGGACCTGGGTACTATTTTGTTGGTTTGCGCACCGAGGTAATGATTAATAGGGACAGTTGGGGGTATTCGTATTCCATTGTC		Bacillariophyta	Fragilariophyceae	Fragilariales	Fragilariaceae	Bleakeleya		0	1	0	0	0	0	0	0	0	0	0	0	0	0	0	0	0	0	0	0	0	0	0	0	0	0	0	0	0	0	0	0	0	0	0	0	0	0	0	0	0
300cb3edcbd42c87daf0699bfc572758	TTGGATTTGTGATGGAGCGGACGGTCCAAATGTTTGGTACTGTCTTGCACTGTCATCTTTGGGTGGATCCCGTGGGGCATTAGGTTGTTTTGCGGGGGATGCTCATCTTTTACTGTGAGAAAATTAGAGTGTTCAAAGCAGGCTTATGCCGTTGAATATATTAGCATGGAATAATAAGATAGGACTTTGGTGCTATTTTGTTGGTTTGTGCGCCATAGTAATGATTAAGAGGGACAATTGGGGGTATTCGTATTCCATTGTC		Bacillariophyta	Bacillariophyceae	Naviculales				0	1	0	0	0	0	0	0	0	0	0	0	0	0	0	0	0	0	0	0	0	0	0	0	0	0	0	0	0	0	0	0	0	0	0	0	0	0	0	0	0
31c37d771a96b002dfdc533e67d2ea9f	TTGGATTTGTGGCTCGTCTTGTCGGCTGGGTCTTTTTGACCTTTGCTGTACAACTCGGCCATCCTTGGGTGGAATCTGTTTGCACTTAGTTGTGCGAGCAGGGGATGCCCATCGTTTACTGTGAAAAAATTAGAGTGTTCAAAGCAGGCTTATGCCGTTGAATATGTTAGCATGGAATAATGATATAGGACCTTGGTACTATTTTGTTGGTTTGCGCACTGAGGTAATGATTAATAGGGACAGTTGGGGGTATTCGTATTCCATTGTC		Bacillariophyta	Bacillariophyceae	Bacillariales				0	1	1	0	0	0	1	0	0	0	0	0	0	0	0	0	0	0	0	0	0	0	0	0	0	0	0	0	0	0	0	0	0	1	0	0	0	0	0	0	0
31fd8caa1866fd7946e234cb7598a45d	TTGGATTTCTGCCGAGGACGACCGGTCCGCCTCCTGGGTGAGTATCTGGCTTGACCTTGGCATCTTCTTGGAGAACGCTACTGCACTTAACTGTGTGGTGCGGTAACCAGGACTTTTACTTTGAGGAAATTAGAGTGTTTCAAGCAGGCGTGCGCCTCGAATACATTAGCATGGAATAATAAGATAGGACCTTAGTTCTATTTTTTTGTTTTCTGGGGCTGGGGTAAAGATTAATAGGGATAGTTGGGGGCATTCGTATTTAATTGTC			Dinophyceae	Gymnodiniales	Gymnodiniaceae			0	1	0	0	0	0	0	0	0	0	0	0	0	0	0	0	0	0	0	0	0	0	0	0	0	0	0	0	0	0	0	0	0	0	0	0	0	0	0	0	0
3386f5ce6917a4ce639ebe68d337c117	TCGGATTTTGGCGTTGGTACTTCCGAGACCCCTGATTGGGTGTTGAGGGTAGTCCCGCCTTTGTGGATGGGGGTGTGGTGGCTCTTTGTTGGGTCGCTGCATTTCCGCCACTGTTTACTGTGAAAAAATTAGAGTGTTCAAAGCGAGCGATTGCCATGAATACATTAGCATGGAATAATAGAATAGGACCTGGTCCTGTTTTGTTGGTTTGTCGGTATCAGGTAATGATTAAGAGGGACGGTCGGGGGCATTTGTATTCCAGGGTG		Rhodophyta	Florideophyceae	Ceramiales	Rhodomelaceae	Polysiphonia		0	1	0	0	0	0	0	0	0	0	0	0	0	0	0	0	0	0	0	0	0	0	0	0	0	0	0	0	0	0	0	0	0	0	0	0	0	0	0	0	0
33c4ce45f97dfc9bb34dbc9317626227	TTGGATTTGTGGCGTGTTCTGAGGCCCAATTTTGGTGCCAATGGAACGTGCCATCCTTGGGTGGAATCTGTGTGGCATTAGGTTGTCGTGCAGGGGAGACCCATCGTTTACTGTGAAAAAATTAGAGTGTTCAAAGCAGGCTTATGCCGTTGAATATATTAGCATGGAATAATAAGATAGGACCTTGGTACTATTTTGTTGGTTTGCGCACTGAGGTAATGATTAATAGGGACAGTTGGGGGTATTCGTATTCCATTGTC		Bacillariophyta	Bacillariophyceae	Naviculales	Diploneidaceae			0	1	0	0	0	0	0	0	0	0	0	0	0	0	0	0	0	0	0	0	0	0	0	0	0	0	0	0	0	0	0	0	0	0	0	0	0	0	0	0	0
35187b1f525dad2776b09b0e87d5fcd7	TTGGATTTCTGCTTAGGGTGGCTGGTCCGCCCTCTGGGTGAGTATCTGGCACAGCCTGGGCATTCTTCTTGAAAGCACAACTGCACTTGACTGTGTGGTGTGGTATTGAGAACCTTTACTTTGAGGAAATCAGAGTGTTTCAAGCAGGTGTTTGCCTTGAATACATTAGCATGGAATAATATTATAGGGCCTTGGTTCTATTTTGTTGGTTTCTAGAGCTGAGGTAATGATTAATAGGGATAGTTGGGGGCATTCGTATTTAATTGTC			Dinophyceae					0	1	1	0	0	1	0	1	0	0	0	0	1	1	1	1	1	0	1	0	0	0	0	1	0	0	1	0	0	0	0	0	0	0	0	0	0	0	0	0	0
35d1a708d13ac9d33efb47ed8308f419	TTGGATTTCTATCAAGTACAACTGGTCCGCCCTCCGGGTGAGCACATAGTTTGGTCTTGGCATCTTGCTGGAAACTGTGGCTGCACTTGGCTGTGTGGCGCAGTGTCCAGCACTTTCACTTTGAGAAAATTGGAGTGTTTCAAGCAGGCAATGCCTTTGAACACAGTAGCATGGAATAATTAGATTGGGCTTTTGCTCCAATTTGTCGGTTTCTGGAGCTGAGGTGAGAATTAATGGGGATTGTTGGGGGCATCCGAATTTAGCCGTC			Dinophyceae	Gymnodiniales	Gymnodiniaceae	Amphidinium		0	1	0	0	0	0	0	0	0	0	0	0	0	0	0	0	0	0	0	0	0	0	0	0	0	0	0	0	0	0	0	0	0	0	0	0	0	0	0	0	0
360fb7415b9e4d8da5b712c4b1e7a8da	TTGGATTTCTGTCAAGTACAACTGGTCCGCCCTCCGGGTGAGCACATAGTTTGGTCTTGGCATCTTGCTGGAAACTGTGGCTGCACTTGGCTGTGTGGCGCAGTGTCCAGCACTTTCACTTTGAGGAAATTGGAGTGTTTCAAGCAGGCAATGCCTTTGAACACAGTAGCATGGAATAATTAGATTGGGCTTTCGCTCCAATTTGTCGGTTTCTGGAGCTGAGGTGAGAATTAATGGGAATTGTTGGGGGCATCCAAATTTAGCCGTC			Dinophyceae	Gymnodiniales	Gymnodiniaceae	Amphidinium		0	1	0	0	0	0	0	0	0	0	0	0	0	0	0	0	0	0	0	0	0	0	0	0	0	0	0	0	0	0	0	0	0	0	0	0	0	0	0	0	0
370fe0dbf26268a1668cd696c3c5293f	TTGGATTTCTGTCAAGTACAACTGGTCCGCCCTCCGGGTGAGCACATAGTTTGGTCTTGGCATCTTGCTGGAAACTGTGGCTGCACTTGGCTGTGTGGCGCAGTGTCCAGCACTTTCACTTTGAGGAAATTGGAGTGTTTCAAGCAGGCAATGCCTTTGAACACAGTAGCATGGAGTAATTAGATTGGGCTTTTGCTCCAATTTGTCGGTTTCTGGAGCTGAGGTGAGAGTTAATGGGGATTGTTGGGGGCATCCAAATTTAGCCGTC			Dinophyceae	Gymnodiniales	Gymnodiniaceae	Amphidinium		0	1	0	0	0	0	0	0	0	0	0	0	0	0	0	0	0	0	0	0	0	0	0	0	0	0	0	0	0	0	0	0	0	0	0	0	0	0	0	0	0
3789cda937998b10eb040762d98dcb8d	TTGGATTTGTGGCTTATGCATGCGGCCCGCATTCGTGCGGTGTTTGCTAGCGTGGCCATCCTTGGGTGGAACCTGTGTGGCATTAGGTTGTCGTGCAGGGGATGCCCATCGTTTACTGTGAAAAAATTAGAGTGTTCAAAGCAGGCTTACGCCGTTGAATATATTAGCATGGAATAATAAGATAGGACCTTGGTACTATTTTGTTGGTTTGCGCACCAAGGTAATGATTAATAGGGACAGTTGGGGGTATTCGTATTCCATTGTC			Dinophyceae					0	1	1	0	1	0	0	0	0	0	0	0	0	0	0	0	0	0	0	0	0	0	0	0	0	0	0	0	0	0	0	0	0	0	0	0	0	0	0	0	0
380ccd37855af341594de42604c512fb	TTGGATTTGTGGTTGAGTGGTTCGGTCCGACGCTTGTTGCGTGGGTACCTGAGCCGTTCGTCCATCCTTGGGTGGAATCTGTGTGGCATTAGGTTGTCGTGCAGGGGATGCCCATCGTTTACTGTGAAAAAATTAGAGTGTTCAAAGCAGGCTTATGCCGTTGAATATATTAGCATGGAATAATGAGATAGGACCTTGGTACTATTTTGTTGGTTTGCGCACCGAGGTAATGATTAATAGGGACAGTTGGGGGTATTCGTATTCCATTGTC		Bacillariophyta	Fragilariophyceae	Licmophorales	Ulnariaceae			0	1	0	0	0	0	0	0	0	0	0	0	0	0	0	0	0	0	0	0	0	0	0	0	0	0	0	0	0	0	0	0	0	0	0	0	0	0	0	0	0
3c0b9c398b44a6a88808677bcb538fda	TTGGATTTCTGGTGTGGTGCGGCCGGTCCGTCGCCGATAGGCGGTCGAGTACTGGCGTTGCGCCTACCATCCCTTCTGGAAAGGCCCGCTGCGCTTCATTGCGTGGGGGGAGTCACCGATCCAGATCGTTTACTTTGAAAAAATTAGAGTGTTTAAAGCAGGCGTCAGCCACTGAATACATTAGCATGGAATAATGAGATAGGACTTTGGCCCTATTTTGTTGGTTTCTAGGACTGAAGTAATGATTGATAGGGACAGTTGGGGGTGCTAGTATTTAACGGCC		Cercozoa						0	1	0	0	0	0	0	0	0	0	0	0	1	0	0	1	0	0	0	0	0	1	0	0	0	0	0	0	0	0	0	0	0	0	0	0	0	0	0	0	0
417e6a334aaadce08f653babee282d07	TTGAATCTCTGGCCGGTTGCGTTCACGGCATTCGTCGGCTCGTCAGCCTGGTCATCCGTAGGGGAATCAGATTCGGTCTTCACTGGTCGGTCTGTGGAACCTACATTTTACTGTGAAAAAATTAGAGTGCTCCAGGCAGGCAATCGCTTGGATACTCCAGCATGGAATAATGGAATAGGACTTTGAACTATTCGTTGGTTTGAGTTCAGAGTAATGATTAATAGGGACAGTTGGGGGCATTCGTATTTAATTGTC		Ciliophora	Colpodea					0	1	0	0	1	0	0	0	0	0	0	0	1	0	0	1	0	0	0	0	0	0	0	0	0	0	0	0	0	0	0	0	0	0	0	0	0	0	0	0	0
41dbfb4972f468db52936e9ca206c170	TTGGATTTGTGGTTCGTCCAGCCGGCTGGGTCTTTGACCTTTGCTGTGCCGGTCGTCCATCCTTGGGTGGAATCTGTGTGGCATTAGGTTGTCGCGCAGGGGATGCCCATCGTTTACTGTGAAAAAATTAGAGTGTTCAAAGCAGGCTTATGCCGTTGAATATATTAGCATGGAATAATGATATAGGACCTTGGTACTATTTTGTTGGTTTGCGCACTGAGGTAATGATTAATAGGGACAGTTGGGGGTATTCGTATTCCATTGTG		Bacillariophyta	Bacillariophyceae					0	1	0	0	0	0	0	0	0	0	0	0	0	0	0	0	0	0	0	0	0	0	0	0	0	0	0	0	0	0	0	0	0	0	0	0	0	0	0	0	0
44636215280a38d58920e870f3e1bbc9	TTGGATTTGTGGCTGTTGCGTGCGGCGTGACACTTTGTGTTATCGCTTGCTTGCGTCGCCATCCTTGGGTGGAAGCTGTGTGGCATTAGGTTGTCGTGCAGGGGATGCCCATCATTTACTGTGAAAAAATTAGAGTGTTCAAAGCAGGCTTATGCCGTTGAATATATTAGCATGGAATAATAAGATAGGACCTTGGTACTATTTTGTTGGTTTGCGCACCGAGGTAATGATTAACAGGGACAGTTGGGGGTATTCGTATTCCATTGTC		Bacillariophyta	Bacillariophyceae	Bacillariales	Bacillariaceae	Bacillaria		0	1	0	0	0	0	0	0	0	0	0	0	0	0	0	0	0	0	0	0	0	0	0	0	0	0	0	0	0	0	0	0	0	0	0	0	0	0	0	0	0
46071a24416d7b9cd9bd33ceacc3da43	TTGGATTTCTGTCAAGTACAACTGGTCCGCCCTCCGGGTGAGCACATAAGTTGGTCTTGGCATCTTGCTGGAAACTGTGGCTGCACTTGGCTGTGTGGCGCAGTGTCCAGCACTTTCACTTTGAGGAAATTGGAGTGTTTCAAGCAGGCAATGCCTTTGAACACAGTAGCATGGAATAATTAGATTGGGCTTTTGCTCCAATTTGTCGGTTTCTGGAGCTGAGGTGAGAATTCATGGGGATTGTTGGGGGCATCCGAATTTAGCCATC			Dinophyceae	Gymnodiniales	Gymnodiniaceae	Amphidinium		0	1	0	0	0	0	0	0	0	0	0	0	0	0	0	0	0	0	0	0	0	0	0	0	0	0	0	0	0	0	0	0	0	0	0	0	0	0	0	0	0
46dc0bf05348ca2a180737f574e51f99	TTGGATTTGTGGCGGGAGCGATCGGTCCGGCACTTTGTGCAGGTACTTGCATCGTCTGCCGCCATGGTTGGCAAGAGTCTGTCTGGCATTAGGTTGTCGGGCAGAGGATTGCCATCATTTACTGTGAAAAAATTAGAGTGTTCAAAGCAGGCATTTGCCATTGAATATATTAGCATGGAATAATGAGATAGGACTGCGGTACTATTTTGTTGGTTTGTGTGCCGTAGTAATGATTAATAGGGACAGTTGGGGGTATTCGTATTCCATTGTC		Bacillariophyta	Mediophyceae	Triceratiales	Triceratiaceae	Triceratium		0	1	0	0	0	0	0	0	0	0	0	0	1	0	0	0	0	0	0	0	0	0	0	0	0	0	0	0	0	0	0	0	0	0	0	0	0	0	0	0	0
478679eabf824a50eed6cf8b520e1d06	TTGGATTTCTGTCAAGTACAACTGGTCCGCCCTCCGGGTGAGCACATAGTTTGGTCTTGGCATCTTGCTGGAAACTGTGGCTGCACTTGGCTGTGTGGCGCAGTGTCCAGCACTTTCACTTTGAGGAAATTGGAGTGTTTCAAGCAGGCAATGCCTTTGAACACAGTAGCATGGAATAATTAGATTGGGCTTTTGCTCCAATTTGTCGGTTTCTGGAGCTGAGGTGAGAATTAATGGGGATGGTTGGGGGCATCCGAATTTAGCCATC			Dinophyceae	Gymnodiniales	Gymnodiniaceae	Amphidinium		0	1	0	0	0	0	0	0	0	0	0	0	0	0	0	0	0	0	0	0	0	0	0	0	0	0	0	0	0	0	0	0	0	0	0	0	0	0	0	0	0
47eeff82fce77e7e3c14c376bfbdb824	TTGGATTTCTGGTACGGCGTACCTGGTCCGCCCCTTTTACGGTGTGTGTGTACCGGAGTGCGCCTGCCATCCTCCCGGGGAGCGTTGTGCCTACCCTTCACTGGGCCGGGCCCGCGACCCGGGTCGTTTACTTTGAAAAAATTAGAGTGTTCAAAGCAGGCTTACGGCTGTGAATACATTAGCATGGAATAATAAGATAGGACTCTGGTTCTATTTTGTTGGTTTCTAGGACGAGAGTAATGATTGATAGGGACAGTTGGGGGTGCTCGTATTGAACGGCC		Cercozoa						0	1	0	0	0	0	0	0	0	0	0	0	0	0	0	0	0	0	0	0	0	0	0	0	0	0	0	0	0	0	0	0	0	0	0	0	0	0	0	0	0
493872ff76fd341d11ab62d25e07baa6	TTGGATTTGTGGCAGTCGTGAACATCCTTGCACTTAGTGTTAGTGTATGTCCGCGTCGCCATCCTTGGGTGGAACCTGTGTGGCATTAGGTTGTCGTGCAGGGGATGCCCATCGTTTACTGTGAAAAAATTAGAGTGTTCAAAGCAGGCTTATGCCGTTGAATATATTAGCATGGAATAATAAGATAGGACCTTGGTACTATTTTGTTGGTTTGCGCACCGAGGTAATGATTAATAGGGACAGTTGGGGGTATTCGTATTCCATTGTC		Bacillariophyta	Bacillariophyceae	Bacillariales	Bacillariaceae	Nitzschia		0	1	0	0	0	0	0	1	0	0	0	0	0	0	0	0	0	0	0	0	0	0	0	0	0	0	0	0	0	0	0	0	0	0	0	0	0	0	0	0	0
4a4bd660e933354bde49ef77c7cbbff8	TTGGATTTGTGGTGTACAAGGTGTTCCCTTCACTAGTTGTTGGTGATATGCTTTTGTTGCCATCCTTGGGTGGAACTTGTGTGGCATTAGGTTGTCGTGCTTGGGATACCCATCTTTTACTGTGAAAAAATTAGAGTGTTCAAAGCAGGCTTAAGCCATTGAATAGATTAGCATGGAATAATGAGATAGGACCTTGGTACTATTTTGTTGGTTTGCGCACCGAGGTAATGATTAATAGGGACAGTTGGGGGTATTCGTATTCCATTGTC		Bacillariophyta						0	1	0	0	0	0	0	0	0	0	0	0	0	0	0	0	0	0	0	0	0	0	0	0	0	0	0	0	0	0	0	0	0	0	0	0	0	0	0	0	0
4d690850a36adb4d7337dfbd2ff4c3fd	TTGAATTTCTGGCTAATCTGCTAGCTGGCATTAGTCGCTAGAGTGTGATTTAGTCATCCGTAGGGGAAACATGCTCGGCATTAGTTTGTCGGTATGCGAAACCTACATTTTACTGTGAAAAAATTAGAGTGCTCCAGGCAGGCAATCGCTTGGATACTCCAGCATGGAATAATGGAATAGGACTTTGAACTATTTGTTGGTTTGAGTTCAGAGTAATGGTTAATAGGGACAGTTGGGGGCATTCGTATTTAATTGTC		Ciliophora						0	1	0	0	0	0	0	0	0	0	0	0	0	0	0	0	0	0	0	0	0	0	0	0	0	0	0	0	0	0	0	0	0	0	0	0	0	0	0	0	0
4dc292ecf177f1c091e95e163ea51e47	TTGGATTTCTGTCAAGTACAAGTGGTCCGCCCTCCGGGTGAGCACATAGTTTGGTCTTGGCATCTTGCTGGAAACTGTGGCTGCACTTGGCTGTGTGGCGCAGTGTCCAGCACTTTCACTTTGAGGAAATTGGAGTGTTTCAAGCAGGCAATGCCTTTGAACACAGTAGCATGGAATAATTAGATTGGGCTTTTGCTCCAATTTGTCGGTTTCTGGAGCTGAGGTGAGAATTAATGGGGATTGTTGGGGGCATCCGAATTTAGCCATC			Dinophyceae	Gymnodiniales	Gymnodiniaceae	Amphidinium		0	1	0	0	0	0	0	0	0	0	0	0	0	0	0	0	0	0	0	0	0	0	0	0	0	0	0	0	0	0	0	0	0	0	0	0	0	0	0	0	0
4e03f9a7202b6d2b8473d5505b24501b	TTGAATTTCTGGGGTTTGCCAAGCGCGGCTTCGGTCAGCTTGGTGAGCCTCATCTGCCTGTGAACTTTTTCTTCCTTCGCTGGTTAGATCTAGGGAGCAGGCACTTTACCTTGAAAAAATTAGAGTGTTTCAGGCAGGCAATCGCTTGAATACATTAGCATGGAATAATGGAATATGACTGTGGCTATTTTATTGGTTATTAGTTGCAGTAATGATTAATAGGGACAGTTGGGGGCATTAGTATTTAATTGTC		Ciliophora						0	1	1	0	0	0	0	1	0	0	0	0	0	0	0	0	0	0	0	0	0	0	0	0	0	0	0	0	0	0	0	0	0	0	0	0	0	0	0	0	0
4e9eb62c59a0b0ba59753114dd3210d3	TTGGATTTCTGTCAAGGACAACTGGTCCGCCCTCCGGGTGAGCACATAGTTTGGTCTTGGCATCTTGCTGGAAACTGTTGCTGCACTTGGCTGTGTGGCGCAGCGTCCAGCACTTTCACTTTGAGGAAATTGGAGTGTTTCAAGCAGGCACATGCCTTTGGACACAGTAGCATGGAATAATTAGATTGGGCTTTTGCTCCAATTTGTCGGTTTCCGGAGCTGAGGTGAGAATTAATGGGGATTGTTGGGGGCATCCGAATTTAGCCGTC			Dinophyceae	Gymnodiniales	Gymnodiniaceae	Amphidinium		0	1	0	0	0	0	0	0	0	0	0	0	0	0	0	0	0	0	0	0	0	0	0	0	0	0	0	0	0	0	0	0	0	0	0	0	0	0	0	0	0
4ef7167b24e7e71e29d7e695a290ac6b	TTGGATTTGTGGCGGTCCCTGTGGTCCAATTTTGGTACTTTCGGGGACTGCCATCTTTGCGTTGATCGCTTGTGGCATTAGGTTGTCGCATGTGCTACGCGCATCGTTTACTGTGAAAAAATTAGAGTGTTCAAAGCAGGCTTATGCCGTTGAATATATTAGCATGGAATAATGAGATAGGACCTTGGTACTATTTTGTTGGTTTGCGCACCGAGGTAATGATTAATAGGGACAGTTGTGGGTATTCGTATTCCATTGTC		Bacillariophyta	Bacillariophyceae					0	1	0	0	0	0	0	0	0	0	0	0	1	0	0	1	1	1	0	0	0	1	0	1	0	0	0	0	0	0	0	0	0	0	0	0	0	0	0	0	0
4f25bd705536cd96d5d97ea9c87cddb8	TTGGATTTGTGGTTGTAAAGGTGTCCCTAGGGGATAGTTTTGCTCATCCATCCATGAGATACAGCTTGTCTGGCATTAGATTGTTAGATTTGTTGAGCTTGTATTGTACTGTGAAGAAAGTAGAGTGTTCTACACAGGTGATAGCTGTTGGATAAAATAGCATGGAATACTGGAGTAAGACACTGATGTTTGTTGTTGGTTTTGTGCATTGTTGTAATGGTTAACAGGGCTAGTTGGGGGTATATGTATTCCATTGTG		Bacillariophyta						0	1	1	1	0	1	0	1	0	0	0	0	0	0	0	1	0	0	0	0	0	0	0	0	0	0	0	0	0	0	0	0	0	0	0	0	0	0	0	0	0
5052f3246fb97d3bc0182117272ef61b	TTGGATTTGTGGTTGAGTGGCTCGGTCCGACGCTTGTTGTGTGGGTACCTGAGCCGTTCGTCCATCCTTGGGTGGAATCTGTGTGGCATTAGGTTGTCGTGCAGGGGATGCCCATCGTTTACTGTGAAAAAATTAGAGTGTTCAAAGCAGGCTTATGCCGTTGAATATATTAGCATGGAATAATGAGATAGGACCTTGGTACTATTTTGTTGGTTTGCGCACCGAGGTAATGATTAATAGGGACAGTTGGGGGTATTCGTATTCCATTGTC		Bacillariophyta	Fragilariophyceae	Licmophorales	Ulnariaceae			0	1	0	0	0	0	0	0	0	0	0	0	0	0	0	0	0	0	0	0	0	0	0	0	0	0	0	0	0	0	0	0	0	0	0	0	0	0	0	0	0
509161f9690556d170445cb36854d087	TTGGATTTGTGGTTTTAACTTGTCGGTCACACGATTGTGTGTACATGACTCGTTGGACCATCCTTGGGTGGAATCTGTGTGGCATTAGGTTGTCGTGCAGGGGATGCCCATCGTTTACTGTGAAAAAATTAGAGTGTTCAAAGCAGGCTTATGCCGTTGAATATATTAGCATGGAATAATAAGATAGGACCTTGGTACTATTTTGTTGGTTTGCGCACCGAGGTAATGATTAATAGGGACAGTTGGGGGTATTCGTATTCCATTGTC		Bacillariophyta	Fragilariophyceae	Thalassionemales	Thalassionemataceae	Thalassionema	Thalassionema frauenfeldii	0	1	0	0	0	0	0	0	0	0	0	0	0	0	0	0	0	0	0	0	0	0	0	0	0	0	0	0	0	0	0	0	0	0	0	0	0	0	0	0	0
514dca181bd1e82f6d21df1d3aefeb1e	TTGAATTTCAGTTCCGGGCGAGTGGTTTGCTCTCAGAGTGATACTACTCGGACCGAACCTTATTATCCAGTCTTATCTTTGACATTCCTTTCATCAGGCGTGTCCGAGAACTGGGGAATTTACTTTGAAAAAATTAGAGTGCTCAAAGCAGGCGCACGCCTGAATATTTAGTGCATGGAATAATGGAAAAGGGCCTTGGTGCCATTTTGTTGGTTTTAAGCAACACGAGGCAATGATTAACAGAGACAGACGGGGGCATTTGTATTGATGGGTG	Metazoa	Arthropoda	Ostracoda	Podocopida				0	1	0	0	0	0	0	0	0	0	0	0	0	0	0	0	0	0	0	0	0	0	0	0	0	0	0	0	0	0	0	0	0	0	0	0	0	0	0	0	0
53d4966591ca47095a4a77217c81e0c3	TTGGATTTGTGGTTGGAGCGGCCGGTCCTTCGCTTTGCGTCGGTACTTGGCAGTCTCCGTCCATCCTTGGGTGGATGCTGTGTGGCATTTGGTTGTCGTGCAGTGGATGCCCATCGTTTACTGTGAAAAAATTAGAGTGTTCAAAGCAGGCTTACGCCGTTGAATATATTAGCATGGAATAATGAGATAGGACCTGGGTACTATTTTGTTGGTTTGCGCACCGAGGTCATGACTAATAGGGACAGTTGGGGGTATTCGTATTCCATTGTC		Bacillariophyta	Fragilariophyceae	Fragilariales	Fragilariaceae			0	1	0	0	0	0	0	0	0	0	0	0	0	0	0	0	0	0	0	0	0	0	0	0	0	0	0	0	0	0	0	0	0	0	0	0	0	0	0	0	0
55ce8d0983ad96bbec929a6a3cf33736	TTGGATTTCTGTCAAGTACAACTGGTCCGCCCTCCGGGTGAGCACATAGTTTGGTCTTGGCATCTTGCTGGAAACTGTGGCTGCACTTGGCTGTGTGGCGCAGTGTCCAGCACTTTCACTTTGAGGAAATTGGAGTGTTTCAAGCAGGCAATGCCTTTGAACACAGTAGCATGGAATAATTAGATTGGGCTTTTGCTCCAATTTGTCGGTTTCTGGAGCTGAGGTGAGAATTAATGGGAATTGTTGGGGGCATCCGAATTTAGCCGTC			Dinophyceae	Gymnodiniales	Gymnodiniaceae	Amphidinium		0	1	0	0	0	0	0	0	0	0	0	0	0	0	0	0	0	0	0	0	0	0	0	0	0	0	0	0	0	0	0	0	0	0	0	0	0	0	0	0	0
570a83cd59998100f456bd2a9372db1d	TTGGATATTTGTTGAGAACTGCCGGTCTACCCCAGTGGTCAGCACACGGTTTGTTCTCGGCACTTTCCTGGGGAGAGTGTTTGCACTTCACTGTGTGGCACATGATCCAGAACTTTTACTTTGAGGAAATGAGAGTGTTTCAAGCAGGCGCCTGTCGTGAATACGTTAGCATGGAATAATAGCATGGGACCGCGGTCTGAAGCTGTTGGTTTTTGAGCCGTGGTAATAAAAATAGGGATAGTTGGGGGTATTCGTATTTAACTGTC			Dinophyceae					0	1	0	0	0	0	0	0	0	0	0	0	0	0	0	0	0	0	0	0	0	0	0	0	0	0	0	0	0	0	0	0	0	0	0	0	0	0	0	0	0
57c28726208b6ffb174674a144ab3fbe	TTGAATTTGTGGTTTACAAAGTGTTCCCGGCACTTGTTGTTGGTGAAATACTTGGTTGCCATCCTTGGGTGGAATCTGTGTGGCATTAGGTTGTCGTGCAGGGGACGCCCATCTTTTACTGTGAAAAAATTAGAGTGTTCAAAGCAGGCTTATGCCGTTGAATATATTAGCATGGAATAATGAGATAGGACCTTGGTACTATTTTGTTGGTTTGCGCACCGAGGTAATGATTAATAGGGACAGTTGGGGGTATTCGCATTCCATTGTG		Bacillariophyta	Bacillariophyceae	Naviculales	Naviculaceae	Haslea		0	1	0	0	0	0	0	0	0	0	0	0	0	0	0	0	0	0	0	0	0	0	0	0	0	0	0	0	0	0	0	0	0	0	0	0	0	0	0	0	0
5895071a1fbbb1468aa63f992598819a	TTGGAACTCTGCCAAGGACAACTGGTCCGCCCTCCGGGTGAGTACTTGGTTTGGCTTGGGCATTTTCTTGGAGCACGCAGCTGCACTTGACTGTGTGGTGTGGTGTCCAAGGCTTTTACTTTGAGGAAATTAGAGTGCTTCAAGCAGGCTTCTGCCTTAAATACATTAGCATGGAATAACAAATTAGGATCCCAGCTCTATTTTGCTGGCTTCTAGAGCTGAGGTTATGATGAGTAGGGATGGTTGGGGGCACTCGCATTTGATTGTC			Dinophyceae	Prorocentrales				0	1	0	0	0	0	0	0	0	0	0	0	0	0	0	0	0	0	0	0	0	0	0	0	0	0	0	0	0	0	0	0	0	0	0	0	0	0	0	0	0
59116753f4c09fa89d1063a7295f9498	TTGGATTTGTGGCTTTCGCGTGCGGCCCGGCATTCGTGCCGGTGTTTGCTAGCGTCGCCATCCTTGGGTGGAACCTGTGTGGCATTAGGTTGTCGTGCAGGGGATGCCCATCATTTACTGTGAAAAAATTAGAGTGTTCAAAGCAGGCTTATGCCGTTGAATATATTAGCATGGAATAATAAGATAGGACCTTGGTACTATTTTGTTGGTTTGCGCACCAAGGTAATGATTAATAGGGACAGTTGGGGGTATTCGTATTCCATTGTC		Bacillariophyta	Bacillariophyceae					0	1	1	0	0	0	0	0	0	0	0	0	0	1	0	0	0	0	0	0	0	0	0	0	0	0	0	0	0	0	0	0	0	0	0	0	0	0	0	0	0
5adda7abfc86e56d12b18d436ee82aec	TTGGATTTCTGTCAAGTACAACTGGTCCGCCCTCCGGGTGAGCACATAGTTTGGTCTTGGCATCTTGCTGGAAACTGTGGCTGCACTTGGCTGTGTGGCGCAGTGTCCAGCACTTTCACTTTGAGGAAATTGGAGTGTTTCAAGCAGGCAATGCCTTTGAACACAGTAGCATGGAATAATTTGATTGGGCTTTTGCTCCAATTTGTCGGGTTCTGGAGCTGAGGTGAGAATTAATGGGGATTGTTGGGGGCATCCGAATTTAGCCATC			Dinophyceae	Gymnodiniales	Gymnodiniaceae	Amphidinium		0	1	0	0	0	0	0	0	0	0	0	0	0	0	0	0	0	0	0	0	0	0	0	0	0	0	0	0	0	0	0	0	0	0	0	0	0	0	0	0	0
5c94be4a5904dcd3eeaa732e61885f18	TTGGACTTCTGATGCATTGTTGCGGTCCGCCGCAAGGTGAGCACTGTGAGAATGTGTCTTCCTCTCGCAGGCCTTTGGTGCACTTAATTGGGTGCCATTGGAATGTGGGACCTTTACTTTGAAAAAATTAGAGTGTTCAAAGCAGGCAACCGCTTGAATACATTAGCATGGAATAATGGAATAGGACTTTGGTTCTATTTTGTTGGTTTCTAGGACCGAAGTAATGATTAATAGGGACAGTTGGGGGCATTAGTATTTAATTGTC			Choanoflagellata	Acanthoecida				0	1	0	0	0	0	0	0	0	0	0	0	1	0	0	0	0	0	0	0	0	0	0	0	0	0	0	0	0	0	0	0	0	0	0	0	0	0	0	0	0
5cca3ad8235f56fe62ff264a0bfe99e5	TTGAAATTCTGGTTGCTAGGACGACTAGCCCTTAGGCGGTCGGGCCTACAGCCATCCGCCTGTAAACATATGTTCACTCTTCGCTGGGTGGCTATGTGAGCAGGCATTTTACCTTGAGAAAAACAGAGTGTTTCAGGCAGGTTTGTCCGGAATGCATTAGCATGGAATAATAGAATACGACTGAAGTCTATTTATTGGTTTAAGGCTACAGTAATGATTAATAGGAACAGTCGGGGGCATTAGTACTTGACAGTC		Ciliophora	Oligohymenophorea	Sessilida				0	1	0	0	0	0	0	0	0	0	0	0	0	0	0	0	0	0	0	0	0	0	0	0	0	0	0	0	0	0	0	0	0	0	0	0	0	0	0	0	0
5e5cd624354bff3e1d8435882e08ccc3	TCGGATGTCGGGCTCGGGGAGGCTGTCGGCCTTTGGTCGGACGGCATGTCCGGGCCTTTCTGCCTGGGGATCCTATTCTACTTAACTGTAGGGTAGTGGGACGCAGGCCGTTTACTTTGAAAAAATTAGAGTGTTCAAAGCAGGCCTACGCTTGAATACATTAGCATGGAATAATGGAATAGGACTTTGGTCTTATTTGTTGGTTTATGGGACCGAAGTAATGATTAACAGGGACAGTTGGGGCCGTTTATATTTCGTTGTC			Cryptophyceae	Pyrenomonadales	Pyrenomonadaceae			0	1	1	0	0	0	1	0	0	0	0	0	1	0	0	1	0	0	0	0	0	1	0	0	0	0	0	0	0	0	0	0	0	0	0	0	0	0	0	0	0
5e9bc8d694867341edd398057e7bea63	TTGGATTTCTGCTGAGGACGACCGGTCCGCCTCCTGGGTGAGTATCTGGCTTGGCCTTGGCATCTTCTTGGAGAACGCTACTGCACTTAACTGTGTGGTGCGGTAACCAGGACTTTTACTTTGAGGAAATTAGAGTGTTTCAAGCAGGCGTGCGCCTTGAATACATTAGCATGGAATAATAAGATAGGACCTTAGTTCTATTTTGTTGGTTTCTAGAGCTGGGGTAAAGATTAATAGGGATAGTTGGGGGCATTCGTATTTAACTGTC			Dinophyceae	Gymnodiniales	Gymnodiniaceae	Paragymnodinium		0	1	0	0	0	0	0	0	0	0	0	0	0	0	0	0	0	0	0	0	0	0	0	0	0	0	0	0	0	0	0	0	0	0	0	0	0	0	0	0	0
5eeb65aa9459b7a139c2d1b7d5b4719c	TTGGATCTGCGACCATTAAGGCCGGTAGCCCATTGGGTTTCACTGGTTCTTGTGGTCTACTCGCTGGTTTTTCCTTGGTGCTCTTAATTGAGTGCCTCGGTTGACTAGTGCTTTTACTTTGAAAAAATTAGAGTGCTCAAAGCAGGCGTTCGCCTGAATAGCGGTGCATGGAATAATGGAATAGGATCTCGGTTCTATTTTGTTGGTTTTCGGAGCTCGAGGTAATGATTAAGAGGGACAGACGGGGGCATTCGTACTGCTGCGTG	Metazoa	Nematoda	Chromadorea	Chromadorida	Chromadoridae			0	1	0	0	0	0	0	0	0	0	0	0	0	0	0	0	0	0	0	0	0	0	0	0	0	0	0	0	0	0	0	0	0	0	0	0	0	0	0	0	0
5f427a57f012f9ea418c3077cd352c48	TTGAATTTGTGGCGCCGAGCGAGGCCCAATTTTGGTGCTATCGGTTGGCGCCATCCTCGGGTGGAACCTGTGTGGCATTAGGTTGTCGTGCAGGGGATGCCCGTCGTTTACTGTGAAAAAATTAGAGTGTTCAAAGCAGGCTTATGCCGTTGAATATATTAGCATGGAATAATAAGATAGGACCTTGGTACTATTTTGTTGGTTTGCGCACCGAGGTAATGATTAATAGGGACAGTTGGGGGTATTCGTATTCCATTGTC		Bacillariophyta	Bacillariophyceae	Naviculales	Diploneidaceae			0	1	0	0	0	0	0	0	0	0	0	0	0	0	0	0	0	0	0	0	0	0	0	0	0	0	0	0	0	0	0	0	0	0	0	0	0	0	0	0	0
60bb8b304dd572804a50e64734640e9b	TTGAACTTCTGCATGTGGCCTGTTATGGCTTCGGTCAGGCAGGTTTTCCGCATGCATCCGCTTGCAAACTAGGCTCGTCCTTAACTGGTCGTTCTAGGGAGTAAGCCCTTTACTTTGAAAAAATTAGAGTGTTTCAGGCAGGCAATGGCTCGAATACATTAGCATGGAATAATGGAATAGGACTTTTGTCCATTTGGTTGGTTATTGGACATGAGTAATGATTAACAGGGACAGTTGGGGGCATTAGTATTTAATTGTC		Ciliophora						0	1	1	0	0	0	0	0	0	0	0	0	0	0	0	0	0	0	0	0	0	0	0	0	0	0	0	0	0	0	0	0	0	0	0	0	0	0	0	0	0
63e223f5d0d72a93f5841ddc5a4bb738	TTGGATTTCTGGTGAAGCTGAGGTGGTCCACCGCAAGGTGAGCACTGCTTCGGGTCGCCATCCTCTCGGAGTCGGCTTGTGCCATTAACTTGGTGCTTGTCGAGGCCGGGACCTTTACTTTGAAAAAATTAGAGTGTTCAAAGCAGGCTTACGCTTGAATACATTAGCATGGAATAATGGAATAGGACTTTGGTTCTATTTTGTTGGTTTCTAGGACCGAAGTAATGATTAATAGGGACAGTTGGGGGCATTAGTATTTAATTGTC			Choanoflagellata	Acanthoecida	Acanthoecidae	Acanthoeca	Acanthoeca spectabilis	0	1	1	0	0	0	0	0	0	0	0	0	0	0	0	0	0	0	0	0	0	0	0	0	0	0	0	0	0	0	0	0	0	0	0	0	0	0	0	0	0
64f45aeb953beb281e5ce728703580fb	TTGGATTTGTGGCGTACGGTGTGTTCCGGGCAGTTGTTGTCTGAGTAACCTGCTGTTGCCATCCTTGGGTGGAACCTGTGTGGCATTAGGTTGTCGTGCAGGGGATGCCCATCATTTACTGTGAAAAAATTAGAGTGTTCAAAGCAGGCTTATGCCGTTGAATATATTAGCATGGAATAATGAGATAGGACTTTTTTGCTATTTTGTTGGTTTGCGCAAAGAGGTAATGATTAATAGGGACAGTTGGGGGTATTCGTATTCCATTGTC		Bacillariophyta						0	1	0	0	0	0	0	0	0	0	0	0	0	0	0	0	0	0	0	0	0	0	0	0	0	0	0	0	0	0	0	0	0	0	0	0	0	0	0	0	0
65e4ed31e2abb883930b6f5cbe76ee79	TGGGGTTTCTGCTGAGGGCGACCGGTCCGCCTCCTGGGTGAGTATCTGGCTTGGCCTTGGCATTTTCTTGGCAAGCGTAGCTGCACTTGACTGTGTGGTGCGGTTTCCAGGACTTCTACTTTGAGGAACTTAGAGTGCTTCAAGCAGGCATGAGCCATGAATACAGTAGCATGGAATAGTAAGGTAGGACTGCGGATCCATTTTGTTGGTTTCTGGAGCTGCAGTAATGATTAATAGGGATGGTTGGGGGCACTCGTATTTAACTGTC			Dinophyceae	Gonyaulacales		Amphidiniella	Amphidiniella sedentaria	0	1	0	0	0	0	0	0	0	0	0	0	0	0	0	0	0	0	0	0	0	0	0	0	0	0	0	0	0	0	0	0	0	0	0	0	0	0	0	0	0
665438472b09eee90eaa844c00015f1d	TTGGATTTGTGCTTGTACCTGTGGGCCAAAATGTTTTGGTTCTGCATTGTGCTAGCATCCTTGGGTGGAACCTGCAGGGCATTAGTTTGTTCTGCAGAGGATGCCCATCCTTTACTGTGAAAAAATTAGAGTGTTCAAAGCAGGCTTACGCCGTTGAATATATTAGCATGGAATAATAAGATAGGACTTGGGTGCTATTTTGTTGGTTTGCGCACCAAAGTAATGATTAATAGGGACAGTTGTGGGTATTCGTATTCCATTGTC		Bacillariophyta	Bacillariophyceae	Naviculales	Naviculaceae			0	1	0	0	0	0	0	0	0	0	0	0	0	0	0	0	0	0	0	0	0	0	0	0	0	0	0	0	0	0	0	0	0	0	0	0	0	0	0	0	0
6670a0ec8c330dc571f86aac5340144d	TTGGATTTCTGTCAAGTACAAGTGGTCCGCCCTCCGGGTGAGCACATAGTTTGGTCTTGGCATCTTGCTGGAAACTGTGGCTGCACTTGGCTGTGTGGCGCAGTGTCCAGCACTTTCACTTTGAGGAAATTGGAGTGTTTCAAGCAGGCAATGCCTTTGAACACAGTAGCATGGAATAATTAGATTGGGCTTTTGCTCCAATTTGTCGGTTTCTGGAGCTGAGGTGAGAATTAATGGGGATTGTTGGGGGCATCCGAATTTAGCCGTC			Dinophyceae	Gymnodiniales	Gymnodiniaceae	Amphidinium		0	1	0	0	0	0	0	0	0	0	0	0	0	0	0	0	0	0	0	0	0	0	0	0	0	0	0	0	0	0	0	0	0	0	0	0	0	0	0	0	0
66bfe6902cb3577e4a0cc6dd6b75c182	TTGGATTTGTGCGTGTTCCCGATGTCCATATTTTTGGTACGTTTGTGTGCACGCATCCTTGGGTGGAACCTGTGTGGCATTAGGTTGTCGTGCAGGGGATGCTCATCGTTTACTGTGAAAAAATTAGAGTGTTCAAAGCAGGCTTACGCCGTTGAATATATTAGCATGGAATAATAAGATAGGACCTCGGTACTATTTTGTTGGTTTGCGCACTGAGGTAATGATTAACAGGGACAGTTGGGGGTATTCGTATTCCATTGTC		Bacillariophyta	Bacillariophyceae		Entomoneidaceae			0	1	1	0	0	0	0	0	0	0	0	0	1	0	0	0	0	0	0	0	0	1	0	0	0	0	0	0	0	0	0	0	0	0	0	0	0	0	0	0	0
6702f8f7bf0daa90f47bcf77165695c8	TTGGATTTCTGCCGAGGACGACCGGTCCGCCCTCTGGGTGAGTATCTGGTTCGGCCTGGGCATCTTCTTGGAGAACGTGTCTGCACTTGACTGTGTGGTGCGGTATCCAGGACTTTTACTTTGAGGAAATTAGAGTGTTTCAAGCAGGCTTACGCCTTGAATACATTAGCATGGAATAATAAGATAGGACCTCGGTTCTATTTTGTTGGTTTCTAGAGCTGAGGTAATGATTAATAGGGATAGTTGGGGGCATTCGTATTTAACTGTC			Dinophyceae					0	1	0	0	0	0	0	0	0	0	0	0	0	0	0	0	0	0	0	0	0	0	0	0	0	0	0	0	0	0	0	0	0	0	0	0	0	0	0	0	0
675cc7d933c23deda1c28d1405f7bb9f	TTGGATTTGTGGTTGGAGCGGCCGGTCCTTCGCTTTGCGTCGGTACTTGGCAGTCTCCGTCCATCCTTGGGTGGATACTGTGTGGCATTTGGTTGTCGTGCAGTGGATGCCCATCGTTTACTGTGAAAAAATTAGAGTGTTCAAAGCAGGCTTACGCCGTTGAATATATTAGCATGGAATAATGAGATAGGACCTGGGTACTATTTTGTTGGTTTGCGCACCGAGGTAATGATTAATAGGGACAGTTGGGGGTATTCGTATTCCATTGTC		Bacillariophyta	Fragilariophyceae	Fragilariales	Fragilariaceae	Bleakeleya		0	1	0	0	0	0	0	0	0	0	0	0	0	0	0	0	0	0	0	0	0	0	0	0	0	0	0	0	0	0	0	0	0	0	0	0	0	0	0	0	0
6773656abdc481075433cdefdb449530	TTGGATTTCTGTCAAGTACAACTGGTCCGCCCTCCGGGTGAGCACATAGTTTGGTCTTGGCATCTTGCTGGAAACTGTGGCTGCACATGGCTGTGTGGCGCAGTGTCCAGCACTTTCACTTTGAGGAAATTGGAGTGTTTCAAGCAGGCAATGCCTTTGAACACAGTAGCATGGAATAATTAGATTGGGCTTTTGCTCCAATTTGTCGGTTTCTGGAGCTGAGGTGAGAATTAATGGGGATTGTTGGGGGCATCCGAATTTAGCCATC			Dinophyceae	Gymnodiniales	Gymnodiniaceae	Amphidinium		0	1	0	0	0	0	0	0	0	0	0	0	0	0	0	0	0	0	0	0	0	0	0	0	0	0	0	0	0	0	0	0	0	0	0	0	0	0	0	0	0
68f5627a2a5ac9118d5f797ececd2228	TTGAATTTCTGGTTTCAGACATCGGTCTAGCGCAACCGAGCTACGCACCGGTTGTCTGTCGCCATCTTCGGGGAGAACGTATCTGTCATTCAGTTGATGGGTTCGGTATCCTCGTCATACTGTGAGCAAAATAGTGTGTTCAAAGCTGGCTTATGCCGTTGAATACATTAGCATGGAATAATAAGATAAGACCTTGGTCTATTTTGTTGGTTTGGCTCCAAGGTAATGATTAATAGGGATAAACGGGGGTATTCGCATTCGATTATC			Chrysophyceae	Chromulinales				0	1	0	0	0	0	0	0	0	0	0	0	0	0	0	0	0	0	0	0	0	0	0	0	0	0	0	0	0	0	0	0	0	0	0	0	0	0	0	0	0
6ac78e9166bbf525bf36ecdd604b23be	TTGGATTTCTGCCGAGGACGACCGGTCCGCCTCCTGGGTGAGTATCTGGCTTGACCTTGGCATCTTCTTGGAGAACGCTACTGCACTTAACTGTGTGGTGCGGTAACCAGGACTTTTACTTTGAGGAAATTAGAGTGTTTCAAGCAGGCGTGCGCCTTGAATACATTAGCATGGAATAATAAGATAGGACCTTAGTTCTATTTTGTTGGTTTCTAGAGCTGGGGTAAAGATTAATAGGGATAGTTGGGGGCATTCGTATTTAACTGTC			Dinophyceae	Gymnodiniales	Gymnodiniaceae	Paragymnodinium		0	1	0	0	0	0	0	0	0	0	0	0	0	0	0	0	0	0	0	0	0	0	0	0	0	0	0	0	0	0	0	0	0	0	0	0	0	0	0	0	0
6bac8037a2fc8b969d7f5b5c0d1fac9f	TTGGATTTCTGTTGAGGATGACCGGTCCGCCCTCTGGGTGTGTATCTGGCTCAGCCTTGACATCTTTCTGAAGAACGTATCTGCACTTGACTGTGTGGCGCGGAATTTGGGACATTTACCTTGAGGAAATTAGAGTGTTTCAAGCAAGCGCACGCTTTGAATACATTAGCATGGAATAATAAGATAGGACCTCAGTTCTATTTTGTTGGTTTCTAGAGCTGTGGTAATGGTTGATAGGGATAGTTGGGGGCATTCGTATTTAACTGTC			Dinophyceae	Suessiales	Symbiodiniaceae	Symbiodinium		0	1	0	0	0	0	0	0	0	0	0	0	0	0	0	0	0	0	0	0	0	0	0	0	0	0	0	0	0	0	0	0	0	0	0	0	0	0	0	0	0
6f9e8923e68d963c20db244def315cd3	TTGGATTTGTGTGATGCCCAGACGTCCATTTTTGGTGTGTTTTGGGCATTGCATCCTTGGGTGGAACCAGTGTGGCATTAGATTGCCGTGCTGGTGATACTCATCGTTTACTGTGAAAAAATTAGAGTGTTCAAAGCAGGCTTACGCCGTTGAATATATTAGCATGGAATAATAAGATAGGACCTAGGTACTATTTTGTTGGTTTGCGCACCTGGGTAATGATTAACAGGGACAGTTGGGGGTATTCGTATTCCATTGTC		Bacillariophyta	Bacillariophyceae					0	1	0	0	0	0	0	0	0	0	0	0	0	0	0	0	0	0	0	0	0	0	0	0	0	0	0	0	0	0	0	0	0	0	0	0	0	0	0	0	0
7185a977c051ef3cd034244669cafa0d	TTGAATTTCTGGGTAGTCCACCTTGTCCCTTGTCCGTCTATGATGTGTACAGAGTACAGGGAGGGAGGGGCTACTCATCCTTCTGTTGAACCTTTCGGTCATTCAGTTGTCCGGTTGTCCGGATGTGGGATCAGATACTTTACTTTGAAAAAATTAGAGTGTTTCAGGCAGGCAATCGCTGGAATACATTAGCATTAGCATGGAATAATAAAATAAAATAGGATTTTGGTACTATTTGTTGGTTTTTAGCACCAAAGTAATGATTAATAGGGATAGTTGGGGGCATTAGTATTTAATTGTC		Ciliophora						0	1	0	0	0	0	0	0	0	0	0	0	0	0	0	0	0	0	0	0	0	0	0	0	0	0	0	0	0	0	0	0	0	0	0	0	0	0	0	0	0
72237b282b0061dedb0fabfbc4110707	TTGGATTTGTGGTTGCAGGAGTGTCCCCTGGGGATAATTTTGCTGATCCATCCATGAGATACAGCTTGTCTGGCATTAGTTTGTTAGACTTGTTGAACTTGTATTGTACTGTGAAGAAAGTAGAGTGTTCTACACAGGTGATAGCTGTTGGATAAAATAGCATGGAATACTGGAGTAAGACACTGATGTTTGTTGTTGGTTTTGTGCATTGTTGTAATGGTTAACAGGGCTAGTTGGGGGTATATGTATTCCATTGTG		Bacillariophyta						0	1	1	0	0	0	0	1	0	0	0	0	0	0	0	1	0	0	0	0	0	0	0	0	0	0	0	0	0	0	0	0	0	0	0	0	0	0	0	0	0
72d44df74d782a8121432210d327b858	TTGGATTTGTGGTTGATCTTGTTCGCCTGACATTCGTGTCTGTGTTGAGCGGGTTCACCATCCTTGGGTGGAATCTGTGTGGCATTAGGTTGTCGTGCAGGGGATGCCCATCTTTTACTGTGAAAAAATTAGAGTGTTCAAAGCAGGCTTACGCCGTTGAATATATTAGCATGGAATAATAAGATAGGACCTCGGTACTATTTTGTTGGTTTGCGCACTGAGGTAATGATTAATAGGGACAGTTGGGGGTATTCGTATTCCATTGTC		Bacillariophyta	Bacillariophyceae	Bacillariales	Bacillariaceae			0	1	0	0	0	0	0	0	0	0	0	0	0	0	0	0	0	0	0	0	0	0	0	0	0	0	0	0	0	0	0	0	0	0	0	0	0	0	0	0	0
732ebca857486a322864f98eebbc2905	TTGGATTTGTGGTTGGAGCGGCCGGTCCTTCGCTTTGCGTCGGTACTTGGCAGTCTCCGTCCATCCTTGGGTGGATGCTGTGTGGCATTTGGTTGTCGTGCAGTGGATGCCCATCGTTTACTGTGAAAAAATTAGAGTGTTCAAAGCAGGCTTACGCCGTTGAATATATTAGCATGGAATAATGAGATAGGACCTGGGTACTATTTTGTTGGTTTGTGCACCGAGGTAATGATTAATAGGGACAGTTGGGGGTATTCGTATTCCATTGTC		Bacillariophyta	Fragilariophyceae	Fragilariales	Fragilariaceae	Bleakeleya		0	1	0	0	0	0	0	0	0	0	0	0	0	0	0	0	0	0	0	0	0	0	0	0	0	0	0	0	0	0	0	0	0	0	0	0	0	0	0	0	0
7351fb1c883abd21fb167c5133b98e96	TTGGATTTCTGGTCTGGACGTCCGGTCCGCCTGCGCAAGTGGGTGTGTACTTGTGATGTTTGGTCCATTTTTTGTGAGAGAACTTTTCTGGCATTAGTTTGTTGGGATTGCAATCTTGCATCGTTTACTGTGAAAAAATTAGAGTGTTTAAAGCAGGCCGTATTGGCATCTTTTGAATATATTAGCATGGAATAATAAGATACGACTTTGGTGGTCTATTTTGTTGGTTTGCACGCCAGAGTAATGATTAATAGGGTCAGTTGGGGGTATTTATATTTCATTGTC			Oomycota					0	1	0	0	0	0	0	0	0	0	0	0	0	0	0	0	0	0	0	0	0	0	0	0	0	0	0	0	0	0	0	0	0	0	0	0	0	0	0	0	0
75b263710f8807ec97a4e6276bc679be	TTGGATTTCTGTCAAGTACAACTGGTCCGCCCTCCGGGTGAGCACATAAGTTGGTCTTGGCATCTTGCTGGAAACTGTGGCTGCACTTGGCTGTGTGGCGCAGTGTCCAGCACTTTCACTTTGAGGAAATTGGAGTGTTTCAAGCAGGCAATGCCTTTGAACACAGTAGCATGGAATAATTAGATTGGGCTTTTGCTCCAATTTGTCGGTTTCTGGAGCTGAGGTGAGAATTAATGGGGATTGTTGGGGACATCCGAATTTAGCCATC			Dinophyceae	Gymnodiniales	Gymnodiniaceae	Amphidinium		0	1	0	0	0	0	0	0	0	0	0	0	0	0	0	0	0	0	0	0	0	0	0	0	0	0	0	0	0	0	0	0	0	0	0	0	0	0	0	0	0
764ff8f2dbd8f2142d5bf3ddf407481c	TTGGATTTATGTCAAGTACAACTGCCCCGCCCTCCTGGTGAGCACATAGTTTGGTCTTGGCATCTTGCTGTTTTGCGGCTGCACTTGGCTGTGTGGCGCAGGGTCCAGCACTTTCTCTTTGAGGAAATTGGAATGTTTCAAGCAGGCAATGCCTTTGAACACAGTAGCATGGAACAATTAGATTGGGTTTTTGCTCCAATTTGTCGGTTTCTGGAGCTGAGGTGAGAATTAATGGGGATTGTGTGGGGCATCCGAATTTAGCCGTC			Dinophyceae	Gymnodiniales				0	1	0	0	0	0	0	0	0	0	0	0	0	0	0	0	0	0	0	0	0	0	0	0	0	0	0	0	0	0	0	0	0	0	0	0	0	0	0	0	0
77a17497cd35d96943ae4f0f2652cfa4	TTGGATTTCTGCCGAGGACGACCGGTCCGCCTCCTGGGTGAGTATCTGGCTTGACCTTGGCATCTTCTTGGAGAACGCTACTGCACTTAACTGTGTGGTGCGGTGACCAGGATTTTTACTTTGAGGAAATTAGAGTGTTTCAAGCAGGCGTGCGCCTTGAATACATTAGCATGGAATAATAAGATAGGACCTTAGTTCTATTTTGTTGGTTTCTAGAGCTGGGGTAAAGATTAATAGGGATAGTTGGGGGCATTCGTATTTAAATGTC			Dinophyceae	Gymnodiniales	Gymnodiniaceae	Paragymnodinium		0	1	0	0	0	0	0	0	0	0	0	0	0	0	0	0	0	0	0	0	0	0	0	0	0	0	0	0	0	0	0	0	0	0	0	0	0	0	0	0	0
77a4702387251c05a760b8f0057db18a	TTGGATTTGTGGTGGTCCCTGTGGTCCAAAAATGGTACTTTCGGGGACTGCCATCCTTGGGTGGATCCTGTGTGGCATTAGGTTGTCGTGCAGGGGATGCCCATCGTTTACTGTGAAAAAATTAGAGTGTTCAAAGCAGGCTTATGCCGATGAATAGATTAGCATGGAATAATAAGATAGGACCTCTGGTGCTATTTTGTTGGTTTGCGCACTGAGGTAATGATTAACAGGGACAGTTGTGGGTATTCGTATTGCATTGTC		Bacillariophyta	Bacillariophyceae					0	1	0	0	0	0	0	0	0	0	0	0	0	0	0	0	0	0	0	0	0	0	0	0	0	0	0	0	0	0	0	0	0	0	0	0	0	0	0	0	0
789551446733c14981a3c664dd74a830	TTGGATTTTGGGTCGGAGCAACCGGTCCGCCGTTCCGGTGTGCACTGGTGGCTTCTTCCTTCTTGCCGGGGACTGCGTCTGGCATTCGTTTGCTGGGCGTAGGAGTCGGCGTGGTTACTTTGAGTAAATTAGAGTGTTCAAAGCAAGCTTGTGCTCTGCATACTTTAGCATGGAATAACATTATAGGACTCTGGTTCTATTTTGTTGGTTTTCGGAACCGGAGTAATGATTAATAGGGACAGTCGGGGGCATCCGTATTTCATTGTC	Viridiplantae	Chlorophyta	Palmophyllophyceae	Prasinococcales				0	1	0	0	0	0	0	0	0	0	0	0	0	0	0	0	0	0	0	0	0	0	0	0	0	0	0	0	0	0	0	0	0	0	0	0	0	0	0	0	0
79b00bdfb5c5df41b6596d7e24f716dc	TTGGGTTTCTGCTGAGGGTGACCGGTCCGCCTTCTGGGTGAGTATCTGGCTTGGCCTTGGCATTTTCTTGGCAAGCGTAGCTGCACTTGACTGTGTGGTGCGGTTTCCAGGACTTCTACTTTGAGGAACTTAGAGTGCTTCAAGCAGGCATGCGCCATGAATACAGTAGCATGGAATAGTAAGATAGGACTGCGGATCCATTTTGCTGGTTTCTGGAGCTGCAGTAATGATTAATAGGGATGGTTGGGGGCACTCGTATTTAACTGTC			Dinophyceae	Gonyaulacales		Amphidiniella	Amphidiniella sedentaria	0	1	0	0	0	0	0	0	0	0	0	0	0	0	0	0	0	0	0	0	0	0	0	0	0	0	0	0	0	0	0	0	0	0	0	0	0	0	0	0	0
7a074d9322045d07b2c1516b3d3c7b22	TTGGATTTCTGTTGAGGATGACCGGTCCGCCCTCTGGGTGTGTATCTGGCTCAGCCTTGACATCTTTCTGAAGAACGTATCTGCACTTGACTGTGTGGTGCGGAATTTGGGACATTTACCTTGAGGAAGTTAGAGTGTTTCAAGCAAGCGCACGCTTTGAATACATTAGCATGGAATAATAAGATAGGACCTCAGTTCTATTTTGTTGGTTTCTAGAGCTGTGGTAATGGTTGATAGGGATAGTTGGGGGCATTCGTATTTAACTGTC			Dinophyceae	Suessiales	Symbiodiniaceae	Symbiodinium		0	1	0	0	0	0	0	0	0	0	0	0	0	0	0	0	0	0	0	0	0	0	0	0	0	0	0	0	0	0	0	0	0	0	0	0	0	0	0	0	0
7affc978cc9dd12ac4f3ea998959a281	TTGGATTTCTGCAGAGGATGGCCGGTCCGCCCATGGGGTGAGCATCTGGTGCACCCTAAGCATATTTCCTAAATGTGCAACTGCACTTGGCTGTGTGGTGCAGATTTGGGGGCTTTTACTTTGAGGAAATGAGAGTGTTCAAAGCAAGTATTTGCTGTGTATACAGAAGCATGGAATAATTGTTGTGTCTGGACTTCAATTTGTTGGTTTCTGGAGCTGGAAAGGTGAAACAGGGATGGCTGGGGACATTGGTATTTGACTGTC			Dinophyceae	Gonyaulacales	Goniodomataceae	Gambierdiscus	Gambierdiscus carpenteri	0	1	0	0	0	1	0	0	0	0	0	0	0	0	0	0	0	0	0	0	0	0	0	0	0	0	0	0	0	0	0	0	0	0	0	0	0	0	0	0	0
7bb0fc3d08a66c5412c903183640175f	TTGGATTTGTGGCGTACGGTGGGTTCCGGGCACTTGTTGTCTGAGTAACTTGCTGTTGCCATCCTTGGGTGGAACCTGTGTGGCATTAGGTTGTCGTGCAGGGGATGCCCATCATTTACTGTGAAAAAATTAGAGTGTTCAAAGCAGGCTTATGCCGTTGAATATATTAGCATGGAATAATGAGATAGGACTTTTTTGCTATTTTGTTGGTTTGCGCAAAGAGGTAATGATTAATAGGGACAGTTGGGGGTATTCGTATTCCATTGTC		Bacillariophyta	Bacillariophyceae					0	1	1	0	0	0	0	0	0	0	0	0	1	0	0	0	1	0	0	0	0	1	0	0	0	0	0	0	0	0	0	0	0	0	0	0	0	0	0	0	0
7cc04a341e7ae83c96d7f414d8bf319f	TTGGATTTCTGTCAAGGACAACTGGTCCGCCCTCTGGGTGAGCACATAGTTTGGTCTTGGCATCTTGCTGGAAGCTGTTGCTGCACTTGGCTGTGTGGTGCAGTGTCCAGCACTTTCACTTTGAGGAAATTGGAGTGTTTCAAGCAGGCACATGCCTTTGGACACATTAGCATGGAATAATTAGATTGGGCTTTAGCTCCAATTTGTTGGTTTCTGGAGCTGAGGTGAGAATTAATGGGGATTGTTGGGGGCATCCGAATTTAGCCGTC			Dinophyceae	Gymnodiniales	Gymnodiniaceae			0	1	1	0	0	0	0	0	0	0	0	0	0	0	0	0	0	0	0	0	0	0	0	0	0	0	0	0	0	0	0	0	0	0	0	0	0	0	0	0	0
7d69b354e6c4b79d701dba0f32a6204c	TTGGATTTCTGCCGAGGACGACCGGTCCGCCCTCCGGGTGAGCATCTGGCTCGGCCTGGGCATCTTCTTGGAGAACGTAACTGCACTTGGCTGTGTGGTGCGGTATTCAGGACTTTTACTTTGAGGAAATTAGAGTGTTTCAAGCAGGCACACGCCTTGAATACATTAGCATGGAATAATAAGATAGGACCTCGGTTCTATTTTGTTGGTTTCTAGATCTGAGGTAATGATTAATAGGGATAGTTGGGGGCATTCGTATTTAACTGTC			Dinophyceae					0	1	1	0	0	0	0	0	0	0	0	0	0	0	0	0	0	0	0	0	0	0	0	0	0	0	0	0	0	0	0	0	0	0	0	0	0	0	0	0	0
7e852ddc8fcc798c09782da3fc80ab18	TTGGATTTGTGGCGGGAGCGATCGGTCCGGCACTTTGTGCAGGTACTTGCATCGTCTGCCGCCATGGTTGGCAAGAGTCTGTCTGGCATTAGGTTGTCGGGCAGAGGATTGCCATCATTTACTGTGAAAAAATTAGAGTGTTCAAAGCAGGCATTTGCCATTGAATATATTAGCATGGCATAATGAGATAGGACTGCGGTACTATTTTGTTGGTTTGTGTGCCGTAGTAATGATTAATAGGGACAGTTGGGGGTATTCGTATTCCATTGTC		Bacillariophyta	Mediophyceae	Triceratiales	Triceratiaceae	Triceratium		0	1	0	0	0	0	0	0	0	0	0	0	0	0	0	0	0	0	0	0	0	0	0	0	0	0	0	0	0	0	0	0	0	0	0	0	0	0	0	0	0
7e9ca9a9a3b4b53b39189bf255164493	TTGAATTTCTGGTGGGAGAAGGCAGTCCGACTCACTGAGTGGGTACTTGCTCTCTCCGGCCATCCTTGGTTGGAGCCTGTCTGGCATTAAGTTGTCGGGCAGGGGATGACCATCGTTTACTGTGAAAAAATTAGAGTGTTCAAAGCAGACTTATGTCGTTGAATATGTTAGCATGGAATAATAAAATAGGACCGCAGTGCTATTTTGTTGGTTTGCGCACCGTGGTAATGATGAATAGGGACAGTTGTGGGTATTAGTATTCAGGTGTG		Bacillariophyta	Coscinodiscophyceae	Chaetocerotales	Chaetocerotaceae			0	1	0	0	0	0	0	0	0	0	0	0	0	0	0	0	0	0	0	0	0	0	0	0	0	0	0	0	0	0	0	0	0	0	0	0	0	0	0	0	0
7eb5a4c534d97674e8cde6b599c40591	TTGGATTTCGGAGTGGGCCAGTTGGTCCGCCGCAAGGTGTGTTACTGACTGGTTTGCTCTTCTTCGCAAAGACTGCGTGTGCTCTTTGTTGAGTGTGCGTAGGATTTACGACGTTTACTTTGAAAAAATTAGAGTGTTCAAAGCAGGCTATTGCTTGAATACATGAGCATGGAATAGTGGAATAGGACTTTGGTCCCATTTTGTTGGTTCCTAGGACCGAAGTAATGATTAAGAGGGACAATTGGGGGCATCCGTATTTCGTTGTC	Metazoa	Cnidaria						0	1	0	0	0	0	0	0	0	0	0	0	0	0	0	0	0	0	0	0	0	0	0	0	0	0	0	0	0	0	0	0	0	0	0	0	0	0	0	0	0
8174ff74245de72a39e53de70338a48e	TTGGATTTCTGTCTTTAGTTACCGGTCCGCTCATGTATTTGAGTGTGTACTATGGTTTCTGAATTCATTTTTTGTGAGGATCCTTAGCTGGCATTAAGTTGTCCGGCTTTGTGTACTTACATCTTTTACTGTGAAAAAATTAGAGTGTTTAAAGCAGGCGTTCGCTTTATTTGAATACATTAGCATGGAATAATAAGATACGACTTGTGTGGTCTATTTTGTTGGTTTGCACACGCGAGTAATGATTAATAGGGACAGTTGGGGGTATTCATATTTCAGCGTC			Oomycota	Peronosporales	Pontismataceae	Pontisma		0	1	0	0	0	0	0	0	0	0	0	0	1	0	0	0	0	0	0	0	0	0	0	0	0	0	0	0	0	0	0	0	0	0	0	0	0	0	0	0	0
847c0d4d82d6f95a68dd44df5e61f1f6	TTGGATTTGTGGTTGGAGCGGCCGGTCCTTCGCTTTGCGTCGGTACTTGGCAGTCTCCGTCCATCCTTGGGTGGATGCTGTGTGGCATTTGGTTGTCGTGCGGTGGATGCCCATCGTTTACTGTGAAAAAATTAGAGTGTTCAAAGCAGGCTTACGCCGTTGAATATATTAGCATGGAATAATGAGATAGGACCTGGGTACTATTTTGTTGGTTTGCGCACCGAGGTAATGATTAATAGGGACAGTTGGGGGTATTCGTATTCCATTGTC		Bacillariophyta	Fragilariophyceae	Fragilariales	Fragilariaceae	Bleakeleya		0	1	0	0	0	0	0	0	0	0	0	0	0	0	0	0	0	0	0	0	0	0	0	0	0	0	0	0	0	0	0	0	0	0	0	0	0	0	0	0	0
84e2c987de5e85db7633ac1e115ab218	TTGGATTTCTGTCAAGTACAACTGGTCCGCCCTCCGGGTGAGCACATAGTTTGGTCTTGGCATCTTGCTGGAAACTGTGGCTGCACTTGGCTGTGTGGCGCAGTGTCCAGCACTTTCACTTTGAGGAAATTGGAGTGTTTCAAGCAGGCAATGCCTTTGAACACAGTAGCATGGAATAATTAGATTGGGCTTTTGCTCCAATTTGTCGGTTTCTGGAGCTGAGGTGAGAATTACTGGGAATTGTTGGGGGCATCCGAATTTAGCCGTC			Dinophyceae	Gymnodiniales	Gymnodiniaceae	Amphidinium		0	1	0	0	0	0	0	0	0	0	0	0	0	0	0	0	0	0	0	0	0	0	0	0	0	0	0	0	0	0	0	0	0	0	0	0	0	0	0	0	0
85646c145675ea502341b2a6b463a2ce	TTGGATTTGTGGCAGTCTTTGTGTGCCCTTCACTTTGTTGTCGGTGCTACTCGAAGTCGCCATCCTTGAATGGAACCTGTGTGGCATTAGGTTGTCGTGCAGGGGATGTTCATCGTTTACTGTGAAAAAATTAGAGTGTTCAAAGCAGGCTTATGCCGTTGAATATATTAGCATGGAATAATATTATAGGACCTTGGTACTATTTTGTTGGTTTGCGCACCGAGGTAATGATTAATAGGGACAGTTGGGGGTATTTGTATTGCATTGTC		Bacillariophyta	Bacillariophyceae	Thalassiophysales	Catenulaceae			0	1	1	0	1	0	0	0	0	0	0	0	0	0	0	0	0	0	0	0	0	0	0	0	0	0	0	0	0	0	0	0	0	0	0	0	0	0	0	0	0
88ddbe77b1b050556cc54b00d2f0fb66	TTGGATTTCTGTCAAGTACAACTGGTCCGCCCTCCGGGTGAGCACATAGTTTGGTCTTGGCATGTTGCTGGAAACTGTGGCTGCACTTGGCTGTGTGGCGCAGTGTCCAGCACTTTCACTTTGAGGAAATTGGAGTGTTTCAAGCAGGCAATGCCTTTGAACACAGTAGCATGGAATAATTAGATTGGGCTTTCGCTCCAATTTGTCGGTTTCTGGAGCTGAGGTGAGAATTAATGGGAATTGTTGGGGGCATCCGAATTTAGCCGTC			Dinophyceae	Gymnodiniales	Gymnodiniaceae	Amphidinium		0	1	0	0	0	0	0	0	0	0	0	0	0	0	0	0	0	0	0	0	0	0	0	0	0	0	0	0	0	0	0	0	0	0	0	0	0	0	0	0	0
8972b83fa8f1383b3a1a0247732eadd6	TCGGATTTTGGCGTTGGTGCTTCCGAGACCCCTGATTGGGTGTTGAGGGTAGTCCCGCCTTTGTGGATGGGGGTGTGGTGGCTCTTTGTTGGGTCGCCGCATTTCCGCCACTGTTTACTGTGAAAAAATTAGAGTGTTCAAAGCGAGCGATTGCCATGAATACATTAGCATGGAATAATAGAATAGGACCTGGTCCTGTTTTGTTGGTTTGTCGGTATCAGGTAATGATTAAGAGGGACGGTCGGGGGCATTTGTATTCCAGGGTG		Rhodophyta	Florideophyceae	Ceramiales	Rhodomelaceae	Polysiphonia	Polysiphonia sertularioides	0	1	1	0	0	0	0	0	0	0	0	0	0	0	0	0	0	0	0	0	0	0	0	0	0	0	0	0	0	0	0	0	0	0	0	0	0	0	0	0	0
8998b480acbb25000de2b04074da1b59	TTGGATTTCTGCTGAGGACGATCGGTCCGCCCTCTGGGTGAGTATCTGGCTCGGCCTTGGCATCTTCTTGGAGAACGTTGCTGCACTTGACTGTGTGGTAGCGGTATCCAGGACTTTTACTTTGAGGAAATTAGAGTGTTTCAAGCAGGCGCACGCCTTGAATACATTAGCATGGAATAATAAGATAGGACCTCGGTTCTATTTTGTTGGTTTCTAGAGCTGAGGTAATGATTAATAGGGACAGTCGGGGGCATTAGTATTCAGACGAC			Dinophyceae					0	1	0	0	0	0	0	0	0	0	0	0	0	0	0	0	0	0	0	0	0	0	0	0	0	0	0	0	0	0	0	0	0	0	0	0	0	0	0	0	0
8a48a7b456e69d3848fa8c57e65e9607	TTGGATTTATGGCGGGAGCGATCGGTCTGGCACTTTGTGCAGGTACTTGCATCGTCTGCCGCCATGGTTGGCGAGAGTCTGTCTGGCATTAGGTTGTCGGGCAGAGGATTGCCATCATTTACTGTGAAAAAATTAGAGTGTTCAAAGCAGGCATTTGCCATTGAATATATTAGCATGGAATAATGAGATAGGACTGCGGTACTATTTTGTTGGTTTGTGTGCCGTAGTAATGATTAATAGGGACAGTTGGGGGTATTCGTATTCCATTGTC		Bacillariophyta	Mediophyceae	Triceratiales	Triceratiaceae			0	1	0	0	0	0	0	0	0	0	0	0	0	0	0	0	0	0	0	0	0	0	0	0	0	0	0	0	0	0	0	0	0	0	0	0	0	0	0	0	0
8a7f72742ac8de21b889acd5540cded6	TTGGATTTGTGGCTGTCGCGTGTGGCGTGACACTTTGTGTTATCGCTTGCTTGCGTCGCCATCCTTGGGTGGAAGCTGTGTGGCATTAGGTTGTCGTGCAGGGGATGCCCATCATTTACTGTGAAAAAATTAGAGTGTTCAAAGCAGGCTTATGCCGTTGAATATATTAGCATGGAATAATAAGATAGGACCTTGGTACTATTTTGTTGGTTTGCGCACCGAGGTAATGATTAACAGGGACAGTTGGGGGTATTCGTATTCCATTGTC		Bacillariophyta	Bacillariophyceae	Bacillariales	Bacillariaceae	Bacillaria		0	1	0	0	0	0	0	0	0	0	0	0	0	0	0	0	0	0	0	0	0	0	0	0	0	0	0	0	0	0	0	0	0	0	0	0	0	0	0	0	0
8df3cef017ac7d8ca7f591bf7b94a512	TCGGATTTTGGCGGAAGCGGCAGGCCGTCTGCTTGACGGACTTGTTGCGGACGCCTTTGTGGAGGGGGGCTTGGTGGTGCTTTATTGCATTGCCGAGTCGCTGCCACCGTTTACTGTGAATAAAATAGAGTGTTCAAAGCAAGCAATTTGCCCTGAATAAATTAGCATGGAATAATAGAATAGGACCTGGTCTTGTTTCTATTGGTTTATAAAGTCTGGGTAATGATTAAGAGGGACGGTTGGGGGCATTTGTATTCCGGAGCG		Rhodophyta	Florideophyceae	Ceramiales				0	1	0	0	0	0	0	0	0	0	0	0	0	0	0	0	0	0	0	0	0	0	0	0	0	0	0	0	0	0	0	0	0	0	0	0	0	0	0	0	0
9075c36cfbc0e51efd7984c0c046cbeb	TTGGATTTGTGGTTGTAAAGGTGTCCCTAGGGGATAGTTTTGCTCATCCATCCATGAGATACAGCTTGTCTGGCATTAGATTGTTAGATTTGTTGAGCTTGTATTGTACTGTGAAGAAAGTAGAGTGTTCTACACAGGTGATAGCTGTTGGATAAAATAGCATGGAATACTGGAGTAAGACACTGATGTTTGTTGTTGGTTTTGTGCATTGTTGTAAAGGTTAACAGGGCTAGTTGGGGGTATATGTATTCCATTGTG		Bacillariophyta						0	1	0	0	0	0	0	0	0	0	0	0	0	0	0	0	0	0	0	0	0	0	0	0	0	0	0	0	0	0	0	0	0	0	0	0	0	0	0	0	0
9076330321d88e6410b64a63108a7cf4	TTGGATTTCTGTCAAGGACAACTGGTCCGCCCTCCGGGTGAGCACATAGTTTGGTCTTGGCATCTTGCTGGAAACTGTTGCTGCACTTGGCTGTGTGGCGCAGCGTCCAGCACTTTCACTTTGAGGAAATTGGAGTGTTTCAAGCAGGCACATGCCTTTGGACACAGTAGCATGGAATAATTAGATTTGGCTTTTGCTCCAATTTGTCGGTTTCTGGAGCTGAGGTGAGAATTAATGGGGATTGTTGGGGGCATCCGAATTTAGCCGTC			Dinophyceae	Gymnodiniales	Gymnodiniaceae	Amphidinium		0	1	0	0	0	0	0	0	0	0	0	0	0	0	0	0	1	0	0	0	0	0	0	0	0	0	0	0	0	0	0	0	0	0	0	0	0	0	0	0	0
91f943c5b01a4ce872ac37118426c5ad	TTGGATTTCTGTCAAGTACAACTGGTCCGCCCTCCGGGTGAGCACACATAGTTTGGTCTTGGCATCTTGCTGGAAACTGTGGCTGCACATGGCTGTGTGGCGCAGTGTCCAGCACTTTCACTTTGAGGAAATTGGAGTGTTTCAAGCAGGCAATGCCTTTCAACACAGTAGCATGGAATAATTAGATTGGGCTTTTGCTCCAATTTGTCGGTTTCTGGAGCTGAGGTGAGAATTAATGGGAATTGTTGGGGGCATCCGAATTTAGCCGTC			Dinophyceae	Gymnodiniales	Gymnodiniaceae	Amphidinium		0	1	0	0	0	0	0	0	0	0	0	0	0	0	0	0	0	0	0	0	0	0	0	0	0	0	0	0	0	0	0	0	0	0	0	0	0	0	0	0	0
92423a683114107503c871e91f77ac1e	TTGGACTTGTGGTTTGGCTGTCCGGTCCTTCGCTCAGCGTCGGATTCTGGCCGGTCGGATCATCCTTGGGTGGAATCTGTGTGGCATTAGGTTGTCGTGCAGGGGATGCCCATCGTTTGCTGTGAAAAAATTAGAGTGTTCAAAGCAAGCTTAGGCTGTTGAATGTATTAGCATGGAATAATAAGATAGGACCTGGGTGCTATTTTGTTGGTTTGCGCACCGATGTAATGATTAACAGGGACAGTTGGGGGTATTCGCATTGCGTTGTA		Bacillariophyta	Fragilariophyceae					0	1	0	0	0	0	0	0	0	0	0	0	0	0	0	0	0	0	0	0	0	0	0	0	0	0	0	0	0	0	0	0	0	0	0	0	0	0	0	0	0
93aa0510ac6f90190ab4512a131c292e	TTGGATTTCTGGTAGGAGTGGTGGGTATGGCACATTGTGTTATTAACTCACTTCCTTCGGCCATCCTTGGAGAGATTTTATCTTGCATTAAGTTGTAGGATGAAAAATTTCCATCTTTTACTGTGAAAAAACTAGCGTGTTCAAAGCAGGCTTATGCCGTTGAATACATTAGCATGGAATAATAAGATAAGGCCTTGGTGCTACTTTGTTGGTTTATGCATTAAGGTAATGATCAATAGGGATAGTCGGGGGTATTTGTATTCCATTGTC		Bacillariophyta						0	1	0	0	0	0	0	0	0	0	0	0	0	1	0	0	1	0	0	0	0	0	0	0	0	0	0	0	0	0	0	0	0	0	0	0	0	0	0	0	0
949595f0991e4d1077f408a698a76b05	TTGGATTTCTGTTAAGTACAACTGGTCCGCCCTCCGGGTGAGCACATAGTTTGGTCTTGGCATCTTGCTGGAAACTGTGGCTGCACTTGGCTGTGTGGCACAGTGTCCAGCACTTTCACTTTGAGGAAATTGGAGTGTTTCAAGCAGGCAATGCCTTTGAACACAGTAGCATGGAATAATTAGATTGGGCTTTTGCTCCAATTTGTCGGTTTCTGGAGCTGAGGTGAGAATTAATGGGAATTGTTGGGGGCATCCAAATTTAGCCGTC			Dinophyceae	Gymnodiniales	Gymnodiniaceae	Amphidinium		0	1	0	0	0	0	0	0	0	0	0	0	0	0	0	0	0	0	0	0	0	0	0	0	0	0	0	0	0	0	0	0	0	0	0	0	0	0	0	0	0
98624435e64d05160b634e006012d3d1	TTGGATTTGTGGGTGTCCCGAGCGGCCTGGCACCTAGTGCCAGTGCTTGCTTGCGTCCCCATCCTTCGTTGGAACCTGTGTGGCATTAGGTTGTCGTGCAGGGGATGGCGATCGTTTACTGTGAAAAAATTAGAGTGTTCAAAGCAGGCTTATGCCGTTGAATATGTTAGCATGGAATAATAAGATAGGACCTTGGTACTATTTTGTTGGTTTGCGCACCAAGGTAATGATTAAAAGGGACAGTTGTGGCAATTCGTATTCCATTGTC		Bacillariophyta	Bacillariophyceae	Bacillariales	Bacillariaceae			0	1	1	0	0	1	0	0	0	0	0	0	0	0	0	0	0	0	0	0	0	0	0	0	0	0	0	0	0	0	0	0	0	0	0	0	0	0	0	0	0
98d15227fc20c572ee8c154128441ba3	TTGGATTTGTGGTTGGGCTGTCCGGTCCTTCGCTCAGCGTTGGATCCTGGCCGGTCTGATCATCCTTGGGTGGAATCTGTGTGGCATTAGGTTGTCGTGCAGGGGATGCCCATCGTTTACTGTGAAAAAATTAGAGTGTTCAAAGCAAGCTTAGGCTGTTGAATATATTAGCATGGAATAATAAGATAGGACCTCGGTGCTATTTTGTTGGTTTGCGCACCGATGTAATGATTAACAGGGACAGTTGGGGGTATTCGTATTGCGTTGTG		Bacillariophyta	Fragilariophyceae					0	1	1	0	0	0	0	0	0	0	0	0	1	1	0	1	1	1	0	0	0	0	0	0	0	0	0	0	0	0	0	0	0	0	1	1	0	0	0	0	0
99a5d436c9ae6458ef115ee8e21ddc9a	TTGAATTTCTGGCTAATCTGCTAGCTGGCATTAGTCGCTAGAGTGTGATTTAGTCATCCGTAGGGGAAACATGCTCGGCATTAACTTGTCGGTATGCGAAACCTACATTTTACTGTGAAAAAATTAGAGTGCTCCAGGCAGGCAATCGCTTGGATACTCCAGCATGGAATAATGGAATAGGACTTTGAACTATTTGTTGGTTTGAGTTCAGAGTAATGGTTAATAGGGACAGTTGGGGGCATTCGTATTTAATTGTC		Ciliophora						0	1	0	0	0	0	0	0	0	0	0	0	1	0	0	1	0	0	0	0	0	0	0	0	0	0	0	0	0	0	0	0	0	0	0	0	0	0	0	0	0
9a3288edefae29f83b27a18d9b4111ef	TTGAATTTGTGGCAATTACTATGGTCCATCTTGGTACTAATGGTAAGAGCCATCCTTGGGGGAAACCTGTGTGGCATTAGGTTGTTGTGCAGGGGATACTCATCGTTTACTGTGAAAAAATTAGAGTGTTCAAAGCAGGCCTACGCCGTTGAATATATTAGCATGGAATAATGAGATAGGACCTTGGTACTATTTTGTTGGTTTGCGCATCAGGGTAATGATTAATAGGGACAGTTGGGGGTATTCGTATTCCATTGTC		Bacillariophyta	Bacillariophyceae	Thalassiophysales				0	1	1	0	0	0	0	0	0	0	0	0	0	0	0	0	0	0	0	0	0	0	0	0	0	0	0	0	0	0	0	0	0	0	0	0	0	0	0	0	0
9ebc4a0cd471933dc1240dd8abe4ba5a	TTGGATTTCTGCCGAGGACGACCGGTCCGCCCTCTGGGTGAGTATCTGGCTCGGCCTGGGCATCTTCTTGGAGAACGTAGCTGCACTTGACTGTGTGGTGCGGTATCCAGGACATTTACTTTGAGGAAATTAGAGTGTTTCAAGCAGGCATACGCCTTGAATACATTAGCATGGAATAATAAGATAGGACCTCGGTTCTATTTTGTTGGTTTCTAGAGCTGAGGTAATGATTAATAGGGATAGTTGGGGGCATTCGTATTTAACTGTC			Dinophyceae					0	1	0	0	0	0	0	1	0	0	0	0	0	0	0	0	0	0	0	0	0	0	0	0	0	0	0	0	0	0	0	0	0	0	0	0	0	0	0	0	0
9ec496d960fe186342e11c3332123785	TTGAATTTCTGGTCTCGGGCTTCGGTCTGCCTCAAACGAGGTACGCACCAGTTGTCTGAATCCATCCTCGGGGAGAACATATGTGTCATTTGGTTGATGTGTATGGGATCCTCGTCATTTACTGTGAGCAAAATAGAGTGTTCAAAGCAGGCTTATGCCGTTGAATACATTAGCATGGAATAATAAGATAAGACCTTGGTCTATTTTGTTGGTTTGTACTCCAAGGTAATGATTAATAGGGATAGTTGGGGGTATTCGTATTCAATTGTC			Chrysophyceae	Chromulinales	Chromulinaceae	Ochromonas		0	1	1	0	0	0	0	0	0	0	0	0	0	0	0	0	0	0	0	0	0	0	0	0	0	0	0	0	0	0	0	0	0	0	0	0	0	0	0	0	0
9f17c929bd6af95312025873548af727	TTGGATTTCTGCCGAGGACGACCGGTCCGCCCTCTGGGTGAGTATCTGGCTCGGCCTGGGCATCTTCTTGGAGAACGTAGCTGCACTTGACTGTGTGGTGCGGTATCCAGGACTTTTACTTTGAGGAAATTAGAGTGTTTCAAGCAGGCTTACGCCTTGAATACATGAGCATGGAATAATAAGATAGGACCTCGGTTCTATTTTGTTGGTTTCTAGAGCTGAGGTAATGATTAATAGGGATAGTTGGGGGCATTCGTATTTAACTGTC			Dinophyceae	Prorocentrales	Prorocentraceae	Prorocentrum		0	1	0	0	0	0	0	0	0	0	0	0	0	0	0	0	0	0	0	0	0	0	0	0	0	0	0	0	0	0	0	0	0	0	0	0	0	0	0	0	0
9fffe2ff16cf0f84982eb002cb9c786c	TTGGATTTCTGGCAGGAGCGTCCGGTCTCACACTCAGTGCGGGAACTTGGATGTCTCTGGCCATCTTTGGGGATATCCTGTTTGGCATTAAGTTGTCGGGCAGGGGACACCCATCGTTTACTGTGAAAAAATTAGAGTGTTTAAAGCAGGCTTATGCCGTTGAATATATTAGCATGGAATAATAAGATAGGACGTAGGTACTATTTTGTTGGTTTGCGCACCCACGTAATGATTAATAGAGACAGGCGGGGCTATTCGTATTGCATTGTC		Bacillariophyta	Coscinodiscophyceae	Thalassiosirales	Stephanodiscaceae	Cyclotella		0	1	0	0	0	0	0	0	0	0	0	0	0	0	0	0	0	0	0	0	0	0	0	0	0	0	0	0	0	0	0	0	0	0	0	0	0	0	0	0	0
a2c9c37497f0d736c86301b85ef82def	TTGGATTTGTGGCGTACGGTGTGTTCCGGGCACTTGTTGTCTGAGTAACCTGCTGTTGCCATCCTTGGGTGGAACCTGTGTGGCATTAGGTTGTCGTGCAGGGGATGCCCATCATTTACTGTGAAAAAATTAGAGTGTTCAAAGCAGGCTTATGCCGTTGAATATGTTAGCATGGAATAATGAGATAGGACTTTTTTGCTATTTTGTTGGTTTGCGCAAGAAGGTAATGATTAATAGGGACAGTTGGGGGTATTCGTATTCCATTGTC		Bacillariophyta	Bacillariophyceae	Naviculales	Naviculaceae			0	1	0	0	0	0	0	0	0	0	0	0	0	0	0	0	0	0	0	0	0	0	0	0	0	0	0	0	0	0	0	0	0	0	0	0	0	0	0	0	0
a859feba490e2a6d812e5dc49c80ad8d	TTGGATTTGTGGTTCGTCCTGCCGGCTGGGTCTTTTGGCCTTGGCTGTGCCGGTCGTCCATCCTTGGGTGGAATCTGTGTGGCATTAGGTTGTCGCGCAGGGGATGCCCATCGTTTACTGTGAAAAAATTAGAGTGTTCAAAGCAGGCTTATGCCGTTGAATATATTAGCATGGAATAATGATATAGGACCTTGGTACTATTTTGTTGGTTTGCGCACTAAGGTAATGATTAATAGGGACAGTTGGGGGTATTCGTATTCCATTGTG		Bacillariophyta						0	1	0	0	0	0	0	0	0	0	0	0	0	0	0	1	0	0	0	0	0	0	0	0	0	0	0	0	0	0	0	0	0	0	0	0	0	0	0	0	0
a88411bee84d64b5dece472ea2b90e3e	TTGGATTTGTGGGTTGGTCTGCGGTCCGGTTTTACCGGTACTTCGGACTGACCCATCCTTGGGTGGAATCTGTCTGGCATTAAGTTGTCGGGCAGGGGATGCCCATCGTTTACTGTGAAAAAATTAGAGTGTTCAAAGCAGGCTTACGCCGTTGAATATATTAGCATGGAATAATGAGATAGGACTTTGGTACTATTTTGTTGGTTTGCGCACCGAAGTAATGATTAACAGGGACAGTTGGGGGTATTTGTATTCCATTGTC		Bacillariophyta	Fragilariophyceae	Fragilariales				0	1	0	0	0	0	0	0	0	0	0	0	0	0	0	0	0	0	0	0	0	0	0	0	0	0	0	0	0	0	0	0	0	0	0	0	0	0	0	0	0
a8ae9a33d9fcf228ecce3068b012977a	TTGGATTTCTGCTGAGGACGACCGGTCCGCCCTCTGGGTGAGTATCTGGCTCGGCCTGGGCATCTTCTTGGAGAACGTAGCTGCACTTGACTGTGTGGTGCGGAATCCAAGACCTTTACTTTGAGGAAATTAGAGTGTTTCAAGCAGGCACACGCCTTGAATACATTAGCATGGAATAATAAGATAGGACCTTGGTTCTATTTTGTTGGTTTCTAGAGCTGAGGTAATGATTAATAGGGATAGTTGGGGGCATTCGTATTTAACTGTC			Dinophyceae					0	1	1	0	0	0	0	1	0	0	0	0	0	0	0	0	0	0	0	0	0	0	0	0	0	0	1	0	0	0	0	0	0	0	0	0	1	0	0	0	0
aac1a86ee1bdf68477925c095a58e3fa	TTGGATTTCTGCTGAGGGTGGCTGGTCCGCCCTCTGGGTGAGTATCTGGCACAGCCTGAGCATTCTTCTTGAAAGCACAACTGCACTTGACTGTGTGGTGTGGTATTGAGAACCTTTACTTTGAGGAAATCAGAGTGTTTCAAGCAGGCGTTTGCCTTGAATACATTAGCATGGAATAATATTATAGGGCCTTGGTTCTATTTTGTTGGTTTCTAGAACTGAGGTAATGATTAATAGGGATAGTTGGGGGCATTCGTATTTAATTGTC			Dinophyceae	Gonyaulacales	Gonyaulacaceae	Alexandrium		0	1	1	1	1	0	0	0	0	0	0	0	0	0	0	0	0	0	0	0	0	0	0	0	0	0	0	0	0	0	0	0	0	0	0	0	0	0	0	0	0
ab2f2184e882ff0e44f0806b6c780382	TTGGATTTCTGCAGAGGATGGCCGGTCCGCCCATGGGGTGCTAAATGTGCAACTGCACTTGGCTGTGTGGTGCAGATTTGGGGGCTTTTACTTTGAGGAAATGAGAGTGTTCAAAGCAAGTATTTGCTGTGTATACAGAAGCATGGAATAATTGTTGTGTCTGGACTTCAATTTGTTGGTTTCTGGAGCTGGAAAGGTGAAACAGGGATGGCTGGGGACATTGGTATTTGACTGTC			Dinophyceae	Gonyaulacales	Goniodomataceae	Gambierdiscus	Gambierdiscus carpenteri	0	1	0	0	0	1	0	0	0	0	0	0	0	0	0	0	0	0	0	0	0	0	0	0	0	0	0	0	0	0	0	0	0	0	0	0	0	0	0	0	0
ae4045d25420b65ceb03408cbca9ec8d	TTGGATTTCTGCTGAGGACGACCGGTCCGCCCTCTGGGTGAGTATCTGGCTCGGCCTGGGCATCTTCTTGGAGAACGTAGCTGCACTTGACTGTGTGGTGCGGTATCCAAGACTTTTACTTTGAGGAAATTAGAGTGTTTCAAGCAGGCACACGCCTTGAATACATTAGCATGGAATAATAAGATAGGACCTTGGTTCTATTTTGTTGGTTTCTAGAGCTGAGGTAATGATTAATAGGGATAGTTGGGGGCATTCGTATTTAACTGTC			Dinophyceae					0	1	1	0	1	1	0	1	0	0	0	0	1	1	1	1	1	0	1	0	0	1	0	0	0	0	0	0	0	0	0	0	0	0	0	0	0	0	0	0	0
afdfc9f7a1d6cbb1208d23a222045c4e	TTGGATTTCTGTCAAGTACAACTGGTCCGCCCTCCGGGTGAGCACATAGTTTGGTCTTGGCATCTTGCTGGAAACTGTGGCTGCACTTGGCTGTGTGGCGCAGTGTCCAGCACTTTCACTTTGAGGAAATTGGAGTGTTTCAAGCAGGCAACGCCTTTGAACACAGTAGCATGGAATAATTAGATTGGGCTTTCGCTCCAATTTGTCGGTTTCTGGAGCTGAGGTGAGAATTAATGGGAATTGTTGGGGGCATCCGAATTTAGCCGTC			Dinophyceae	Gymnodiniales	Gymnodiniaceae	Amphidinium		0	1	0	0	0	0	0	0	0	0	0	0	0	0	0	0	0	0	0	0	0	0	0	0	0	0	0	0	0	0	0	0	0	0	0	0	0	0	0	0	0
affe77da1d7cad6ab08428b23edf2f76	TTGGATTTCTGTCAAGTACAACTGGTCCGCCCTCCGGGTGAGCACATAGTTTGGTCTTGGCATCTTGCTGGAAACTGTGGCTGCACTTGGCTGTGTGGCGCAGTGTCCAGCACTTTCACTTTGAGGAAATTGGAGTGTTTCAAGCAGGCAATGCCTTTGAACACAGTAGCATGGAATAATTAGATTGGGCTTTCGCTCCAATTTGTCGGTTTCTGGAGCTGAGGTGAGAATTAATGGGAATTGTTGGGGGCATCCGAATTTAGCCGTC			Dinophyceae	Gymnodiniales	Gymnodiniaceae	Amphidinium		0	1	0	0	0	0	0	0	0	0	0	0	0	0	0	0	0	0	0	0	0	0	0	0	0	0	0	0	0	0	0	0	0	0	0	0	0	0	0	0	0
b465ed9fa3c3dcae103ccdc01a9167b1	TTGGATTTGTGGCAGTCTTTGTGTGCCCTTCACTTTTGTTGTCGGTGCTACTCGAAGTCGCCATCCTTGAATGGAACCTGCGTGGCATTAGGTTGTCGTGCAGGGGATGTTCATCGTTTACTGTGAAAAAATTAGAGTGTTCAAAGCAGGCTTATGCCGTTGAATATGTTAGCATGGAATAATAATATAGGACTTTGGTACTATTTTGTTGGTTTGCGCACCAAGGTAATGATTAATAGGGACAGTTGGGGGTATTTGTATTGCATTGTC		Bacillariophyta	Bacillariophyceae	Thalassiophysales	Catenulaceae			0	1	0	0	0	0	0	0	0	0	0	0	0	0	0	0	0	0	0	0	0	0	0	0	0	0	0	0	0	0	0	0	0	0	0	0	0	0	0	0	0
b65433fa59f325131ffb8bedafc73ebf	TTGGATTTGTGGCGGGAGCGATCGGTCCGGCACTTTGTGCAGGTACTTGCATCGTCTGCCGCCATGGTTGGCGAGAGTCTGTCTGGCATTAGGTTGTCGGGCAGAGGATTGCCATCATTTACTGTGAAAAAATTAGAGTGTTCAAAGCAGGCATTTGCCATTGAATATATTAGCATGGAATAATGAGATAGGACTGCGGTACTATTTTGTTGGTTTGTGTGCCGTAGTAATGATTAATAGGGACAGTTGGGGGTATTCGTATTCCATTGTC		Bacillariophyta	Mediophyceae	Triceratiales	Triceratiaceae	Triceratium	Triceratium gibbosum	0	1	0	0	0	1	0	0	0	0	0	0	1	0	0	0	1	1	1	0	1	1	0	0	0	0	0	0	0	0	0	0	0	0	0	0	0	0	0	0	0
b655c5a5fc4417d9202e3d147655700f	TTGGATTTGTGGATGAATAGATCGGTCCCACACAATGTGCGGGTACCTGATTTGTTTGTCCATCCTTGGGTGGATGCTGTGTGGCATTAAGTTGTCGTGCAGTGGATGCCCATCGTTTACTGTGAAAAAATTAGAGTGTTCAAAGCAGGCTTACGCCGTTGAATATATTAGCATGGAATAATGAGATAGGACCTCGGTACTATTTTGTTGGTTTGCGCACCGGGGTAATGATAAATAGGGACAGTTGGGGGTATTCGTATTCCATTGTC	Metazoa	Chordata						0	1	1	0	1	0	0	0	0	0	0	0	0	0	0	0	0	0	0	0	0	0	0	0	0	0	0	0	0	0	0	0	0	0	0	0	0	0	0	0	0
b72a5450a1b6cf79813d107d75174185	TTGGATTTCTGTCAAGTACAACTGGTCCGCCCTCCGGGTGAGCACATAGTTTGGTCTTGGCATCTTGCTGGAAACTGTGGCTGCACTTGGCTGTGTGGCGCAGTGTCCAGCACTTTCACTTTGAGGAAATTGGAGTGTTTCAAGCAGGCAATGCCTTTGAACACAGTAGCATGGAATAATTAGATTGGGCTTTTGCTCCAATTTGTCGGTTTCTGGAGCTGAGGTGAGAATTAATGGGGATTGTTGGGGGCATCCGAATTTAGCCATC			Dinophyceae	Gymnodiniales	Gymnodiniaceae	Amphidinium		0	1	0	0	0	0	0	0	0	0	0	0	0	0	0	0	0	0	0	0	0	0	0	0	0	0	0	0	0	0	0	0	0	0	0	0	0	0	0	0	0
b7b8b4135c37fc2b464c9621b8e3fd84	TTGGATTTCTGTCAAGTACAACTGGTCCGCCCTCCGGGTGAGCACATAGTTTGGTCTTGGCATCTTGCTGGAAACTGTGGCTGCACTTGGCTGTGTGGCGCAGTGTCCAAGCACTTTCACTTTGAGGAAATTGGAGTGTTTCAAGCAGGCAATGCCTTTGAACACAGTAGCATGGAATAATTAGATTGGGCTTTTGCTCCAACTTGTCAGTTTCTGGAGCTGAGGTGAGAATTAATGGGGATTGTTGGGGGCATCCGAATTTAGCCGTC			Dinophyceae	Gymnodiniales	Gymnodiniaceae	Amphidinium		0	1	0	0	0	0	0	0	0	0	0	0	0	0	0	0	0	0	0	0	0	0	0	0	0	0	0	0	0	0	0	0	0	0	0	0	0	0	0	0	0
b80154afdb05783523f301cf89a256d1	TTGGATTTGTGGTGGGAGCAATCGGTCCGGCACTTTGTGCGGGTACTTGTATTGTCTGCCGCCATGCTTGGTGAGAGTCTGTCTGGCATTAGGTTGTCGGGCAGAGGATTGCCATCATTTACTGTGAAAAAATTAGAGTGTTCAAAGCAGGCATTTGCCATTGAATATATTAGCATGGAATAATGAGATAGGACTGTGGTACTATTTTGTTGGTTTGTGCACCATAGTAATGATTAATAGGGACAGTTGGGGGTATTCGTATTCCATTGTC		Bacillariophyta	Mediophyceae	Triceratiales	Triceratiaceae	Lampriscus	Lampriscus shadboltianum	0	1	0	0	0	0	0	0	0	0	0	0	0	0	0	0	1	0	1	0	0	1	0	0	0	0	0	0	0	0	0	0	0	0	0	0	0	0	0	0	0
ba23ebb77946101470d71a420c957ac6	TCGGATTTTGGCGTTGGTACTTCCGAGACCCCTGATTGGGTGTTGAGGGTAGTCCCGCCTTTGTGGATGGGGGTGTGGTGGCTCTTTGTTGGGTCGCTGCATTTCCGCCACTGTTTACTGTGAAAAAATTAGAGTGTTCAAAGCGAGCGATTGCCATGAATACATTAGCATGGAATAATAGAATAGGACCTGGTCCTGTTTTGTTGGTTTGTCGGTATCAGGTAATGATTAAGAGGGACGGTCGGGGGCATTTGTATTCCAGGGTT		Rhodophyta	Florideophyceae	Ceramiales	Rhodomelaceae	Polysiphonia		0	1	0	0	0	0	0	0	0	0	0	0	0	0	0	0	0	0	0	0	0	0	0	0	0	0	0	0	0	0	0	0	0	0	0	0	0	0	0	0	0
ba854af62ff4eafb20a1a68cd3a5d3ff	TTGAATTTCTGGCTAATCTGCTAGCTGGCATTAGTCGCTAGAGTGTGATTTAGTCATCCGTAGGGGAAACATGCTCGGCATTAGCTTGTCGGTATGCGAAACCTACATTTTACTGTGAAAAAATTAGAGTGCTCCAGGCAGGCAATCGCTTGGATACTCCAGCATGGAATAATGGAATAGGACTTTGAACTATTTGTTGGTTTGAGTTCAGAGTAATGGTTAATAGGGACAGTTGGGGGCATTCGTATTTAATTGTC		Ciliophora						0	1	0	0	0	0	0	0	0	0	0	0	0	1	0	1	1	0	1	0	0	0	0	0	0	0	0	0	0	0	0	0	0	0	0	0	0	0	0	0	0
bb57740d4d54d663ae5ccef598b5eeca	TTGGATTTGTGGCGGGAGCGATCAGTCCCGCACTCTGTGCAGGTACTTGCATCGTCTGCCGCCATGATTGGTGAGAGTCTGTCTGGCATTAGGTTGTCGGACAGAGGATTGCCATCATTTACTGTGAAAAAATTAGAGTGTTCAAAGCAGGCATTTGCCGTTGAATATATTAGCATGGAATAATGAGATAGGACTGCGGTACTATTTTGTTGGTTTGTGTGCCGTAGTAATGATTAATAGGGACAGTTGGGGGTATTCGTATTCCATTGTC		Bacillariophyta	Mediophyceae	Triceratiales	Triceratiaceae			0	1	0	0	0	0	0	0	0	0	0	0	0	0	0	0	0	0	0	0	0	0	0	0	0	0	0	0	0	0	0	0	0	0	0	0	0	0	0	0	0
be6b6a8d8f5582d29cc7916c66c92895	TTGGATTTCTGTTGAGGACAACCGGTCCGCCCTCTGGGTGAGCATCTGGCTTTGCCTTGGCATCTTCTTGGGGACCACTACTGCACTTGATTGTGTGGTGTGACACCCAAGGCTTTTACTTTGAGGAAATCAGAGTGCTTCCAGCAGGCATTTGCCTTGAATACACTAGCATGGAATAATATGACAAGACTTTGGTTTTATCTTGTTGGTTTTTAGAATTGAAGTAATGATTGATAGGGATAGTTGGGGGCATTTGTATTTAACTGTC			Dinophyceae					0	1	0	0	0	0	0	0	0	0	0	0	0	0	0	0	0	0	0	0	0	0	0	0	0	0	0	0	0	0	0	0	0	0	0	0	0	0	0	0	0
bf2a7196e7f855a2daf13a27caaf5303	TTGGATTTCGGATGGGGTCTGCCGGTCCGTCTTTGAGATGTGCACTGGCAAGTCCCATCTTGTTGTCGGGGACTAGCTCCTGGGCTTCACTGTCCCGGGACTAGGAGCTGACGAAGTTACTTTGAGTAAATTAGAGTGTTCAAAGCAAGCCTAAGCTCTGAATATATTAGCATGGAATAACACGATAGGACTCTGGCTTATCCTGTTGGTCTGTGAGACCAGAGTAATGATTAAGAGGGACAGTCGGGGACATTCGTATTTCATTGTC	Viridiplantae	Chlorophyta	Chlorodendrophyceae	Chlorodendrales	Chlorodendraceae	Tetraselmis		0	1	0	0	0	0	0	0	0	0	0	0	0	0	0	0	0	0	0	0	0	0	0	0	0	0	0	0	0	0	0	0	0	0	0	0	0	0	0	0	0
bf6fba5d79094927ef417c1b2b1b7f25	TTGGACTTGTGGTTTGGCTGTCCGGTCCTTCGCTCAGCGTCGGATTCTGGCCGGTCGGATCATCCTTGGGTGGAATCTGTGTGGCATTAGGTTGTCGTGCAGGGGATGCCCATCGTTTGCTGTGAAAAAATTAGAGTGTTCAAAGCAAGCTTAGGCTGTTGAATGTATTAGCATGGAATAATAAGATAGGACCTGGGTGCTATTTTGTTGGTTTGCGCACCGATGTAATGATTAACAGGGACAGTTGGGGGTATTCGCATTGCGTTGTG		Bacillariophyta	Fragilariophyceae					0	1	0	0	0	0	0	0	0	0	0	0	0	0	0	0	0	0	0	0	0	0	0	0	0	0	0	0	0	0	0	0	0	0	0	0	0	0	0	0	0
c24ef3d4e7a1c7d618b528a64d533a21	TTGGATTTGTGGCGTACAGCTGGTTCCCTTCACTTTGTTGTTGGTGTAGTCAGCTGTTGCCATCCTTGGATGGAACCTGTGTGGCATTAGGTTGTCGTGCAGGGGATATCCATCATTTACTGTGAAAAAATTAGAGTGTTCAAAGCAGGCTTATGCCGTTGAATAGATTAGCATGGAATAATGAGATAGGACCTTGGTACTATTTTGTTGGTTTGCGCACCAAGGTAATGATTAATAGGGATAGTTGGGGGTATTCGTATTCCATTGTC		Bacillariophyta	Bacillariophyceae	Naviculales	Naviculaceae	Haslea		0	1	0	0	1	0	0	0	0	0	0	0	0	0	0	0	0	0	0	0	0	0	0	0	0	0	0	0	0	0	0	0	0	0	0	0	0	0	0	0	0
c29c86506159a707465b947ce463b325	TTGGATTTCTGCAGAGGATGGCCGGTCCGCCCATGGGGTGAGCATCTGGTGCACCCTAAGCATATTTCCTAAATGTGCAACTGCACTTGGCTGTGTGGTGCAGATTTGGGGGCTTTTACTTTGAGGAAATGAGAGTGTTCAAAGCAAGTATTTGCTGTGTATACAGAAGCATGGAATAATTGTTGTGTTTGGACTTCAATTTGTTGGTTTCTGGAGCTGGAAAGGTGAAACAGGGATGGCTGGGGACATTGGTATTTGACTGTC			Dinophyceae	Gonyaulacales	Goniodomataceae	Gambierdiscus		0	1	0	0	0	1	0	0	0	0	0	0	0	0	0	0	0	0	0	0	0	0	0	0	0	0	0	0	0	0	0	0	0	0	0	0	0	0	0	0	0
c2ebffa77d6e2c4c7c9eab33a1b984d2	TTGGACTTGTGGTTTGGCTGTCCGGTCCTTCGCTCAGCGTCGGATTCTGGCCGGTCGGATCATCCTTGGGTGGAATCTGTGTGGCATTAGGTTGTCGTGCAGGGGATGCCCATCGTTTACTGTGAAAAAATTAGAGTGTTCAAAGCAAGCTTAGGCTGTTGAATATGTTAGCATGGAATAATAAGATAGGACCTGGGTGCTATTTTGTTGGTTTGCGCACCGATGTAATGATTAACAGGGACAGTTGGGGGTATTCGCATTGCGTTGTG		Bacillariophyta	Fragilariophyceae					0	1	0	0	0	0	0	0	0	0	0	0	0	0	0	0	0	0	0	0	0	0	0	0	0	0	0	0	0	0	0	0	0	0	0	0	0	0	0	0	0
c328ed3c1165241e02e66c1b688a9e46	TTGGATTTCTGGTGGGAGCGATCGGTCCGACACTATGTGTGGGTACTTGTATCGTCTCCGGCCATCCTTGGGGAGAGCTTGTCTGGCATTAGGTTGTCGGGCAGGGGATCCCCATCATTTACTGTGAAAAAATTAGAGTGTTCAAAGCAGGCTTATGCCGTTGAATATATTAGCATGGAATAATAAGATAGGATCGCGGTACTATTTTGTTGGTTTGCGCACCGTGGTAATGATTAATAGGGACAGTTGGGGGTATTCGTATTCAATTGTC		Bacillariophyta	Mediophyceae	Biddulphiales	Biddulphiaceae	Biddulphiopsis	Biddulphiopsis titiana	0	1	0	0	0	0	0	1	0	0	0	0	0	0	0	0	1	0	0	0	0	0	0	0	0	0	0	0	0	0	0	0	0	1	0	0	0	0	0	0	0
c467c517a13840f016e85498b00c1b16	TTGGATTTCTGGTAGGAGTGACCGTGCCGAACTTGATTGTTCGTGTATTGTGTTGTCTCCAGCCATCCTCGTGGAGATCTTTTCTAGCATTAATTTGTTGGGATTGGGACCCACGTCGTTTACTGTGAAAAAATTAGAGTGTTTAAAGCAGGCATTGGCTTGAATACATTAGCATGGAATAATAAGATAGGACTTTGGTACTATTTTGTTGGTTTGTATACCAAATTAATGATCAACAGGAACAGTTTGAGGATATTCGTATGAACATGTC			Bigyra	Thraustochytrida	Thraustochytriaceae	Aplanochytrium		0	1	0	0	0	0	0	0	0	0	0	0	0	0	0	0	1	0	0	0	0	0	0	0	0	0	0	0	0	0	0	0	0	0	0	0	0	0	0	0	0
c4f8b56444f271e2c241a7296fb276d1	TTGGATTTCTGTCAAGTACAACTGGTCCGCCCTCCGGGTGAGCACATAGTTTGGTCTTGGCATCTTGCTGGAAACTGTGGCTGCACTTGGCTGTGTGGCGCAGTGTCCAGCACTTTCACTTTGAGGAAATTGGAGTGTTTCAAGCAGGCAATGCCTTTCAACACAGTAGCATGGAATAATTAGATTGGGCTTTTGCTCCAATTTGTCGGTTTCTGGAGCTGAGGTGAGAATTAATGGGAATTGTTGGGGGCATCCGAATTTAGCCGTC			Dinophyceae	Gymnodiniales	Gymnodiniaceae	Amphidinium		0	1	0	0	0	0	0	0	0	0	0	0	0	0	0	0	0	0	0	0	0	0	0	0	0	0	0	0	0	0	0	0	0	0	0	0	0	0	0	0	0
c56c5fde0437fc9ca49c4c37e5d26fc0	TTGGATCTCGGCGGTCCTCTGGCGGTTCGCTGTTTGGCGCTACTGCCAGTGAGAGACCGTGATTTGTTGTCGGAGGGGCGCGGGTGCTCTTAACCGAGTGTCCGCGTCCGCCGACAGGTTTACTTTGAAAAAATTAGAGTGCTCCAAGCAGGCTTTTCACGCCTGAATATTTGTGCATGGAATAATGGAATAGGACGTCGTTTCTATTTTGTTGGTTTTCGGAAATCGACGTAATGATTAATAGGGACAGTCGGGGGCATTAGTATTCAGACGAC	Metazoa	Arthropoda	Hexanauplia	Harpacticoida	Ameiridae	Ameira		0	1	0	0	0	0	0	0	0	0	0	0	0	0	0	0	0	0	0	0	0	0	0	0	0	0	0	0	0	0	0	0	0	0	0	0	0	0	0	0	0
c5bba086179e08416a4be946c2a4928f	TCGAATTCGGGTTTGTGTGCGCGAATTGGTCTGTTAAGATCTTTGGCGCGCCAGACCCTGTTTTGCCGCTGCGAGGTCTGATTTCTTAGGAAAAACAGTTCACGAAGCGGCATTTTTTACTGTGAACAAAATAGAGTGTTCATGGCAGGCCTTTTAGGGCTTAAATACCTCAGCATGGAATAATAGAATAGGACTTCCGGTTCTATTTTGTTGGTTTTTGGAGCCGAAGTAATGATTAATAGGGATAGTTGGGGGCACTCGTACTCCGTTGTC			Cryptophyceae	Pyrenomonadales	Pyrenomonadaceae	Rhodomonas		0	1	0	0	0	0	0	0	0	0	0	0	0	0	0	0	0	0	0	0	0	0	0	0	0	0	0	0	0	0	0	0	0	0	0	0	0	0	0	0	0
c64622c56b9095a41145a0dbfec888d3	TTGAATGTCTGGTAGGAGCGACCTGGCCTTTCCTAATTTTGGGATTGTTTTTGCCGAGTGTCTGTCTCTGGCCATCCTCCTCTGTTTTTAATAGAGGTCGTTTACTGTAAACAAAATAGAGTGTTTCAAGCAAAAAGTATTTTGGTATACATTAGTATGGGATAATAAGATAGGGCTTTTGTGCTATTTTGTTGGTTTGCACACGAAAGTAATGATTAAAAGGAACAATTGGGGATATTCGAATTTAGATGTC			Bigyra	Thraustochytrida				0	1	0	0	0	0	0	0	0	0	0	0	0	0	0	0	0	0	0	0	0	0	0	0	0	0	0	0	0	0	0	0	0	0	0	0	0	0	0	0	0
c703e9dd8ddf0a82d4b77b4eb0d1ce63	TTGGATGTCTTTTGAGGACGACCGGTCCGCCCTCTGGGTGAGTATCTGGCTCGGCCTGGGCATCTTCTTGGAGAAAGTAGCTGCACTTGACTGTGTGGTGCGGTATCCAAGACCTTTGCTTTGAGGAAATTAGAGTGTTTCAAGCAGGCACACGCCTTGAATACATTAGCATGGAATAATAAGATAGGACCTTGGTTCTATTTTGTTGGTTTCTAGAGCTGAGGTAATGATTAATAGGGATAGTTGGGGGCATTCGTATTTAACTGTC			Dinophyceae					0	1	0	0	0	0	0	0	0	0	0	0	0	0	0	0	0	0	0	0	0	0	0	0	0	0	0	0	0	0	0	0	0	0	0	0	0	0	0	0	0
c75ddaef94576c4d3e80a8f213e7a422	TTGGATTTGTGGCGTACGGTGGGTTCCGGGCACTTGTTGTCTGAGTAACTTGCTGTTGCCATCCTTGGGTGGAACCTGTGTGGCATTAGGTTGTCGTGCAGGGGATGCCCATCATTTACTGTGAAAAAATTAGAGTGTTCAAAGCAGGCTTATGCCGTTGAATATATTAGCATGGAATAATAAGATAGGACTTTTTTGCTATTTTGTTGGTTTGCGCAAAGAGGTAATGATTAATAGGGACAGTTGGGGGTATTCGTATTCCATTGTC		Bacillariophyta	Bacillariophyceae					0	1	1	0	0	0	0	0	0	0	0	0	0	0	0	0	0	0	1	0	0	0	0	0	0	0	0	0	0	0	0	0	0	0	0	0	0	0	0	0	0
c8ba2db16cc80acdd909c099c502ca38	TTGGATTTGTGGCGGGAGCGATCGGTCCGGCACTTTGTGCAGGTACTTGCATCGTCTGTCGCCATGGTTGGCGAGAGTCTGTCTGGCATTAGGTTGTCGGGCAGAGGATTGCCATCATTTACTGTGAAAAAATTAGAGTGTTCAAAGCAGGCATTTGCCATTGAATATATTAGCATGGAATAATGAGATAGGACTGCGGTACTATTTTGTTGGTTTGTGTGCCGTAGTAATGATTAATAGGGACAGTTGGGGGTATTCGTATTCCATTGTC		Bacillariophyta	Mediophyceae	Triceratiales	Triceratiaceae	Triceratium		0	1	0	0	0	0	0	0	0	0	0	0	0	0	0	0	0	0	0	0	0	0	0	0	0	0	0	0	0	0	0	0	0	0	0	0	0	0	0	0	0
c99e00e7a27a1e400ef0e789ae1ad818	TTGAGTTTCAGTTCTGGGCGAGTGGTTTGCTTTCAGAGTGATACTACTCAGACCGAACCTTATTATCCAGCCTTGTCTTTGACATTCCTTTCATCAGGCGTGTCCGAGAACTGCGGAATTTACTTTGAAAAAATTAGAGTGCTCAAAGCAGGCGCACACCTGAATATTCAGTGCATGGAATAATGGAAAAGGGCCTTGGTGCCATTTTGTTGGTTTTAAGCAACACGAGGCAATGATTAACAGAGACAGACGGGGGTATTTGTATTGACGGGTG	Metazoa	Arthropoda						0	1	0	0	0	0	0	0	0	0	0	0	0	0	0	0	0	0	0	0	0	0	0	0	0	0	0	0	0	0	0	0	0	0	0	0	0	0	0	0	0
c9e558051f68238e7e21be0dca4a5f67	TTGGATTTGTTCTTGTATCGGCCGGTCCTTCGCTTTGCGTCGGTACTTGGCAGTCTCCGTCCATCCTTGGGTGGATGCTGTGTGGCATTTGGTTGTCGTGCAGTGGATGCCCATCGTTTACTGTGAAAAAATTAGAGTGTTCAAAGCAGGCTTACGCCGTTGAATATATTAGCATGGAATAATGAGATAGGACCTGGGTACTATTTTGTTGGTTTGCGCACCGAGGTAATGATTAATAGGGACAGTTGGGGGTATTCGTATTCCATTGTC		Bacillariophyta	Fragilariophyceae	Fragilariales	Fragilariaceae			0	1	0	0	0	0	0	0	0	0	0	0	0	0	0	0	0	0	0	0	0	0	0	0	0	0	0	0	0	0	0	0	0	0	0	0	0	0	0	0	0
cb04dbea65d686aa772b661ac6a90415	TTGAATTTCTGGTTTGGTGAGGCCTGCGGCGATTGAATGATCGCATTGTTAGTGTCCGCCTAGCCATCTTGAAACTCCGTTGGGGTTTCTCGTTTACTGTAAAAAAATTAGAGTGTTTCAAGCAAGACGTAAATTTGGAATATATTAGTATGGAATAATAAGATAGGACTTTTGTGTTATTTTGTTGGTTTGCCACAAGAGTAATGATTAAAAGGGACAGTTGGGGGTATTCGTATTTAGTTGTC			Bigyra	Thraustochytrida	Thraustochytriaceae			0	1	0	0	0	0	0	0	0	0	0	0	0	0	0	0	0	0	0	0	0	0	0	0	0	0	0	0	0	0	0	0	0	0	0	0	0	0	0	0	0
cb1f7ab626a2d4f7af5e904452901d14	TTGGATTTGTGGTTTTCTTGGGCGGCCCGGCACTTCGTGCTGGTGTTTGCCCGAGTTGCCATCCTTGGGTGGAACCTGTGTGGCATTAGGTTGTCGTGCAGGGGATGCCCATCGTTTACTGTGAAAAAATTAGAGTGTTCAAAGCAGGCTTATGCCGTTGAATATATTAGCATGGAATAATAAGATAGGACCTTGGTACTATTTTGTTGGTTTGCGCACCAAGGTAATGATTAATAGGGACAGTTGGGGGTATTCGTATTCCATTGTC		Bacillariophyta						0	1	1	0	0	0	0	0	0	0	0	0	0	0	0	0	0	0	0	0	0	0	0	0	0	0	0	0	0	0	0	0	0	0	0	0	0	0	0	0	0
cbd1e167a9801873158ad108568f15bb	TTGGATTTCTGTCAAGTACAACTGGTCCGCCCTCCGGGTGAGCACATAGTTTGGTCTTGGCATCTTGCTGGAAACTGTGGCTGCACTTGGCTGTGTGGCGCAGTGTCCAGCACTTTCACTTTGAGGAAACTGGAATGTTTCAAGCAGGCAATGCCTTTGAACACAGTAGCATGGAATAATTAGATTGGGCTTTTGCTCCAATTTGTCGGTTTCTGGAGCTGAGGTAAGAATTAATGGGGCTTGTTGGGGGCATCCGAATTTAGCGTT			Dinophyceae	Gymnodiniales	Gymnodiniaceae			0	1	0	0	0	0	0	0	0	0	0	0	0	0	0	0	0	0	0	0	0	0	0	0	0	0	0	0	0	0	0	0	0	0	0	0	0	0	0	0	0
d04ee07fcadca52852e1fc22f2f4ec76	TTGGATTTGTGGCTGTCGCATGCGGCCCGGCATTCGTGCTGGTGTTTGCTAGCGTCGCCATCCTTGGGTGGAACCTGTGTGGCATTAGGTTGTCGTGCAGGGGATGTCCATCGTTTACTGTGAAAAAATTAGAGTGTTCAAAGCAGGCTTATGCCGTTGAATATATTAGCATGGAATAATAAGATAGGACCTTGGTACTATTTTGTTGGTTTGCGCACCAAGGTAATGATTAATAGGGACAGTTGGGGGTATTCGTATTCCATTGTC		Bacillariophyta	Bacillariophyceae	Bacillariales	Bacillariaceae	Nitzschia		0	1	0	0	0	0	0	0	0	0	0	0	0	0	0	0	0	0	0	0	0	0	0	0	0	0	0	0	0	0	0	0	0	0	0	0	0	0	0	0	0
d148122278aff210981d0292de6fb58e	TTGAATTTCTGGGTAGTCCGCCTTGTCCGTCTATGATGTGTACAGGGAGGGGCTACTCATCCTTCTGTTGAACCTTTCGGTCATTCAGTTGTCCGGATGTGGGATCAGATACTTTACTTTGAAAAAATTAGAGTGTTTCAGGCAGGCAATCGCTGGAATACATTAGCATGGAATAATAAAATAGGATTTTGGTACTATTTGTTGGTTTTTAGGACCAAAGTAATGATTAATAGGGATAGTTGGGGGCATTAGTATTTAATTGTC		Ciliophora						0	1	1	0	1	0	0	1	0	0	0	0	1	1	0	1	0	0	0	0	0	0	0	0	0	0	0	0	0	0	0	0	0	0	0	0	0	0	0	0	0
d2552b21a97bd7d43df4a1769bed79b3	TTGAATTGTTGGCGGATGTTTTCCAGCGCAGTTAAGCAGTTGGTGTCTGCCATTGTTGAGTGGATTTTGTCTGGCATTAGATTGTCAGGCTTTAGATGCTCGTCGTTTACTGTGAAAAAAATAGAGTGTTCCAGACAGGCGCTTGTTCTTGCATATATTAGCATGGAATAATGAGATAGGACTTTGACACTATTTTGTTGGTTTGTGCGTTAAAGTAATGGTTAACAGGAACAGTTGGGGGCATTTGTATTCCATTGTC		Bacillariophyta	Bacillariophyceae	Mastogloiales	Mastogloiaceae			0	1	0	0	1	0	1	0	0	0	0	0	1	1	0	1	1	1	1	0	0	0	0	0	0	0	0	0	0	0	0	0	0	1	0	0	0	0	0	0	0
d2783cd5c153d0fd1b6fa710ddaf549d	TCGGATTTCTGCCGAGGACAACCGGTCCGCCCTCTGGGCGAGCATCTGGCTTGATCTGGGCATCTTCTTGGAGAGCGTAGCTGCACTTGACTGTGTGGTGCGGTATCCAGGACTTTTACTTTGAGGAAATTAGAGTGTCCCAAGCAGGCCCATGCCATAAATACGTTAGCATGGAATAATAGGGTAGGACCTATACTCTATTTTGTTGGTTTCTAGAGCAGAGGTAATGGTCAATGGGGATAGTTGGGGGTATTCGTATTTGACTGTC			Dinophyceae	Prorocentrales	Prorocentraceae	Prorocentrum		0	1	0	0	0	0	0	0	0	0	0	0	0	0	0	0	0	0	0	0	0	0	0	0	0	0	0	0	0	0	0	0	0	0	0	0	0	0	0	0	0
d30bf3635964fbc0ffd2c4efcccb88d7	TTGGATTTGTGGCGGTCCCTGTGGTCCAATTTTGGTACTTTTGGGGACTGCCATCCTTGGGTGGATCCTGTGTGGCATTAGGTTGTCGTGCAGGGGATGCCCATCGTTTACTGTGAAAAAATTAGAGTGTTCAAAGCAGGCTTACGCCGTTGAATATATTAGCATGGAATAATGAGATAGGACCTTGGTACTATTTTGTTGGTTTGCGCACCGAGGTAATGATTAATAGGGACAGTTGTGGGTATTCGTATTCCATTGTC		Bacillariophyta	Bacillariophyceae					0	1	1	0	0	0	0	0	0	0	0	0	0	0	0	1	1	0	1	0	0	0	0	0	0	0	0	0	0	0	0	0	0	0	0	0	0	0	0	0	0
d5302d48fa4fc9eabf37332c2782a440	TTGGATTTCTGCCGAGGACGACCGGTCCGCCCTCTGGGTGAGTATCTGGCTCGGCCTGGGCATCTTCTTGGAGAACGTAACTGCACTTGGCTGTGTGGTGCGGTATTCAGGACTTTTACTTTGAGGAAATTAGAGTGTTTCAAGCAGGCACACGCCTTGAATACATTAGCATGGAATAATAAGATAGGACCTCGGTTCTATTTTGTTGGTTTCTAGATCTGAGGTAATGATTAACAGGGATAGTTGGGGGCATTCGTATTTAACTGTC			Dinophyceae	Peridiniales	Heterocapsaceae	Heterocapsa		0	1	0	0	0	0	0	0	0	0	0	0	0	0	0	0	0	0	0	0	0	0	0	0	0	0	0	0	0	0	0	0	0	0	0	0	0	0	0	0	0
d532674b2bf2b970103f9198e117ebad	TTGGATTTGTGGGTGTGGCTGTGGTCCATTTGGTACTAACGGCGACACCCATCTTTGGGTTGAACCTGCGTGGCATTAAGTTGTCGTGTTGGGGGTGCTCATCATTTACTGTGAAAAAATTAGAGTGTTCAAAGCAGGCTTCTGCCGTTGAATATATTAGCATGGAATAATGAGATAGGACCTTGGTACTATTTTGTTGGTTTACGTTCCGAGGTAATGATTAATAGGAACAGTTGGGGGTATTCGTATTCCATTGTC		Bacillariophyta	Bacillariophyceae	Thalassiophysales				0	1	0	0	0	0	0	0	0	0	0	0	0	0	0	0	0	0	0	0	0	0	0	0	0	0	0	0	0	0	0	0	0	0	0	0	0	0	0	0	0
d5f862e93b011ab01bbb8a8fefcfd774	TTGGATTTCTGGTGTGGTGCGGCTGGTCCGTCGCCGATAGGCGGTCGAGTACTGGCGTTGCGCCTACCATCCCTTCTGGAAAGGCCCGCTGCGCTTCATTGCGTGGGGGGAGTCACCGATCCAGATCGTTTACTTTGAAAAAATTAGAGTGTTTAAAGCAGGCGTCAGCCACTGAATACATTAGCATGGAATAATGAGATAGGACTTTGGCCCTATTTTGTTGGTTTCTAGGACTGAAGTAATGATTGATAGGGACAGTTGGGGGTGCTAGTATTTAACGGCC		Cercozoa						0	1	0	0	0	0	0	0	0	0	0	0	1	0	0	1	0	0	0	0	0	0	0	0	0	0	0	0	0	0	0	0	0	0	0	0	0	0	0	0	0
d8c68ee8668f649d11733ff662b436d8	TTGGATTTCTGTCAAGTACAACTGGTCCGCCCTCCGGGTGAGCACATAGTTTGGTCTTGGCATCTTGCTGGAAACTGTGGCTGCACTTGGCTGTGTGGCGCAGTGTCCAGCACTTTCACTTTGAGGAAATTGGAGTGTTTCAAGCAGGCAATGCCTTTGAACACAGTAGCATGGAATAATTAGATTGGGCTTTTGCTCCAATTTGTCGGTTTCTGGAGCTGAGGTGAGAATTAATGGGGATTGTTGGGGGCATCCGAATTTAGCCGTC			Dinophyceae	Gymnodiniales	Gymnodiniaceae	Amphidinium		0	1	0	0	0	0	0	0	0	0	0	0	0	0	0	0	0	0	0	0	0	0	0	0	0	0	0	0	0	0	0	0	0	0	0	0	0	0	0	0	0
dc0e8bfc1ca49195bfddc9db37b41a87	TTGGATTTCTGCTGAAGACAACCGGTCTGCCCTCTGGGTGAGCATCTGGTTTGGATTCGGCATCATCTTAGAGAACGTAGCTGCACTTGACTGTGTGGTGCGGTATCTTAGACTTTTACTTTGAGGAAATCAGAGTGCTTCAAGCAGGCGAATGCCTTGGATACATTAGCATGGAATAATATTTTAGGACCTTGGTTCTATTTTGTTGGTTTCTAGAATTGAGGTAACGTTTAATAGGGATAATTGGGGGCATTCGTATTTAACTGTC			Dinophyceae					0	1	0	0	0	0	0	0	0	0	0	0	0	0	0	0	0	0	0	0	0	0	0	0	0	0	0	0	0	0	0	0	0	0	0	0	0	0	0	0	0
de0b9abd1ee4e29c9bd5d18aa11312be	TTGGATTTCTGTCAAGTACAACTGGTCCGCCCTCCGGGTGAGCACATAGTTTGGTCTTGGCATCTTGCTGGAAACTGTGGCTGCACTTGGCTGTGTGGCGCAGTGTCCAGGACTTTCACTTTGAGGAAATTGGAGTGTTTCAAGCAGGCAATGCCTTTGAACACAGTAGCATGGAATAATTAGATTGGGCTTTTGCTCCAATTTGTCGGTTTCTGGAGCTGAGGTGAGAATTAATGGGGATTGTTGGGGGCATCCGAATTTAGCCGTC			Dinophyceae	Gymnodiniales	Gymnodiniaceae	Amphidinium		0	1	0	0	0	0	0	0	0	0	0	0	0	0	0	0	0	0	0	0	0	0	0	0	0	0	0	0	0	0	0	0	0	0	0	0	0	0	0	0	0
de60d3fc8bd38327eaed17cbfbbd3a1f	TTGAATTTCAGTTCCGGGCGAGTGGTTTGCTTTCAGAGTGATACTACCCGGACCGAACCTTATTATCCAGTCTTATCTTTGACATTCCTTTCATCAGGCGTGTCCGAGAACTGGGGAATTTACTTTGAAAAAATTAGAGTGCTCAAAGCAGGCGCACGCCTGAATATTTAGTGCATGGAATAATGGAAAAGGGCCTTGGTGCCATTTTGTTGGTTTTAAGCAACACGAGGCAATGATTAACAGAGACAGACGGGGGCATTTGTATTGATGGGTG	Metazoa	Arthropoda	Ostracoda	Podocopida				0	1	0	0	0	0	0	0	0	0	0	0	0	0	0	0	0	0	0	0	0	0	0	0	0	0	0	0	0	0	0	0	0	0	0	0	0	0	0	0	0
df7ff5a7f631ca55a96a45a703f5ba39	TTGGATTTCTGTCAAGGACAACTGGTCCGCCCTCCGGGTGAGCACATAGTTTGGTCTTGGCATCTTGCTGGAAACTGTTGCTGCACTTGGCTGTGTGGCGCAGCGTCCAGCACTTTCACTTTGAGGAAATTGGAGTGTTTCAAGCAGGCACATGCCTTTGGACACAGTAGCATGGAATAATTAGATTGGGCTTTTGCTCCAATTTGTCGGTTTCTGGAGTTGAGGTGAGAATTAACGGGGATTGTTGGGGGCATCCGAATTTAGCCGTC			Dinophyceae	Gymnodiniales	Gymnodiniaceae	Amphidinium		0	1	0	0	1	0	0	1	0	0	0	0	0	0	0	0	0	0	0	0	0	0	0	0	0	0	0	0	0	0	0	0	0	0	0	0	0	0	0	0	0
e100d50a3b77754b49b44101260da10c	TCGGATTTTGGCGTTGGTACTTCCGAGACCCCTGATTGGGTGTTGAGGGTAGTCCCGCCTTTGTGGATGGGGGTGTGGTGGCTCTTTGTTGGGTCGCTGCGTTTCCGCCACTGTTTACTGTGAAAAAATTAGAGTGTTCAAAGCGAGCGATTGCCATGAATACATTAGCATGGAATAATAGAATAGGACCTGGTCCTGTTTTGTTGGTTTGTCGGTATCAGGTAATGATTAATAGGGACAGTCGGGGGCATTAGTATTCAGACGAC		Rhodophyta	Florideophyceae	Ceramiales				0	1	0	0	0	0	0	0	0	0	0	0	0	0	0	0	0	0	0	0	0	0	0	0	0	0	0	0	0	0	0	0	0	0	0	0	0	0	0	0	0
e12380e6ca6baa911fa52384d5e44a75	TTGAATTTCTGGGTAGTCCACCTTGTCCCTTGTCCGTCTATGATGTGTACAGGGTACAGGGAGGGAGGGGCTACTCATCCTTCTGTTGAACCTTTCGGTCATTCAGTTGTCCGGTTGTCCGGATGTGGGATCAGATACTTTACTTTGAAAAAATTAGAGTGTTTCAGGCAGGCAATCGCTGGAATACATTAGCATTAGCATGGAATAATAAAATAAAATAGGATTTTGGTACTATTTGTTGGTTTTTAGCACCAAAGTAATGATTAATAGGGATAGTTGGGGGCATTAGTATTTAATTGTC		Ciliophora						0	1	0	0	0	0	0	0	0	0	0	0	0	0	0	0	0	0	0	0	0	0	0	0	0	0	0	0	0	0	0	0	0	0	0	0	0	0	0	0	0
e27ed94917d87bea2706031d37f529c3	TTGGATTTCTGCCGAGGACGACCGGTCCGCCTCCTGGGTGAGTATCTGGCTTGACCTTGGCATCTTCTTGGAGAACGCTACTGCACTTAACTGTGTGGTGCGGTAACCAGGACTTTTACTTTGAGGAAATTAGAGTGTTTCAAGCAGGCGTGCGCCTTGAATACATTAGCATGGAATAATAAGATAGGACCTTAGTTCTATTTTGTTGGTTTCTAGAGCTGGGGTACAGATTAATAGGGATAGTTGGGGGCATTCGTATTTAACTGTC			Dinophyceae	Gymnodiniales	Gymnodiniaceae	Paragymnodinium		0	1	0	0	0	0	0	0	0	0	0	0	0	0	0	0	0	0	0	0	0	0	0	0	0	0	0	0	0	0	0	0	0	0	0	0	0	0	0	0	0
e7b654fba5d01eed6c580cc877f6658f	TTGGATTTCTGCAGAGGATGGCCGGTCCGCCCATGGGGTGAGCATCTGGTGCACCCTAAGCATATTTCCTAAATGTGCAACTGCACTTGGCTGTGTGGTGCAGATTTGGGGGCTCTGTGTATACAGAAGCATGGAATAATTGTTGCGTCTGGACTTCAATTTGTTGGTTTCTGGAGCTGGAAAGGTGAAACAGGGATGGCTGGGGACATTGGTATTTGACTGTC			Dinophyceae	Gonyaulacales	Goniodomataceae	Gambierdiscus	Gambierdiscus carpenteri	0	1	0	0	0	1	0	0	0	0	0	0	0	0	0	0	0	0	0	0	0	0	0	0	0	0	0	0	0	0	0	0	0	0	0	0	0	0	0	0	0
e91aecd343e35d264b56c95616e3183a	TTGGATTTCTGCCGAGGACGACCGGTCCGCCCTCTGGGTGAGCATCTGGCTCGGCCTGGGCATCTTCTTGGAGAACGTAGCTGCACTTGACTGTGTGGTGCGGTATCCAGGACATTTACTTTGAGGAAATTAGAGTGTTTCAAGCAGGCATACGCCTTGAATACATTAGCATGGAATAATAAGATAGGACCTCGGTTCTATTTTGTTGGTTTCTAGAGCTGAGGTAATGATTAATAGGGATAGTTGGGGGCATTCGTATTTAACTGTC			Dinophyceae					0	1	1	0	0	0	0	0	0	0	0	0	0	0	0	0	0	0	0	0	0	0	0	0	0	0	0	0	0	0	0	0	0	0	0	0	0	0	0	0	0
e99420dfc6673d3ee3573bd83f631d45	TTGGATTTGTGGTTGGAGCGGCCGGTCCTTCGCTTTGCGTCGGTACTTGGCAGTCTCCGTCCATCCTTGGGTGGATGCTGTGTGGCATTTGGTTGTCGTGCAGTGGATGCCCATCGTTTACTGTGAAAAAATTAGAGTGTTCAAAGCAGGCTTACGCCGTTGAATATATTAGCATGGAATAATGAGATAGGACCTGGGTACTATTTTGTTGGTTTGCGCACCGAGGTCATGATTAATAGGGACAGTTGGGGGTATTCGTATTCCATTGTC		Bacillariophyta	Fragilariophyceae	Fragilariales	Fragilariaceae	Bleakeleya		0	1	0	0	0	0	0	0	0	0	0	0	0	0	0	0	0	0	0	0	0	0	0	0	0	0	0	0	0	0	0	0	0	0	0	0	0	0	0	0	0
eb1e3b7e459b0efe6c33385ce6af1b61	TTGGATTTGTGGCTGTCGCGTGCGGCGTGACACTTTGTGTTATCGCTTGCTTGCGTCGCCATCCTTGGGTGGAAGCTGTGTGGCATTAGGTTGTCGTGCAGGGGATGCCCATCATTTACTGTGAAAAAATTAGAGTGTTCAAAGCAGGCTTATGCCGTTGAATATATTAGCATGGAATAATAAGATAGGACCTTGGTACTATTTTGTTGGTTTGCGCACCGAGGTAATGATTAACAGGGACAGTTGGGGGTATTCGTATTCCATTGTC		Bacillariophyta	Bacillariophyceae	Bacillariales	Bacillariaceae	Bacillaria		0	1	0	0	0	1	0	0	0	0	0	0	0	0	0	1	0	0	1	0	0	0	0	0	0	0	0	0	0	0	0	0	0	0	0	0	0	0	0	0	0
ed2015dccdc5e91d548ac0845ec06da4	TTGGATTTCTGCCGAGGGCGACCGGTCCGCCCTCTGGGTGAGTATCTGGCTCGGCCTGGGCATCTTCTTGGAGAGTGTATCTGCACTTGACTGTGTGGTGCAGTATCCAGGACTTTTACTTTGAGGAAATTAGAGTGTTTCAAGCAGGCACACGCCTTGAATACATTAGCATGGAATAATAAGATAGGACCTCGGTTCTATTTTGTTGGTTTCTAGGGCTGAGGTAATGATTAATAGGGATAGTTGGGGGCATTCGTATTTAACTGTC			Dinophyceae	Blastodiniales		Blastodinium		0	1	0	0	0	0	0	0	0	0	0	0	0	0	0	0	0	0	0	0	0	0	0	0	0	0	0	0	0	0	0	0	0	0	0	0	0	0	0	0	0
eed707c0248e59d4c403e8f95357bd71	TTGGACTTCTGCTGAGGGTTGCGAACCCACCCTCTGGGTGTAGGTCTGGCCTGCCTCAGTATCTTCTCGGAGAATGTAGATGCACTTGACTGCGTGGTGCGCTATCTGAGGCTGTTACTTTGAGGAAATTAGAGTGCTTCAAGCAGGTCATTGCCCTGAATACATTAGCATGGCATGACAAATCAGAACCTCTTGTTCTTCTTTGTTGGTTTTAGAGCAGAGGGGAGGGTGAATAGGAACAGTTGGGGGTATTCATATTTGACTGTC			Dinophyceae	Peridiniales	Peridiniaceae	Bysmatrum	Bysmatrum subsalsum	0	1	0	0	0	0	0	0	0	0	0	0	0	0	0	0	0	0	0	0	0	0	0	0	0	0	0	0	0	0	0	0	0	0	0	0	0	0	0	0	0
f0b51655f2cf0bdf01999d28d1436899	TTGGATTTCGGGGCAGCCTGGCTGGTCCGCCGCAAGGTGAGTACTGGTCAGCCGCCCTTCCTCTCGAAAGCCCCGACTGCTCTTCATTGTAGTGGTCGGGTAGTTCGGGACGTTTACTTTGAAAAAATTAGAGTGTTCAAGGCAGGCTGTCGCCTGAATACATTAGCATGGAATAATGGAAGAGGACCTCGGTCCTATTTTGTTGGTTTCTAGGGCCGAAGTAATGATTAAGAGGGACAGTTGGGGGCATTCGTATTTAATTGTC	Metazoa	Porifera	Demospongiae	Tethyida				0	1	1	0	0	0	0	0	0	0	0	0	0	0	0	0	0	0	0	0	0	0	0	0	0	0	0	0	0	0	0	0	0	0	0	0	0	0	0	0	0
f1a61c2ab50dc7ef911a65b2de88573a	TTGGATTTGTGGTTGGGCTGTCCGGTCCTTCGCTCAGCGTTGGATCCTGGCCGGTCTGATCATCCTTGGGTGGAATCTGTGTGGCATTAGGTTGTCGTGCAGGGGATGCCCATCGTTTACTGTGAAAAAATTAGAGTGTTCAAAGCAAGCTTAGGCTGTTGAATATATTAGCATGGAATAATAAGATAGGACCTCGGTGCTATTTTGTTGGTTTGCGCACCGATGTAATGATTAACAGGGACAGTTGGGGGTATTCGTATTGCGTTGTA		Bacillariophyta	Fragilariophyceae	Fragilariales	Fragilariaceae	Synedra		0	1	1	0	0	0	0	0	0	0	0	0	1	1	0	1	1	1	0	0	0	0	0	0	0	0	0	0	0	0	0	0	0	0	1	1	0	0	0	0	0
f1ff9ac2a67202ac0aa009ca99501e7e	TTGGATTTGTGGTTTTCTTGGGCGGCCCGGCACTATGTGCTGGTGTTTGCCCGAGTTGCCATCCTTGGGTGGAACCTGTGTGGCATTAGGTTGTCGTGCAGGGGATGCCCATCGTTTACTGTGAAAAAATTAGAGTGTTCAAAGCAGGCTTATGCCGTTGAATATATTAGCATGGAATAATAAGATAGGACCTTGGTACTATTTTGTTGGTTTGCGCACCAAGGTAATGATTAATAGGGACAGTTGGGGGTATTCGTATTCCATTGTC		Bacillariophyta						0	1	0	0	0	0	0	0	0	0	0	0	0	0	0	1	0	0	0	0	0	0	0	0	0	0	0	0	0	0	0	0	0	0	0	0	0	0	0	0	0
f2e22dc07da4f32523855fe39d8a15f9	TTGGATTTCTGCCGAGGACGACCGGTCCGCCTCCTGGGTGAGTATCTGGCTTGACCTTGGCATCTTCTTGGAGAACGCTACTGCACTTAACTGTGTGGTGCGGTAACCAGGACTTTTACTTTGAGGAAATTAGAGTGTTTCAAGCAGGCGTGCGCCTTGAATACATTAGCATGGAATAATAGGATAGGACCTTAGTTCTATTTTGTTGGTTTCTAGAGCTGGGGTACAGATTAATAGGGATAGTTGGGGGCATTCGTATTTAACTGTC			Dinophyceae	Gymnodiniales	Gymnodiniaceae	Paragymnodinium		0	1	0	0	0	0	0	0	0	0	0	0	0	0	0	0	0	0	0	0	0	0	0	0	0	0	0	0	0	0	0	0	0	0	0	0	0	0	0	0	0
f36f8e46c642ffba626abb2be02ea95c	TTGAATTTCTGAGTAGTCTTCTTCGTCTGCAGGAAACTGTGTGAACGTCGCTAAGGCTGCTCATCCTTCTGAAGAACCTATGTGGCATTCATTTGTCGTGTAGGGGATCAGATACTTTACCTTGAAAAAATTAGAGTGTTTCAGGCAGGCAATCGCCGGAATACATTAGCATGGAATAATTGAATAGGACTTCCGGTTCTATTTGTTGGTTTTGTGGACCGAAGTAATGATTAATAGGGATAGTTGGGGGCATTCGTATTTAATTGTC		Ciliophora						0	1	0	0	0	0	0	0	0	0	0	0	0	0	0	0	0	0	0	0	0	0	0	0	0	0	0	0	0	0	0	0	0	0	0	0	0	0	0	0	0
f4214808dadefca696d5f4e4f4245c01	TTGGATTTGTGGGTGTGGCTGTGGTCCATTTGGTACTAACGGCGACACCCATCTTTGGGTTGAACCTGCGTGGCATTAAGTTGTCGTGTTGGGGGTGCTCATCATTTACTGTGAAAAAATTAGAGTGTTCAAAGCAGGCTTCTGCCGTTGAATATATTAGCATGGAATAATGAGATAGGACCTTGGTACTATTTTGTTGGTTTGCGTTCCGAGGTAATGATTAATAGGAACAGTTGGGGGTATTCGTATTCCATTGTC		Bacillariophyta	Bacillariophyceae	Thalassiophysales				0	1	0	0	0	0	1	0	0	0	0	0	0	0	0	0	0	0	0	0	0	1	0	0	0	0	0	0	0	0	0	0	0	0	0	0	0	0	0	0	0
f44badd72904882967c6cac6a0a18a71	TTGAATTTCTGGATCCGAATTATGGTCAGTCATTAAGTTGATTTGTACCTTTTGTTTGGGTCCATCCTCGGAGAAAACATATCTGTCATTAAGTTGATGGATATGGGATCTTCGTCATTTACTGTGAGCAAAATAGAGTGTTCAAAGCAGGCTTATGCCGTTGAATACATTAGCATGGAATAATAAGATAAGACCTTGGTCTATTTTGTTGGTTTGACTCCAAGGTAATGATTAATAGGGATAGTTGGGGGTATTCGTATTCAATTGTC			Chrysophyceae	Chromulinales				0	1	1	0	0	0	0	0	0	0	0	0	0	0	0	1	1	1	0	0	0	0	0	0	0	0	0	0	0	0	0	0	0	0	0	0	0	0	0	0	0
f473d057f27395a1e3c9234df9eb68bf	TTGGATTTGTGGAGGGTTGCGGTGTTCCCTTTTTGGGATACGGCTGCGACTGTCCAGTTTTTGGGTGGAACCTGTGTGGCATTAGGTTGTCGTGCAGGGGATGCCCATCGTTTACTGTGAAAAAATCAGCGCGTTCAAAGCAGGCTTATGCCGTTGAATGTATTAGCATGGAATAATAAGATAGGACCTTGGTACTATTTTGTTGGTTTGCGCACCGAGGTAATGATTAATAGGGACAGTTGGGGACATTCGTATTCCATTGTC		Bacillariophyta	Bacillariophyceae	Cocconeidales	Cocconeidaceae			0	1	0	0	0	0	0	0	0	0	0	0	0	0	0	0	0	0	0	0	0	0	0	0	0	0	0	0	0	0	0	0	0	0	0	0	0	0	0	0	0
f555d718b1a09fe77c5e3cbf4bfcea6e	TTGGATTTGTGGTTGGAGCGGCCGGTCCTTCGCTTTGCGTCGGTACTTGGCAGTCTCCGTCCATCCTTGGGTGGATGCTGTGTGGCATTTGGTTGTCGTGCAGTGGATGCCCATCGTTTACTGTGAAAAAATTAGAGTGTTCAAAGCAGGCTTACGCCGTTGAATATATTAGCATGGAATAATGAGATTGGACCTGGGTACTATTTTGTTGGTTTGCGCACCGAGGTAATGATTAATAGGGACAGTTGGGGGTATTCGTATTCCATTGTC		Bacillariophyta	Fragilariophyceae	Fragilariales	Fragilariaceae	Bleakeleya		0	1	0	0	0	0	0	0	0	0	0	0	0	0	0	0	0	0	0	0	0	0	0	0	0	0	0	0	0	0	0	0	0	0	0	0	0	0	0	0	0
f60e8fb31df4850245b5956ca9cb4fda	TTGGATTTCTGTCAAGCACAACTGGTCCGCCCTCCGGGTGAGCACATGGTTTGGTCTTGGCATCTTGCTGGAAACTGTGGCTGCACTTGGCTGTGTGGCACAGTGTCCAGCACTTTCACTTTGAGGAAATTGGAGTGTTTCAAGCAGGCAATGCCTTTGAACACAGTAGCATGGAATAATTAGATTGGGCTTTTGCTCCAATTTGTCGGTTTCTGGAGCTGAGGTGAGAATTAATGGGAATTGTTGGGGGCATCTGAATTTAGCCGTC			Dinophyceae	Gymnodiniales	Gymnodiniaceae	Amphidinium		0	1	0	0	0	0	0	0	0	0	0	0	0	0	0	0	0	0	0	0	0	0	0	0	0	0	0	0	0	0	0	0	0	0	0	0	0	0	0	0	0
f7b45d66da09af7f97a167facf9ac7f9	TTGAATTTCTGGTTTGGTGAGGCCTGCGGCGATTGAATGATCGCATTGTTAGTGTCCGCCTAGCCATCTTGAGATCCGTAAGGGTTTCTCGTTTACTGTAAAAAAATTAGAGTGTTTCAAGCAAGACGTAAATTTGGAATATATTAGTATGGAATAATAAGATAGGACTTTTGTGTTATTTTGTTGGTTTGCCACAAGAGTAATGATTAAAAGGGACAGTTGGGGGTATTCGTATTTAGTTGTC			Bigyra	Thraustochytrida	Thraustochytriaceae			0	1	1	0	0	0	0	0	0	0	0	0	1	0	0	0	0	0	0	0	0	0	0	0	0	0	0	0	0	0	0	0	0	0	0	0	0	0	0	0	0
f95f0c3392e64ab7cdad0dc13546d1a4	TTGGATTTCTGTTGAGGACAACCGGTCCGCCCTCTGGGTGAGCATCTGGCTTTGCCTTGGCATCTTCTTGGGGACCACTACTGCACTTGATTGTGTAGTGTGACACCCAAGGCTTTTACTTTGAGGAAATCAGAGTGCTTCCAGCAGGCATTTGCCTTGAATACACTAGCATGGAATAATATGACAAGACTTTGGTTTTATCTTGTTGGTTTTTAGAATTGAAGTAATGATTGATAGGGATAGTTGGGGGCATTTGTATTTAACTGTC			Dinophyceae					0	1	0	0	0	0	0	0	0	0	0	0	0	0	0	0	0	0	0	0	0	0	0	0	0	0	0	0	0	0	0	0	0	0	0	0	0	0	0	0	0
fb5a1f449501e9523642735db6c29097	TTGGATTTCTGCAGAGGATGGCCGGTCAGCCCATGGGGTGAGCATCTGGTGCACCCTAAGCATATTTCCTAAATGTGCAACTGCACTTGGCTGTGTTGTGCAGATTTGGGGGCTTTTACTTTGAGGAAATGAGAGTGTTCAAAGCAAGTATTTGCTGTGTATACAGAAGCATGGAATAATTGTTGTGTCTGGACTTCAATTTGTTGGTTTCTGGAGCTGGAAAGGTGAAACAGGGATGGCTGGGGACATTGGTATTTGACTGTC			Dinophyceae	Gonyaulacales	Goniodomataceae	Gambierdiscus	Gambierdiscus carpenteri	0	1	0	0	0	1	0	0	0	0	0	0	0	0	0	0	0	0	0	0	0	0	0	0	0	0	0	0	0	0	0	0	0	0	0	0	0	0	0	0	0
fb6bae73016497b2ed01a09993b50968	TTGGATTTGTGTGATGCCCAGATGTCCATTTTTGGTATGTTTTGGGCATTGCATCCTTGGGTGGAACCAGTGTGGCATTAGATTGCCGTGCTGGTGATACTCATCGTTTACTGTGAAAAAATTAGAGTGTTCAAAGCAGGCTTACGCCGTTGAATATATTAGCATGGAATAATAAGATAGGACCTAGGTACTATTTTGTTGGTTTGCGCACCTGGGTAATGATTAACAGGGACAGTTGGGGGTATTCGTATTCCATTGTC		Bacillariophyta	Bacillariophyceae					0	1	0	0	0	0	0	0	0	0	0	0	0	0	0	0	0	0	0	0	0	1	0	0	0	0	0	0	0	0	0	0	0	0	0	0	0	0	0	0	0
fbc2f742c7f8bf6f71d4fc22a94fed07	TTGGATTTCAGGTGGGAATGAATGGTCCGCCGTTTCGGTGCGCACTATGACTTCCTACTTTTCTGTCGGGGACGCGCTTCTGGCCTTAACTGGCGCGGGACGCGGAGTCGGCGATGTTACTTTGAAAAAATTAGAGTGTTCAAAGCAGGCCTACGCAATGAATACATTAGCATGGAATAACGCGATAGGACTCACTTCCTATTGTGTTGGTCTTCGGGAAGGGAGTAATGATTAAGAGGGACAGTTGGGGGCATTCGTATTTCATTGTC	Viridiplantae	Chlorophyta	Pyramimonadophyceae	Pyramimonadales				0	1	0	0	0	0	0	0	0	0	0	0	0	0	0	0	0	0	0	0	0	0	0	0	0	0	0	0	0	0	0	0	0	0	0	0	0	0	0	0	0
fc725eed2d9ad64752df1b5323af1336	TTGAATTTCTGGGCAGGGTCCTTTGTCCGCCTATGGTGTGCACAATGCGACCCTGCTCATCCTTCTGCAGAAGCATGCGGGCATTCATTTGTCCGTATGTGGATCAGATACTTTACTTTGAAAAAATTAGAGTGTTTCAGGCAGGCAATCGCTGGAATACATTAGCATGGAATAATAGAATAGGATTTTGGTACTATTTGTTGGTTTTTAGGACCAGAGTAATGATTAATAGGGATAGTTGGGGGCATTAGTATTTAATTGTC		Ciliophora						0	1	0	0	0	0	0	0	0	0	0	0	0	0	0	0	0	0	0	0	0	0	0	0	0	0	0	0	0	0	0	0	0	0	0	0	0	0	0	0	0
fccd47a301d3f3b4aa99fafa5f25e274	TTGGATTTGTGGTATATGTTGAGCTCCCATCCTATTGGATTGGTGTAGCCTGGCATAGCCATCCTTGGGCAGAACCTGTGTGGCATTAGGTTGTCGTGCAGGGTATGCTTATCGTTTACTGTGAAAAAATTAGAGTGTTCAAAGCAGGCTTATGCCGTTGAATATATTAGCATGGAATAATAAGATAGGATCTTGGTACTATTTTGTTGGTTTGCGCACCGAGGTAATGGTTAAGAGGGACAGTTGGGGGTATTCGTATTCCATTGTC		Bacillariophyta						0	1	1	0	0	0	0	0	0	0	0	0	1	0	0	0	0	1	0	0	0	0	0	0	0	0	0	0	0	0	0	0	0	0	0	0	0	0	0	0	0
0023ac78b48bf30ab37736a71c0bac75	TTGGATTTGTGGTATGCTTTGGCGGTTTGGCACTTAGTGCTATTTCTCGCTGGAGCTGCCATCCTTGGGTGGATCCTGTGTGGCATTAGGTTGTCGTGCAGGGGATGCCCATCGTTTACTGTGAAAAAATTAGAGTGTTCAAAGCAGGCTTATGCCGTTGAATATATTAGCATGGAATAATAAGATAGGACCTTGGTACTATTTTGTTGGTTTGCGCACCAAGGTAATGATTAATAGGGACAGTTGGGGGTATTCGTATTCCATTGTC		Bacillariophyta	Bacillariophyceae	Bacillariales	Bacillariaceae			0	0	1	0	0	0	0	0	0	0	0	0	0	0	0	0	0	0	0	0	0	0	0	0	0	0	0	0	0	0	0	0	0	0	0	0	0	0	0	0	0
0059261a7e152b38b3cf0e945d8e82fd	TTGGATTTGTGCGTGCCCGCAATGTCCATTTTTTTTGGTACGTTTGTGCGCATGCATCCTTGGGTGGAACTTGTGTGGCATTAGGTTGTCGTGCAGGGGATGCTCATCGTTTACTGTGAAAAAATTAGAGTGTTCAAAGCAGGCTTACGCCGTTGAATATATTAGCATGGAATAATAAGATAGGACCTCGGTACTATTTTGTTGGTTTGCGCACTGAGGTAATGATTAACAGGGACAGTTGGGGGTATTCGTATTCCATTGTC		Bacillariophyta	Bacillariophyceae					0	0	1	0	0	0	0	0	0	0	0	0	0	0	0	0	0	0	0	0	0	0	0	0	0	0	0	0	0	0	0	0	0	0	0	0	0	0	0	0	0
00a313880a3550c5b4c9c71ff6a7007f	TTGGATTTCTGCCTAGGACGACCGGTCCGCCCTCTGGGTGAGTATCTGGATCAGCCTGGGCATCTTCTTGGAGAACGTAGCTGCACTTGATTGTGTGGTGCGGTATCCAGGACTTTTACTTTGAGGAAATTAGAGTGTTTCAAGCAGGCACGCGCCTTGAATACATTAGCATGGAATAATAAGATAGGACCTCGGCTCTATTTTGTTGGTTTCTAGAGCTGAGGTAATGATTAATAGGGACAGTTGGGGGCATTCGTATTTAACTGTC			Dinophyceae					0	0	1	0	0	0	0	0	0	0	0	0	0	0	0	0	0	0	0	0	0	0	0	0	0	0	0	0	0	0	0	0	0	0	0	0	0	0	0	0	0
00d84147a5e4f725b24ee5a24e19e333	TTGGATTTGTGGGTGGAGCGAATGTCCCGACGCTTTGCGTGGGTGATGTTCGTCTCCGTCCATCTTTGGGTGGAATCCGTGTGGCATTAGGTTGTCGTGCGGGGGATGCCCATCTTTTACTGTGAAAAAATTAGAGTGTTCAAAGCAGGCTTACGCCGTTGAATATATTAGCATGGAATAATGAGATAGGACCTGGGTACTATTTTGTTGGTTTGCGCACCGAGGTAATGATTAATAGGGACAGTTGGGGATATTCGTATTCCATTGTC		Bacillariophyta	Fragilariophyceae	Fragilariales	Fragilariaceae	Gedaniella	Gedaniella boltonii	0	0	1	0	0	0	0	1	0	0	0	0	1	0	0	0	0	0	0	0	0	0	0	0	0	0	0	0	0	0	0	0	0	1	0	0	0	0	0	0	0
00fbaec7bd9b9db9a38217e44a96cb4f	TCGTATTTCTGACAGGAAAGTGCGGTCCGACTTATGTGGGTACTTGCACTCTCCGGTCATCATTGGGTTGAGCCAGTTTGGCATTAAGTTGTCGAGCTGGGGACGCCCATCGTTTACTGTGAAAAAATTAGAGTGTTCAAAGCAGACTTATGTCGTTGAATATATTAGCATGGAATAATAAAATAGGACATCAGTGCTATTTTGTTGGTTTGCGCACCGATGTAATGATAAATAGGAACAGTTGTGGGTATTCGTATTCACTTGTA		Bacillariophyta	Coscinodiscophyceae	Chaetocerotales	Chaetocerotaceae			0	0	1	0	0	0	0	0	0	0	0	0	0	1	0	0	0	0	0	0	0	0	0	0	0	0	0	0	0	0	0	0	0	0	0	0	0	0	0	0	0
0110158dc56f2cbfd0325cef4c4f9762	TTGGATTTCTGCTGAGGACGACCGGTCCGCCCTCTGGGTGAGTATCTGGCTCGGCCTGGGCATCTTCTTGGAGAACGTAGCTGCACTTGACTGTGTGGTGCGGAATCCAAGACCTTTACTTTGAGGAAATTAGAGTGTTTCAAGCAGGCACACGCCTTGAATACATTAGCATGGAATAATAAGATAGGACCTTGGTTCTATTTTGTTGGTTTCTAGAGCTGAGGTAATGATTAATAGGGATAGTTGTGGGCATTCGTATTTAACTGTC			Dinophyceae					0	0	1	0	0	0	0	0	0	0	0	0	0	0	0	0	0	0	0	0	0	0	0	0	0	0	0	0	0	0	0	0	0	0	0	0	0	0	0	0	0
01155de1751d0742594ac8fcf9126cf4	TTGGATTTGTGGTTTGTCCAGCTGGCTGGGTTTTTGACCTTTGCTGTGCTGGTCATCCATCCTTGGGTGGAATCTGTGTGGCATTAGGTTGTCGTGCAGGGGATGCCCATCGTTTACTGTGAAAAAATTAGAGTGTTCAAAGCAGGCTTATGCCGTTGAATATATTAGCATGGAATAATGAGATAGGACCTTGGTACTATTTTGTTGGTTTGCGCACCGAGGTAATGATTAATAGGGACAGTTGGGGGTATTCGTATTCCATTGTC		Bacillariophyta	Bacillariophyceae	Bacillariales	Bacillariaceae			0	0	1	0	0	0	0	0	0	0	0	0	0	0	0	0	0	0	0	0	0	0	0	0	0	0	0	0	0	0	0	0	0	0	0	0	0	0	0	0	0
017a9fe51ec47cb8742380c3a7b2a3b3	TTGGATTTGTGGCAGTCGCATGCGGCCCGGCATTCGTGCCGGTGTTTGCTAGCGTCGCCATCCTTGGGTGGAATCTGTGTGGCATTAGGTTGTCGTGCAGGGGATGCCCATCATTTACTGTGAAAAAATTAGAGTGTTCAAAGCAGGCTTATGCCGTTGAATATATTAGCATGGAATCATAAGATAGGACCTTGGTACTATTTTGTTGGTTTGCGCACCAAGGTAATGATTAATAGGGACAGTTGGGGGTATTCGTATTCCATTGTC		Bacillariophyta	Bacillariophyceae	Bacillariales	Bacillariaceae	Nitzschia		0	0	1	0	0	0	0	0	0	0	0	0	0	0	0	0	0	0	0	0	0	0	0	0	0	0	0	0	0	0	0	0	0	0	0	0	0	0	0	0	0
01aadd34f03b050e04c3c28471d65d77	TTGTATCTCTGGCAGGAGCAATAGCTAAAGAACTTTGTTTCTGATGTAATTGCCTTCATCCATCTATGAATAGACTTTTACTGGCATTAAGTTGTCGGTTTTTGGATGTTTGTCTTTTACTGTGAAAAAATTAGAGTGTTCAAAGCAGGCATTTTGCCATTGAATATATTAGCATGGAATAATAAGATAGGACTTTGGCTCTATTTTATTGGTTATGAGCCATTGTAATGATAAATAGGAACAGTTGGGGGCATTTGTATTCTGAAGTG		Bacillariophyta	Coscinodiscophyceae	Coscinodiscales	Hemidiscaceae	Actinocyclus		0	0	1	0	0	1	0	0	0	0	0	0	1	0	0	0	1	0	0	0	0	0	0	0	0	0	0	0	0	0	0	0	0	0	0	0	0	0	0	0	0
01c786a6d0440365b5eb542117443a78	TTGGATTTGTGGCTTTCTTGGGCGGCCTGGCACTCAGTGCTAGTGTTTGCCCGAGTCGCCATCCTTGGGTGGAACCTGTGTTGCATTAGGTTGTCGTGCAGGGGATGCCCATCGTTTACTGTGAAAAAATTAGAGTGTTCAAAGCAGGCTTATGCCGTTGAATATATTAGCATGGAATAATAAGATAGGACCTTGGTACTATTTTGTTGGTTTGCGCACCAAGGTAATGATTAATAGGGACAGTTGGGGGTATTCGTATTCCATTGTC		Bacillariophyta	Bacillariophyceae	Bacillariales	Bacillariaceae			0	0	1	0	0	0	0	0	0	0	0	0	0	0	0	0	0	0	0	0	0	0	0	0	0	0	0	0	0	0	0	0	0	0	0	0	0	0	0	0	0
01c7a4a9289ef1f1dbd121fd53a1f9df	TTGGATTTGTGGCGGGAGCAATCGGTCCGGCACTTTGTGCGGGTACTTGTATTGTCTGCCGCCATGCTTGGTGAGAGTCTGTCTGGCATTGAGTTGTCGGGCAGAGGATTGCCATCATTTACTGTGAAAAAATTAGAGTGTTCAAAGCAGGCATTTGCCATTGAATATATTAGCATGGAATAATGAGATAGGACTGCGGTACTATTTTGTTGGTTTGTGCACCGTAGTAATGATTAATAGGGACAGTTGGGGGTATTCGTATTCCATTGTC		Bacillariophyta	Mediophyceae	Triceratiales	Triceratiaceae	Lampriscus		0	0	1	0	0	1	0	0	0	0	0	0	0	0	0	0	1	0	0	0	0	0	0	0	0	0	0	0	0	0	0	0	0	0	0	0	0	0	0	0	0
01de0b0f232f8069af99ce7bc0614acd	TTGGATTTGTGGTTTGTCCGACTGGCTGGGCCTTTATTGGCCTTTGCTGTGTTGGTCATCCATCCTTGGGTGGATCCTGTGTGGCATTAGGTTGTCGCGCAGGGGATACCCATCGTTTACTGTGAAAAAATTAGAGTGTTCAAAGCAGGCTTATGCCGTTGAATATATTAGCATGGAATAATAACATAGGACCTTGGTACTATTTTGTTGGTTTGCGCATTGAGGTAATGATTAATAGGGACAGTTGGGGGTATTCGTATTCCATTGTG		Bacillariophyta	Bacillariophyceae	Bacillariales	Bacillariaceae			0	0	1	0	0	0	0	0	0	0	0	0	0	0	0	0	0	1	0	0	0	0	0	0	0	0	0	0	0	0	0	0	0	0	0	0	0	0	0	0	0
01e2dee4f3cce463d5fe36b825ac0533	TTGGATTTCTGTCAAGGACAACTGGTCCGCCCTCCGGGTGAGCACACAGCTTGGTCTTGGCATCTTGCTGGAACCTGTGCTGTGCTTGGCTGTATGGCACAGGGCTCAGCACTTTCACTTTGAGGAAATTGGAGTGTTTCAAGCAGGCACATGCCTTTGGACACAGTAGCATGGAATAATTAGATTGGGCCTTTGCTCCATCTTGTCGGTTTATGGAGCTGAGGTGAGAATTAATGGGGATTGTTGGGGGCATCCGTATTTAGCCGTC			Dinophyceae	Gymnodiniales	Gymnodiniaceae	Amphidinium		0	0	1	0	0	0	0	1	0	0	0	0	0	0	0	0	0	0	0	0	0	0	0	0	0	0	0	0	0	0	0	0	0	0	0	0	0	0	0	0	0
024ebebc7918cb6680f06f28b68e252e	TTGGATTTGTGACAGCGCCGACGATCCAAAATGTTTTGGTATAGTCGTGCGCTGCCATCTTTGGGTGGAGCCCGTGGGGCATTAGCTTGTTTTGCGGGGGATGCCCATCGTTTACTGTGAGAAAATTAGAGTGTTCAAAGCAGGCTTATGCCGCTGAATATATTAGCATGGAATAATAAGATAGGACTTTGGTACTATTTTGTTGGTTTGTGCGCCAGAGTAATGATTAAGAGGGACAGTTGGGGGTATTCGTATTCCATTGTC		Bacillariophyta	Bacillariophyceae	Naviculales	Naviculaceae			0	0	1	0	0	0	0	0	0	0	0	0	0	0	0	0	0	0	0	0	0	0	0	0	0	0	0	0	0	0	0	0	0	0	0	0	0	0	0	0	0
0299d8bd31828e07ed46a09b97bea772	TTGGATTTGTGGTTGTCTGCTGCTGCTCTGCACTTTGTGTTTGAGTTTGTGACAGTCGTCATCCTTGAGTGGATCCTGTGTGACATTAGGTTGTCGTGCAGGGGATGCCCATCGTTTGCTGTGAAAAAATTAGAGTGTTCAAAGCAGACTCATGTCGTTGAATGCATTAGCATGAAATAATAAGATAGGACCTTGGTACTATTTTGTTGGTTTGCGCACCAAGGTAATGATTGACAGGGACAGTTGAGGGCATTCGCATTCCATTGTC		Bacillariophyta	Bacillariophyceae	Bacillariales				0	0	1	0	0	0	0	0	0	0	0	0	0	0	0	0	0	0	0	0	0	0	0	0	0	0	0	0	0	0	0	0	0	0	0	0	0	0	0	0	0
03173503a0e18a808c06742ca2a3752a	TTGGATTTGTGGTTTGAACGAGTCGGTCGCACTAATTGTGTGTACATGATTCGTTGGACCATCCTTGGGTGGAATCTGTGTGGCATTAGGTTGTCGTGCAGGGGATGCCCATCGTTTACTGTGAAAAAATTAGAGTGTTCAAAGCAGGCTTATGCCGTTGAATATATTAGCATGGAATAATAATATAGGACCTTGGTACTATTTTGTTGGTTTGCGCACCGAGGTAATGATTAATAGGGACAGTTGGGGGTATTCGTATTCCATTGTC		Bacillariophyta						0	0	1	0	0	1	0	0	0	0	0	0	1	0	0	0	1	0	0	0	0	0	0	0	0	0	0	0	0	0	0	0	0	0	0	0	0	0	0	0	0
03806ba34c047cd4ad972ac78264a9eb	TTGGACTTGTGCGTGCCCCTGATGTCCTTTTTGGTACGTTCAGGGGCGTGCATCCTTGGGTGGAACCTGTGTGGCATTAGGTTGTCGTGCAGGGGATGCTCATCGTTTACTGTGAAAAAATTAGAGTGTTCAAAGCAGGCTTACGCCGTTGAATATATTAGCATGGAATAATAAGATAGGACCTTGGTACTATTTTGTTGGTTTGCGCACCGAGGTAATGATTAACAGGGACAGTTGGGGGTATTCGTATTCCATTGTC		Bacillariophyta	Bacillariophyceae					0	0	1	0	1	0	0	0	0	0	0	0	0	0	0	0	0	0	0	0	0	1	0	0	0	0	0	0	0	0	0	0	0	0	0	0	0	0	0	0	0
04453215561ba3c7ba21ba4b8a0ff6e9	TTGGATCTCGGGTTTAGGCCGGCGGTTCACCTCGTCGGTGACGACTGCCTGTCCTGACCTACCTGCCGGTCTTCCCCTGGTGCTCTTTGCTGAGTGTCTGGGGCGGCCGGAACGTTTACTTTGAAAAAATTAGAGTGTTCAAGGCAGGCGCTTTCGCCTGAATAATAGTGCATGGAATAATGGAAGAGGACCTCGGTTCTAATTTGTTGGTTTTCGGAACTGGAGGTAATGATTAAGAGGGACTGACGGGGGCATTCGTATTACGGTGTG	Metazoa	Annelida	Polychaeta		Capitellidae			0	0	1	0	0	0	0	0	0	0	0	0	0	0	0	0	0	0	0	0	0	0	0	0	0	0	0	0	0	0	0	0	0	0	0	0	0	0	0	0	0
048dfcdc68de0d47c53e1fee8f356f23	TTGGATTTGTGGCTGTCGCATGCGGCCCGCATTCGTGCGGTGTTTGCTAGCGTCGCCATCCTTGGGTGGAACCTGTGTGGCATTAGGTTGTCGTGCAGGGGATGCCCATCGTTTACTGTGAAAAAATTAGAGTGTTCAAAGCAGGCTTACGCCGTTGAATATATTAGCATGGAATAATAAGATAGGACCTTGGTACTATTTTGTTGGTTTGCGCACCAAGGTAATGATTAATAGGGACAGTTGGGGGTATTCGTATTCCATTGTC			Dinophyceae					0	0	1	0	0	0	0	0	0	0	0	0	1	1	0	1	1	0	0	0	0	0	0	0	0	0	0	0	0	0	0	0	0	0	0	0	0	0	0	0	0
04c7e1ac8e9b508c02301bde2dbbabd8	TTGGATTTCTGGTGGGAGCGATCGGTCTGGCGCTTAGCGCGAGTACTTGCATCGTCTCCGGCCATCCTTGGGGAGAGTCTGTCTGGCATTAAGTTGTCGGGCAGAGGATCCTCATCGTTTACTGTGAAAAAATTAGAGTGTTCAAAGCAGGCTTATGCCGTTGAATATATTAGCATGGAATAATAAGATAGGACTTTGGTACTATTTTGTTGGTTTGCGCACCAAAGTAATGATTAATAGGGACAGTTGGGGGTATTCGTATTCCGTTGTC		Bacillariophyta						0	0	1	0	1	0	0	0	0	0	0	0	0	0	0	0	0	0	0	0	0	0	0	0	0	0	0	0	0	0	0	0	0	0	0	0	0	0	0	0	0
04eca7be0889b214f6857c3fbb36d463	TTGTATCTCTGGCAGGAGCAATAGCTAAAGAACTTTGTTTCTGATGTAATTGTCTTCAGCCATCTATGAATAGACTTTTACTGGCATTAAGTTGTCGGTTTTTGGATGTTTGTCTTTTACTGTAAAAAAATTAGAGTGTTCAAAGCAGGCATTTTGCCATTGAATATATTAGCATGGAATAATAAGATAGGACTTTGGCTCTATTTTATTGGTTATGAGCCATTGTAATGATAAATAGGAACAGTTGGGGGCATTTGTATTCTGAAGTT		Bacillariophyta	Coscinodiscophyceae	Coscinodiscales	Hemidiscaceae	Actinocyclus		0	0	1	0	0	1	0	0	0	0	0	0	1	0	0	0	1	0	0	0	0	0	0	0	0	0	0	0	0	0	0	0	0	0	0	0	0	0	0	0	0
057781cf806d959f6589343137d32ff7	TTGGATTTGTGGTTGATCTTGTTCGCCTGACATTCGTGTCGGTGTTGAGCGGGTTCACCATCCTTGGGTGGAATCTGTGTGGCATTAGGTTGTCGTGCAGGGGATGCCCATCTTTTACTGTGAAAAAATTAGAGTGTTCAAAGCAGGCTTACGCCGTTGAATATATTAGCATGGAATAATAAGATAGGACCTCGGTACTATTTTGTTGGTTTGCGCACTGAGGTAATGATTAATAGGGACAGTTGGGGGTATTCGTATTCCATTGTC		Bacillariophyta	Bacillariophyceae	Bacillariales	Bacillariaceae			0	0	1	0	0	0	0	0	0	0	0	0	1	0	0	1	0	0	0	0	0	0	0	0	0	0	0	0	0	0	0	0	0	0	0	0	0	0	0	0	0
058815036c69c1a3f3f0b3b86ca61968	TTGAATTTGTGGTTGCAGAAACTTTCCTATTGGGAAGTGGTTGCTGTTCCATCCATGAGATACAGCTGCTTTGGCATTAGGTTGTTAAGGTAGTTGAGTTTGTATTGTACTGTGAAGAAAGTAGAGTGCTCTACACAGGTGATAGCTGTTGGATAAAATAGCATGGAATACTGGAGTAAGACTGTGGTGTTAGTTGTTGGTTTGTGCATTGCTGTAATGATTAAAAGGGATAGTTGGGGGTATATGTATTCCATTGTA		Bacillariophyta	Bacillariophyceae	Mastogloiales	Mastogloiaceae	Mastogloia		0	0	1	0	0	1	0	1	0	0	0	0	0	0	0	0	0	0	0	0	0	0	0	0	0	0	0	0	0	0	0	0	0	0	0	0	0	0	0	0	0
05c7bbeafe7c652326269ea3da2024b7	TTGAACTTGTGGCAAACATTGGATGCCCTGCCCTATTGGGTTTTGGTGTTGTTCAGTGTTGCCATCATTGAATGGAACCTGTGTGGCATTAGGTTGTTGTGTAGGGGACATTCATCGTTTACTGTGAAAAAATTAGAGTGTTCAAAGCAGGTTTATGCCGATGAATATATTAGCATGGAATAATAAGATAGGACCTAGGTACTATTTTGTTGGTTTGTGTGCCAAGGTAATGATTAATAGGGATAGTTGGGGGTATTTGTATTCCATTGTC		Bacillariophyta	Bacillariophyceae	Naviculales				0	0	1	0	0	0	0	0	0	0	0	0	0	0	0	0	0	0	0	0	0	0	0	0	0	0	0	0	0	0	0	0	0	0	0	0	0	0	0	0	0
05d41f662b3f8267edc0efd905bd1c91	TTGGATTTGTGGCAGGAACCTCCAGTCGGCACATAGTGTCGCACGTGGAGGTTCATGCCATCCTCGGGGGGATTCGTGTGGCATTAGGTTGTCGGGCGAAGACCGCCGTCGTTTACTGTGAATAAATTAGAGTGTTCAAAGCAGGCTGTTGCCGTGAATACATTAGCATGGAATAATGTAATAGGACCTCGGTACTATTTCGTTGGTTTGTGCACCGGGGTAATGGTTAATAGGGACAGTTGGGGGTATTCGTATTCCATTGTC		Bacillariophyta	Mediophyceae	Toxariales				0	0	1	0	0	1	0	0	0	0	0	0	0	0	0	0	0	0	0	0	0	0	0	0	0	0	0	0	0	0	0	0	0	0	0	0	0	0	0	0	0
0634baa85b89dcca96ba349547f8d3aa	TTGGATTTCGGGCATAAGATACCGGTCCGCCGTTTCGGTGTGTACTGTGTAGCTTAAGCCTTATTGTCGGGGACTTGTTTCTGGCCTTCACTGGTTGGATCAAGGAGTCGGCGCTGTTACTTTGAGCAAATTAGAGTGTTCAAAGCAAGCCATCGCTCTGAATACTTTAGCATGGAATAACATGATAGGACTCCGGTTCTATCCGTTGGTCTAGGGACTGGAGTAATGATTAATAGGGACAGTCGGGGGCATCCGTATTTCATTGTC	Viridiplantae	Chlorophyta	Palmophyllophyceae	Palmophyllales	Palmophyllaceae			0	0	1	0	0	0	0	0	0	0	0	0	0	0	0	0	0	0	0	0	0	0	0	0	0	0	0	0	0	0	0	0	0	0	0	0	0	0	0	0	0
06d30a6a76f961b9bffebd228ac96457	TTGGATTTGTGGTGTGTGGTGGGTTCCAGGCACTTGTTGTCTGAGTAACTTGCCGCTGCCATCCTTGGGTGGAACCTGTGTAGCATTAGGTTGTCGTGCAGGGGATGCCCATCATTTACTGTGAAAAAATTAGAGTGTTCAAAGCAGGCTTATGCCGTTGAATATATTAGCATGGAATAATGAGATAGGACTTTTTCGCTATTTTGTTGGTTTGCGCGAAGAGGTAATGATTAATAGGGACAGTTGGGGGTATTCGTATTCCATTGTC		Bacillariophyta	Bacillariophyceae	Naviculales	Naviculaceae			0	0	1	0	0	0	0	0	0	0	0	0	0	0	0	0	0	0	0	0	0	0	0	0	0	0	0	0	0	0	0	0	0	0	0	0	0	0	0	0	0
074570250402d2a4e0b331f753125bf9	TCGGATTTGTGGGTGTGTGCGGGTGTCCTTCGCATTGCGTTGGTATGTCTGTGCATGCCCATCCTTGGGTGGATCCTGTGTGGCATTGAGTTGTCGTGCAGGGGGATGCCCATCGTTTACTGTGAAAAAATTGGAGTGTTCAAAGCAGGCTTACGCCGATGTACATATTAGCATGGAATAATAAGATAGGACCTGGGTACTATTTTGTTGGTTTGCGCACCGAGGTAATGAACAAAAGGGACAGTTGGGGGTATTCGTATTTCATTGTG		Bacillariophyta						0	0	1	0	0	0	0	1	0	0	0	0	0	0	0	0	0	0	0	0	0	0	0	0	0	0	0	0	0	0	0	0	0	0	0	0	0	0	0	0	0
083eed6af02dc16b80e4147394b89e52	TTGGATTTGTGGTTGCAAAAGTGTCCCTAGGGGATGATTTTGCCAATCCATCCATGATATACAGCTTCTTTGGCATTAGGTTGTTAGAGATGTTGAGTTTGTATTGTACTGTGAAGAAAGTAGAGTGCTCTACACAGGTGATAGCTGTTGGATAAAATAGCATGGAATACTGGAGTAAGACACTGGTGTTAGTTGTTGGTTTGTGCATTGCTGTAATGGTTAACAGGGCTAGTTGGGGGTATATGTATTCCATTGTA		Bacillariophyta	Bacillariophyceae	Mastogloiales				0	0	1	0	0	0	0	0	0	0	0	0	0	0	0	0	0	0	0	0	0	0	0	0	0	0	0	0	0	0	0	0	0	0	0	0	0	0	0	0	0
089459fb21862265558734f494dfb240	TTGTATCTCTGGCAGGAGCAATAGCTAAAGAACTTTGTTTCTGATGTAATTGTCTTCAGCCATCTATGAATAGACTTTTACTGGCATTAAGTTGTCGGTTTTTGGATGTTTGTCTTTTACTGTGAAAAAATTAGAGTGTTCAAAGCAGGCATTTTGCCATTGAATATATTAGCATGGAATAATAAGATAGGACTTTGGCTCTATTTTATTGGTTATGAGCCATTGTAATGATAAATAGGAACAGTTGGGGGCATTTGTATTCTGAAATT		Bacillariophyta	Coscinodiscophyceae	Coscinodiscales	Hemidiscaceae	Actinocyclus		0	0	1	0	1	0	0	0	0	0	0	0	1	0	0	0	1	0	0	0	0	0	0	0	0	0	1	0	0	0	0	0	0	0	0	0	0	0	0	0	0
08b1bb81835fb35e5eb93b779444b1b3	TTGGATTTCTGTCGAGGACGACCGGTCCGCCTTTCGGGTGAGTATCTGGCTCGGCCTGGGCATATTTTTGGAGAACGCACCTGCACTTGACTGTGCGGTGTGGTACCCAGAACATTTACTTTGAGGAAATTAGAGTGTTTTAAGCAGGCGTATGCCTTGAATACATTAGCATGGAATAATAAGATAGGACCTCGGTTCTATTTTGTTGGTTTCTAGAGTTGAGGTAATGATTAATAGGGATGGTTGGGGGCATTCGTATTTAACTGTC			Dinophyceae					0	0	1	0	0	0	0	1	0	0	0	0	0	0	0	1	0	0	0	0	0	0	0	0	0	0	0	0	0	0	0	0	0	0	0	0	0	0	0	0	0
08b7467d23880763234ba1abe98b0c5a	TTGGATTTGTGATTGACGCTTGCATCTTGGCACTAGTGTTGAGTTCAGTTGAGTGTTGCCATGTTTGGGTTGAGTTTCTGTGGCATTAGGTTGTTGTGCAGATGAGGCCTATCGTTTACTGTGAAAAAATTAGAGTGTTCAAAGCAGGCTTATGCTGTTGAATATATTAGCATGGAATAATGAGATAGGACCTTGGTACTATTTTGTTGGTTTGCGCACTAAGGTAATGATTAATAGGGTCAGTTGGGGGTATTTGTATTCCATTGTC		Bacillariophyta						0	0	1	0	0	0	0	0	0	0	0	0	0	0	0	0	0	0	0	0	0	0	0	0	0	0	0	0	0	0	0	0	0	0	0	0	0	0	0	0	0
0983e64dccbe921c6c6b62711bfa67d7	TTGGATTTGTGGCTGTCATTTGGTGGCATGACACTTTGTGTTATTGCTAGCCAATGTCGCCATCCTTGGGTGGAATCTGTGTGGCATTAGGTTGTCGTGCAGGGGATGCCCATCGTTTACTGTGAAAAAATTAGAGTGTTCAAAGCAGGCTTATGCCGTTGAATATATTAGCATGGAATAATAAGATAGGACCTTGGTACTATTTTGTTGGTTTGCGCACCAAGGTAATGATTAATAGGGACAGTTGGGGGTATTCGTATTCCATTGTC		Bacillariophyta	Bacillariophyceae	Bacillariales	Bacillariaceae			0	0	1	0	0	0	0	0	0	0	0	0	0	0	0	0	0	0	0	0	0	0	0	0	0	0	0	0	0	0	0	0	0	0	0	0	0	0	0	0	0
09a4d84a0cf1b486b452a34a95dbe6b4	TTGGATTTGTGGTTTGTCCCGTTGGCCGCGCCTTTATTGGTGCTGGCTTGATGGGTCGACCATCCTTGGGTGGAACCTGAGTGGCATTAGGTTGTTGCGCAGGGGATGCCCATCGTTTACTGTGAAAAAATTAGAGTGTTCAAAGCAGGCTTATGCCGTTGAATATATTAGCATGGAATAATGATATAGGACCTTGGTACTATTTTGTTGGTTTGCGCACTGAGGTAATGATTAATAGGGACAGTTGGGGGTATTCGTATTCCATTGTC		Bacillariophyta	Bacillariophyceae					0	0	1	0	0	0	0	0	0	0	0	0	0	0	0	0	0	0	0	0	0	0	0	0	0	0	0	0	0	0	0	0	0	0	0	0	0	0	0	0	0
09b3e09de8e16a5855b5670f5779be53	TTGGACTTGTGGATAGAGCGACCGTCCCGACGCTCTGCGTGGGTGATGGTCGTCTCTGTCCATCTTTGGGTGGAATCCGTGTGGCATTAAGTTGTCGTGCGGGGGATGCCCATCTTTTACTGTGAAAAAATTAGAGTGTTCAAAGCAGGCATACGCCGTTGAATATATTAGCATGGAATAATGAGATAGGACCTGGGTACTATTTTGTTGGTTTGCGCACCGAGGTAATGATTAATAGGGACAGTTGGGGGTATTCGTATTCCATTGTC		Bacillariophyta	Fragilariophyceae	Fragilariales	Fragilariaceae			0	0	1	0	0	0	0	0	0	0	0	0	0	0	0	1	0	0	0	0	0	0	0	0	0	0	0	0	0	0	0	0	0	1	0	0	0	0	0	0	0
0a6f8bc16cf82c61486c56e871663e8b	TTGGATTTGTGGCTGTCGCATGCGGCCCGGCATTCGTGCCTGTGTTTGCTAGCGTCGCCATCCTTGGGTGGAACCTGTGTGGCATTAGGTTGTCGTGCAGGGGATGCCCATCGTTTACTGTGAAAAAATTAGAGTGTTCAAAGCAGGCTTATGCCGTTGAATATATTAGCATGGAATAATAAGATAGGACCTTGGTACTATTTTGTTGGTTTGCGCACCAAGGTAATGATTAATAGGGACAGTTGGGGGTATTCGTATTCCATTGTC		Bacillariophyta						0	0	1	0	0	0	0	0	0	0	0	0	0	0	0	0	0	0	0	0	0	0	0	0	0	0	0	0	0	0	0	0	0	0	0	0	0	0	0	0	0
0aa4f8bb227d3c0267ae69b4dd64c2d1	TTGGACTTCTGCTGGGGCTGGCTGGCCTACCCACTGGGTGAGTATCTGGCGTAGCCTGAGCATCTGTTTGAAATATGCTACTACGCTTGACTGTGTGGTGTGGTTTTTATCGCTTTTACTTGCAGAAAATCAGAGTGTTCCACGCAGGCGCACGCCTTGTATATGTGAGCATGGAATAATGTTTCAGGGCTTTGGTTTTTGTTGGTTCTTAAACTCAGGGTAATGGTGAATGGGGATAGTTGGGGGCGTTTGTATTTAATCGTC			Dinophyceae	Pyrocystales				0	0	1	0	0	0	0	0	0	0	0	0	0	0	0	0	0	0	0	0	0	0	0	0	0	0	0	0	0	0	0	0	0	0	0	0	0	0	0	0	0
0b0362244a0a12e1b9dc0447f23a8464	TTGGATTTCTGACAGGAGCGACCGGTCTTAGGTCCTTTGATGGCCTTTGTTACTTTGTGTCCGTCTCTAGTCATCCTTATGGAGAGTGTGTTTGGGTATTAAGTTACCCGAGCATAGGACCCATATCGTTTACTGTGAAAAAATTAGAGTGTTTAAAGCAGGCAATCGCTGTGAATACATTAGCATGGAATAATAAGATAGGACTTTGGTACTATTTTGTTGGTTTGCATACCAAGGTAATGATTAAGAGGGACAGTTGGGGGTATTCGTATTTACATGTC			Bigyra	Oblongichytrida				0	0	1	0	0	0	0	0	0	0	0	0	0	0	0	0	0	0	0	0	0	0	0	0	0	0	0	0	0	0	0	0	0	0	0	0	0	0	0	0	0
0b0e89bb24fcf493240b0c66065210cb	TTGTATCTCTGGCAGGAGCAATAGCTAAAGAACTTTGTTTCTGATGTAATTGTCTTCAGCCATCTATGAATAGACTTTTACTGGCATTAAGTTGTCGGTTTTTGGATGTTTGTCTTTTACTGTAAAAAAATTAGAGTGTTCAAAGCAGGCATTTTGCCATTGAATATATTAGCATGGAATAATAAGATAGGACTTTGGCTCTATTTTATTGGTTATGAGCCATTGTAATGATAAATAGGAACAGTTGGGGGCATTTGTATTCTGAAGTG		Bacillariophyta	Coscinodiscophyceae	Coscinodiscales	Hemidiscaceae	Actinocyclus		0	0	1	0	0	0	0	0	0	0	0	0	1	0	0	0	1	0	0	0	0	0	0	0	0	0	0	0	0	0	0	0	0	0	0	0	0	0	0	0	0
0b40b2976eefd6cfff22d26d0a4605be	TTGGATTTCTGCCATGGACATCCGGTCCGCCCCCTGGGTGAGTATCTGGCTTGGCCGGGCATCTTCTTGGGGAACGTGGCTGCACTTGACTGTGTGGTGCGGTACCCAAGACTTTTACTTTGAGGAAATTTGAGTGTTTCAAGCAGGCACATGCCTTGAATACATTAGCATGGAATAAAATGATAGGACCTTGGTTCTATTTTGTTGGTTTCTAGAGCTGAGGTCATGATTGATAGGGATAGTTGGGGGCGTTTGTATTTAACTGTC			Dinophyceae	Dinophysiales				0	0	1	0	0	0	0	0	0	0	0	0	0	0	0	0	0	0	0	0	0	0	0	0	0	0	0	0	0	0	0	0	0	0	0	0	0	0	0	0	0
0b570c1ed97003e2be1205f04014d3fb	TTGAATGTCTGGTAGGAGCGACCTGGCCTTTCCTGTTTTTGGGATTGTTTTTGCCGAGTGTCTGTCTCTGGCCATCCTCCTCTGTTTTTTCAAATAGAGGTCGTTTACTGTAAACAAAATAGAGTGTTTCAAGCAAAAAGTATTTTGGTATACATTAGTATGGGATAATAAGATAGGGCTTTTGTGCTATTTTGTTGGTTTGCACACGAAAGTAATGATTAAAAGGAACAATTGGGGATATTCGAATTTAGATGTC			Bigyra	Thraustochytrida				0	0	1	0	0	0	0	0	0	0	0	0	0	0	0	0	0	0	0	0	0	0	0	0	0	0	0	0	0	0	0	0	0	0	0	0	0	0	0	0	0
0b99853d32c08197264d1cd08587caa7	TTGGATTTGTGGTTGGAGCGGCCGGTCCTTCGCTTTTGCGTCGGTACTTGGCAGTCTCCGTCCATCCTTGGGTGGATGCTGCGTGGCATTTAGTTGTCGTGCAGTGGATACCCATCGTTTACTGTGAAAAAATTAGAGTGATCAAAGCAGGCTTACGCCGTTGAATATATTAGCATGGAATAATGAGATAGGACCTCAGTACTATTTTGTTGGTTTGCGCACCGAGGTAATGATTAATAGGGACAGTTGGGGGTATTCGTATTCCATTGTC		Bacillariophyta	Fragilariophyceae	Fragilariales	Fragilariaceae	Bleakeleya	Bleakeleya notata	0	0	1	0	0	0	0	0	0	0	0	0	0	0	0	0	0	0	0	0	0	0	0	0	0	0	0	0	0	0	0	0	0	0	0	0	0	0	0	0	0
0c0496502957bc124db9c1f4cdc15010	TTCGATTTCTGTTGGGGTTTGCTGGTCCGCCCCTTGGGCGAGTATCTGGTGCAGTCTTGGCACTATTCTCAAAAGTGCAATTGCACTTGACTGTGTGGTGCAGGGTTGAGGACATTTACTTTGAGGAAATGAGGGTGTTTAAAGCAAGTGAGTGATGTGAATACAGAAGCATGGAATAGTGACATCAAACCTTGGCTTCGTTTTGTTGTTTTCTGGAGCAGAGATATAGCAGAAAGGGGATGGTTGGGGGGCGTCTGTATTTGACTGTC			Dinophyceae	Gonyaulacales	Goniodomataceae	Gambierdiscus	Gambierdiscus silvae	0	0	1	0	0	0	0	0	0	0	0	0	0	0	0	0	0	0	0	0	0	0	0	0	0	0	0	0	0	0	0	0	0	0	0	0	0	0	0	0	0
0c26077cdd15325f86f6af804b1b9078	TTGGACTTCTGATGCATTGTCGCGGTCCGCCGCAAGGTGAGCACTGTGACGATGTGTCTTCCTCTCGCAGGCCTTTGGTGCACTTAATTGGGTGCCATTGGAATGTGGGACCTTTACTTTGAAAAAATTAGAGTGTTCAAAGCAGGCAACCGCTTGAATACATTAGCATGGAATAATGGAATAGGACTTTGGTTCTATTTTGTTGGTTTCTAGGACCGAAGTAATGATTAATAGGGACAGTTGGGGGCATTAGTATTTAATTGTC			Choanoflagellata	Acanthoecida				0	0	1	0	0	0	0	0	0	0	0	0	0	0	0	0	0	0	0	0	0	0	0	0	0	0	0	0	0	0	0	0	0	0	0	0	0	0	0	0	0
0c35f61b6f18ba64897926540eafed71	TTGGATTTGTGGCAGTCGCACGCATCCTTGCACTTAGTGTTAGTGTATGCTTGCATCGCCATCCTTGGGTGGAACCTGTGTGGCATTAGGTTGTCGTGCAGGGGATGCCCATCGTTTACTGTGAAAAAATTAGAGTGTTCAAAGCAGGCTTATGCCGTTGAATATATTAGCATGGAATAATGAGATAGGACCTTGGTACTATTTTGTTGGTTTGCGCACTGAGGTAATGGTTAATAGGGACAGTTGGGGGTATTCGTATTCCATTGTC		Bacillariophyta	Bacillariophyceae	Bacillariales	Bacillariaceae	Nitzschia		0	0	1	0	0	0	0	0	0	0	0	0	0	0	0	0	0	0	0	0	0	0	0	0	0	0	0	0	0	0	0	0	0	0	0	0	0	0	0	0	0
0c4bdb3d54b3fc824cb78fd6e5e6be50	TTGAATGTCTGGTAGGAGCGACCTTGCCTTTCTTCTTTTGAGGATTGTTTTGCTATGTGTCTGTCTCTGGCCATCCTGCCTTGTCAGTGATGATGGGGCTCGTTTACTGTAAACAAAATAGAGTGTTTCAAGCAAAAAGTATTTTGGTATAGATTAGTATGGGATAATAAGATAGGGCTTTTGTGCTATTTTGTTGGTTTGCACACGAAAGTAATGATTAAAAGGAACAATTGGGGATATTCGAATTTAGATGTC			Bigyra	Thraustochytrida	Thraustochytriaceae			0	0	1	0	0	0	0	0	0	0	0	0	0	0	0	0	0	0	0	0	0	0	0	0	0	0	0	0	0	0	0	0	0	0	0	0	0	0	0	0	0
0c8a8615b1f1de6151b43a8e1cf74af9	TTGTATCTCTGGCAGGAGCAATAGCTAAAGAACTTTGTTTCTGATGTAATTGCCTTCATCCATCTATGAATAGACTTTTACTGGCATTAAGTTGTCGGTTTTTGGATGTTTGTCTTTTACTGTGAAAAAATTAGAGTGTTCAAAGCAGGCATTTTGCCATTGAATATATTAGCATGGAATAATAAGATAGGACTTTGGCTCTATTTTATTGGTTATGAGCCATTGTAATGATAAATAGGAACAGTTGGGGGCATTTGTATTCTGAAGTT		Bacillariophyta	Coscinodiscophyceae	Coscinodiscales	Hemidiscaceae	Actinocyclus		0	0	1	0	0	1	0	0	0	0	0	0	1	0	0	0	1	0	0	0	0	0	0	0	0	0	0	0	0	0	0	0	0	0	0	0	0	0	0	0	0
0cd0ace7d920073def11f1191b2e1b60	TTGGACTTGTGGTTTGGCTGTCCGGTCCTTCGCTCAGCGTCGGATTCTGGCCGGTCGGATCATCCTTGGGTGGAATCTGTGTGGCATTAGGTTGTCGCGCAGGGGATGCCCATCGTTTACTGTGAAAAAATTAGAGTGTTCAAAGCAAGCTTAGGCTGTTGAATATATTAGCATGGAATAATAAGATAGGACCTGGGTGCTATTTTGTTGGTTTGCGCACCGATGTAATGATTAACAGGGACAGTTGGGGGCACTCGCATTGCGTTGTG		Bacillariophyta	Fragilariophyceae					0	0	1	0	0	0	0	0	0	0	0	0	0	0	0	0	0	0	0	0	0	0	0	0	0	0	0	0	0	0	0	0	0	0	0	0	0	0	0	0	0
0d2320a7daab7c80826c155b682fa466	TTGGACTTGTGGTTTGGCTGTCCGGTCCTTCGCTCAGCGTCGGATTCTGGCCGGTCGGATCATCCTTGGGTGGAATCTGTGTGGCATTAGGTTGTCGTGCAGGGGATGCCCATCGTTTACTGTGAAAAAATTAGAGTGTTCAAAGCAAGCTTAGGCTGTTGAATATATTAGCATGGAATAATAAGATAGGACCTGGGTGCTATTTTGTTGGTTTGCGCACCGATGTAATGGTTGACAGGGACAGTTGGGGGCATTCGCATTGCGTTGTG		Bacillariophyta	Fragilariophyceae					0	0	1	0	0	0	0	0	0	0	0	0	0	0	0	0	0	0	0	0	0	0	0	0	0	0	0	0	0	0	0	0	0	0	0	0	0	0	0	0	0
0d51f4a80bc5e5344a835409ba51ca46	TTGGATTTCGGGTGTGAACGGCCGGTCCGTCTTTGATGTGTACTGGTTGGTTGCGCCTTATTGTCGAGGACATGTTCTGGCTTTCATTAGCTGGACATGGAGTCGGCAGCGTTACTTTGAGAAAATTAGAGTGTTCAAAGCAGGCTATCGCTCTGAATACTACAGCATGGAATAACACGATAGGACTCCGAGCCTATTCTGTTGGTCTTCGGGACCGGAGTAATGATTAAGAGGGACAGTTGGGGGCATTCGTATTCCGATGTC	Viridiplantae	Chlorophyta						0	0	1	0	0	0	0	0	0	0	0	0	0	0	0	0	0	0	0	0	0	0	0	0	0	0	0	0	0	0	0	0	0	0	0	0	0	0	0	0	0
0ed132f1e561aa6039097ab49cced69f	TTGGATTTGTGGATGCAAGATTGTCCCTCGGGGATGATTTTGCTAATCCGTCCATGAGATGCAGCTTCTTTGGCATTAGGTTGTTAGAGAAGTTGAGTTTGTATTGTACTGTGAAGAAAGTAGAGTGCTCTACACAGGTGATAGCTGTTGGATAAAATAGCATGGAATACTGGAGTAAGACAGTGGTGTTAGTTGTTGGTTTGTGCATTGCTGTAATGGTTAACAGGGCTAGTTGGGGGTATATGTATTCCATTGTG		Bacillariophyta	Bacillariophyceae	Mastogloiales				0	0	1	0	0	0	0	0	0	0	0	0	0	0	0	0	0	0	0	0	0	0	0	0	0	0	0	0	0	0	0	0	0	0	0	0	0	0	0	0	0
0f47be9ffd95e3d55fb62f4a084c03a5	TTGAATGTCTGGTAGGAGCGACCTGGCCTTTCCTGTTTTTGGGATTGTTTTTGCCGAGTGTCTGTCTCTGGCCATCCTCCTCCGCAGAGATGTGGAGGTCGTTTACTGTAAACAAAATAGAGTGTTTCAAGCAAAAAGTATTTTGGTATACATTAGTATGGGATAATAAGATAGGGCTTTTGTGCTATTTTGTTGGTTTGCACACGAAAGTAATGATTAAAAGGAACAATTGGGGATATTCGAATTTAGATGTC			Bigyra	Thraustochytrida				0	0	1	0	0	0	0	0	0	0	0	0	0	0	0	0	0	0	0	0	0	0	0	0	0	0	0	0	0	0	0	0	0	0	0	0	0	0	0	0	0
0ff42d9b7681aadf4c6526a4a973a27d	TTGGATTTGTGGTGGCCCCTGTGGTCCGTTTTCGGTACTTTCGGGGGCTGCCATCCTTGGGTGGATCCTGTGTGGCATTAGGTTGTCGTGCAGGGGATACCCATCATTTACTGTGAAAAAATTAGAGTGTTCAAAGCAGGCTTATGCCGCTGAATATATTAGCATGGAATAATGAGATAGGACCTTGGTACTATTTTGTTGGTTTGCGCACCGAGGTAATGATTAATAGGGACAGTTGTGGGTATTCGTATTCCATTGTC		Bacillariophyta	Bacillariophyceae					0	0	1	0	0	0	0	0	0	0	0	0	0	0	0	0	0	0	0	0	0	0	0	0	0	0	0	0	0	0	0	0	0	0	0	0	0	0	0	0	0
1080199cde491def7106b808f16d2615	TTGGATTTCAATAGGTTCTCCCGGGATAACCGGCGAGGCCTATACGGCCATTTGGCTGTTACTGTGAGAAAATTAGAGTGTTTCAAGCAGGCTATTGCAGGAATACATTAGCATGGAATAACGATGTGTCTGGAATTGGGTAAATTCTAGATTACGTTTAATAGGGACAGTTGGGGGCATTAGTATTTAATAGTC		Ciliophora	Litostomatea	Pleurostomatida				0	0	1	0	0	0	0	0	0	0	0	0	0	0	0	0	0	0	0	0	0	0	0	0	0	0	0	0	0	0	0	0	0	0	0	0	0	0	0	0	0
10933726d8b33eea890e9f42d1a89343	TTGGATTTGTGGTTGGGCTGTCCGGTCCTTCGCATTTGTGTCGGTACCTGGACGGTTTGGCCATCCTTGGGTGGAATCTGTGTGGCATTAGGTTGTCGTGCAGGGGATGCCCATCGTTTACTGTGAAAAAATTAGAGTGTTCAAAGCAGGCTTATGCCGTTGAATATATTAGCATGGAATAATGAGATAGGACCTAGGTACTATTTTGTTGGTTTGCGCACCTGGGTAATGATTAATAGGGACAGTTGGGGGTATTCGTATTCCATTGTC		Bacillariophyta	Fragilariophyceae	Licmophorales	Ulnariaceae	Hyalosynedra		0	0	1	0	0	1	0	1	0	0	0	0	0	0	0	0	1	0	0	0	0	0	0	0	0	0	0	0	0	0	0	0	0	0	0	0	0	0	0	0	0
10a12fe254ba973ec57eba82845eedf3	TTGGATTTGTGGTGTGTCTAGTTGGTGCGAAGCTTAGCTTTGTTACTATACTGGACCACCTTTTATGGGATTGTCTTCTTTGTGGCATTAGGTTGTCGCATTGTTGATGCCCATCTTTTACTGTGAAAAAATTAGAGTGTTCAAAGCAGGCTTAAGCCGTTGAATATGTTAGCATGGAATAACGATATAGGACCTTGGTACTATTTTGTTGGTTTGCGCACTGAGGTAATGATTAATAGGGACAGTTGGGGGTATTCGTATTCCATTGTC		Bacillariophyta						0	0	1	0	0	0	0	0	0	0	0	0	0	0	0	0	0	0	0	0	0	0	0	0	0	0	0	0	0	0	0	0	0	0	0	0	0	0	0	0	0
10eb819bc1c1b66b4054f0431a9b6093	TTGGACTTGTGGTTTGGCTGTCCGGTCCTTCGCTCAGCGTCGGATTCTGGCCGGTCGGATCATCCTTGGGTGGAATCTGTGTGGCATTAGGTTGTCGTGCAGGGGATGCCCATCGTTTACTGTGAAAAAATTAGAGTGTTCAAAGCAAGCTTAGGCTGTTGAACATGTTAGCATGGAATAATAAGATAGGACCTGGGTGCTATTTTGTTGGTTTGCGCACCAATGTAATGATTAACAGGGACAGTTGGGGGCATTCGCATTGCGTTGTG		Bacillariophyta	Fragilariophyceae					0	0	1	0	0	0	0	0	0	0	0	0	0	0	0	0	0	0	0	0	0	0	0	0	0	0	0	0	0	0	0	0	0	0	0	0	0	0	0	0	0
116cfb118105218459135e9b95e2603a	TTGGACCTGTGGTGGGAATAGTCTGTCTGCACTCTGTGTGGTACGTGACCATTCCGGCCATCCTTGGGAGGAAGCATCTGGCATTAGGTTGTCGGGTGGGGACTCTCATCATTTACTGTGAATAAATTAGAGTGTTCAAAGCAGGCTTATGCTGTGAATACATTAGCATGGAATAATGATATAGGACCTCAGTACTATTTCGTTGGTTTGTGCACTGGGGTAATGATTAATAGGGACAGTTGGGGGTATTCGTATTCCATTGTC		Bacillariophyta	Fragilariophyceae	Fragilariales	Fragilariaceae			0	0	1	0	0	0	0	0	0	0	0	0	0	0	0	1	0	0	0	0	0	0	0	0	0	0	0	0	0	0	0	0	0	0	0	0	0	0	0	0	0
11b76e4a2cee36db862ea3c98b3b398a	TTGGATTTCTGTCAAGTACAACTGGTCCGCCCTCCGGGTGAGCACATAGTTTGGTCTTGACATCTTGCTGGAAATTGTTGCTGCACTTGGCTGTGTGGCGCAGTGTCCAGCACTTTCACTTTGAGGAAATTGGAGTGTTTCAAGCAGGCAATGCCTTTGAACACAGTAGCATGGAATAATTAGATTGGGCTTTTGCTCCAATTTGTCGGTTTCTGGAGCTGAGGTGAGAATTAATGGGGATTGTTGGGGGCATCTGAATTTAGCCGTC			Dinophyceae	Gymnodiniales	Gymnodiniaceae	Amphidinium	Amphidinium operculatum	0	0	1	0	0	0	0	0	0	0	0	0	0	0	0	0	0	0	0	0	0	0	0	0	0	0	0	0	0	0	0	0	0	0	0	0	0	0	0	0	0
1239c76457c6d2938d36512b8a4aceb3	TTGGATTTGTGGCGTTGACTGGAGTCCAAACTGTTTTGGTACTTTTGGTTGACGCCATCCTTGGGTGGAATCTGTGGGGCATTAGTTTGTTCTGCAGGGGATGCCCATCGTTTACTGTGAAAAAATTAGAGTGTTCAAAGCAGGCTTACGCCGTTGAATATATTAGCATGGAATAATGAGATAGGACTTTGGTACTATTTTGTTGGTTTGCGCACCAAAGTAATGATTAATAGGGACAGTTGGGGGTATTCGTATTCCATTGTC		Bacillariophyta	Bacillariophyceae	Naviculales				0	0	1	0	0	0	0	0	0	0	0	0	0	0	0	0	0	0	0	0	0	0	0	0	0	0	0	0	0	0	0	0	0	0	0	0	0	0	0	0	0
12dd78c5c46eec4aad7a413bd93af263	TTGGATTTGTGTGATGCTCAGACGTCCATTTTTGGTATGTTTTGGGCATTGCATCCTTGGGTGGAACCAGTGTGGCATTAGATTGCCGTGCTGGTGATACTCATCGTTTACTGTGAAAAAATTAGAGTGTTCAAAGCAGGCTTACGCCGTTGAATATATTAGCATGGAATAATAAGATAGGACCTAGGTACTATTTTGTTGGTTTGCGCACCTGGGTAATGATTAACAGGGACAGTTGGGGGTATTCGTATTCCATTGTC		Bacillariophyta	Bacillariophyceae					0	0	1	0	0	0	0	0	0	0	0	0	0	0	0	0	0	0	0	0	0	0	0	0	0	0	0	0	0	0	0	0	0	0	1	0	0	0	0	0	0
13b3bc14eb09b85a10b2b244f6dbaa0d	TTGGATTTGTGGCGTACGGTGTGTTCCGGGCACTTGTTGTCTGAGTAACCTGCCGTTGCCATCCTTGGGTGGAACCTGTGTGGCATTAGGTTGCCGTGCAGGGGATGCCCATCATTTACTGTGAAAAAATTAGAGTGTTCAAAGCAGGCTTATGCCGTTGAATATATTAGCATGGAATAATGAGATAGGACTTTTTTGCTATTTTGTTGGTTTGCGCAAGAAGGTAATGATTAATAGGGACAGTTGGGGGTATTCGTATTCCATTGTC		Bacillariophyta	Bacillariophyceae	Naviculales	Naviculaceae	Navicula		0	0	1	0	0	0	0	0	0	0	0	0	0	0	0	0	0	0	0	0	0	0	0	0	0	0	0	0	0	0	0	0	0	0	0	0	0	0	0	0	0
145019cc35f6e23fde2fd43672ecd222	TTGGATTTCTGTTGAGGATGACCGGGTCCGCCTTCTGGGTGTGCATCTGGCTCAGCCTTGACATCTTCCTGAAGAACGTATCTGCACTTGACTGTGTGGTGCGGTATTTGGGACATTTACCTTGAGGAAATTAGAGTGTTCCAAGCAAGTGTGCGCTTTGAATACATTAGCATGGAATAATAAGATAGGACCTCAGTTCTATTTTGTTGGTTTCTAGAGCTGAGGTAATGATTGATAGGGATAGTTGGGGGCATTCGTATTTAACTATC			Dinophyceae	Suessiales	Symbiodiniaceae			0	0	1	0	0	0	0	0	0	0	0	0	0	0	0	0	0	0	0	0	0	0	0	0	0	0	0	0	0	0	0	0	0	0	0	0	0	0	0	0	0
145101ca3cc54f3223de811ec8f772ab	TTGGATTTTTGGTTCGATCTGCCGGCCCGGGCTATTGTCTGTGGCTGTGCGGGTCGTCCTTTCTTGGGTGGATCCTGTGTGGCATTAGGTTGTCGCGCTGGGGATGCCCATCTTTTACTGTGAGAAAATTAGAGTGTTCAAAGCAGGCTTATGCCGTTGAATATGTTAGCATGGAATAATAAGATAGGACCTTGGTACTATTTTGTTGGTTTGCGCACTGAGGTAATGATTAATAGGGACAGTTGGGGATATTTGTATTCCATTGTC			Bigyra	Thraustochytrida	Thraustochytriaceae			0	0	1	1	0	0	0	0	0	0	0	0	0	0	0	1	1	0	0	0	0	0	0	0	0	0	0	0	0	0	0	0	0	0	0	0	0	0	0	0	0
148a2566068b5339a07d8b20b1a2c7ca	TTGGATTTTTGGTCGAGGCAGTCGGTCCTACACTTTTGTGAAGGCACCTGACAGCCTCGTCCTTTGTTGGGTGGAACCCATGTGGCATTAAGTTGTCGTGTGGGGGATGCTCATCTTTTACTGTGAAAAAATTAGAGTGTTCAAAGCAGGCTTATGCCGATGCATATATTAGCATGGAATAATAAGATAGGACCTTGGTACTATTTTGTTGGTTTGCGCATCAAGGTAATGATTAATAGGGACAGTTGGGGGTATTTGTATTCCATTGTC		Bacillariophyta	Fragilariophyceae	Fragilariales	Fragilariaceae	Podocystis		0	0	1	0	0	0	0	0	0	0	0	0	0	0	0	0	0	0	0	0	0	1	0	0	0	0	0	0	0	0	0	0	0	0	0	0	0	0	0	0	0
14a5224a497884d95b31ed3dff8860e2	TTGGATTTTTGGTTTGTCCTACTGGCTGGTCCCTCTGGGACTTTGCTGTGTGGGACATCCTTTTCTTGGGTGGAATCCGTGTGGCATTAGGTTGTCGTGCGGGGGATGCCCATCTTTTACTGTGAAAAAATTAGAGTGTTCAAAGCAGTCTTACGACGTTGAATATATTAGCATGGAATAATAATATAGGACCTTGGTACTATTTTGTTGGTTTGCGCACTGAGGTAATGATTAATAGGGACAGTTGGGGGTATTTGTATTCCATTGTA		Bacillariophyta	Bacillariophyceae	Bacillariales	Bacillariaceae			0	0	1	0	0	0	0	0	0	0	0	0	0	0	0	0	0	0	0	0	0	0	0	0	0	0	0	0	0	0	0	0	0	0	0	0	0	0	0	0	0
15423a4e44bc9683d39e4676e3c40289	TTGGATTTGTGGTGTACTTCGGCGGCCTTTCACTATGTGATGGAGCTTGCTGAAGTCGCCATCCTTGGGTGGATCCTGTGTGGCATTCAGTTGTCGTGCAGGGGATGCCCATCGTTTACTGTGAAAAAATTAGAGTGTTCAAAGCAGGCTTATGCCATTGAATATATTAGCATGGAATAATAGAATAGGACCTGGTCCTGTTTTGTTGGTTTGTGAGTATCAGGTAATGAACAATAGGGACGGTTGGGGGCATTTGTATTCCGGCGTG		Bacillariophyta	Bacillariophyceae	Bacillariales				0	0	1	0	0	0	0	0	0	0	0	0	0	0	0	0	0	0	0	0	0	0	0	0	0	0	0	0	0	0	0	0	0	0	0	0	0	0	0	0	0
157a2c40b35033002871d384f8dcd1ca	TTGGATTTGTGGTGTGCGGTGGGTTCCGGGCACTTGTTGTCTGAGTAACTTGCCGCTGCCATCCTTGGGTGGAACCTGTGTGGCATTAGGTTGTCGTGCAGGGGATGCCCATCGTTTACTGTGAAAAAATTAGAGTGTTCAAAGCAGGCTTATGCCGTTGAATATATTAGCATGGAATAATGAGATAGGACTTTTTCGCTATTTTGTTGGTTTGCGCGAGAAGGTAATGATTAATAGGGACAGTTGGGGGTATTCGTATTCCATTGTC		Bacillariophyta	Bacillariophyceae	Naviculales	Naviculaceae	Navicula		0	0	1	0	0	0	0	0	0	0	0	0	0	0	0	0	0	0	0	0	0	0	0	0	0	0	0	0	0	0	0	0	0	0	0	0	0	0	0	0	0
15f286988449e56e45665059bbf0e7ee	TTGAATTTCTGGTGTGATCGGCCGGAGCAGCTTCACGGTTGTTTTCCTGGACTGATTTCGCCATGTTTCTGAGAATGGTTCTGCACTTCACTGTGTGGATCCGGCCTCAGGAAGTTTACTTTGAGAAAATTAGAGTGTTTCAAGCAAGCCCTTGCTTTGAATACTGCAGCATGGAATAATACGATAAGACTTCGGTTTTATTTGTTGGTTTCTACGACTGAAGTAATGATTAATAGGGATAGTTGGGGGCATTCGTATTTAACTGTC					Chromeraceae	Chromera	Chromera velia	0	0	1	0	0	0	0	0	0	0	0	0	0	0	0	0	0	0	0	0	0	0	0	0	0	0	0	0	0	0	0	0	0	0	0	0	0	0	0	0	0
17d5088b4e2971052b957e119ebe9ef2	TTGGATTTGTGGTGTGTCCAGTCGGCCTTTGCTCTTTGAGTGATTGTGCTGTACTGGTCTGCCATGTTTGGGTGGAATCTGTGTGGCATTAAGTTGTCGTGCAGGGGATGCCCATCGTTTACTGTGAAAAAATTAGAGTGTTCAAAGCAGGCTTATGCCGTTGAATATATTAGCATGGAATAATGATATAGGACCTTGGTACTATTTTGTTGGTTTGCGCACTAAGGTAATGATTAAGAGGGACAGTTGGGGGTATTTGTATTCCATTGTC		Bacillariophyta	Bacillariophyceae	Bacillariales	Bacillariaceae	Pseudo-nitzschia		0	0	1	1	0	1	0	1	0	0	0	0	0	0	0	1	0	0	0	0	0	0	0	0	0	0	0	0	0	0	0	0	0	0	0	0	0	0	0	0	0
18219a574213c459622eea1f34bf3595	TTGGATTTGTGGCGTACGGTGCGTCCCGGGCACTAGTTGTCCGAGCGACTCGCCGTTGCCATCCTTGGGTGGAACCTGTGTGGCATTAGGTTGTCGCGCAGGGGATGCCCATCTTTTACTGTGAAAAAATTAGAGTGTTCAAAGCAGGCGATTCGCCGTTGAATATATTAGCATGGAATAATGAGATAGGACTTTTTCGCTATTTTGTTGGTTTGCGCGAGGAGGTAATGATTAATAGGGACAGTTGGGGGTATTTGTATTCCATTGTC		Bacillariophyta						0	0	1	0	0	0	0	0	0	0	0	0	0	0	0	0	0	0	0	0	0	0	0	0	0	0	0	0	0	0	0	0	0	0	0	0	0	0	0	0	0
195455f2cb1f6e4626f6763b23cac163	TTGGATTTGTGGTTTGTCCCGCCTGCTGGACCTGTTTGGGTCTTTGCGGCGCGGGTCATCCATCCTTGGGTGGAATCCGTGTGGCATTAGGTTGTCGCGCGGGGGATGCCCATCTTTTACTGTGAAAAAATTAGAGTGTTCAAAGCAGTCTTACGACGTTGAATATATTAGCATGGAATAATGATATAGGACCTTGGTACTATTTTGTTGGTTTGCGCACTGAGGTAATGATTAACAGGGACAGTTGGGGGTATTCGTATTCCATTGTA		Bacillariophyta	Bacillariophyceae	Naviculales				0	0	1	0	0	0	0	0	0	0	0	0	0	0	0	0	0	0	0	0	0	0	0	0	0	0	0	0	0	0	0	0	0	0	0	0	0	0	0	0	0
198ceb230302793af5101d2c11d6e1f9	TTGGATTTGTGGCTGTCGCGTGCGACCCGGCATTCGTGCCGGTGTTTGCTAGCGTCGCCATCCTTGGGTGGAATCTGTGTGGCATTAGGTTGTCGCGCAGGGGATGCCCATCGTTTACTGTGAAAAAATTAGAGTGTTCAAAGCAGGCTTATGCCGTTGAATATATTAGCATGGAATAATAAGATAGGACCTTGGTACTATTTTGTTGGTTTGCGCACCAAGGTAATGATTAATAGGGACAGTTGGGGGTATTCGTATTCCATTGTC		Bacillariophyta	Bacillariophyceae	Bacillariales	Bacillariaceae	Nitzschia	Nitzschia sigma	0	0	1	0	0	0	0	0	0	0	0	0	0	0	0	0	0	0	0	0	0	0	0	0	0	0	0	0	0	0	0	0	0	0	0	0	0	0	0	0	0
1a6ea6518e9ad822fe91f2f266314012	TTGGATTTGTGGCTTTCTTGGGCGGCCTGGCACTTCGTGCTAGTGTTTGCCCGAGTTGCCATCCTTGGGTGGAGCCTGTGTGGCATTAGGTTGTCGTGCAGGGGATGCCCATCGTTTACTGTGAAAAAATTAGAGTGTTCAAAGCAGGCTTATGCCGTTGAATATATTAGCATGGAATAATAAGATAGGACCTTGGTACTATTTTGTTGGTTTGCGCACCAAGGTAATGATTAATAGGGACAGTTGGGGGTATTCGTATTCCATTGTC		Bacillariophyta	Bacillariophyceae	Bacillariales	Bacillariaceae			0	0	1	0	0	0	0	0	0	0	0	0	1	0	0	1	0	0	0	0	0	0	0	0	0	0	0	0	0	0	0	0	0	0	0	0	0	0	0	0	0
1a78f5ce12f4e2de09c13167f51c02d6	TTGGACTTGTGACGTTCGACGCGGTCCAATTTTGGTACTAGCGTGGAAGGTCATCCTTGGGTGGATCCTGTGTGGCATTAGGTTGTCGTGCAGGGGATGCCCATCGTTTACTGTGAAAAAATTAGAGTGTTCAAAGCAGGCTTACGCCGTTGAATATATTAGCATGGAATAATGAGATAGGACCTTGGTACTATTTTGTTGGTTTGCGCACCGAGGTAATGATTAATAGGGACAGTTGGGGGTATTCGTATTCCATTGTC		Bacillariophyta	Bacillariophyceae	Naviculales	Amphipleuraceae			0	0	1	0	0	0	0	0	0	0	0	0	0	0	0	0	0	0	0	0	0	0	0	0	0	0	0	0	0	0	0	0	0	0	0	0	0	0	0	0	0
1b9a7fd338c3825f3be4a69e611b64c2	TTGGATTTCTGTTGAGGATGACCGGTCCGCCCTCTGGGTGAGTATCTGGCTCAGCCTTGACATCTTTCTGAAGAACGTATCTGCACTTGACTGTGTGGTGGGGAATTTGGGACATTTACTTTGAGGAAATTAGAGTGTTTCAAGCAAGCGCACGCTTTGAATACATTAGCATGGAATAATAAGATAGGACCTCAGTTCTATTTTGTTGGTTTCTAGAGCTGTGGTAATGGTTGATAGGGGTAGTTGGGGGCATTCGTATTTAACTGTC			Dinophyceae	Suessiales	Symbiodiniaceae	Symbiodinium		0	0	1	0	0	0	0	0	0	0	0	0	0	0	1	0	0	0	0	0	0	0	0	0	0	0	0	0	0	0	0	0	0	0	0	0	0	0	0	0	0
1bfa876e7185c9af3a8a863cfe1ebe2c	TTGGATTTGTGGCTGTCTCTGTCGGCCCGGCACTTTGTGCTGCGGTTTGCCGGAGTCGCCATCCTTGGGTGGATCCTGTGTGGCATTAGGTTGTCGTGCAGGGGATGCCCATCGTTTACTGTGAAAAAATTAGAGTGTTCAAAGCAGGCTTATGCCGTTGAATATATTAGCATGGAATAATAAGATAGGACCTTGGTACTATTTTGTTGGTTTGCGCACCAAGGTAATGATTAATAGGGACAGTTGGGGGTATTCGTATTCCATTGTC		Bacillariophyta	Bacillariophyceae	Bacillariales	Bacillariaceae	Nitzschia		0	0	1	0	0	0	0	0	0	0	0	0	0	0	0	0	0	0	0	0	0	0	0	0	0	0	0	0	0	0	0	0	0	0	0	0	0	0	0	0	0
1d017bcea8816f11e02a7d40f206d0a5	TTGGATTTGTGGATGAGTTGACTGGTCCGGCACTTGTGCCGGTTCTGGTCCGCTTGTCCATCCTTGGGTGGAATCTGTGTGGCATTAAGTTGTCGCGCAGGGGATGCCCATCTTTTACTGTGAAAAAAATAGAGTGTTCAAAGCAGGCTTATGCTGTTGAATATATTAGCATGGAATAATGAGATAGGACCTTGGTACTATTTTGTTGGTTTGCGCACCGAGGTAATGATTAATAGGGACAGTTGGGGGTATTCGTATTCCAATGTC		Bacillariophyta	Fragilariophyceae	Fragilariales	Fragilariaceae			0	0	1	0	0	0	0	0	0	0	0	0	0	0	0	0	0	0	0	0	0	0	0	0	0	0	0	0	0	0	0	0	0	0	0	0	0	0	0	0	0
1d0e18a16823b091c9f569d84990ba2f	TTGAAAGTCTGTCTGTGTGTAGTTTTGGCTTTCGTCAGGCTGCATACAGGCATCCGTCTGCAAACTCTTCTAGGCATTCAGTTGTTCTGTTGAGGGAGTAGACTTTTTACTGTGAAAAAATTAGAGTGTTTAAGGCAGGCAATCGCTTGAATACATTAGCATGGAATAATAGAATATGACACTTGTTCATTTCGTTGGTTATTGGACTCGTGTAATGATTAATAGGGACAGTTGGGGGCATTTGTATTTAATTGTC		Ciliophora	Oligohymenophorea	Pleuronematida	Cyclidiidae			0	0	1	0	0	0	0	0	0	0	0	0	0	0	0	0	0	0	0	0	0	0	0	0	0	0	0	0	0	0	0	0	0	0	0	0	0	0	0	0	0
1d5330264661baaff95e9b806c2e97d6	TTGAATTTTTGGTTTCCCGCGTTGGTCCCGTTTTTGGGTGCTGATGTGGGCGACCCTTCTTGGGTGGATTTTGTGTGGCATTAGGTTGTCGTGCAGGGGATGGCCATCGTTTACTGTGAAAAAATTAGAGTGTTCAAAGCAGGCTTACGCCGTTGAATATATTAGCATGGAATAATAAGATAGGACCTTGGTACTATTTTGTTGGTTTGCGCACCGAGGTAATGATTAACAGAAACAGTTGGGGGTCTTCGTATTCCATTGTC		Bacillariophyta	Bacillariophyceae	Naviculales				0	0	1	0	0	0	0	0	0	0	0	0	0	0	0	0	0	0	0	0	0	0	0	0	0	0	0	0	0	0	0	0	0	0	0	0	0	0	0	0	0
1d81df611845d6fbd9266bfd2fc5c0a2	TCGGATTTCGGGGCGTTCGGTCCGGTCTGCCGCAAGGTACGCACTGGTTCGTCGTTCTTTCTGGCGCTGTGCCTCATGCACTTGATTGTGCGTGTTGGTTTCACGTCACTTTTACTTTGAGAAAATCAGAGTGTTCAAAGCAGGCCTTTGCCATTGTATGTGTTAGCATGGGATAATGGAATAGGACTTTGGTGCTATTTTGTTGGTTTCGAACACCGAGGTAATGATTAATAGGGACAGTCAGGGGCACTCGTATTCCGTAGAG		Haptista	Haptophyta	Pavlovales	Pavlovaceae	Exanthemachrysis		0	0	1	0	0	0	0	0	0	0	0	0	0	0	0	0	0	0	0	0	0	0	0	0	0	0	0	0	0	0	0	0	0	0	0	0	0	0	0	0	0
1f7c749f64575e88bb47f519b5e7d030	TTGGATTTCTGTTGAGGATGACCGGCCCGCCCTCTGGGTGAGTATCCCGCTCAGCCTTGACATCTTTCTGAAGAACGTATCTGCACTTGACTTTGTGATGCGGAATTTGGGACATTTACTTTGAGGAAATTAGAGTGTTTCAAGCAAGCGCACGCTTTGAATACATTAGCATGGAATAATAAGATAGGACCTCAGTTCTATTTTGTTGGTTTCTAGAGCTGTGGTAATGGTTGATAGGGATAGTTGGGGGCATTCGTATTTATTAACTGCC			Dinophyceae	Suessiales				0	0	1	0	0	0	0	0	0	0	0	0	0	0	0	0	0	0	0	0	0	0	0	0	0	0	0	0	0	0	0	0	0	0	0	0	0	0	0	0	0
1fa636cb3b12d41983e18511f3339bb9	TTGGATTTCTGCCGAGGATGACCGGTCCGCCCTCTGGGTGAGTATCTGGCTCAGCCTGGGCATCTTCTTGGAGAACGTAGCTGCACTTGACTGTGTGGTGCGGTATCCAGGACATTTACTTTGAGGAAATTAGAGTGTTTCAAGCAGGCATACGCCTTGAATACATTAGCATGGAATAATAAGATAGGACCTCGGTTCTATTTTGTTGGTTTCTAGAGCTGAGGTAATGATTAATAGGGATAGTTGGGGGCATTCGTATTTAACTGTC			Dinophyceae					0	0	1	0	0	0	0	0	0	0	0	0	0	0	0	0	0	0	0	0	0	0	0	0	0	0	0	0	0	0	0	0	0	0	0	0	0	0	0	0	0
1fb8aa80c62ce25bc7b756b393588cea	TTGGATTTGTGGTGTACAAGGTGTTCCCTTCACTAGTTGTTGGTGATATGCCTTGTTGCCATCCTTGGGTGGAACTTGTGTGGCATTAGGTTGTCGTGCTTGGGATACCCATCTTTTACTGTGAAAAAATTAGAGTGTTCAAAGCAGGCTTATGCCATTGAATAGATTAGCATGGAATAATGAGATAGGACCTTGGTACTATTTTGTTGGTTTGCGCACCGAGGTAATGATTAATAGGGACAGTTGGGGGTATTCGTATTCCATTGTC		Bacillariophyta						0	0	1	0	0	0	0	0	0	0	0	0	0	0	0	0	0	0	0	0	0	0	0	0	0	0	0	0	0	0	0	0	0	0	0	0	0	0	0	0	0
203f45ff2427fb496f19225a4dede511	TTGAATTTGTGACGCCCTGTGCGGTCCGGAACTGTTTCGGTACTGTGTTGGGGCGTCATCCTTGGGTGGAATCTGTGTGGCATTAGGTTGTCGTGCAGGGGATGCCCATCGTTTACTGTGAAAAAATTAGAGTGTTCAAAGCAGGCTTACGCCGTTGAATATATTAGCATGGAATAATGAGATAGGACCTTGGTACTATTTTGTTGGTTTGCGTGCCGAGGTAATGATTAATAGGGACAGTTGGGGGTATTCGTATTCCATTGTC		Bacillariophyta	Bacillariophyceae	Naviculales				0	0	1	0	0	0	0	0	0	0	0	0	0	0	0	0	1	0	0	0	0	0	0	0	0	0	0	0	0	0	0	0	0	0	0	0	0	0	0	0	0
204fa8ad72b05fb50dbbef2cee095526	TTGAATTTCTGCTGGGGTTGGCTGGTCCGTCCTTTGGGCGAGTATCTGGTGCGGCCTTGGCATTATTCTGAAAGGTGCAACTGCACTTGACTGTGTGGTGCGGTGTTGAGAACGTTTACTTTGAAGAAATGAGAGTGTTCAACGCAAGCAAGTGCTGTGAATACAGAAGCATGGAATAGTGTCATCAAACCTTGGCTCCGTTTTGTTGGTTTCTGGAGCAGAGGTAGCACAAAACAGGGATGGTTGGGGGTGTGTGTATTTGACTGTC			Dinophyceae	Gonyaulacales	Goniodomataceae	Gambierdiscus		0	0	1	0	0	0	0	0	0	0	0	0	0	0	0	0	0	0	0	0	0	0	0	0	0	0	0	0	0	0	0	0	0	0	0	0	0	0	0	0	0
217f3410916ebd89fabbfded255fc0c5	TTGGACTTCTGCTTTGGTTGGCTGGTCTACCCACTGGGTAAGTATCTGGCATGACTGAAGCATGTGTTGCAAATATACTACTGCACTTGACTGTGTGGGGTGGTATTTATCGCTTTTACTTTGACGAAAACAGAGTGTTCCACGCAGGCAGATGTCTTGAATATGTGAGCATGGAATAATGAGCCAAGGCTTTGGTTTGTTGTTGCTTCAAAACATTGGGTAATGATGAATAGGAATAGTTGGGGGCACTTGTATTTAATTGTC			Dinophyceae	Gonyaulacales	Pyrophacaceae			0	0	1	0	0	0	0	0	0	0	0	0	0	0	0	0	0	0	0	0	0	0	0	0	0	0	0	0	0	0	0	0	0	0	0	0	0	0	0	0	0
2227fb45f47fdfeed5e0048c0043fea3	TTGGATTTGTGGTCTTGGCGTTTCGGTCCGATGCTTTGCATGGGTACATGGATCGCCGGTCCATCCTTGGGTGGAATCTGTGTGGCATTAGGTTGTCGTGCAGGGGATGCCCATCGTTTACTGTGAAAAAAATGGAGTGCTCTAAGCAATCTTATGATCTGAACATATTAGCATGGAATAATAAGATAGGACCTTGGTACTATTTTGTTGGTTTGCGCACCGAGGTAATGATTAATAGGGACAGTTGGGGAAATTCGTATTCCATTGTC		Bacillariophyta						0	0	1	0	0	0	0	0	0	0	0	0	0	0	0	0	0	0	0	0	0	0	0	0	0	0	0	0	0	0	0	0	0	0	0	0	0	0	0	0	0
224cd485e6b854fac479a8961a550e9f	TTGGATTTGTGGTTGGAGCGGCCGGTCCTTCGCTTTGCGTCGGTACTTGGCAGTCTCCGTCCATCCTTGGGTGGATGCTGTGTGGCATTTAGTTGTCGTGCAGTGGATACCCATCGTTTACTGTGAAAAAATTAGAGTGTTCAAAGCAGGCTTACGCCGATGAATATATTAGCATGGAATAATGAGATAGGACCTCAGTACTATTTTGTTGGTTTGCGCACCGAGGTAATGATTAATAGGGACAGTTGGGGGTATTCGTATTCCATTGTC		Bacillariophyta	Fragilariophyceae	Fragilariales	Fragilariaceae	Bleakeleya	Bleakeleya notata	0	0	1	0	0	0	0	1	0	0	0	0	0	0	0	0	1	1	0	0	0	0	0	0	0	0	0	0	0	0	0	0	0	0	0	0	1	0	0	0	0
22a9025c53b3469637f57d89ce397181	TTGGATTTGTGGCTGTCGCAGGCGGCCTGGCACTTAGTGCCGGTGCTTGCATGCGTCGCCATCCTTGGGTGGAATCTGTGTGGCATTAGGTTGTCGTGCAGGGGATGCCCATCGTTTACTGTGAAAAAATTAGAGTGTTCAAAGCAGGCTTATGCCGTTGAATATGTTAGCATGGAATAATAAGATAGGACCTTGGTACTATTTTGTTGGTTTGCGCACCAAGGTAATGATTAAAAGGGACAGTTGTGGGTATTCGTATTCCATTGTC		Bacillariophyta	Bacillariophyceae	Bacillariales	Bacillariaceae	Tryblionella	Tryblionella gaoana	0	0	1	0	0	0	0	0	0	0	0	0	0	0	0	0	0	0	0	0	0	0	0	0	0	0	0	0	0	0	0	0	0	0	0	0	0	0	0	0	0
22b013b3656c29e49657d0630d77c385	TTGGATTTGTGGCGTACTGAGGCGGCCTGTCACATAGTGTCGGAGCTTGCTTTAGTCGCCATCCTTGGGTGGATCCTGTGTGGCATTAAGTTGTCGTGCAGGGGATGCCCATCTTTTACTGTGAGAAAATTAGAGTGTTCAAAGCAGGCTTATGCCGTTGAATATGTTAGCATGGAATAATAAGATAGGACCTTGGTACTATTTTGTTGGTTTGCGCACCAAGGTAATGATTAATAGGGACAGTTGGGGGTATTCGTATTCCATTGTC		Bacillariophyta	Bacillariophyceae	Bacillariales	Bacillariaceae			0	0	1	0	0	1	0	0	0	0	0	0	0	0	0	0	0	0	0	0	0	0	0	0	0	0	0	0	0	0	0	0	0	0	0	0	0	0	0	0	0
22e75d9b746179c6520d08d817b18dda	TTGGATTTCTGCTGAGGACGATCGGTCCGCCCTCTGGGTGAGTATCTGGCTCGGCCTTGGCATCTTCTTGGAGAACGTTACTGCGCTTGACTGTGTGGTACGGTATCCAGGACTTTTACTTTGAGGAAATTAGAGTGTTTCAAGCGGGCGCAGGCCTTGAATACATTAGCATGGAATAATAAGATAGGACCTTGGTTCTATTCTGTTGGTTTCCAGAGCCGGGGTAATGATTAATAGGGATCGTTGGGGGGGCATTCGTATTTAATTGCC			Dinophyceae	Gymnodiniales	Gymnodiniaceae			0	0	1	0	0	0	0	0	0	0	0	0	0	0	0	0	0	0	0	0	0	0	0	0	0	0	0	0	0	0	0	0	0	0	0	0	0	0	0	0	0
230ecce8c0973e10442839350d4c12f1	TTGGATTTGTGGTTGCAAGAGTGTCCCTAGGGGATAATGTTGCTAATCCATCCATGAGATACAGCTTCTTTGGCATTAGGTTGTTAGAGATGTTGAGTTTGTATTGTACTGTGAAGAAAGTAGAGTGCTCTACACAGGTGATAGCTGTTGGATAAAATAGCATGGAATACTGGAGTAAGACACTGGTGTTAGTTGTTGGTTTGTGCATTGCTGTAATGGTTAACAGGGCTAGTTGGGGATATATGTATTCCATTGTG		Bacillariophyta	Bacillariophyceae	Mastogloiales				0	0	1	0	0	0	0	0	0	0	0	0	0	0	0	0	0	0	0	0	0	0	0	0	0	0	0	0	0	0	0	0	0	0	0	0	0	0	0	0	0
236f0ad6ab348bf601168d86f77892b6	TTGGATTTGTGGTTTGTCCGTCCGGCTGGGCCTTTACTGGCCTTTGCTGTGATGGTCATCCATCCTTGGGTGGATCCTGTGTGGCATTAGGTTGTCGTGCAGGGGATGCCCATCGTTTACTGTGAAAAAATTAGAGTGTTCAAAGCAGGCTTATGCCGTTGAATATATTAGCATGGAATAATAATATAGGACCTTGGTACTATTTTGTTGGTTTGCGCATCGAGGTAATGATTAATAGGGACAGTTGGGGGTATTCGTATTCCATTGTG		Bacillariophyta	Bacillariophyceae	Bacillariales	Bacillariaceae	Nitzschia		0	0	1	0	0	0	0	0	0	0	0	0	0	0	0	0	0	0	0	0	0	0	0	0	0	0	0	0	0	0	0	0	0	0	0	0	0	0	0	0	0
23ecabcf46131f48e65918e219b40dcb	TCGGATTTCTGCTGAGGTTGATTGGTCCGCCCTCTGGGCAGGTATCTGGCTCAACCTTGGCATTTTCCCAGAGAGCGTGTCTGCACTTGACTGTGTGGTGCGGGGCTTGGGACTTTTACTTTGAGGAAATTAGAGTGTTTCAAGCAAGCAGTTGCTTTGAATACATTAGCATGGAATAACAAGATACAACCTCGGTCCTATCTTGTTGGTTTCTAGAGCTGAGGTAACGATTAATAGGGGTAGTTGGGGGCATTTGTATTTAATTGTC			Dinophyceae					0	0	1	0	0	0	0	1	0	0	0	0	0	0	0	1	0	0	0	0	0	0	0	0	0	0	0	0	0	0	0	0	0	0	0	0	0	0	0	0	0
24d0c9ffc6dbb636e2446feb9d6f8c1c	TTGGACTTCTGCTGAGGGTTGCTAACCCGCCCTCTGGGTGTAGGTCTGGCCTGCCTCAGTATCTTCTCGGAGAATGTAGATGCACTTGACTGTGTGGTGCGCTATCTGAGGCTGTTACTTTGAGGAAATTAGAGTGCTTCAAGCAGGTTATTGCCCTGAATACATTAGCATGGCATGATAAGTCAGAACCTCTTGTTCTTCTTTGTTGGTTTTAGAGCAGAGGGGAGGGTGAATAGGAACAGTTGGGGGTATTCATATTTGACTGTC			Dinophyceae	Peridiniales	Peridiniaceae	Bysmatrum	Bysmatrum subsalsum	0	0	1	0	0	0	0	0	0	0	0	0	0	0	0	0	0	0	0	0	0	0	0	0	0	0	0	0	0	0	0	0	0	0	0	0	0	0	0	0	0
25189068add0f1b8eca4056848c5ba55	TTGAATTTGTGGCGCCGAGCGCGGCCCTTTTTGGTGCTGGCGCTGGGCGGCATCCTCGGGTGGAGCCTGTGTGGCATTAGGTTGTCGTGCAGGGGATGCCCATCGTTTACTGTGAAAAAATTAGAGTGTTCAAAGCAGGCTTATGCCGTTGAATATATTAGCATGGAATAATAAGATAGGACCTTGGTACTATTTTGTTGGTTTGCGCACCGAGGTAATGATTAACAGGGACAGTTGGGGGTATTCGTATTCCATTGTC		Bacillariophyta	Bacillariophyceae					0	0	1	0	0	0	0	0	0	0	0	0	0	0	0	0	0	0	0	0	0	0	0	0	0	0	0	0	0	0	0	0	0	0	0	0	0	0	0	0	0
25c2bbd430fffdd0ac7d38d4cb3ff45a	TTGGATTTCTGGTAGGAGTGACCGTGCCAGACTTGATTGTCTGTGTATTGTGTTGTCTCCAGCCATCCTTGTGGAGAACTTTTCTTGCATTAATTTGTAGGGATTGGGACCCGCATCGTTTACTGTGAAAAAATTAGAGTGTTTAAAGCAGGCAATCGCTTGAATACATTAGCATGGAATAATAAGATAGGACTTTGGTACTATTTTGTTGGTTTGCATACCAAATTAATGATCAACAGGAACAGTTTGAGGATATTCGTATGAACATGTC			Bigyra					0	0	1	0	0	0	0	0	0	0	0	0	0	0	0	0	0	0	0	0	0	0	0	0	0	0	0	0	0	0	0	0	0	0	0	0	0	0	0	0	0
27165f954a95c7085f82dac8f9ce3975	TTGAATTTCTGGTTTCGGACATCGGTCTGCCTCAAACGAGGTACGCACCAGTTGTCTGTCGCCATCCTCGGGGAGAACGTTTCTGTCATTCAGTTGATGGGTTCGGTATCCTCGTCATTTACTGTGAGCAAAATAGAGTGTTCAAAGCAGGCTTATGCCGTTGAATACATTAGCATGGAATAATAAGATAAGACCTTGGTCTATTTTGTTGGTTTGACTCCAAGGTAATGATTAATAGGGATAGTTGGGGGTATTCGTATTCAATTGTC			Chrysophyceae	Chromulinales	Chromulinaceae	Ochromonas		0	0	1	0	0	0	0	0	0	0	0	0	0	0	0	0	0	0	0	0	0	0	0	0	0	0	0	0	0	0	0	0	0	0	0	0	0	0	0	0	0
2764bceac09d716725a8e8dfe210b162	TTGAATTTCTGGGCAGGGTCCTTTGTCCGCCTATGGTGTGCACAATGTGACCCTGCTCATCCTTCTGCAGAAGCATGCGGGCATTCATTTGTCCGTTTGTGGATCAGATACTTTACTTTGAAAAAATTAGAGTGTTTCAGGCAGGCAATCGCTGGAATACATTAGCATGGAATAATAGAATAGGATTTTGGTACTATTTGTTGGTTTTTAGGACCAGAGTAATGATTAATAGGGATAGTTGGGGGCATTAGTATTTAATTGTC		Ciliophora						0	0	1	0	0	0	0	0	0	0	0	0	0	0	0	0	0	0	0	0	0	0	0	0	0	0	0	0	0	0	0	0	0	0	0	0	0	0	0	0	0
277487293677241492daafcd682426b8	TTGGATTTGTGGTTGTCGTTTGTGTGTCATTCTCTTTTGAGTTTGTCTATTCTACGTCGCCATCCTTGGGTGGATCCATCGTGGCATTAGGTTGTCGTGGTGGGGATGCCCATCGTTTACTGTGAAAAAATTAGAGTGTTCAAAGCAGGCTTATGCCGTTGAATATATTAGCATGGAATAATAAGATAGGACCTTGGTACTATTTTGTTGGTTTGCGCACCAAGGTAATGATTAATAGGGACAGTTGGGGGTATTCGTATTCCATTGTC		Bacillariophyta	Bacillariophyceae	Bacillariales				0	0	1	0	0	0	0	0	0	0	0	0	0	0	0	0	0	0	0	0	0	0	0	0	0	0	0	0	0	0	0	0	0	0	0	0	0	0	0	0	0
277817adee683e77ff38a0d7b24b526f	TTGGATTTGTGGTGGCCCCTGTGGTCCGTTTTCGGTACTTTCGGGGGCTGCCATCCTTGGGTGGATCCTGTGTGGCATTAGGTTGTCGTGCAGGGGATACCCATCGTTTACTGTGAAAAAATTAGAGTGTTCAAAGCAGGCTTATGCCGTTGAATATATTAGCATGGAATAATGAGATAGGACCTTGGTACTATTTTGTTGGTTTGCGCACCGAGGTAATGATTAATAGGGACAGTTGTGGGTATTCGTATTCCATTGTC		Bacillariophyta	Bacillariophyceae					0	0	1	0	0	1	0	0	0	0	0	0	0	0	0	1	0	0	1	0	0	0	0	0	0	0	0	0	0	0	0	0	0	0	0	0	0	0	0	0	0
27cda80f2007e8fedcf7c06d8d7e642a	TTGGAGTAGAGTTGTTGTGATGTGCGGGCGTGGGCGAAAGTTCACGCTTGTGCGTGGTGGCAGCTGATATAAGGTATATGGTTGATTTATTTCAGCGATATACAGTTTACTATTAAAAAATTAGAAAGTTTCAATTAGATTGTAATTGGATTTTTGAATAGTCGAAGAATGGTATAATGGAATAGGATTTCGAGATCAGTTTGGAATGTTAGATGATTTTGAGATAATGATTAATAGAGATAGATGGAGATATTTGTATTTGATGGCG		Discosea						0	0	1	0	0	0	0	0	0	0	0	0	0	0	0	0	0	0	0	0	0	0	0	0	0	0	0	0	0	0	0	0	0	0	0	0	0	0	0	0	0
27cf61609391e7d2b34ce5a83e49d246	TTGTATCTCTGGCAGGAGCAATAGCTAAAGAACTTTGTTTCTGATGTAATTGTCTTCAGCCATCTATGAATAGACTTTTACTGGCATTAAGTTGTTGGTTTTTGGATGTTTGTCTTTTACTGTGAAAAAATTAGAGTGTTCAAAGCAGGCATTTTGCCATTGAATATATTAGCATGGAATAATAAGATAGGACTTTGGCTCTATTTTATTGGTTATGAGCCATTGTAATGATAAATAGGAACAGTTGGGGGCATTTGTATTCTGAAGTT		Bacillariophyta	Coscinodiscophyceae	Coscinodiscales	Hemidiscaceae	Actinocyclus		0	0	1	0	1	1	0	0	0	0	0	0	0	0	0	0	0	0	0	0	0	0	0	0	0	0	0	0	0	0	0	0	0	0	0	0	0	0	0	0	0
282bada18a6e9e986a69b4b6b970584d	TTGTATCTCTGGCAGGAGCAATAGCTAAAGAACTTTGTTTCTGATGTAATTGTCTTCAGCCATCTATGAATAGACTTTTACTGGCATTAAGTTGTCGGTTTTTGGATGTTTGTCTTTTACTGTGAAAAAATTAGAGTGTTCAAAGCAGGCATTTTGCCATTGAATATATTAGCATGGAATAATAAGATAGGACTTTGGCTCTATTTTATTGGTTATGAGCCATTGTAATGATAAATAGGAACAGTTGGGGGCATTTGTATTCTGAAGTT		Bacillariophyta	Coscinodiscophyceae	Coscinodiscales	Hemidiscaceae	Actinocyclus		0	0	1	0	1	1	1	0	0	0	0	0	1	0	0	0	1	0	0	0	0	0	0	0	0	0	1	0	0	0	0	0	0	0	0	0	0	0	0	0	0
284d66e064ec9b856513b33809c6c25b	TTGGATTTGTGGTGAAGCTGTCCGGTCCTTCGCTTTGCGTTGGTACCTGGACGGTTTTGCCATCCTTGGGTGGAATCTGTGTGGCATTAAGTTGTCGTGCAGGGGATGCCCATCGTTTACTGTGAAAAAATTAGAGTGTTCAAAGCAGGCTTATGCCGTTGAATATATTAGCATGGAATAATAAGATAGGACCTAGGTACTCTTTTGTTGGTTTGCGCACCTGGGTAATGATTAATAGGGACAGTTGGGGGTATTCGTATTCCATTGTC		Bacillariophyta	Fragilariophyceae	Licmophorales	Ulnariaceae			0	0	1	0	0	0	0	0	0	0	0	0	0	0	0	0	0	0	0	0	0	0	0	0	0	0	0	0	0	0	0	0	0	0	0	0	0	0	0	0	0
2891bafe815d01af5979598be1d7ee4a	TTGAACTTCCGGCCGCAAGGTCTGTCTGTGAAGCCATTCGATGTAGAAATACTTTGGCTGGTGAACCAGACTTTTACTGTGAACAAACTAAAGTGCTCAGAGCAGGCAATTGCTTGAATAATCTAGCATGGAATAATATAATAGGACTGTATCCATTTTATTGGTTATTGGATGTAGTAATGATTAACAGGAACAGTTGGGGGCATTCGTACTTAATTGTC		Ciliophora						0	0	1	0	0	0	0	0	0	0	0	0	0	0	0	0	0	0	0	0	0	0	0	0	0	0	0	0	0	0	0	0	0	0	0	0	0	0	0	0	0
28c2c0de2cd175e0de4ab0d5137cc1e2	TTGGATTCCTGGCGCGGGGCAGCCGGTCCGCCTCGCAAGGGGTGCGTTACTGTGCGGCCTCGGCCATTTTTGGACAGAGCAGTCCTGGCATTCAGTTGTCGGGGCTGGGATGTCCGACGTTTACTGTGAAAAAATCAGAGTGTTCAAAGCAGGCTTACGCCTTGAATACATTAGCATGGAATAATGAGATAGGACCTTGGCGGTCTATTTTGTTGGTTTGCACGCCAAGGTAATGATTAACAGGGACGGTTGGGGTTCTTCGTATTCAATTGTC			Pelagophyceae	Sarcinochrysidales	Sarcinochrysidaceae	Glomerochrysis	Glomerochrysis psammophila	0	0	1	0	0	0	0	0	0	0	0	0	1	0	0	1	1	0	0	0	0	0	0	0	0	0	0	0	0	0	0	0	0	0	0	0	0	0	0	0	0
28d13fd8008bc709cbcfaad47e47ee3d	TCGAATTTGTGGCTGACGCTGGCTACTTAGCACTTCGTGTTATAGTGTGCCCGTGTCACCATCCTTGGGTGGAACCTATGTGGCATTAGGTTGTCGTGTAGGGGATGCCTATCGTTTACTGTGAAAAAATTAGAGTGTTCAAAGCAGGCTTATGCCGTTGAATATATTAGCATGGAATAATAAGATAGGACCTTGGTACTATTTTGTTGGTTTGCGCACCGAGGTAATGATTAATAGGAACAGTTGGGGGTATTCGTACGGGCTTGTG		Bacillariophyta						0	0	1	0	0	0	0	0	0	0	0	0	0	0	0	0	0	0	0	0	0	0	0	0	0	0	0	0	0	0	0	0	0	0	0	0	0	0	0	0	0
2918edf4399ebb9e36f08c3c05c4ca11	TTGGATTTGTGCGTGCCCGCAATGTCCATTTTTTGGTACGTTTGTGTGCATGCATCCTTGGGTGTAACTTGTGTGGCATTAGGTTGTCGTGCAGGGGATGCTCATCGTTTACTGTGAAAAAATTAGAGTGTTCAAAGCAGGCTTACGCCGTTGAATATATTAGCATGGAATAATAAGATAGGACCTCGGTACTATTTTGTTGGTTTGCGCACTGAGGTAATGATTAACAGGGACAGTTGGGGGTATTCGTATTCCATTGTC		Bacillariophyta	Bacillariophyceae					0	0	1	0	0	0	0	0	0	0	0	0	0	0	0	0	1	0	0	0	0	0	0	0	0	0	0	0	0	0	0	0	0	0	0	0	0	0	0	0	0
29999970b85898e14df980e8246ddd33	TTGGATTTCAAGGTGGATATGAGGCATCTCATTGAAGCCTATCAGTCCGAAAGGACTGTTACTGTGAGAAAATTAGAGTGTTTCAAGCAGGCTATTGCAGGAATACATTAGCATGGAATAACGAATGTGTCTAGAATCTTGGTTAATTCTAGATTTCGATTAATAGGGACAGTTGGGGGCATTAGTATTTAATTGTC		Ciliophora	Litostomatea	Haptorida	Lacrymariidae	Lacrymaria		0	0	1	0	0	0	0	0	0	0	0	0	0	0	0	0	0	0	0	0	0	0	0	0	0	0	0	0	0	0	0	0	0	0	0	0	0	0	0	0	0
2a0458b45dd052f9373df8ef6a607c74	TTGAACTTGTGCACCGCCGCAATGTCCGCTTTGGTTCGTTTGTGGAGGTGCATGCTTGGGTGGAACCTGTGTGGCATTAGGTTGTTGTGCAGGGGATGCTCCTCGTTTACTGTGAAAAAATTAGAGTGTTCAAAGCAGGCTTAAGCCGTTGAATATATTAGCATGGAATAATGAGATAGGACCTTGTTGCTATTTTGTTGGTTTGCGCAGCAAGGTAATGATTAACAGGGACAGTTGGGGGTATTCGTATTCCATTGTC		Bacillariophyta						0	0	1	0	0	0	0	0	0	0	0	0	0	0	0	0	0	0	0	0	0	0	0	0	0	0	0	0	0	0	0	0	0	0	0	0	0	0	0	0	0
2a192803005ed139a8d0f40a99346336	TTGGATTTGTGGCTGTCGCGTGCGGCCTGACACTAGTGTTAGTGCTTGCTTGCGTCGCCATCCTTGGGTGGAATTTGTGTGGCATTAGGTTGTCGTGCAGAGGATGCCCATCTTTTACTGTGAAAAAATTAGAGTGTTCAAAGCAGGCTTATGCCGTTGAATATATTAGCATGGAATAATAAGATAGGACCTTGGTACTATTTTGTTGGTTTGCGCACCAAGGTAATGATTAATAGGGACAGTTGGGGGTATTCGCATTCCATTGTC		Bacillariophyta	Bacillariophyceae	Bacillariales	Bacillariaceae			0	0	1	0	0	0	0	0	0	0	0	0	0	0	0	0	0	0	0	0	0	0	0	0	0	0	0	0	0	0	0	0	0	0	0	0	0	0	0	0	0
2a393c615ac8f0e643e43153b50d88f6	TTGGATTTGTGCGAGTACCTGTACATCAAAATGTTTTGAAACTGCAAGGTGCAAGCATCCTTGGATGGAATCTGTGAAGCATTAGTTTGTTTTGCAGAGGATTTCCACCTTTTACTGTGAAAAAATTAGAGTGTTCAAAGCAGGCATATGCCGTTGAATATATTAGCATGGAATAATAAGATAAGACATTGGTGCTATTTTGTTGGTTTGTGTACCAAAGTAATGATTAATAGGAACGGTTGGAGGTATTTGTATTCCATTGTC		Bacillariophyta	Bacillariophyceae	Naviculales				0	0	1	0	0	0	0	0	0	0	0	0	0	0	0	0	0	0	0	0	0	0	0	0	0	0	0	0	0	0	0	0	0	0	0	0	0	0	0	0	0
2afdecdc683bf530ed778a40a6d2df9d	TTGGATTTGTGGTTGCAATAGTGTCCCTAGGGGATAATGTTGCTAATCCATCCATGAGATACAGCTTCTTTGGCATTAGGTTGTTAGAGATGTTGAGTTTGTATTGTACTGTGAAGAAAGTAGAGTGCTCTACACAGGTGATAGCTGTTGGATAAAATAGCATGGAATACTGGAGTAAGACACTGGTGTTAGTTGTTGGTTTGTGCATTGCTGTAATGGTTAACAGGGCTAGTTGGGGATATATGTATTCCATTGTA		Bacillariophyta	Bacillariophyceae	Mastogloiales				0	0	1	0	0	0	0	0	0	0	0	0	0	0	0	0	0	0	0	0	0	0	0	0	0	0	0	0	0	0	0	0	0	0	0	0	0	0	0	0	0
2b14723ccdef2ff5458ff7734414cee9	TTGGATTTCTGTTGAGGATGACCGGTCCGCCCTCTGGGTGTGTATCTGGCTCAGCCTTGACATCTTTCTGAAGAAAATATCTGCACTTGACTGTGTGGTGCGGAATTTGGGACATTTACCTTGAGGAAATTAGAGTGTTTCAAGCAAGCGCACGCTTTGAATACATTAGCATGGAATAATAAGATAGGACCTCAGTTCTATTTTGTTGGTTTCTAGAGCTGTGGTAATGGTTGATAGGGATAGTTGGGGGCATTCGTATTTAACTGTC			Dinophyceae	Suessiales	Symbiodiniaceae	Symbiodinium		0	0	1	0	0	0	0	0	0	0	0	0	0	0	0	0	0	0	1	0	0	0	0	0	0	0	0	0	0	0	0	0	0	0	0	0	0	0	0	0	0
2b2069e615b7e77ad12aecd59518dbbc	TTGGATTTCTGTCAAGGACAACTGGTCCGCCCTCCGGGTGAGCACATAGTCTGGTCTTAGCATCTTGTTGGAATCTGTTGCTGCACTTGGCTGTGTGGCGCAGTGGCCAGCACTTTCACTTTGAGGAAATTGGAGTGTTTCAAGCAGGCTCATGCCTTTGGACACATTAGCATGGAATAATTAGATTGGGCTTTAGCTTCAATTTGTCGGTTTCTGGAGCTGAGGTGAGAATTAATGGGGATTGTTGGGGGCATCCGAATTTAGCCGTC			Dinophyceae	Gymnodiniales	Gymnodiniaceae			0	0	1	0	0	0	0	0	0	0	0	0	0	0	0	0	0	0	0	0	0	0	0	0	0	0	0	0	0	0	0	0	0	0	0	0	0	0	0	0	0
2b62dfb9facb8b91e81a30136511040e	TTGGATTTGTGGTTCGTCCCGCCGGCTGGGTCATTGACTTTTGCTGTGCTGGTCGTCCATCCTTGGGTGGAATCTGTGTGGCATTAGGTTGTCGCGCAGGGGATGCCCATCGTTTACTGTGAAAAAATTAGAGTGTTCAAAGCAGGCTTATGCCGTTGAATATATTAGCATGGAATAATGATATAGGACCTTGGTACTATTTTGTTGGTTTGCGCACTGAGGTAATGATTAATAGGGACAGTTGGGGGTATTCGTATTCCATTGTG		Bacillariophyta	Bacillariophyceae					0	0	1	0	0	0	0	0	0	0	0	0	0	0	0	0	0	0	0	0	0	0	0	0	0	0	0	0	0	0	0	0	0	0	0	0	0	0	0	0	0
2be878b04471490803a73c7bf9b4c342	TTGAATGTCTGGTAGGAGCGACCTGGCCTTTCCTGTTTTTGGGATTGTTTTTGCCGAGTGTCTGTCTCTGGCCATCCTCCTCTGTTTTTAAAAAATAGAGGTCGTTTACTGTAAACAAAATAGAGTGTTTCAAGCAAAAAGTATTTTGGTATACATTAGTATGGGATAATAAGATAGGGCTTTTGTGCTATTTTGTTGGTTTGCACACGAAAGTAATGATTAAAAGGAACAATTGGGGATATTCGAATTTAGATGTC			Bigyra	Thraustochytrida				0	0	1	0	0	0	0	0	0	0	0	0	0	0	0	0	0	0	0	0	0	0	0	0	0	0	0	0	0	0	0	0	0	0	0	0	0	0	0	0	0
2c5a04fe6bd72dc1920f51ea699b8a46	TTGAATGTCTGGTAGGAGCGACCTGGCCTTTCCTGTTTTTGGGATTGTTTTTGCCGAGTGTCTGTCTCTGGCCATCCTCCTCTGTTTTTACAATAGAGGTCGTTTACTGTAAACAAAATAGAGTGTTTCAAGCAAAAAGTATTTTGGTATACATTAGTATGGGATAATAAGATAGGGCTTTTGTGCTATTTTGTTGGTTTGCACACGAAAGTAATGATTAAAAGGAACAATTGGGGATATTCGAATTTAGATGTC			Bigyra	Thraustochytrida				0	0	1	0	0	0	0	0	0	0	0	0	0	0	0	0	0	0	0	0	0	0	0	0	0	0	0	0	0	0	0	0	0	0	0	0	0	0	0	0	0
2ccb4a48388720a2703436944b5ab316	TTGGATTTGTGGCATTGTCTGTCCTTTCCTTGGCTCTGCCTTGGTATGGGTACGGACATGCCTTTTTTGGTTGGAACCTGTGTGGCATTAGGTTGTCGTGCAGGGGATGGCCATCGTTTACTGTGAAAAAATTAGAGTGTTCAAAGCAGGCTTATGCCGTTGAATATATTAGCATGGAATAATGATATAGGACCTTGGTACTATTTTGTTGGTTTGCGCACTGAGGTAATGATTAATAGGGACAGTTGGGGGTATTCGTATTCCATTGTC		Bacillariophyta						0	0	1	0	0	0	0	1	0	0	0	0	0	0	0	0	0	1	0	0	0	0	0	0	0	0	0	0	0	0	0	0	0	0	0	0	0	0	0	0	0
2cf78ff7898a6c6a12154a9b23adea3f	TTGGATTTGTGGCAGTCGCATGCGGCTCGGCATTCGTGCCGATGTTTGCTAGCGTCGCCATCCTTGGGTGGAACCTGTGTGGCATTAGGTTGTCGTGCAGGGGATGGCCATCGTTTACTGTGAAAAAATTAGAGTGTTCAAAGCAGGCTTATGCCGTTGAATATATTAGCATGGAATAATAAGATAGGACTTTGGTGCTATTTTGTTGGTTTACACACCAAGGTAATGATTAACAGGGACAGTTGGGGGTATTCGTATTTAATTGTC		Bacillariophyta	Bacillariophyceae	Bacillariales	Bacillariaceae			0	0	1	0	0	0	0	0	0	0	0	0	0	0	0	0	0	0	0	0	0	0	0	0	0	0	0	0	0	0	0	0	0	0	0	0	0	0	0	0	0
2cfaac13df2f8f5f6c6449c6f40bd024	TTGGATCTGTGGTCGAAGTGATTGGTATGGCACAGTGTGTCATGACTGGATTGTCTTTGATCATCCTTGGGAGGAATTTGTGTGGCATTAGGTTGTCGCGCAGGGGATGCCCATCTTTTACTGTGAAAAAATTAGAGTGTTCAAAGCAGGCTTATGCCGTTGAATATATTAGCATGGAATAATAAGATAGGACCTGGATGCTATTTTGTTGGTTTGTGCGTCAAGGTAATGATTAATAGGGACAGTTGGGGGTATTCGTATTCCATTGTC		Bacillariophyta	Fragilariophyceae	Rhabdonematales				0	0	1	0	0	0	0	0	0	0	0	0	0	0	0	0	1	0	0	0	0	0	0	0	0	0	0	0	0	0	0	0	0	0	0	0	0	0	0	0	0
2d0a286b3dbd225d31dc24b45a755f22	TTGGATTTGTGGTTGTCTGCTGCTGCTCTTCACTTCGTGTTGAGTTGGTTTGCAGTCGCCATCCTTGGGTGGATCCTGTGTGGCATTAGGTTGTCGTGCAGGGGATGCCCATCGTTTACTGTGAAAAAATTAGAGTGTTCAAAGCAGGCTTATGCCGTTGAATATATTAGCATGGAATAATAAGATAGGACCTTGGTACTATTTTGTTGGTTTGCGCACCAAGGTAATGATTAATAGGGACAGTTGGGGGTATTCGTATTCCATTGTC		Bacillariophyta	Bacillariophyceae	Bacillariales	Bacillariaceae			0	0	1	0	0	0	0	0	0	0	0	0	0	0	0	0	0	0	0	0	0	0	0	0	0	0	0	0	0	0	0	0	0	0	0	0	0	0	0	0	0
2d4a0abe09c7cf866f4965823a3d592d	TTGGATTTGTGGTTTGACCCGTCGGCCTGGTCTTTGACTTTGGCTGTATGGGTCGACCATCTTTGGGTGGAACCTGTGTGGCATTAGGTTGTCGCGCAGGGGATGCCCATCTTTTACTGTGAGAAAATCGGAGTGTTCAAAGCAGGCTTATGCCGTTGAACGTATTAGCATGGAATAATAAAATAGGACCTTGGCTCTATTTTGTTGGTTTGCGTGCCTTGGTAATAATTAATAGGGACAGTTGTGGCTACTCATATTCCATCGCG		Bacillariophyta						0	0	1	0	0	0	0	0	0	0	0	0	0	0	0	0	1	0	0	0	0	0	0	0	0	0	0	0	0	0	0	0	0	0	0	0	0	0	0	0	0
2d547147af3c5be8485136c5d5f971b8	TTGGATTTGTGGCTGTCTTTAGCGTCTGATCACTTGGTGATTATGATTTGCTGGAGTCGCCATCCTTGGGTGGATTTTGTGTGGCATTAGGTTGTCGTGCAAGGGATGCCCATCGTTTACTGTGAAAAAATTAGAGTGTTCAAAGCAGGCTTATGCCGTTGAATATATTAGCATGGAATAATAAGATAGGACCTTGGTACTATTTTGTTGGTTTGCGCACTGAGGTAATGATTAATAGGGACAGTTGGGGGTATTCGTATTCCATTGTC		Bacillariophyta	Bacillariophyceae	Bacillariales				0	0	1	0	0	0	0	0	0	0	0	0	0	0	0	0	0	0	0	0	0	0	0	0	0	0	0	0	0	0	0	0	0	0	0	0	0	0	0	0	0
2e8f0e4d7c625757809155e3e9ea0167	TTGAATTTCTGGGTAGTCCGCCTTGTCCCTTGTCCGTCTATGATGTGTACAGGGTACAGGGAGGGGCTACTCATCCTTCTGTTGAACCTTTCGGTCATTCAGTTGTCCGGATGTGGGATGTGGGATGTGGGATCAGATACTTTACTTTGAAAAAATTAGAGTGTTTCAGGCAGGCAATCGCTGGAATACATTAGCATGGAATAATAAAATAGGATTTTGGTACTATTTGTTGGTTTTTAGGACCAAAGTAATGATTAATAGGGATAGTTGGGGGCATTAGTATTTAATTGTC		Ciliophora						0	0	1	0	0	0	0	0	0	0	0	0	0	0	0	0	0	0	0	0	0	0	0	0	0	0	0	0	0	0	0	0	0	0	0	0	0	0	0	0	0
2ecea53c51bda560f27d00e38c1838db	TTGGACTTGTGGGGTCAGTGTTGGCATCCATTAGTTTGGTTCGGCCCTCACCTCTCCATCCTTGGGAGGAATCTGTGTGGCATTAGGTTGTCGTGCAGGGGAATCCCATCGTTTACTGTGAAAAAATTAGAGTGTTCAAAGCAGGCTTAGGCCGCTGAATATATTAGCATGGAATAATGAGATAGGTCTAGGGTCCTATTTTATTGGTTTGCGGTGATTAACAGGGCCAGTTGGGGGTATTCATATTCCATTGTC		Bacillariophyta	Bacillariophyceae	Naviculales				0	0	1	0	0	0	0	0	0	0	0	0	0	0	0	0	0	0	0	0	0	0	0	0	0	0	0	0	0	0	0	0	0	0	0	0	0	0	0	0	0
2ee13ad378af35108094c07b61a8ed26	TTGTATCTCTGGCAGGAGCAATAGCTAAAGAACTTTGTTTCTGATGTAATTGCCTTCAGCCATCTATGAATGGACTTTTACTGGCATTAAGTTGTCGGTTTTTGGATGTTTGTCTTTTACTGTGAAAAAATTAGAGTGTTCAAAGCAGGCATTTTGCCATTGAATATATTAGCATGGAATAATAAGATAGGACTTTGGCTCTATTTTATTGGTTATGAGCCATTGTAATGATAAATAGGAACAGTTGGGGGCATTTGTATTCTGAAGTT		Bacillariophyta	Coscinodiscophyceae	Coscinodiscales	Hemidiscaceae	Actinocyclus		0	0	1	0	0	0	0	0	0	0	0	0	0	0	0	0	0	0	0	0	0	0	0	0	0	0	0	0	0	0	0	0	0	0	0	0	0	0	0	0	0
2f0a10635ee152a7fb4255c7e36f87d6	TTGGATTTCTGTTGAGGATGACCGGTCCGCCCTCTGGGTGTGCATCTGGCTCAGCCTTGACATCTTCCTGAAGAACGTATCTGCACTTGACTGTGTGGTGCGGTATTTGGGACATTTACCTTGAGGAAATTAGAGTGTTTCAAGCAAGCGCGCGCTTTGAATACATTAGCATGGAATAATAAGATAGGACCTCAGTTCTATTTTGTTGGTTTCTAGAGCTGAGGTAATGATTGATAGGGATAGTTGGGGGCATTCGTATTTAACTGTC			Dinophyceae	Suessiales	Symbiodiniaceae			0	0	1	0	0	0	0	0	0	0	0	0	0	0	0	1	0	0	0	0	0	0	0	0	0	0	0	0	0	0	0	0	0	0	1	0	0	0	0	0	0
3032b245c89403568e1db922f36bc4e2	TTGGATTTCTGAAGGAGTAACTTTCTCATTCCCATGGTTTGCACGATTGTGGACTCTTTCATCCTTCTGTTAACCTTCGCGGCATTGATTTGTCGCGTTGGGGCTCAGTTATTTTACCTTGAGAAAATTAGAGTGTTTCAAGCAAGTTTGTGCCTGAATACATTAGCATGGAATAATAGAATAGGACCTCCGCCTCGTTATTGGTATCCGAGTTGGAAGTAATGATTAATAGGGACAGTTGGGGGCATTAGTATTTAATTGTC		Ciliophora	Spirotrichea	Kiitrichida	Kiitrichidae	Caryotricha	Caryotricha sinica	0	0	1	0	0	0	0	0	0	0	0	0	0	0	0	0	0	0	0	0	0	0	0	0	0	0	0	0	0	0	0	0	0	0	0	0	0	0	0	0	0
30385bea33f8b073148abbfadefd75a7	TTGGATTTGTGGCTGTCTTAGGCGGCCCGTCACTTAGTGTCGGTGTCTGCCTGGGTCGCCATCCTTGGGTGGATCCCGTGTGGCATTAGGTTGTCGTGCGGGGGATGCCCATCGTTTACTGTGAGAAAATTAGAGTGTTCAAAGCAGGCTTATGCCGTTGAATATGTTAGCATGGAATAATAAGATAGGACCTCGGTACTATTTTGTTGGTTTGCGCACCGAGGTAATGATTAATAGGGACAGTTGGGGGTATTCGTATTCCATTGTC		Bacillariophyta	Bacillariophyceae	Bacillariales	Bacillariaceae			0	0	1	0	0	0	0	0	0	0	0	0	0	0	0	1	0	0	0	0	0	0	0	0	0	0	0	0	0	0	0	0	0	0	0	0	0	0	0	0	0
30446f28bebccaf278d28c1e67b66f42	TTGAACTTGTGGCAAACACTGGGCACCCTTCCCTACTGGGTATTGGTGTTGTCTGGTGTTGCCATCCTTGGGTGGAACTTGTGTGGCATTAGGTTGTCGTGCAGGGGATGTCCATCGTTTACTGTGAAAAAATTAGAGTGTTTAAAGCAGGCTTATGCCATTGAATATGTTAGCATGGAATAATGAGATAGGACCCTGGTGCTATTTTGTTGGTTTGTGCACCAAGGTAATGATTAATAGGGACAGTTGGGGGTATTCGTATTCCATTGTC		Bacillariophyta	Bacillariophyceae	Naviculales				0	0	1	0	0	0	0	0	0	0	0	0	0	0	0	0	0	0	0	0	0	0	0	0	0	0	0	0	0	0	0	0	0	0	0	0	0	0	0	0	0
310e9ec105ce2e3efaffad958e0f0fd0	TTGGATTTGTGGTTTCCAGCTGGTTCCCTTCACTTTGTTGTTGGTGTAGCCAGTTGTTGCCATCCTTGGATGGAACCTGTGTGGCATTAGGTTGTCGTGCAGGGGATATCCATCATTTACTGTGAAAAAATTAGAGTGTTCAAAGCAGGCTTATGCCGTTGAATAGATTAGCATGGAATAATGAGATAGGACCTTGGTACTATTTTGTTGGTTTGCGCACCAAGGTAATGATTAATAGGGATAGTTGGGGGTATTCGTATTCCATTGTC		Bacillariophyta	Bacillariophyceae	Naviculales	Naviculaceae			0	0	1	0	1	0	0	1	0	0	0	0	0	0	0	0	0	1	1	0	0	0	0	0	0	0	0	0	0	0	0	0	0	0	0	0	0	0	0	0	0
3155509ca048fd499a241f665f31f115	TTGGATTTGTGGTTCGTCCCGCCGGCTGGGCCTTTTGGCCTTTGCTGTGCTGGTCGTCCATCCTTGGGTGGAATCTGTGTGGCATTAGGTTGTCGTGCAGGGGATGCCCATCGTTTACTGTGAAAAAATTAGAGTGTTCAAAGCAGGCTTATGCCGTTGAATATATTAGCATGGAATAATAATATAGGACCTTGGTACTATTTTGTTGGTTTGCGCACTGAGGTAATGATTAATAGGGACAGTTGGGGGTATTCGTATTCCATTGTA		Bacillariophyta	Bacillariophyceae	Bacillariales	Bacillariaceae	Nitzschia		0	0	1	0	0	0	0	0	0	0	0	0	0	0	0	0	0	0	0	0	0	0	0	0	0	0	0	0	0	0	0	0	0	0	0	0	0	0	0	0	0
32221c101bc367f824324cc4a6f41202	TCGGATGTCGGGCTTGGGCAGGCTGTCGGCTTTTGTCGGACGGCAGGCTCGGGCCTTTCTGCCTGGGGACTGCGTCACACTTCACTGTGGGGCGTCAGGACGCAGGCCGTTTACTTTGAAAAAATTAGAGTGTTCAAAGCAGGCCTACGCTTGAATACATTAGCATGGAATAATGGAATAGGACTTTGGTGCCATTCTGTTGGTTTATGGAACCGAAGTAATGATTAATAGGGACAGTTGGGGCCGTTTATATTTCGTTGTC			Cryptophyceae					0	0	1	0	0	0	0	0	0	0	0	0	0	0	0	0	0	0	0	0	0	0	0	0	0	0	0	0	0	0	0	0	0	0	0	0	0	0	0	0	0
32a37d26a039930d6d59ebee9ba6996b	TTGGACTTGTGGGGTCGGTGTTGGCGTCCATTAGTTTGGTTCGGCCCTCACCTTTCCATCCTTGGGAGGAATCTGTGTGGCATTAGGTTGTCGTGCAGGGGAATCCCATCGTTTACTGTGAAAAAATTAGAGTGTTCAAAGCAGGCTTAGGCCGCTGAATATATTAGCATGGAATAATGAGATAGGTCTAGGGTCCTATTTTGTTGGTTTGCGGTTCTTAGAAATGATTAACAGGGACAGTTGGGGGTATTCGTATTCCATTGTC		Bacillariophyta	Bacillariophyceae	Naviculales	Proschkiniaceae			0	0	1	0	0	0	0	0	0	0	0	0	0	0	0	0	0	0	0	0	0	0	0	0	0	0	0	0	0	0	0	0	0	0	0	0	0	0	0	0	0
334e75c24bf65b6e4f3d8f5ddb6f9bfc	TTGGATTTGTGGTTAGTGCTAGCGGCTCGACACTTTGTGTGGATGCTTGCGTGCACGGCCATCCTTGGGTGGAATCTGTGTGGCATTAGGTTGTCGTGCAGAGGATGCCCATCGTTTACTGTGAAAAAATTAGAGTGTTCAAAGCAGGCTTATGCCGTTGAATATATTAGCATGGAATAATAAGATAGGACCTTGGTACTATTTTGTTGGTTTGCGCATCGAGGTAATGATTAATAGGGACAGTTGGGGGTATTCGTATTCCATTGTG		Bacillariophyta	Bacillariophyceae					0	0	1	0	0	0	0	0	0	0	0	0	0	0	0	0	0	0	0	0	0	0	0	0	0	0	0	0	0	0	0	0	0	0	0	0	0	0	0	0	0
33a08ccca17f7d92ce22bfb845493fc1	TTGGATTTGTGGTTGGAGCGGCCGGTCCTTCGCTTTTGCGTCGGTACTTGGCAGTCTCCGTCCATCCTTGGGTGGATGCTGTGTGGCATTTAGTTGTCGTGCAGTGGATACCCATCGTTTACTGTGAAAAAATTAGAGTGTTCAAAGCAGGCTTACGCTGTTGAATATATTAGCATGGAATAATGAGATAGGACCTCAGTACTATTTTGTTGGTTTGCGCACCGAGGTAATGATTAATAGGGATAGTTGGGGGCATTCGTATTTAACTGTC		Bacillariophyta	Fragilariophyceae	Fragilariales	Fragilariaceae			0	0	1	0	0	0	0	0	0	0	0	0	0	0	0	0	0	0	0	0	0	0	0	0	0	0	0	0	0	0	0	0	0	0	0	0	0	0	0	0	0
33cbe804be12ca1962b604d468737fb2	TTGAATTTCTGGCCGGAGGCCAAGGTCTCTTCGAGGCTTTGTTTTTCCAGGCCATCCTCCCGGGAACCATAGACTCACTTCAATGGGAGATATGCGGAACGGGACTTTTACTTTGAAAAAATTAGAGTGTTTCAGGCAGGCTTAAGCCCGAATATTACAGCTGAGAATAATGGAATAGGACTGAGTCCGTTTTGTTGGTTTTTACAGGATTCGGTAATGATTAAAAGGGACAGTTGGGGGCATTAGTATTTAATTGTC		Ciliophora	Nassophorea	Nassulida	Nassulidae	Nassula		0	0	1	0	0	0	0	0	0	0	0	0	0	0	0	0	0	0	0	0	0	0	0	0	0	0	0	0	0	0	0	0	0	0	0	0	0	0	0	0	0
3411d723c421f0673692959b4da1ddbe	TTGGATTTGTGGTGCGTGCCGTGGCGTCCATTTGTTTGGTTCTGCCTTGGCCGCGCCATCCTTGGGTGGAATCTGTGTGGCATTAGGTTGTCGTGCAGGGGATGCCCATCGTTTACTGTGAAAAAATTAGAGTGTTCAAAGCAGGCTTATGCCGTTGAATATATTAGCATGGAATAATAAGATAGGTCTAGGGTCCTATTTTGTTGGTTTGCGGTCCTTAGAAATGATTAACAGGGACAGTTGGGGGTATTCGTATTCCATTGTC		Bacillariophyta	Bacillariophyceae	Naviculales	Proschkiniaceae	Proschkinia		0	0	1	0	0	0	0	0	0	0	0	0	0	0	0	0	0	0	0	0	0	0	0	0	0	0	0	0	0	0	0	0	0	0	0	0	0	0	0	0	0
3447d202923c98faad7ac2811bb92c0d	TTGAACTTGTGCGTGCCCCTGATGTCCTTTTTGGTACGTTTGGGGGTGTGCATACTTGGGTGGAACCTGGGTGGCATTAGGTTGTCGTGCAGGGGATGCTCATCGTTTACTGTGAAAAAATTAGAGTGTTCAAAGCAGGCTTATGCCGTTGAATATATTAGCATGGAATAATAAGATAGGACCTTGGTACTATTTTGTTGGTTTGCGCACCGAGGTAATGATTAACAGGGACAGTTGGGGGTATTCGTATTCCATTGTC		Bacillariophyta	Bacillariophyceae		Entomoneidaceae	Entomoneis		0	0	1	0	0	0	0	0	0	0	0	0	0	0	0	0	0	0	0	0	0	0	0	0	0	0	0	0	0	0	0	0	0	0	0	0	0	0	0	0	0
344ff2cdb0d1a4bcf4c9b33da254870e	TTGGATTTGTGGCCGGTGCCAGGCATTCTTCACCTAGTGTTGAACTGACTGGTGCCGCCATCCTTGGGTGGAACTTGTGTGGCATTAGGTTGTCGTGCAGGGGATGCCCACCGTTTACTGTGAAAAAATTAGAGTGTTCAAAGCAGGCTTATGCCGTTGAATAGATTAGCATGGAATAATGAGATAGGACCTTGGTACTATTTTGTTGGTTTGCGCACCAAGGTAATGATTAATAGGGACAGTTGGGGGTATTCGTATTCCATTGTC		Bacillariophyta	Bacillariophyceae	Bacillariales				0	0	1	0	0	0	0	0	0	0	0	0	0	0	0	0	0	0	0	0	0	0	0	0	0	0	0	0	0	0	0	0	0	0	0	0	0	0	0	0	0
355a999420f924e6a1a89a6d33038162	TTGGATTTGTGGTTTGTCCGTCCGGCTGGGCCTTTATTGGCCTTTGCTGTGATGGTCATCCATCCTTGGGTGGATCCTGTGTGGCATTAGGTTGTCGCGCAGGGGATGCCCATCGTTTACTGTGAAAAAATTAGAGTGTTCAAAGCAGGCTTATGCTGTTGAATATATTAGCATGGAATAATAACATAGGACCTTGGTACTATTTTGTTGGTTTGCGCATTGAGGTAATGATTAATAGGGACAGTTGGGGGTATTCGTATTCCATTGTG		Bacillariophyta	Bacillariophyceae	Bacillariales	Bacillariaceae			0	0	1	0	0	0	0	0	0	0	0	0	0	0	0	0	0	0	0	0	0	0	0	0	0	0	0	0	0	0	0	0	0	0	0	0	0	0	0	0	0
356cd136a9429732902a539da8214159	TTGGATTTGTGGCCTGTCGGGCCGGCCGTCCCTTATTGGGATGTGCTGTGCCCGTCGGCCATCTTTGGGTGGAATCTGTGTGGCATTAGGTTGTCGCGCAGGGGATGCCCATCGTTTACTGTGAAAAAATTAGAGTGTTCAAAGCAGGCTTATGCCGTTGAATATATTAGCATGGAATAATGATATAGGACCTTGGTACTATTTTGTTGGTTTGCGCACTGAGGTAATGATTAATAGGGACAGTTGGGGGTATTCGTATTCCATTGTC		Bacillariophyta	Bacillariophyceae	Bacillariales	Bacillariaceae			0	0	1	0	0	0	1	0	0	0	0	0	0	0	0	0	0	0	0	0	0	0	0	0	0	0	0	0	0	0	0	0	0	0	0	0	0	0	0	0	0
36821b1aca5f2787417616f0afc2ba63	TTGAACCTTGGGCCTGGCTGGCCGGTCCGCCTCACCGCGTGTACTGGTCCGGCCGGGCCTTTCCTTCTGGGGAGCCGCATGGCCTTCACTGGCCGTGTAGGGGAACCAGGACTTTTACTTTGAAAAAATTAGAGTGTTCAAAGCAGGCCTTTGCTCGAATACATTAGCATGGAATAATAGAATAGGACGTGCGGTCCTATTTTGTTGGTTTCTAGGACCGCCGTAATGATTAATAGGGATAGTCGGGGGCATCGGTATTCAATTGTC	Viridiplantae	Streptophyta	Magnoliopsida					0	0	1	0	0	0	0	0	0	0	0	0	0	0	0	0	0	0	0	0	0	0	0	0	0	0	0	0	0	0	0	0	0	0	0	0	0	0	0	0	0
3693545eb8ca6fffa1c284c04b07ef30	TTGGATTTCTGCCGAGGACGACCGGTCCGCCCTCTGGGTGAGTATCTGGTTCGGCCTGGGCATCTTCTTGGAGAACGTAGCTGCACTTGACTGTGTGGTGCGGTATCCAGGACTTTTACTTTGAGGAAATTAGAGTGTTTCAAGCAGGCTTACGCCTTGAATACATTAGCATGGAATAATAAGATAGGACCTCGGTTCTATTTTGTTGGTTTCTAGAGCTGAGGTAATGATTAATAGGGATAGTTGGGGGCATTCGTATTTAACTGTC			Dinophyceae	Prorocentrales	Prorocentraceae	Prorocentrum		0	0	1	0	0	0	0	0	0	0	0	0	0	0	0	0	0	0	0	0	0	0	0	0	0	0	0	0	0	0	0	0	0	0	0	0	0	0	0	0	0
36b6342cd0b75bfe19fdafd04b6054aa	TTGGATTTCTGCCGAGGACGACCGGTCCGCCCTCCGGGTGAGTATCTGGTTCGGCCTGGGCATCTTCTTGGAGAACGTGACTGCACTTGGCTGTGTGGTGCGGTATTCAGGACATTTACTTTGAGGAAATTAGAGTGTTTCAAGCAGGCACACGCCTTGAATACATTAGCATGGAATAATAAGATAGGACCTCGGTTCTATTTTGTTGGTTTCTAGATCTGAGGTAATGGTTAATAGGGATAGTTGGGGGCATTCGTATTTAACTGTC			Dinophyceae					0	0	1	0	0	0	0	0	0	0	0	0	0	0	0	0	0	0	0	0	0	0	0	0	0	0	0	0	0	0	0	0	0	0	0	0	0	0	0	0	0
36d6460242a6d4a62e5340088bee3853	TTGGACTTGTGGCGTGTTGGGCGGTCCGGCTTTGCCGGTACTGCTCGGCGTGCCATCTTTGGGTGGAATCTGTGTGGCATTAGGTTGTCGTGCAGGGGATGCCCATCGTTTACTGTGAAAAAATTAGAGTGTTCAAAGCAGGCTTACGCCGTTGAATATATTAGCATGGAATAATAAGATATGATCTCGATTCTATTTTGTTGGTTTGCGTGTCGAGGTAATGATTAATAGGGACAGTTGGGGGTATTCGTATTCCATTGTC		Bacillariophyta	Bacillariophyceae					0	0	1	0	0	0	0	0	0	0	0	0	0	0	0	1	0	1	0	0	0	1	0	0	0	0	0	0	0	0	0	0	0	0	0	0	0	0	0	0	0
36dd177b7a5acd966b4e17892a61d271	TTGGATTTGCGTTTGTTGATCGGGTTTCGGTCGTGAGACTGGGGCTGATTGAGCAGACATTTTTTGGGAGCAGGGGTTTCTTGGCATTGAGTTGTTGAGATTCAACTACCCATCGTTTACTGTGAAAAAATTAGAGTGTTTAAAGCAGGGGTTAGTCCTTTGGATATATTAGCATGGAATAATAAGATATGACTCGTATGGTCTATTTTGTTGGTTTGCACATATGAGTAATGATTAATAGGGACAGTTGGGGGTATTCATATTTGAGCGTC			Oomycota					0	0	1	0	0	0	0	0	0	0	0	0	0	0	0	0	0	0	0	0	0	0	0	0	0	0	0	0	0	0	0	0	0	0	0	0	0	0	0	0	0
36eb973072fadd1a13fd3a273a310ee8	TTGGATTTGTGGTGGTTCCTGTGGTCCGATTTCGGTACTGTTGGGGACTGCCATCTTTGGGTGGATCTTGTGTGGCATTAGGTTGTCGTGCAGGGGATGCCCATCGTTTACTGTGAAAAAATTAGAGTGTTCAAAGCAGGCTTATGCCGTTGAATATATTAGCATGGAATAATGAGATAGGACCTTGGTACTATTTTGTTGGTTTGCGCACCGAGGTAATGATTAATAGGGACAGTTGTGGGTATTCGTATTCCATTGTC		Bacillariophyta	Bacillariophyceae					0	0	1	0	0	0	0	0	0	0	0	0	0	0	0	0	0	0	0	0	0	0	0	0	0	0	0	0	0	0	0	0	0	0	0	0	0	0	0	0	0
3713b0a3007ffc13622bddf633553f1a	TTGGATTCCTGGCGCGGGGCAGCCGGTCCGCCTTGCAAAAGGTGCGTACTGTGCGGCCTCGGCCATTTTTGGGCAGAGCAGTCCTGGCATTTAGTTGTCGGGGCTGGGATGCTCGACGTTTACTGTGAAAAAATCAGAGTGTTCAACGCAGGCTTACGCCTTGAATACATTAGCATGGAATAATGAGATAGGACCTCGGCGGTCTATTTTGTTGGTTTGCACGCCGAGGTAATGATTAACAGGGACGGTTGGGGTTCTTCGTATTCAATTGTC			Pelagophyceae					0	0	1	0	0	0	0	0	0	0	0	0	0	0	0	1	1	0	0	0	0	0	0	0	0	0	0	0	0	0	0	0	0	0	0	0	0	0	0	0	0
3767f5fcb9b148afcdd7eeee93658ff9	TTGAATGTGTGGTATCCCCTGGGGTCCAAACTGTTTTGGTACTTTTGGGGGGACCATCTTTGGGTGGAATCTGTGTGGCATTAGGTTGTCGTGCAGGGGAAGCCCATCGTTTACTGTGAAAAAATTAGAGTGTTCAAGGCAGTCCTTCGACGTTGAATATATTAGCATGGAATAATATTATATGGCCACGGTCCTATTTTGTTGGTTTGCGTACCGAGGTAATGATTAACAGGGACAGTTGGGGGCATTCGTATTCCATTGTC		Bacillariophyta						0	0	1	0	0	0	0	0	0	0	0	0	0	0	0	0	0	0	0	0	0	0	0	0	0	0	0	0	0	0	0	0	0	0	0	0	0	0	0	0	0
37762e2a81d4a45bfcd22e04d7d934f6	TTGGATTTGTGGCTGTCTCGAGCGGCCTGGCACTTAGTGCCGGTGTTTGCTTGAGTCGCCATCCTTGGGTGGAACTTGTGTGGCATTAGGTTGTCGTGCAGGGGATGCCCATCGTTTACTGTGAAAAAATTAGAGTGTTCAAAGCAGGCTTACGCCGTTGAATATATTAGCATGGAATAATAAGATAGGACCTTGGTACTATTTTGTTGGTTTGCGCACCAAGGTAATGATTAATAGGGACAGTTGGGGGTATTCGTATTCCATTGTC		Bacillariophyta	Bacillariophyceae	Bacillariales	Bacillariaceae	Nitzschia		0	0	1	0	0	0	0	0	0	0	0	0	1	0	0	0	1	0	0	0	0	0	0	0	0	0	0	0	0	0	0	0	0	0	0	0	0	0	0	0	0
37979aeb1369fd75073e93a23b56b374	TTGGATTTGTGGTTTGTCCGTTCGGCTGGGCCTTTATTGGCCTTTGCTGTGATGGTCATCCATCCTTGGGTGGATCCTATGTGGCATTAGGTTGTCGCGTAGGGGATGCCCATCGTTTACTGTGAAAAAATTAGAGTGTTCAAAGCAGGCTTATGCCGTTGAATATATTAGCATGGAATAATGATATAGGACCTTGGTACTATTTTGTTGGTTTGCGCATCGAGGTAATGATTAATAGGGACAGTTGGGGGTATTCGTATTCCATTGTG		Bacillariophyta	Bacillariophyceae	Bacillariales	Bacillariaceae	Nitzschia		0	0	1	0	0	0	0	0	0	0	0	0	0	0	0	0	0	0	0	0	0	0	0	0	0	0	0	0	0	0	0	0	0	0	0	0	0	0	0	0	0
37b606133ffb148481d5b4ace8417334	TTGGATTTGTGGCGTACGGTGTGTTCCGGGCACTTGTTGCCTGAGTAACCTGCTGTTGCCATCCTTGGGTGGAACCTGTGTGGCATTAGGTTGTCGTGCAGGGGATGCCCATCATTTACTGTGAAAAAATTAGAGTGTTCAAAGCAGGCTTATGCCGTTGAATATATTAGCATGGAATAATGAGATAGGACTTTTTTGCTATTTTGTTGGTTTGCGCAAAGAGGTAATGATTAATAGGGACAGTTGGGGGTATTCGTATTCCATTGTC		Bacillariophyta						0	0	1	0	0	0	0	1	0	0	0	0	0	0	0	0	0	0	1	0	0	0	0	0	0	0	0	0	0	0	0	0	0	1	0	0	0	0	0	0	0
37dc27ef2cba8b5c78bce3ded7e9fe98	TTGGATTTGTGGGTGGAGCGAGCGCCTCGATGCCTAGCATCGGTGGGGCTCGTCTCCGTCCATCCTTGGGTGGAATCCGTGTGGCATTGAGTTGTCGTGCGGGGGATGCCCATCTTTTACTGTGAAAAAATTAGAGTGTTCAAAGCAGGCTTACGCCGTTGAATATATTAGCATGGAATAATAAGATAGGACCTTGGTACTATTTTGTTGGTTTGCGCACCAAGGTAATGATTAATAGGGACAGTTGGGGGTATTCGTATTCCATTGTC		Bacillariophyta	Fragilariophyceae	Fragilariales				0	0	1	0	0	0	0	0	0	0	0	0	0	0	0	0	0	0	0	0	0	0	0	0	0	0	0	0	0	0	0	0	0	0	0	0	0	0	0	0	0
3879aeb8fa5ea4d071c563e00e8ebeaf	TTGGATTTGTGGTTGGGCTGTCCGGTCCTTCGCTCAGCGTTGGATCCTGGCCGGTCCGATCATCCTTGGGTGGAATCTGTGTGGCATTAAGTTGTCGTGCAGGGGATGCCCATCGTTTACTGTGAAAAAATTAGAGTGTTCAAAGCAAGCTTAGGCTGTTGAATATATTAGCATGGAATAATAAGATAGGACCTCGGTACTATTTTGTTGGTTTGCGTACCGGCGTAATGATTAACAGGGACGGTTGGGGGTATTCGTATTCGATTGTA		Bacillariophyta	Fragilariophyceae					0	0	1	0	0	0	0	0	0	0	0	0	0	0	0	1	0	0	0	0	0	0	0	0	0	0	0	0	0	0	0	0	0	0	1	0	0	0	0	0	0
38b09649cde44c0556187075e08e9182	TTGGATTTGTGGCTGTCGCAGGCGGCTCGGTACCTAGTACCGTAGTTTGCTCGCGTCGCCATCCTTGGGTGGAACCTGTGTGGCATTAGGTTGTCGTGCAGGGGAGGCCCATCGTTTACTGTGAAAAAATTAGAGTGTTCAAAGCAGGCTTACGCCGTTGAATATATTAGCATGGAATAATAAGATAGGACCTTGGTACTATTTTGTTGGTTTGCGCACCAAGGTAATGATTAATAGGGACAGTTGGGGGTATTCGTATTCCATTGTCAGAGGTGTAATTCTTGG		Bacillariophyta						0	0	1	0	0	0	0	0	0	0	0	0	0	0	0	0	0	0	0	0	0	0	0	0	0	0	0	0	0	0	0	0	0	0	0	0	0	0	0	0	0
38febad4ef45af0c7788186e4975f277	TTCGATTTCTGTTGGGGTTTGCTGGTCCGCCCCTTGGGCGAGTATCTGTTGGGGTTTGCTGGTCCGCCCCTTGGGCGAGTATCTGGTGCAGTCTTGGCACTATTCTCAAAAGTGCAATTGCACTTGACTGTGTGGTGCAGGGTTGAGGACATTTACTTTGAGGAAATGAGGGTGTTTAAAGCAAGTGAGTGCTGTGAATACAGAAGCATGGAATAGTGACATCAAACCTTGGCTTCGTTTTGTTGGTTTCTGGAGCAGAGATATAGCAGAAAGGGGATGGTTGGGGGCGTCTGTATTTGACTGTC			Dinophyceae	Gonyaulacales	Goniodomataceae	Gambierdiscus	Gambierdiscus silvae	0	0	1	0	0	0	0	0	0	0	0	0	0	0	0	0	0	0	0	0	0	0	0	0	0	0	0	0	0	0	0	0	0	0	0	0	0	0	0	0	0
397e8c297005b8313108eeceb0786f55	TTGGATTTCTGGTCGGACCGATCGGTCCTGCACTTGATGTAGGTACTTGATCGCGTCTGATCATCCTTGGGGAGAGCCTGTGTGGCATTAAGTTGTCGTGCTGGGGATCCCCATCGTTTACTGTGAATAAATTAGAGTGTTTCAAGCAGGCTTACGCCGTTGAATACATTAGCATGGAATAATAAGATAGGACCTTGGTACTATTTTGTTGGTTTGCGCACCAAGGTAATGATTAATAGGGACAGTTGGGGGTATTCGTATTCAATTGTC		Bacillariophyta	Coscinodiscophyceae	Paraliales	Paraliaceae	Paralia	Paralia longispina	0	0	1	0	0	0	0	0	0	0	0	0	0	0	0	0	0	0	0	0	0	0	0	0	0	0	0	0	0	0	0	0	0	0	0	0	0	0	0	0	0
39917c59ee438059d31ed0b99d6ce377	TTGGATTTGTGGCGGCTCCTGTGGTCCGTTCTTCGGTACTTTCGGGGGCTGCCATCCTTGGGTGGATCCTGTGTGGCATTAGGTTGTCGTGCAGGGGATGCCCATCATTTACTGTGAAAAAATTAGAGTGTTCAAAGCAGGCTTACGCCGTTGAATATATTAGCATGGGATAATAAGATAGGATCTTGGTACTATTTTGTTGGTTTGTGCACCGAGATAATGATTAATAGGGACAGTTGTGGGTATTCGTATTCCATTGTC		Bacillariophyta	Bacillariophyceae	Naviculales	Amphipleuraceae			0	0	1	0	0	0	0	0	0	0	0	0	1	0	0	0	0	0	0	0	0	1	0	0	0	0	0	0	0	0	0	0	0	0	0	0	0	0	0	0	0
3a1ad489fda98dcf142e66bcf67aeb71	TTGAGTGTCTGCTGAAGTTGGTTGGTCCGCCTTCTGGGTGAGTATCTGACACACCTTGAGCATTTTCTTAAAAGCACAGCTGCACTTGATTGTGTGGGGTGGTATTGAGGACGTTTACTTTGAAGAAATCAATGTGTTTCAAGCAGGTCAGTGCCTTGTATACATTAGCATGGAATAATATGATAAAGCTTTGATTTTATTTTGTTGGTTTTAATCCAAAGCAAGTGTTAACAGGGATAATTGGGGGTATTTGTATTTAATTGTC			Dinophyceae	Peridiniales	Ostreopsidaceae	Coolia	Coolia canariensis	0	0	1	0	0	1	0	0	0	0	0	0	0	0	0	0	0	0	0	0	0	0	0	0	0	0	0	0	0	0	0	0	0	0	0	0	0	0	0	0	0
3a2c388dd3ee77bb24c4d307f7a6cb8e	TTGGATTTGTGGTTGAGGCGGCCGGCCCTCACATTGTGTGGTGTTGGGCTGCCTCGTCCATCCTTGGGTGGAACCAGCGTGGCATTAAGTTGTCGTGTTGGGGATGCCCATCATTTACTGTGAAAAAATTAGAGTGTTCAAAGCAGGCTTACGCCGTTGAATATATTAGCATGGAATAATGAGATAGGACCTTGGTACTATTTTGTTGGTTTGCGCACCGAGGTAATGATTAATAGGGACAGTTGGGGGTATTCGTATTCCATTGTC		Bacillariophyta	Fragilariophyceae	Licmophorales	Licmophoraceae	Licmosphenia	Licmosphenia peragallioides	0	0	1	0	0	0	0	0	0	0	0	0	0	0	0	0	0	0	0	0	0	0	0	0	0	0	0	0	0	0	0	0	0	0	0	0	0	0	0	0	0
3ad2060f53da7d093ac5bf2e42105afc	TTGGATTTGTGGTTGCGAGAGTGTCCCTAGGGGATGATTTTGCTAATCCATCCATGAAATACAGCTTCTTTGGCATTAGGTTGTTAGAGATGTTGAGTTTGTATTGTACTGTGAAGAAAGTAGAGTGCTCTACACAGGTGATAGCTGTTGGATAAAATAGCATGGAATACTGGAGTAAGACACTGGTGTTAGTTGTTGGTTTGTGCATTGCTGTAATGGTTAACAGGGCTAGTTGGGGGTATATGTATTCCATTGTA		Bacillariophyta	Bacillariophyceae	Mastogloiales				0	0	1	0	0	0	0	0	0	0	0	0	0	0	0	0	0	0	0	0	0	0	0	0	0	0	0	0	0	0	0	0	0	0	0	0	0	0	0	0	0
3b00a9a7a2d78e85539d9219f77f50f2	TTGGATTTGTGGTTGGAGCGTCCGGTCGCGCACTGTGTGCATGTACCTGGATGGTCCGTCCATCCTTGGGTGGAATCTGTGTGGCATTAAGTTGTCGTGCAGGGGATGCCCATCTTTTACTGTGAGAAAATTAGAGTGTTCAAAGCAGGCTTATGCCGTTGAATATATTAGCATGGAATAATGAGATAGGGCTTTGGCACTATTTTGTTGGTTTGCGCGCCGAAGTAATGATTAATAGGGACAGTTGGGGGTATTCGTATTCCATTGTC		Bacillariophyta	Fragilariophyceae	Rhabdonematales	Grammatophoraceae			0	0	1	0	0	0	1	0	0	0	0	0	0	0	0	0	1	0	0	0	0	0	0	0	0	0	0	0	0	0	0	0	0	0	0	0	0	0	0	0	0
3b898297731895d8737999ab862b382e	TTGGATTTCAGCCGACGTCGTCAAATTGTCGATTAGGCTACCAGTCATTGACTGTTACTGTGAGAAAATTAGAGTGTTTCAAGCAGGCTTTTGCAGGAATACATTAGCATGGAATAACGAATAAGTCTAGAATCTTGGTTAATTCTGGAACTTGATTAATAGGGACAGTTGGGGGCATTAGTATTCAATAGTC		Ciliophora	Litostomatea	Haptorida	Trachelophyllidae	Chaenea		0	0	1	0	0	0	0	0	0	0	0	0	0	0	0	0	0	0	0	0	0	0	0	0	0	0	0	0	0	0	0	0	0	0	0	0	0	0	0	0	0
3bed3add91e8cf4786177a811558be42	TTGAATTTGTGGTTGTCCCCGAGGTCCAAATTTTTGGTACTTTTGGGGACGTCCATCCTTGGGTGGAAACTGGGTGGCATTAGGTTGTCGTCCAGGGGATGCCCATCGTTTACTGTGAAAAAATTAGAGTGTTCAAAGCAGGCTTATGCCGTTGAATATATTAGCATGGAATAATAAAATACGGCCGATGGTCTATTTTGTTGGTTTGCGACCATTGGTAATGATTAACAGGGACAGTTGGGGGTATTCGTATTCCATTGTC		Bacillariophyta	Bacillariophyceae	Naviculales				0	0	1	0	0	0	1	0	0	0	0	0	0	0	0	1	0	0	0	0	0	0	0	0	0	0	0	0	0	0	0	0	0	0	0	0	0	0	0	0	0
3c04572828483caeb0a25a2a9386cc24	TTGGATTTGTGGCTGTCGCGTGCGGCCCGGCATTCGTGCCGGTGTTTGCTAGCGTCGCCATCCTTGGGTGGAACCTGTGTGCCATTAGGTTGTCGTGCAGGGGATGCCCATCGTTTACTGTGAAAAAATTAGAGTGTTCAAAGCAGGCTTACGCCGTTGAATATATTAGCATGGAATAATAAGATAGGACCTTGGTACTATTTTGTTGGTTTGCGCACCAAGGTAATGATTAATAGGGACAGTTGGGGGTATTCGTATTCCATTGTC		Bacillariophyta	Bacillariophyceae					0	0	1	0	0	0	0	0	0	0	0	0	0	0	0	0	0	0	0	0	0	0	0	0	0	0	0	0	0	0	0	0	0	0	0	0	0	0	0	0	0
3c7045176747e4e462531d591005bffe	TTGGATTTGTGCGTGCCCGCAATGTCCATTTTTTTGGTACGTTTGTGTGCATGCATCCTTGGGTGGAACTTGTGTGGCATTAGGTTGTCGTGCAGGGGATGCTCATCGTTTACTGTGAAAAAATTAGAGTGTTCAAAGCAGGCTTACGCCGTTGAATATATTAGCATGGAATAATAAGATAGGACCTCGGTACTATTTTGTTGGTTTGCGCACTGAGGTAATGATTAACACGGACAGTTGGGGGTATTCGTATTCCATTGTC		Bacillariophyta	Bacillariophyceae					0	0	1	0	0	0	0	0	0	0	0	0	0	0	0	0	0	0	0	0	0	0	0	0	0	0	0	0	0	0	0	0	0	0	0	0	0	0	0	0	0
3cee78c4bfc9e3ea07b5a5aab91142b9	TTGGATTTGTGGTTGCAAGAGTGTCCCTAGGGGATGATTTTGCTAATCCATCCATGAAATACAGCTTCTTTGGCATTAGGTTGTTAGAGATGTTGAGTTTGTATTGTACTGTGAAGAAAGTAGAGTGCTCTACACAGGTGATAGCTGTTGGATAAAATAGCATGGAATACTGGAGTAAGACACTGGTGTTAGTTGTTGGTTTGTGCATTGCTGTAATGGTTAACAGGGCTAGTTGGGGGTATATGTATTCCATTGTG		Bacillariophyta	Bacillariophyceae	Mastogloiales				0	0	1	0	0	0	0	1	0	0	0	0	1	0	0	0	0	0	0	0	0	0	0	0	0	0	0	0	0	0	0	0	0	0	0	0	0	0	0	0	0
3dd765b9948809ddb1e18da9a1cc517f	TTGGATTTGTGGTTTGTCCGACCGGCTGGGCCTTTATTGGCCTTTGCTGCGTTGGTCATCCATCCTTGGGTGGATCCTGTGTGGCATTAGGTTGTCGCGCAGGGGATGCCCATCGTTTACTGTGAAAAAATTAGAGTGTTCAAAGCAGGCTTATGCCGTTGAATATATTAGCATGGAATAATAACATAGGACCTTGGTACTATTTTGTTGGTTTGCGCATCGAGGTAATGATTAATAGGGACAGTTGGGGGTATTCGTATTCCATTGTG		Bacillariophyta	Bacillariophyceae	Bacillariales	Bacillariaceae			0	0	1	0	0	0	0	0	0	0	0	0	0	0	0	0	1	0	0	0	0	0	0	0	0	0	0	0	0	0	0	0	0	0	0	0	0	0	0	0	0
3ddb07891074806bfd134c7fa64a52d7	TTGGATTTGTGGTTGACTCCGTTGCCCATTTTTTGGTGCGTACGGAGTCCACCTTCCATGATTGGAGACTTTCTGGCATTAGGTTGTTGGAGAGAGGATGATCACCATTTACTGTGAAAAAATTAGAGTGCCCCAAACAGGCTTATGCCTTTGAATATATTAGCATGGAATAATGAGATAGGACTTTGGCGCTATTTTGTTGGTTTGCGCACCAGAGTAATGATTAACAGGGACAGTTGGGGGTATTCGTATTCCATTGTC		Bacillariophyta						0	0	1	0	0	0	0	0	0	0	0	0	0	0	0	0	0	0	0	0	0	0	0	0	0	0	0	0	0	0	0	0	0	0	0	0	0	0	0	0	0
3e009eb5a44595c7d5ae24b5d510ec7f	TTGGATTTCTGTTGAGGATGACCGGTCCGCCCTCTGGGTGAGTATCTGGCTCAGCCTTGACATCTTTCTGAAGAACGTATCTGCACTTGACTGTGTGGTGCGGAATTTGGGACATTTACTTTGAGGAAATTAGAGTGTTTCAAGCAAGCGCACGCTTTGAATACATTAGCATGGAATAATAAGATAGGACCTCAGTTCTATTTTGTTGGTTTCTAGAGCTGTGGTAATGGTTGATAGGGATAGTTGGGGGCATTCGTATTTAACTGTC			Dinophyceae	Suessiales	Symbiodiniaceae	Symbiodinium		0	0	1	0	0	0	0	0	0	0	0	0	0	0	0	0	0	0	0	0	0	0	0	0	0	0	0	0	0	0	0	0	0	0	0	0	0	0	0	0	0
3e790d911660c93f554f24b3cc03eaf2	TTGGATTTGTGGCTGTCGCGAGCGGCCTGGCACTTAGTGCCGGTGTTTGCTAGCGTCGCCATCCTTGGGTGGAGCCCGTGTGGCATTAGGTTGTCGTGCGGGGGATGCCCATCGTTTACTGTGAGAAAATTAGAGTGTTCAAAGCAGGCTTATGCCGTTGAATATGTTAGCATGGAATAATAAGATAGGACCTCGGTACTATTTTGATGGTTTGCGTGCCTTGGTAATAATTAATAGGGACAGTTGTGGCTACTCATATTCCATCGCG		Bacillariophyta						0	0	1	0	0	0	0	0	0	0	0	0	0	0	0	0	0	0	0	0	0	0	0	0	0	0	0	0	0	0	0	0	0	0	0	0	0	0	0	0	0
3e8ca4cfa3aab0986b2fbb0a077d822b	TTGTATCTCTGGCAGGATCAATAGCTAAAGAACTTTGTTTCTGATGTAATTGTCTTCATCCATCTATGAATAGACTTTTACTGGCATTAAGTTGTCGGTTTTTGGATGTTTGTCTTTTACTGTGAAAAAATTAGAGTGTTCAAAGCAGGCATTTTGCCATTGAATATATTAGCATGGAATAATAAGATAGGACTTTGGCTCTATTTTATTGGTTATGAGCCATTGTAATGATAAATAGGAACAGTTGGGGGCATTTGTATTCTGAAGTG		Bacillariophyta	Coscinodiscophyceae	Coscinodiscales	Hemidiscaceae	Actinocyclus		0	0	1	0	0	0	0	0	0	0	0	0	0	0	0	0	0	0	0	0	0	0	0	0	0	0	0	0	0	0	0	0	0	0	0	0	0	0	0	0	0
3e8deb01780fbcbb3b14d3afff5c2afb	TTGAACCTTTGGCCTGGCTGGCGGGTCCGCCTCACCGCGTGCACTCGTCCGGCCGGGCCTTTTCTTCTGGAGAACCGCATGCCCTTCACTGGGTGTGTTGGGGACCAGGACTTTTACTTTGAAAAAATTAGAGTGTTCAAAGCAGGCCTTTGCTCGAATACGTTAGCATGGAATAATAGAATAGGACGTGCGGTCCTATTTTGTTGGTTTCTAGGACCGCCGTAATGATTAATAGGGACAGTCGGGGGCATCAGTATTCAATTGTC	Fungi	Ascomycota	Dothideomycetes	Pleosporales				0	0	1	0	0	0	0	0	0	0	0	0	0	0	0	0	0	0	0	0	0	0	0	0	0	0	0	0	0	0	0	0	0	0	0	0	0	0	0	0	0
3eced3d6fe6685ddfe7a7bdee5d06cb4	TTGGACTTCTGCTGGGGCTGGCTGGTCTACCCGCTGGGTGAGTATCTGGCATAGCCTGAGCATCTGTTTGAAATATGCTACTGCACTTGACTGTGTGGTGTGGTATTTATCGCTTTTACTTTGAGAAAATCAGAGTGTTCCACGCAGGCGCATGCCTTGTATATGTGAGCATGGAATAATGTTTCAGGGCTTTGGTTTTTTGTTGGTTTTTAAAACCAGGGTAATGGTGAATAGGGATAGTTGGGGGCACTTGTATTTAATTGTC			Dinophyceae	Pyrocystales	Pyrocystaceae	Pyrocystis		0	0	1	0	0	0	0	0	0	0	0	0	0	0	0	0	0	0	0	0	0	0	0	0	0	0	0	0	0	0	0	0	0	0	0	0	0	0	0	0	0
3fa41cc65ae6fabc5adafdbd7e259b5c	TTGGATTTGTGGTTCGTCCTGCCGGCTGGACCTTTGTTGGTCTTTGCTGTTGTAGGTCGTCCATCCTTGGGTGGAATCTGTGTGGCATTAGGTTGTCGTGCAGGGGATGCCCATCGTTTACTGTGAAAAAATTAGAGTGTTCAAAGCAGGCTTATGCCGTTGAATATATTAGCATGGAATAATGATATAGGACCTTGGTACTATTTTGTTGGTTTGCGCACTGAGGTAATGATTAATAGGGACAGTTGGGGGTATTCGTATTCCATTGTA		Bacillariophyta	Bacillariophyceae	Bacillariales	Bacillariaceae			0	0	1	1	0	0	0	0	0	0	0	0	0	0	0	1	0	0	1	0	0	0	0	0	0	0	0	0	0	0	0	0	0	0	0	0	0	0	0	0	0
3fc65b2a6506f5fb63652b7a3a722430	TTGGATTTCTGGCGTCTTTTCGCGTTCCTTCTTTGCCAGCAAAAGTTGGTGTTGGTCGTGATGGGTGCCTTCTTTCACCGCTTAATTTGCGAGGGAGTCATTAGTTTGTCTCTTTTGTGAATGGTGATCATTTACTGTGAAAAAATTAGAGTGTTCAAAGCAAGTATTATTTCTTGAATACATTAGCATGGAATAATAAGATAGGACTTGGGTAATATTTTATTGGTTTGCATATCCGAGTAATGATTAATAGGAACATATTGGGGATATCTGTATTTTTTAGTC			Bigyra					0	0	1	0	0	0	0	0	0	0	0	0	0	1	0	0	0	0	0	0	0	0	0	0	0	0	0	0	0	0	0	0	0	0	0	0	0	0	0	0	0
401b624c59bcc13029dbe8109b0388f1	TTGGATTTCTGGTAGGAGCGACCGTTCCGAACTTGATTGTTCGTGTATTGAGTTGTCTCCAGCCATCCTTGTGGAGAACTTTTCTTGCATTAATTTGTAGGGATTGGGACCCGCATCGTTTACTGTGAAAAAATTAGAGTGTTTAAAGCAGGCAATCGCTTGAATACATTAGCATGGAATAATAAGATAGGACTTTGGTACTATTTTGTTGGTTTGCATACCAAATTAATGATCAACAGGAACAGTTTGAGGATATTCGTATGAACATGTC			Bigyra					0	0	1	0	0	0	0	0	0	0	0	0	0	0	1	0	0	0	0	0	0	0	0	0	0	0	0	0	0	0	0	0	0	0	0	0	0	0	0	0	0
408d0e4d9e75a35236ea6913c6a850d3	TTGTATCTCTGGCAGGAGCAATAGCTAAAGAACTTTGTTTCTGATGTAATTGTCTTCAGCCATCTATGAATAGACTTTTACTGGCATTAAGTTGTCGGTTTTTGGATGTTTGTCTTTTACTGTGAAAAAATTAGAGTGTTCAAAGCAGGCATTTTGCCATTGAATATATTAGCATGGAATAATAAGATAGGACTTTGGCTCTATTTTATTGGTTATGAGCCATTGTAATGATAAATAGGAACAGTTGGGGGCATTTGTATTCTGAAGTG		Bacillariophyta	Coscinodiscophyceae	Coscinodiscales	Hemidiscaceae	Actinocyclus		0	0	1	0	1	1	1	0	0	0	0	0	1	0	0	0	1	0	0	0	0	0	0	0	0	0	1	0	0	0	0	0	0	0	0	0	0	0	0	0	0
4194ac702bbe00ed046bc440fda294bf	TTGGATTTGTGGTTGGAGCGGCCGGTCCTTCGCTTTTGCGTCGGTACTTGGCAGTCTCCGTCCATCCTTGGGTGGATGCTGTGTGGCATTTAGTTGTCGTGCAGTGGATACCCATCGTTTACTGTGAAAAAATTAGAGTGTTCAAAGCAGGCTTACGCCGTTGAATATATTAGCATGGAATAATGAGATAGGACCTCAGTACTATTTTGTTGGTTTGCGCACCGAGGTAATGATTAATAGGGACAGTTGGGGGTATTCGTATTCCATTGTC		Bacillariophyta	Fragilariophyceae	Fragilariales	Fragilariaceae	Bleakeleya	Bleakeleya notata	0	0	1	0	0	0	0	0	0	0	0	0	1	0	1	0	0	1	0	0	0	0	0	1	0	0	0	0	0	0	0	0	0	0	0	0	0	0	0	0	0
41b06cbdcb530377c9d64589c27c6c22	TTGGATTTGTGGTGAAGCTGTCCGGTCCTTCGCTTTGCGTTGGCACCTGGACGGTTTTGCCATCCTTGGGTGGAATCTGTGTGGCATTAAGTTGTCGTGCAGGGGATGCCCATCGTTTACTGTGAAAAAATTAGAGTGTTCAAAGCAGGCTTATGCCGTTGAATATATTAGCATGGAATAATAAGATAGGACCTAGGTACTATTTTGTTGGTTTGCGCACCTGGGTAATGATTAATAGGGACAGTTGGGGGTATTCGTATTCCATTGTC		Bacillariophyta	Fragilariophyceae	Licmophorales	Ulnariaceae			0	0	1	0	0	0	1	0	0	0	0	0	1	0	0	1	0	1	0	0	0	0	0	0	0	0	0	0	0	0	0	0	0	0	0	0	0	0	0	0	0
421c249e9218ac9adc587f83e5c0ca6a	TTGGATTTGTGGTCTGTTGCAAGGTTCGGCATTGCGCTGTAACTTTTGTGGCGGACCATCTTTGGGTGGAATCTGTGTGGCATTAGGTTGTCGTGCAGGGGATGCCCATCGTTTACTGTGAAAAAATTAGAGTGTTCAAAGCAGGCTTACGCCGTTGAATATATTAGCATGGAATAATGAGATAGGACCTGGGTACTATTTTGTTGGTTTGCGCACCCTGGTAATGATTAATAGGGACAGTTGGGGGTATTCGTATTCCATTGTC		Bacillariophyta	Bacillariophyceae	Thalassiophysales	Catenulaceae			0	0	1	0	0	0	0	0	0	0	0	0	0	0	0	0	0	0	0	0	0	1	0	0	0	0	0	0	0	0	0	0	0	0	0	0	0	0	0	0	0
4249b69c469f125a13f6cf79c63a240c	TTGGATTTGTGGCAGCTCCTGTGGTCCGTTCTTCGGTACTTTCGGGGGTCGCCATCCTTGGGTGGATCCTGTGTGGCATTAGGTTGTCGTGCAGGGGATGCCCATCATTTACTGTGAAAAAATTAGAGTGTTCAAAGCAGGCTTACGCCGTTGAATATATTAGCATGGGATAATAAGATAGGATCTTGGTACTATTTTGTTGGTTTGTGCACCGAGATAATGATTAATAGGGACAGTTGTGGGTATTCGTATTCCATTGTC		Bacillariophyta	Bacillariophyceae					0	0	1	0	0	0	0	0	0	0	0	0	1	0	0	1	1	1	0	0	0	0	0	0	0	0	0	0	0	0	0	0	0	0	0	0	0	0	0	0	0
425a00235dfaec5a9909da9fb0c0dc73	TTGAATTTCTGAGTAGTACCCTTTGTCCGCCTATGGTGTGCACATTGTGGCGCTGCTCATCCTTCTGAAGAACCTTTCAGGCATTCACTTGTCTGGCTGGGGATCAGATACTTTACTTTGAAAAAATTAGAGTGTTTCAAGCAGGCAATCGCTGGAATACATTAGCATGGAATAATAGAATAGGATTTTGGTACTATTTGTTGGTTTTTAGCACCAAAGTAATGATTAATAGGGATAGTTGGGGGCATTAGTATTTAATTGTC		Ciliophora						0	0	1	0	0	0	0	1	0	0	0	0	0	0	0	0	0	0	0	0	0	0	0	0	0	0	0	0	0	0	0	0	0	0	0	0	0	0	0	0	0
428743adab0ecd4e2812b1f16f382008	TTGGATTTGTGCACACCCCAAGATGTCCATATTATTTGGTGCATCCTGGTGCGTGCATCCTTGGGTGGAACTTGTGTGGCATTAGGTTGTCGTGCAGGGGATACTCATCATTCACTGTGAAAAAATTAGAGTGTTCAAAGCAGGCTTATGCCATTGAATATAATAGCATGGAATAATAAGATAGGACCTTGGTACTATTTTGTTGGTTTGCGCACCGAGGTAATGATTAACAGGGACAGTTGGGGGTATTCGTATTCCATTGTC		Bacillariophyta	Bacillariophyceae	Surirellales	Surirellaceae	Surirella		0	0	1	0	0	0	0	0	0	0	0	0	0	0	0	0	0	0	0	0	0	0	0	0	0	0	0	0	1	0	0	0	0	0	0	0	0	0	0	0	0
429163857eb2da3f93d4735b47e3b71d	TTGGATTTGTGGCGTGCGGTGTGTTCCGGGCACTTGTTGTCTGAGTAACCTGCTGTTGCCATCCTTGGGTGGAACCTGTGTGGCATTAGGTTGTCGTGCAGGGGATGCCCATCATTCACTGTGAAAAAATTAGAGTGTTCAAAGCAGGCTTATGCCATTGAATATATTAGCATGGAATAATGAGATAGGACTTTTTTGCTATTTTGTTGGTTTGCGCAAGAAGGTAATGATTAATAGGGACAGTTGGGGGTATTCGTATTCCATTGTC		Bacillariophyta	Bacillariophyceae	Naviculales	Naviculaceae			0	0	1	0	0	0	0	0	0	0	0	0	0	0	0	0	0	0	0	0	0	0	0	0	0	0	0	0	0	0	0	0	0	0	0	0	0	0	0	0	0
42a8d2e813c33d988fb7e68f1853b029	TCGAATTTTGGCGGGTGTCGCATGTGCTCCGCGAGGAGTGTTTTGCGACGGCCGCCTTTGTGGATGGGGGTCTGTTGTTCCTTTATTGGAAAAATGGGCTTCCGCCACCGTTTACTGTGAAAAAATTAGAGTGTTCAAAGCAAGCGTTTGCCCTGAATACATTAGCATGGAATAATAGAATAGGACCTGGTCTTGTTCTGTTGGTTTGTCTAGTTCAGGTAATGATTAAGAGGGACGGTCGGGGGCATTTGTACTCCGGAGCG		Rhodophyta						0	0	1	0	0	0	0	1	0	0	0	0	1	0	0	0	1	0	0	0	0	1	0	0	0	0	0	0	0	0	0	0	0	0	0	0	0	0	0	0	0
438aaf56e01490e918f5970c3c08220d	TTGGACTTGTGGTTTGGCTGTCCGGTCCTTCGCTCAGCGTCGGATTCTGGCCGGTCGGATCATCCTTGGGTGGAATCTGTGTGGCATTAGGTTGTCGTGCAGGGGATGCCCACCGTTTACTGTGAAAAAATTAGAGTGTTCAAAGCAAGCTTAGGCTGTTGAATATATTAGCATGGAATAATAAGATAGGACCTGGGTGCTATTTTGTTGGTTTGCGCACCGATGTAATGATTAACAGGGACAGTTGGGGGTATTCGTATTGCGTTGTG		Bacillariophyta	Fragilariophyceae					0	0	1	0	0	0	0	0	0	0	0	0	0	0	0	0	0	0	0	0	0	0	0	0	0	0	0	0	0	0	0	0	0	0	0	0	0	0	0	0	0
43ec9d5c1b68f9b43bf769481a572304	TTGGATTTGTGGAGTGGGTGGCGGCTTCCATTAGCTTGGTCTTGCGGCCACCCGCCCATCCTTGGGAGGAACCTGTGTGGCATTAGGTTGTCGTGCAGGGAAATCCCACCGTTTACTGTGAAAAAATTAGAGTGTTCAAAGCAGGCTTACGCCGTTGAATATATTAGCATGGAATAATGAGATAGGTCTAGGGTCCTATTTTGTTGGTTTGCGGTTCCTAGAAATGATTAACAGGGACAGTTGGGGGTATTCGTATTCCATTGTC		Bacillariophyta	Bacillariophyceae	Naviculales	Proschkiniaceae			0	0	1	0	0	0	0	0	0	0	0	0	0	0	0	0	0	0	0	0	0	0	0	0	0	0	0	0	0	0	0	0	0	0	0	0	0	0	0	0	0
43edafb6616c246501f044519c6a90cc	TTGGATTTGTGGTTGGGCTGTCCGGTCCTTCGCTCAGCGTTGGATTCTGGCCGGTCCGATCATCCTTGGGCGGAATCTGTGTGGCATTAAGTTGTCGTGCAGGGGATACCCATCGTTTACTGTGAAAAAATTAGAGTGTTCAAAGCAAGCTTAGGCTGTTGAATATATTAGCATGGAATAATAAGATAGGACCTCGGTACTATTTTGTTGGTTTGCGTACCGGCGTAATGATTAATAGGGACAGTTGGGGGTATTTGTATTCAAGTGTA		Bacillariophyta	Fragilariophyceae					0	0	1	0	0	1	0	1	0	0	0	0	1	0	0	0	0	0	0	0	0	0	0	0	0	0	0	0	0	0	0	0	0	0	0	0	0	0	0	0	0
44ad0fe9694cbc923f89e811a861630b	TTGGATTTGTGGCTTCCCCCGCGGTCCGAATTGTTCGGTACTGCTGGGGGCGGTCATCCTTGGGTGGAAACTGTGTGGCATTAGGTTGTCGCGCAGGGGATGCCCATCGTTTACTGTGAAAAAATTAGAGTGTTCAAAGCAGGCTTATGCCGTTGAATATATTAGCATGGAATAATGAGATAGGACCTTGGTACTATTTTGTTGGTTTGCGCACCGAGGTAATGATTAATAGGGACAGTTGGGGGTATTCGTATTCCATTGTC		Bacillariophyta	Bacillariophyceae	Naviculales	Diploneidaceae			0	0	1	0	0	0	0	0	0	0	0	0	0	0	0	0	0	0	0	0	0	0	0	0	0	0	0	0	0	0	0	0	0	0	0	0	0	0	0	0	0
453a6a867184ba2d77b0d4c889f9f623	TTGGATTTCTGTTGAGGATGACCGGTCCGCCCTCTGGGTGTGTATCTGGCTCAGCCTTGACATCTTTCTGAAGAACGTATCTGCACTTGACTGTGTGGTCGCGGAATTTGGGACATTTACCTTGAGGAAATTAGAGTGTTTCAAGCAAGCGCACGCTTTGAATACATTAGCATGGAATAATAAGATAGGACCTCAGTTCTATTTTGTTGGTTTCTAGAGCTGTGGTAATGGTTGATAGGGATAGCTGGGGGCATTCGTATTTAACTGTC			Dinophyceae	Suessiales	Symbiodiniaceae	Symbiodinium		0	0	1	0	0	0	0	0	0	0	0	0	0	0	0	0	0	0	0	0	0	0	0	0	0	0	0	0	0	0	0	0	0	0	0	0	0	0	0	0	0
458c9f9ca893e273dba5d2309a798a1b	TTGGATTTGTGGTGAAGCTGTCCGGTCCTTCGCTCTGCGTTGGTACCTGGACGGTTTTGCCATCCTTGGGTGGAATCTGTGTGGCATTAAGTTGTCGTGCAGGGGATGCCCATCGTTTACTGTGAAAAAATTAGAGTGTTCAAAGCAGGCTTATGCCGTTGAATATATTAGCATGGAATAATAAGATAGGACCTAGGTACTATTTTGTTGGTTTGCGCACCTGGGTAATGATTAATAGGGACAGTTGGGGGTATTCGTATTCCATTGTC		Bacillariophyta	Fragilariophyceae	Licmophorales	Ulnariaceae			0	0	1	0	0	0	1	0	0	0	0	0	0	0	0	0	0	0	0	0	0	0	0	0	0	0	0	0	0	0	0	0	0	0	0	0	0	0	0	0	0
462f207fe4b6cb981b20f857050cb547	TTGGATTTCTGGTCGGACCGATCGGTCCTGCACTTGATGTAGGTACTTGATCGCGTCTGATCATCCTTGGGGAGAGCCTGTGTGGCATTAAGTTGTCGTGCTGGGGATCCCCATCGTTTACTGTGAATAAATTAGAGTGTTTCAAGCAGGCTTATGCCGTTGAATACATTAGCATGGAATAATAAGATAGGACCTTGGTACTATTTTGTTGGTTTGCGCACCAAGGTAATGATTAATAGGGACAGTTGGGGGTATTCGTATTCAATTGTC		Bacillariophyta	Coscinodiscophyceae	Paraliales	Paraliaceae	Paralia	Paralia longispina	0	0	1	0	0	1	1	1	0	0	0	0	1	0	1	1	0	0	1	0	0	1	0	0	0	0	0	1	0	1	0	0	0	0	0	0	0	0	0	0	0
465734fe9d40cafcddb699bdcbd64672	TTGAATTTCTGTCAGGAGCGACCGGGCCTTTGGATGAACTTCCATTGTTTTTTGCTCTGTTTGTCGTCTCTAGACATCCTAAATTATTTTTTATAAATAATTTTCTTTTACTGTTAGCAAAATAGAGTGTTCCAAGCAAAGCGTAGTTTTGAATACATTAGAATGGAATAATAAGATAGGACTTTGGTGCTATTTTGTTGGTTTGCACACCAAGGTAATGATTAATAGGGACAGTTGGGGGTATTCGTATTTAATTGTC			Bigyra	Thraustochytrida	Thraustochytriaceae			0	0	1	0	0	1	0	1	0	0	0	0	0	0	1	1	0	0	0	0	0	0	0	0	0	0	0	0	0	0	0	0	0	0	0	0	0	0	0	0	0
46b625be5d10736c4c6b8c1d949a064a	TCGGAGGTTGGTGGGCGAGACGGGACGTCTTCGCGGACGGACCCGGGTCGGCCGCCTTTGTGGAGGGGGGCCCGAGGCCGCTTGAGTGCGGTCTCGGTTGTCGCTGCCACCGTTTACTGTGAAAAAATTAGAGTGTTCAAAGCGGGCGTTTGCCATGAATACCTTAGCATGGAATAATAGAATAGGACCTGTGTTCCTGTTTTGTTGGTTTGTGAGGACCGGGTAATGATTAAGAGGGACGGTTGGGGGCATTTGTATTCCGGCGTC		Rhodophyta	Florideophyceae	Gigartinales	Peyssonneliaceae			0	0	1	0	0	0	0	0	0	0	0	0	0	0	0	0	0	0	0	0	0	0	0	0	0	0	0	0	0	0	0	0	0	0	0	0	0	0	0	0	0
471a2fee6d9bfa61ec80231cf2c05dc6	TCGGATTTCTGCTGAGGTTGATTGGTCCGCCCTCTGGGCAGGTATCTGGCTCAACCTTGGCATTTTCCCAGAGAACGTGTCTGCACTTGACTGTGTGGTGCGGGGCTTGGGACTTTTACTTTGAGGAAATTAGAGTGTTTCAAGCAAGCAGTTGCTTTGAATACATTAGCATGGAATAACAAGATACAACCTCGGTCCTATCTTGTTGGTTTCTAGAGCTGAGGTAACGATTAATAGGGGTAGTTGGGGGTATTTGTATTTAATTGTC			Dinophyceae					0	0	1	0	0	0	0	0	0	0	0	0	0	0	0	0	0	0	0	0	0	0	0	0	0	0	0	0	0	0	0	0	0	0	0	0	0	0	0	0	0
4774df3cf71b7a253818f28697d4a815	TTGGATTTGTGGTTGCAAGAGTTTCCCTAGGGGATAATGTTGCTAATCCATCCATGAGATACAGCTTCTTTGGCATTAGGTTGTTAGAGATGTTGAGTTTGTATTGTACTGTGAAGAAAGTAGAGTGCTCTACACAGGTGATAGCTGTTGGATAAAATAGCATGGAATACTGGAGTAAGACACTGGTGTTAGTTGTTGGTTTGTGCATTGCTGTAATGGTTAACAGGGCTAGTTGGGGATATATGTATTCCATTGTG		Bacillariophyta	Bacillariophyceae	Mastogloiales				0	0	1	0	0	0	0	0	0	0	0	0	0	0	0	0	0	0	0	0	0	0	0	0	0	0	0	0	0	0	0	0	0	0	0	0	0	0	0	0	0
4813d1e7943814cb0f82b092bf5cb64d	TTGGATGTTGGTGTGCGGTGAGGATTCAATCTTGGAGTACTTACTCGCATGCCTCTTTGGGTTGATTCCCTTGTAGCATTAGATTGTTGCATAGGAATGTCCCAACAATTACTGTGAAGAAATTAGAGTGTTCAAAGCAAGCTTTTGCCTGTGGATATACTAGCATGGAATAATAAAAGAAGACCTTGATGCCATTTTGTTGGTTTAAGCATGAAAGTAATGATTGATAGAGACAGTTGGGGGTATCTGTATTCCATTGTC		Bacillariophyta	Bacillariophyceae	Surirellales	Surirellaceae			0	0	1	0	0	0	0	0	0	0	0	0	0	0	0	0	0	0	0	0	0	0	0	0	0	0	0	0	0	0	0	0	0	0	0	0	0	0	0	0	0
4832dd39fe0a73634d5dcf2a1b49c621	TTGGATTTGTGGTTCGTCCCGCCGGCTGGGCCTTTTGGCCTTTGCTGTGCTGGTCGTCCATCCTTGGGTGGAATCTGTGTGGCATTAGGTTGTCGTGCAGGGGATGCCCATCGTTTACTGTGAAAAAATTAGAGTGTTCAAAGCAGGCTTATGCCGTTGAATATATTAGCATGGAATAATAATATAGGACCTTGGTACTATTTTGTTGGTTTGCGCACTGAGGTAATGATTAATAGGGACAGTTGGGGGTATTCGTATTCCATTGTG		Bacillariophyta	Bacillariophyceae	Bacillariales	Bacillariaceae	Nitzschia		0	0	1	0	0	0	0	0	0	0	0	0	0	0	0	0	0	0	0	0	0	0	0	0	0	0	0	0	0	0	0	0	0	0	0	0	0	0	0	0	0
48745ca2d2671ef3fa756be85d45a64c	TTGGATTTGTGGTTGGGCTGTCCGGTCCTTCGCTCAGCGTTGGATCCTGGCCGGTCCGATCATCCTTGGGTGGAATCTGTGTGGCATTAAGTTGTCGTGCAGGGGATGCCCATCGTTTACTGTGAAAAAATTAGAGTGTTCAAAGCAAGCTTAGGCTGTTGAATATATTAGCATGGAATAATAAGATAGGACCTCGGTACTATTTTGTTGGTTTGCGTACCGGCGTAATGATTAACAGGGACGGTTGGGGGTATTCGTATTCGATTGTG		Bacillariophyta	Fragilariophyceae					0	0	1	0	0	0	0	0	0	0	0	0	0	0	0	0	0	0	0	0	0	0	0	0	0	0	0	0	0	0	0	0	0	0	1	0	0	0	0	0	0
495ee382e6c18818fd2916a46bdfcdc3	TTGGATTTGTGGCTTACGCGAGGCTTCCGTCCCTATTGGGTTTCGGTGCTGCCTCACGTTGCCATCCTTGGGTGGAATCTGTGTGGCATTAGGTTGTCGTGCAGCGGATGCCCATCGTTTACTGTGAAAAAATTAGAGTGTTCAAAGCAGGCTTACGCCGTTGAATATGTTAGCATGGAATAATGATATAGGACCCTGGTACTATTTTGTTGGTTTGCGCACCAAGGTAATGATTAACAGGGTCAACTGGGGATATTCGTATTCCGCTGTC		Bacillariophyta	Bacillariophyceae	Naviculales	Pleurosigmataceae			0	0	1	0	0	0	0	0	0	0	0	0	0	0	0	0	1	0	0	0	0	0	0	0	0	0	0	0	0	0	0	0	0	0	0	0	0	0	0	0	0
496c92549d5299745f624202bef08ad8	TTGTATCTCTGGCAGGAGCAATAGCTAAAGAACTTTGTTTCTGATGTAATTGCCTTCAGCCATCTATGAATAGACTTTTACTGGCATTAAGTTGTCGGTTTTTGGATGTTTGTCTTTTACTGTGAAAAAATTAGAGTGTTCAAAGCAGGCATTTTGTCATTAAATATATTAGCATGGAATAATAAGATAGGACTTTGGCTCTATTTTATTGGTTATGAGCCATTGTAATGATAAATAGGAACAGTTGGGGGCATTTGTATTCTGAAATT		Bacillariophyta	Coscinodiscophyceae	Coscinodiscales	Hemidiscaceae	Actinocyclus		0	0	1	0	0	0	0	0	0	0	0	0	0	0	0	0	0	0	0	0	0	0	0	0	0	0	0	0	0	0	0	0	0	0	0	0	0	0	0	0	0
49c5ac09cc103b3c9c82d27a80b31006	TTGAATTTGTGATGGTGGTGACAATCCATAATGTTTGACATTGTTGCACGCTGTCATCTTTGGGTGGATCCCATGGGGCATTAGGTTGTTTTGTGGGGGTAGCCCACAGTTTACTGTGAGAAAAATAGAGTGTTCAAAGCAGGCTTATGCCGCTGAATATATTAGCATGGAATAATGATATAGAACTCTGATACTATTTTGTTGGCTTGTGTGACAGAGTAATGATTACGAGGGGCAGTTGGGGGTATTCGAATTCCATAGCC		Bacillariophyta						0	0	1	0	0	0	0	0	0	0	0	0	0	0	0	0	0	0	0	0	0	0	0	0	0	0	0	0	0	0	0	0	0	0	0	0	0	0	0	0	0
49f1836c98bde5d35956f55acb21c6a2	TTGGATTTGTGGTTCGTCCAGCCGGCTGGGTCTTGGACCTTTGCTGCGCTGGTCGGCCATCCTTGGGTGGAATCTGTGTGGCATTAGGTTGTCGTGCAGGGGATGCCCATCGTTTACTGTGAAAAAATTAGAGTGTTCAAAGCAGGCTTATGCCGTTGAATATATTAGCATGGAATAATAATATAGGACCTTGGTACTATTTTGTTGGTTTGCGCACTGAGGTAATGATTAATAGGGACAGTTGGGGGTATTCGTATTCCATTGTA		Bacillariophyta	Bacillariophyceae					0	0	1	0	0	0	0	0	0	0	0	0	0	0	0	0	0	0	0	0	0	0	0	0	0	0	0	0	0	0	0	0	0	0	0	0	0	0	0	0	0
4a5dcf05f84960fe83a888f719fcd090	TTGAATGTCTGGTAGGAGCGACCTGGCCTTTCCTAATTTTGGGATTGTTTTTGCCGAGTGTCTGTCTCTGGCCATCCTCCTCTGCAGAAATGTGGAGGTCGTTTACTGTAAACAAAATAGAGTGTTTCAAGCAAAAAGTATTTTGGTATACATTAGTATGGGATAATAAGATAGGGCTTTTGTGCTATTTTGTTGGTTTGCACACGAAAGTAATGATTAAAAGGAACAATTGGGGATATTCGAATTTAGATGTC			Bigyra	Thraustochytrida				0	0	1	0	0	0	0	0	0	0	0	0	0	0	0	0	0	0	0	0	0	0	0	0	0	0	0	0	0	0	0	0	0	0	0	0	0	0	0	0	0
4a8469093684a4431704ed0fd8df226a	TTGGATTTGTGGTTCGTCCTGCCGGCTGGACCTTTGTTGGTCCTTGATGTTGTAGGTCGTCCATCCTTGGGTGGAATCTGTGTGGCATTAGGTTGTCGCGCAGGGGATGCCCATCGTTTACTGTGAAAAAATTAGAGTGTTCAAAGCAGGCTTATGCCGTTGAATATATTAGCATGGAATAATGATATAGGACCTTGGTACTATTTTGTTGGTTTGCGCACTGAGGTAATGATTAATAGGGACAGTTGGGGGTATTCGTATTCCATTGTG		Bacillariophyta						0	0	1	0	0	0	0	1	0	0	0	0	0	0	0	0	0	0	0	0	0	0	0	0	0	0	0	0	0	0	0	0	0	0	0	0	0	0	0	0	0
4b7a9c2f8ff0f0ce72f2b9b70974aa00	TTGTATCTCTGGCAGGAGCAATAGCTAAAGAACTTTGTTTCTGATGTAATTGTCTTCAGCCATCTATGAATAGACTTTTACTGGCATTAAGTTGTCGGTTTTTGGATGTTTGTCTTTTACTGTGAAAAAATTAGAGTGTTCAAAGCAGGCATTTTGTCATTGAATATATTAGCATGGAATAATAAGATAGGACTTTGGCTCTATTTTATTGGTTATGAGCCATTGTAATGATAAATAGGAACAGTTGGGGGCATTTGTATTCTGAAGTT		Bacillariophyta	Coscinodiscophyceae	Coscinodiscales	Hemidiscaceae	Actinocyclus		0	0	1	0	1	0	0	0	0	0	0	0	1	0	0	0	1	0	0	0	0	0	0	0	0	0	0	0	0	0	0	0	0	0	0	0	0	0	0	0	0
4b7d2ec097c116bf38cdc453f0fe6e87	TTGGATTTGTGGCAGTCGCACGCATCCTTGCACTTAGTGTTAGTGTATGCTTGCATCGCCATCCTTGGGTGGAACCTGTGTGGCATTAGGTTGTCGTGCAGGGGATGCCCATTGTTTACTGTGAAAAAATTAGAGTGTTCAAAGCAGGCTTATGCCGTTGAATATATTAGCATGGAATAATAAGATAGGACCTTGGTACTATTTTGTTGGTTTGCGCACCGAGGTAATGATTAACAGGGTCAACTGGGGATATTCGTATTCCGCTGTC		Bacillariophyta	Bacillariophyceae	Bacillariales	Bacillariaceae			0	0	1	0	0	0	0	0	0	0	0	0	0	0	0	0	0	0	0	0	0	0	0	0	0	0	0	0	0	0	0	0	0	0	0	0	0	0	0	0	0
4bb76378d0d175d95e198b3d7c7743fc	TTGGATTTGTGCTCTGTCGCGATGTCCAATTTGGTACGTTCGCGAGAGAGCATCCTTGGGTGGAACCTGCGTGGCATTAGGTTGTCGTGTAGGGGATGCTCATCGTTTACTGTGAAAAAATTAGAGTGTTCAAAGCAGGCTTAGGCCGTTGAATATATTAGCATGGAATAATGAGATAGGACCTTGGTACTATTTTGTTGGTTTGCGCACCGAGGTAATGATTAACAGGGACAGTTGGGGGTATTCGTATTCCATTGTC		Bacillariophyta	Bacillariophyceae	Rhopalodiales	Rhopalodiaceae	Epithemia	Epithemia iriomotensis	0	0	1	0	0	0	0	0	0	0	0	0	0	0	0	0	0	0	0	0	0	0	0	0	0	0	0	0	0	0	0	0	0	0	0	0	0	0	0	0	0
4bfd3d0a7a470b09d88075eadc214099	TTGGATTTGTGGTCTGCTGCAGGGTTCGGCATTGCGCTGTAACTTTTGCGGCGGATCATCCTTGGGTGGAATCTGTGTGGCATTAGGTTGTCGTGCAGGGGATGCCCATCGTTTACTGTGAAAAAATTAGAGTGTTCAAAGCAGGCTTATGCCGTTGAATATATTAGCATGGAATAATGAGATAGGACCTGGGTACTATTTTGTTGGTTTGCGCACCCTGGTAATGATTAATAGGGTCAGTTGGGGGTATTCGTATTCCATTGTC		Bacillariophyta	Bacillariophyceae	Thalassiophysales	Catenulaceae			0	0	1	0	0	0	0	0	0	0	0	0	0	0	0	0	0	0	0	0	0	0	0	0	0	0	0	0	0	0	0	0	0	0	0	0	0	0	0	0	0
4c2c0d0a1e48b137ee6aa6b3203623e6	TTGGATTTGTGGTTCGTCCAGCCGGCTGGGTCTTGGACCTTTGCTGCGCTGGTAGGCCATCCTTGGTGGAATCTGTGTGGCATTAGGTTGTCGTGCAGGGGATGCCCATCGTTTACTGTGAAAAAATTAGAGTGTTCAAAGCAGGCTTATGCCGTTGAATATATTAGCATGGAATAATAATATAGGACCTTGGTACTATTTTGTTGGTTTGCGCACTGAGGTAATGATTAATAGGGACAGTTGGGGGTATTCGTATTCCATTGTG		Bacillariophyta	Bacillariophyceae	Bacillariales	Bacillariaceae			0	0	1	0	0	0	0	0	0	0	0	0	0	0	0	0	0	0	0	0	0	0	0	0	0	0	0	0	0	0	0	0	0	0	0	0	0	0	0	0	0
4c5687a22aa7f90d80f989946912944d	TTGGACTTGTGGGGTCGGTGTTGGCGTCCATTAGTTTGGTTCGGCCCTCACCTCTCCATCCTTGGGAGGAATCTGTGTGGCATTAGGTTGTCATGCAGGAGAATCCCATCGTTTACGGTGAAAAAATTAGAGTGTTCAAAGCAGGCTTAGGCCGCTGAATATATTAGCATGGAATAATGAGATAGGTCTAGGGTCCTATTTTGTTGGTTTGCGGTTCTTAGAAATGATTAACAGGGACAGTTGGGGGTATTCGTATTCCATTGTC		Bacillariophyta	Bacillariophyceae	Naviculales				0	0	1	0	0	0	0	0	0	0	0	0	0	0	0	0	0	0	0	0	0	0	0	0	0	0	0	0	0	0	0	0	0	0	0	0	0	0	0	0	0
4d06d77995075364d14d46ce6c75f43b	TTGGATTTGTGCATGTCCCTAGATGCCCATATTGTTTGGTGCGTTCTAAGGTGTGCATCCTTGGGTGGATCCTGTGTGGCATTAGGTTGTCGTGCAGGGGATGCTCATCGTTTACTGTGAAAAAATTAGAGTGTTCAAAGCAGGCTTATGCCGTTGAATATATTAGCATGGAATAATAAGATAGGACCTTGGTACTATTTTGTTGGTTTGCGCACCGAGGTAATGATTAACAGGGACAGTTGGGGGTATTCGTATTCCATTGTC		Bacillariophyta	Bacillariophyceae	Surirellales	Surirellaceae			0	0	1	0	0	0	0	0	0	0	0	0	0	0	0	0	0	0	0	0	0	0	0	0	0	0	0	0	0	0	0	0	0	0	0	0	0	0	0	0	0
4d78aa8c0c93d2a78d119d524911db7e	TTGGACTTGTGGTTTGGCTGTCCGGTCCTTCGCTCAGCGTCGGATTCTGGCCGGTCGGATCATCCTTGGGTGGAATCTGTGTGGCATTAGGTTGTCGTGCAGGGGATGCCCATCGTTTACTGTGAAAAAATTAGAGTGTTCAAAGCAAGCTTAGGCTGTTGAATATATTAGCATGGAATAATAAGATAGGACCTGGGTGCTATTTTGTTGGTTTGCGCACCGATGTAATGATTAACAGGGACAGTTGGGGGTATTCGCATTGCGTTGTA		Bacillariophyta	Fragilariophyceae					0	0	1	0	0	0	0	0	0	0	0	0	1	0	0	0	0	0	0	0	0	0	0	0	0	0	0	0	0	0	0	0	0	0	0	0	0	0	0	0	0
4d7dc714352d7fb6aa29bbe979f505db	TTGGATTTGTGGTTGGGCTGTCCGGTCCTTCGCTCAGCGTTGGATTCTGGCCGGTCCGATCATCCTTGGGTGGAATCTGTGTGGCATTAAGTTGTCGTGCAGGGGATGCCCATCGTTTACTGTGAAAAAATTAGAGTGTTCAAAGCAAGCTTAGGCTGTTGAATATATTAGCATGGAATAATAAGATAGGACCTCGGTACTATTTTGTTGGTTTGCGTACCGATGTAATGATTAACAGGGACAGTTGGGGGTATTCGTATTTGTTTGTG		Bacillariophyta	Fragilariophyceae					0	0	1	0	0	0	0	0	0	0	0	0	0	0	0	0	0	0	0	0	0	0	0	0	0	0	0	0	0	0	0	0	0	0	0	0	0	0	0	0	0
4ded9500e06524c9ef1649682ad5ff5c	TCGGATTTGTGCGGTGAGTCGTCGGTCCGGTACTGTGTACCGGGACCAGACGACCTCACTGCATCCTTGGGTGGAACTTGTGTGGCATTAAGTTGTCGTGCAAGGGATGCCCATCTTTTACTGTGAATAAATTAGAGTGTTCAAAGCAGGCTTACGCCGTTGAATATGCTAGCATGGAATAATGAGATAGGACTTTGGTACTATTTTGTTGGTTTGCGCACCAAAGTAATGATTAATAGGGACAGTTGGGGGCATTCGTATTCCATTGTC		Bacillariophyta	Fragilariophyceae	Striatellales	Striatellaceae			0	0	1	0	0	0	0	0	0	0	0	0	0	0	0	0	0	0	0	0	0	0	0	0	0	0	0	0	0	0	0	0	0	0	0	0	0	0	0	0	0
4f0e85d2867a6f2678ab8a06fd031d1f	TTGGATTTGTGGGTGGAGCGAGTGTCCCAACGCATAGCGTGGGTGATGTTCGTCTCCGTCCATCTTTGGGTGGAATCTGTGTGGCATTAGGTTGTCGTGCAGGGGATGCCCATCTTTTACTGTGAAAAAATTAGAGTGTTCAAAGCAGGCTTACGCCGTTGAATATATTAGCATGGAATAATGAGATAGGACCTGGGTACTATTTTGTTGGTTTGCGCACCGAGGTAATGATTAATAGGGACAGTTGGGGATATTCGTATTCCATTGTC		Bacillariophyta	Fragilariophyceae	Fragilariales	Fragilariaceae	Gedaniella	Gedaniella boltonii	0	0	1	0	0	0	0	0	0	0	0	0	0	0	0	0	0	0	0	0	0	0	0	0	0	0	0	0	0	0	0	0	0	0	0	0	0	0	0	0	0
4fdae16723ecb55ad232b885511b17e2	TTGTATCTCTGGCAGGAGCAATAGCTAAAGAACTTTGTTTCTGATGTAATTGCCTTCAGCCATCTATGAATAGACTTTTACTGGCATTAAGTTGTCGGTTTTTGGATGTTTGTCTTTTACTGTGAAAAAATTAGAGTGTTCAAAGCAGGCATTTTGCCATTGAATATATTAGCATGGAATAATAAGATAGGACTTTGGCTCTATTTTATTGGTTATGAGCCATTGTAATGATAAATAGGAACAGTTGGGGGCATTTGTATTCTGAAGTG		Bacillariophyta	Coscinodiscophyceae	Coscinodiscales	Hemidiscaceae	Actinocyclus		0	0	1	0	1	1	0	0	0	0	0	0	1	0	0	0	0	0	0	0	0	0	0	0	0	0	1	0	0	0	0	0	0	0	0	0	0	0	0	0	0
502c45b98b17879cca2c79e03e60f2f0	TCGAATTTGGACCCGATCTGTAGAATGACTCAAATGAGTCTTTGGCATTTCGGGTTCTATTTTGTCATCACCGGACTCACTCAAAATTGAGTAGTTAGATAGGTGACATTTTTTACTGTGAACAAAATAGAGTGTTCATGGCAGGCCTTTGGAAGGCTTAGATACCTCAGCATGGAATAATAGAATAGGACTTCCGGTTCTATTTTGTTGGTTTTTGGAGCCGAAGTAATGATTAATAGGGATAGTTGGGGGCACTCGTACTCCGTTGTC			Cryptophyceae	Pyrenomonadales	Pyrenomonadaceae			0	0	1	0	0	0	0	0	0	0	0	0	0	0	0	0	0	0	0	0	0	0	0	0	0	0	0	0	0	0	0	0	0	0	0	0	0	0	0	0	0
505d94f4d80f68170e282aff681d07c9	TTGGATTTGTGGCAGTCGCATGCGACCCGGCATTCGTGCCGGTGTTTGCTAGCGTCGCCATCCTTGGGTGGAACCTGTGTGGCATTAGGTTGTCGCGCAGGGGATGCCCATCGTTTACTGTGAAAAAATTAGAGTGTTCAAAGCAGGCTTATGCCGTTGAATATATTAGCATGGAATAATAAGATAGGACCTTGGTACTATTTTGTTGGTTTGCGCACCAAGGTAATGATTAATAGGGACAGTTGGGGGTATTCGTATTCCATTGTC		Bacillariophyta	Bacillariophyceae	Bacillariales	Bacillariaceae	Nitzschia		0	0	1	0	1	0	0	0	0	0	0	0	0	0	0	0	0	0	0	0	0	0	0	0	0	0	0	0	0	0	0	0	0	0	0	0	0	0	0	0	0
51135c53fe9615fefa7381951d5b564f	TTGGATTTGTGGTGTTCCCTGTGGTCCGATTTCGGTACTTTCGGGGACTGCCATCCTTGGGTGGATCCTGTGTGGCATTAGGTTGTCGCGCAGGGGATGCCCATCGTTTACTGTGAAAAAATTAGAGTGTTCAAAGCAGGCTTACGCCGTTGAATATATTAGCATGGAATAATGAGATAGGACCTTGGTACTATTTTGTTGGTTTGCGCACCGAGGTAATGATTAATAGGGACAGTTGTGGGTATTCGTATTCCATTGTC		Bacillariophyta						0	0	1	0	0	0	0	0	0	0	0	0	0	0	0	0	1	0	0	0	0	0	0	0	0	0	0	0	0	0	0	0	0	0	0	0	0	0	0	0	0
514fa7a02a9c65b7b935278c8c374c65	CAGAATTTGTGGCTCTTGGCTTGGGCGGTCCTTTTTGGTACCTGCCTGTGCCGGCCTTTCTTGGGCGGAACCTGTCTGGCATTAGGTTGTCGGGCAGGGGATGCTCATCGTTTACTGTGAAAAAATTAGAGTGTTCCACACAGGCTTATGCCGTTGAATATATTAGCATGGAATAATGAGATAGGACTTTGGTACTATTTTGTTGGTTTGCGCACCAAAGTAATGATGAACAGGGACAGTTGGGGGTATTCGTATTCCATTGTC		Bacillariophyta						0	0	1	0	0	0	0	0	0	0	0	0	0	0	0	1	0	0	0	0	0	0	0	0	0	0	0	0	0	0	0	0	0	0	0	0	0	0	0	0	0
519f534000ea7b403cc8c4190945d638	TTGGATTTGTGGTTGCAAAAGTGTCCCTAGGGGATGATTTTGCCAATCCATCCATGATATACAGCTTCTTTGGCATTAGGTTGTTAGAGATGTTGAGTTTGTATTGTACTGTGAAGAAAGTAGAGTGCTCTACACAGGTGATAGCTGTTGGATAAAATAGCATGGAATACTGGAGTAAGACACTGGTGTTAGTTGTTGGTTTGTGCATTGCTGTAATGGTTAACAGGGCTAGTTGGGGGTATATGTATTCCATTGTG		Bacillariophyta	Bacillariophyceae	Mastogloiales				0	0	1	0	0	0	0	0	0	0	0	0	0	0	0	0	0	0	0	0	0	0	0	0	0	0	0	0	0	0	0	0	0	0	0	0	0	0	0	0	0
51c20a5e65abbc63e419efadf0deb233	TTGGATTTTTGGTTCGATCTGCCGGCCCGGGCTATTGTCTGTGGCTGTGCGGGTCGTCCTTTCTTGGGTGGATCCTGTGTGGCATTAGGTTGTCGCGCTGGGGATGCCCATCGTTTACTGTGAGAAAATTAGAGTGTTCAAAGCAGGCTTATGCCGTTGAATATGTTAGCATGGAATAATAAGATAGGACCTTGGTACTATTTTGTTGGTTTGCGCACTGAGGTAATGATTAATAGGGACAGTTGGGGGTATTTGTATTCCATTGTC			Bigyra	Thraustochytrida	Thraustochytriaceae			0	0	1	0	0	0	0	0	0	0	0	0	0	0	0	0	0	0	0	0	0	0	0	0	0	0	0	0	0	0	0	0	0	0	0	0	0	0	0	0	0
51f41d87b79f3d0ba3292599e83e256e	TCGGACTTCGGGCGTGCCGCACGACTCGGCCACTGGTCGTGCTTGTGTGGTGCGCCTTCCTTCCAGCGAGTGCGTGGGCTCTTCACTGGGTTTGCGTATGAGTTGGGATGTTTACTGTGAACAAATTAGAGTGTTCAAAGCAGGCCAATGCTGTGAATACATTAGCATGGAATAATAGAATAGGACTTTGGTTTTATTTTGTTGGTTTCTGAGACCGAAGTAATGATTAATAGGGATAGTTGGGGGCACTCGTATTTCATTGTC		Rhodophyta	Compsopogonophyceae	Erythropeltidales	Erythrotrichiaceae	Erythrotrichia		0	0	1	0	0	0	1	0	0	0	0	0	0	0	0	0	0	0	1	0	0	1	0	0	0	0	0	0	0	0	0	0	1	1	0	0	0	0	0	0	0
52533fc313edde935e801463da1ca95c	TTGGATTTGTGGTTGGATGCGCCGGTCCAGCACAGTGTGTAGGTACTTGGCGCGTCCGTCCATCCTTGGGTGGAATCTGTGTGGCATTAAGTTGTCGTGCAGGGGATGCCCATCTTTTACTGTGAGAAAATTAGAGTGTTCAAAGCAGGCTTACGCCGTTGAATATATTAGCATGGAATAATGAGATAGGGCTTTGGCACTATTTTGTTGGTTTGCGCGCCGAAGTAATGATTAATAGGGACAGTTGGGGGTATTCGTATTCCATTGTC		Bacillariophyta	Fragilariophyceae	Rhabdonematales	Grammatophoraceae	Microtabella	Microtabella interrupta	0	0	1	0	0	0	0	0	0	0	0	0	1	0	0	1	0	0	0	0	0	0	0	0	0	0	0	0	0	0	0	0	0	0	0	0	0	0	0	0	0
52783fc5af7238b9494e5fe2e9761b14	TTGGATTTGTGGTTTGTCCGTCCGGCTGGGCCTTTACTGGCCTTTGCTGTGATGGTCATCCATCCTTGGGTGGATCCTGTGTGGCATTAGGTTGTCGCGCAGGGGATGCCCATCGTTTACTGTGAAAAAATTAGAGTGTTCAAAGCAGGCTTATGCCGTTGAATATATTAGCATGGAATAATAATATAGGACCTTGGTACTATTTTGTTGGTTTGCGCATCGAGGTAATGATTAATAGGGACAGTTGGGGGTATTCGTATTCCATTGTA		Bacillariophyta	Bacillariophyceae	Bacillariales	Bacillariaceae	Nitzschia		0	0	1	0	0	0	0	0	0	0	0	0	0	0	0	0	0	0	0	0	0	0	0	0	0	0	0	0	0	0	0	0	0	0	0	0	0	0	0	0	0
52e60806bce240202fbb723e32b7c9b7	TTGGATTTGTGGTTCGTCCAGCCGGCTGGGTCTTGGACCTTTGCTGCGCTGGTCGGCCATCCTTGGGTGGAATCTGTGTGGCATTAGGTTGTCGTGCAGGGGATGCCCATCGTTTACTGTGAAAAAATTAGAGTGTTCAAAGCAGGCTTATGCCGTTGAATATATTAGCATGGAATAATAATATAGGACCTTGGTACTATTTTGTTGGTTTGCGCACTGAGGTAATGATTAATAGGGACAGTTGGGGGTATTCGTATTCCATTGTG		Bacillariophyta	Bacillariophyceae	Bacillariales	Bacillariaceae			0	0	1	0	0	0	0	0	0	0	0	0	0	0	0	0	0	0	0	0	0	0	0	0	0	0	0	0	0	0	0	0	0	0	0	0	0	0	0	0	0
52f34e0ec031f6a22531f921f4112ea7	TTGGATTTGTGGTTTGAACGTTGTCGGTCACACTATTGTGTGTACATGACTCGTTGGACCATCCTTGGGTGGAATCTGTGTGGCATTAGGTTGTCGTGCAGGGGATGCCCATCGTTTACTGTGAAAAAATTAGAGTGTTCAAAGCAGGCTTATGCCGTTGAATATATTAGCATGGAATAATAAGATAGGACCTTGGTACTATTTTGTTGGTTTGCGCACCGAGGTAATGATTAATAGGGACAGTTGGGGGTATTCGTATTCCATTGTC		Bacillariophyta	Fragilariophyceae	Thalassionemales	Thalassionemataceae	Thalassionema		0	0	1	0	0	0	0	0	0	0	0	0	1	1	0	0	0	1	1	0	0	0	0	0	0	0	0	0	0	0	0	0	0	0	0	0	0	0	0	0	0
5360a560f4350df4288729efe2db5132	TTGGATTTGTGGTTGAGTGGTTCGGCCCGACACTTGTTGTGTGGGTACCTGAGCCGTTTGTCCATCCTTGGGTGGAATCTGTGTGGCATTAGGTTGCCGTGCAGGGGATGCCCATCGTTTACTGTGAAAAAATTAGAGTGTTCAAAGCAGGCTTATTCCGTTGAATATATTAGCATGGAATAATGAGATAGGACCTTTGTACTATTTTGTTGGTTTGCGCACTGAGGTAATGATTAATGGGGACAGTTAGGGGTATTCGTATTCCATTGTC		Bacillariophyta	Fragilariophyceae	Licmophorales	Ulnariaceae			0	0	1	0	0	0	0	0	0	0	0	0	0	0	0	0	0	0	0	0	0	0	0	0	0	0	0	0	0	0	0	0	0	0	0	0	0	0	0	0	0
53736d9d0f8ba78e95e3b7c71bfd8333	TTGGATTTCTGCTGAGGACGACCGGTCCGCCCTCTGGGTGAGTATCTGGCTCGGCCTGGGCATCTTCTTGGAGAACGTAGCTGCACTTGATTGTGTGGTGCGGAATCCAAGACCTTTACTTTGAGGAAATTAGAGTGTTTCAAGCAGGCACACGCCTTGAATACATTAGCATGGAATAATAAGATAGGACCTTGGTTCTATTTTGTTGGTTTCTAGAGCTGAGGTAATGATTAATAGGGATAGTTGGGGGCATTCGTATTTAACTGTC			Dinophyceae					0	0	1	0	0	0	0	0	0	0	0	0	0	0	0	0	0	0	0	0	0	0	0	0	0	0	0	0	0	0	0	0	0	0	0	0	0	0	0	0	0
540a7d92baa91dd301a0225d6b92e588	TTGAATTTCTGGGTAGTCTCCTTCGTCTGCGGGAAACCGTGTGAACGTCGATGAGGCTGCTCATCCTTCTGAAGAACCTATGTGGCATTCACTTGTCGTGTAGGGGATCAGATACTTTACCTTGAAAAAATTAGAGTGTTTCAGGCAGGCAATCGCCGGAATACATTAGCATGGAATAATTGAATAGGACTTCCGGTTCTATTTGTTGGTTTTGTGGACCGAAGTAATGATTAATAGGGATAGTTGGGGGCATTCGTATTTAATTGTC		Ciliophora	Spirotrichea					0	0	1	0	0	0	0	0	0	0	0	0	0	0	0	0	0	0	0	0	0	0	0	0	0	0	0	0	0	0	0	0	0	0	0	0	0	0	0	0	0
553557f2def89712c7bd8dd273ac35e1	TTGGATTTGTGGTTGGAGCGGCCGTCCCGTGACATTGTCTCGGTGTTTGGCTGTCTCCGTCCATCCTTGGGTGGATCCTGTGTGGCATTCAGTTGTCGTGCAGGGGATGCCCATCGTTTACTGTGAAAAAATTAGAGTGTTCAAAGCAGGCTTACGCCGTTGAATATATTAGCATGGAATAATAAGATAGGACCTGGGTACTATTTTGTTGGTTTGCGCACCCTGGTAATGATTAATAGGGACAGTTGGGGGTATTCGTATTCCATTGTC		Bacillariophyta						0	0	1	0	0	1	0	1	0	0	0	0	0	0	0	0	0	0	1	0	0	0	0	0	0	0	0	0	0	0	0	0	0	0	0	0	0	0	0	0	0
553c17e50984d26cf4fbbecfbd022720	TTGGATTTATGGTTGATCTTAGTCGCCTGACATTCGTGTCGGTGTTGACTGTGTTCGCCATCCTTGGGTGGAATCTGTGTGGCATTAGGTTGTCGTGCAGGGGATGCCCATCTTTTACTGTGAAAAAATTAGAGTGTTCAAAGCAGGCTTATGCCGTTGAATATATTAGCATGGAATAATAAGATAGGACCTCGGTACTATTTTGTTGGTTTGCGCACTGAGGTAATGATTAATAGGGACAGTTGGGGGTATTCGTATTCCATTGTC		Bacillariophyta	Bacillariophyceae	Bacillariales	Bacillariaceae			0	0	1	0	0	0	0	0	0	0	0	0	0	0	0	0	0	0	0	0	0	0	0	0	0	0	0	0	0	0	0	0	0	0	0	0	0	0	0	0	0
5563c2a96fa0b0a92834e77b23da3f6f	TTGGATTTCTGCTGGGGTTGGCTGGTCCGTCCTTTGGGCGAGTATCTGGTGCGGCCTTGGCATTATTCTGAAAGGCGCAACGTGCGACTGCACTTGACTGTGTGGTGCGGTGTTGAGAACGTTTACTTTGAGGAAATGAGAGTGTTCAACGCAAGCAAGTGCTGTGAATACAGAAGCATGGAATAGCGTCATCAAACCTTGGCTCCGTTTTGTTGGTTTCTGGAGCAGAGGTAGCACAAAACAGGGATGGTTGGGGGTGTGTGTATTTGACTGTC			Dinophyceae	Gonyaulacales	Goniodomataceae			0	0	1	0	0	0	0	0	0	0	0	0	0	0	0	0	0	0	0	0	0	0	0	0	0	0	0	0	0	0	0	0	0	0	0	0	0	0	0	0	0
56b82970e0143431219c00f64ad7ecec	TTGGATTTCTGATAAAGTGCCAATGTCCGCTTTACGCGAGGCAGCGGCGCTTTATCATCCTTCTGTTAACATCATTCGGCATTCATTTGCTGGTGATGGGCTCAGATACTTTACCTTGAGAAAATTAGAGTGTTTCAGGCAGGCTAAGCCGGAATACATTAGCATGGAATAATAGAATAGGACTGAGGTCTCTTTGTTGGTTTGAGGGACTACAGTAATGATTAATAGGGACAGTTGGGGGCATTAGTATTTAATAGTC		Ciliophora	Spirotrichea		Strombidiidae	Strombidium	Strombidium cuneiforme	0	0	1	0	0	0	0	0	0	0	0	0	0	0	0	0	0	0	0	0	0	0	0	0	0	0	0	0	0	0	0	0	0	0	0	0	0	0	0	0	0
56e1fc0a3788b5d3110b809629f41c8d	TTGAATTTCTGGTGGGGACGGCGGTCCGCCGCCTTTGTGTGGTGTGTACTTGCGTGTTCCCCGCCTTGCTTGTGGAGTGTGTTGCGGTCCTTAATTTGGGTTGTGGCATGTGTCTCTGCATCGATTACTGTGAACAAATTAGAGTGTTTAAAGCAGGCTTGTTAGCTTGAATACATTAGCATGGAATAATGATATAGGACTTTGGTGCTATTTCGTTGGTTGTGTACCAAGGTAATGATTAATAGGGATAGTTGGGGGTATTCATATTTGATTGTC			Bigyra	Bicosoecida				0	0	1	0	0	0	0	0	0	0	0	0	0	0	0	0	0	0	0	0	0	0	0	0	0	0	0	0	0	0	0	0	0	0	0	0	0	0	0	0	0
5754fc6478d814b505cd5c43695de409	TTGGATTTGTGGCTGTCACGGGTGGCCTATCACTTAGTGTTAGTGCTTGCTTGTGTCGCTATCCTTGGGTGGAGCCTGTGTGGCATTAGGTTGTCGTGCGGGGGATGCCCATCGTTTACTGTGAGAAAATTAGAGTGTTCAAAGCAGGCTTATGCCGCATGTTAGCATGGAATAATAAGATAGGACCTCGGTACTATTTTGTTGGTTTGCGCACCAAGGTAATGATTAATAGGGACAGTTGGGGGTATTCGTATTCCATTATC		Bacillariophyta						0	0	1	0	0	0	0	0	0	0	0	0	0	0	0	0	0	0	0	0	0	0	0	0	0	0	0	0	0	0	0	0	0	0	0	0	0	0	0	0	0
578c950da3530d40a5e5015893917012	TTGGATTTGTGGTTGTCGTTTGTGTGTCATTCTCTCTGAGTTTGTTTGCACTACGTCGCCATCCTTGGGTGGATCCATCGTGGCATTAGGTTGTCGTGGTGGGGATGCCCATCGTTTACTGTGAAAAAATTAGAGTGTTCAAAGCAGGCTTATGCCGTTGAATATATTAGCATGGAATAATAAGATAGGACCTTGGTACTATTTTGTTGGTTTGCGCACCAAGGTAATGATTAATAGGGACAGTTGGGGGTATTCGTATTCCATTGTC		Bacillariophyta	Bacillariophyceae	Bacillariales				0	0	1	0	0	0	0	0	0	0	0	0	0	0	0	0	0	0	0	0	0	0	0	0	0	0	0	0	0	0	0	0	0	0	0	0	0	0	0	0	0
58841e59639d08fb624fec9aa84ed919	TTGGATTTCTGGGCGAAGCAGCCGGTCCTGCCCCTACCGGGGTTGCGTACTAGCGTTGCATTCGGCCATCCTTGTGCAGAACGTCTCTGGCATTAGGTTGTCGGATTCGGGATGCGCATCGTTTACTGTGAAAAAATTAGAGTGTTTAAAGCAGGCTCTTGCTCTGAATACATTAGCATGGAATAATAAGATAGGACTTTGGTGCTATTTTGTTGGTTTGCGCTCCAGGGTAATGATTAATAGGGATAGTTGGGGGTATTCATATTTAATTGTC			Bigyra		Pseudophyllomitidae			0	0	1	0	0	0	0	0	0	0	0	0	0	0	0	0	0	0	0	0	0	0	0	0	0	0	0	0	0	0	0	0	0	0	0	0	0	0	0	0	0
58a1985de58ba430507e7c25153b46d9	TTGGATTTGTGGCTGTCGCTGGCGGTTCTTCACATTGTGTTGAATTCGCTTGCGTCGCCATCCTTGGGTGGATCCTGTGTGGCATTAGGTTGTCGTGCAGGGGATGCCCATCGTTTACTGTGAAAAAATTAGAGTGTTCAAAGCAGGCTTATGCCGTTGAATATATTAGCATGGAATAATAAGATAGGACCTTGGTACTATTTTGTTGGTTTGCGCACCAAGGTAATGATTAATAGGGACAGTTGGGGGTATTCGTATTCCATTGTC		Bacillariophyta	Bacillariophyceae	Bacillariales	Bacillariaceae			0	0	1	0	0	0	0	0	0	0	0	0	0	0	0	0	0	0	0	0	0	0	0	0	0	0	0	0	0	0	0	0	0	0	0	0	0	0	0	0	0
58e7179af2d7dba1efe772e1495b5205	TTGGATTTGTGGAGATGGCGGTGGCGTCCATTAGCTTGGTTCAGCCGCTGCCGTCCCATCCTTGGGAGGAATCTGTGTGGCATTAGGTTGTCGTGCAGGGGAGACCCATCGTTTACTGTGAAAAAATTAGAGTGTTCAAAGCAGGCTTATGCCGTTGAATATATTAGCATGGAATAATAAGATAGGTCTAAGGTCCTATTTTGTTGGTTTGCGGTCCTTAGAAATGATTAACAGGGACGGTTGGGGGTATTCGTATTCCATTGTC		Bacillariophyta	Bacillariophyceae	Naviculales	Proschkiniaceae			0	0	1	0	0	0	0	0	0	0	0	0	0	0	0	0	1	0	0	0	0	0	0	0	0	0	0	0	0	0	0	0	0	0	0	0	0	0	0	0	0
5919dd4a50297d9afff2e8a528431c25	TTGGATTTGTGGTTGGAGCGGCCGGTCCTTCGCTTTGCGTCGGTACTTGGCAGTCTCTGTCCATCCTTGGGTGGATGCTGTGTGGCATTTGGTTGTCGTGCAGTGGATGCCCATCGTTTACTGTGAAAAAATTAGAGTGTTCAAAGCAGGCTTACGCCGTTGAATATATTAGCATGGAATAATGAGATAGGACCTGGGTACTATTTTGTTGGTTTGCGCACCGAGGTAATGATTAATAGGGACAGTTGGGGGTATTCGTATTCCATTGTC		Bacillariophyta	Fragilariophyceae	Fragilariales	Fragilariaceae	Bleakeleya		0	0	1	0	0	0	0	0	0	0	0	0	0	0	0	0	0	0	0	0	0	0	0	0	0	0	0	0	0	0	0	0	0	0	0	0	0	0	0	0	0
592bcd6e6eece3615a73cd2ccf5a4532	TTGGACTTGTGCATTCCTTAGATGTCCATTTTTTTGGTTCGTTCTAAGGCGTGCATCCTTGGGTGGAACCTGTGTGGCATTAGGTTGTCGTGCAGGGGATGTCCATCGTTTACTGTGAAAAAATTAGAGTGTTCAAAGCAGGCTTATGCCGTTGAATATATTAGCATGGAATAATAAGATAGGACCTTGGTACTATTTTGTTGGTTTGCGCACCGAGGTAATGATTAACAGGGACAGTTGGGGGTATTCGTATTCCATTGTC		Bacillariophyta	Bacillariophyceae	Surirellales	Surirellaceae			0	0	1	0	0	1	0	0	0	0	0	0	0	0	0	0	0	0	0	0	0	0	0	0	0	0	0	0	0	0	0	0	0	0	0	0	0	0	0	0	0
599c3455832df4a2032672cb39068763	TTGAATCTCTGGTTTGCCTGACCGGGCCTTTGGATGAATGTCCACTGTTTGCTTGTTTGTCGGGCGCGCCATCTTGGCAATGCTTTATTGGTGTTGCCTCGTTCACTGTAAAGAAAGCAGAGTGTTCAAAGCAGGTCGTAGATCTGAATGTTTATTATGGGATGATAAGATAGGGCTTGTGCGCTATTTTGTTGGTTTGCACGCGCAAGTAATGATTGATGGGAACAGTTGGGGCTATTCGTATTTGGCAGCG			Bigyra	Thraustochytrida	Thraustochytriaceae	Thraustochytrium		0	0	1	0	1	0	0	0	0	0	0	0	0	0	0	0	0	0	0	0	0	0	0	0	0	0	0	0	0	0	0	0	0	0	0	0	0	0	0	0	0
59a0f9c3fd73faac3859bc808c5f0e16	TTGGATTTTTGGTTTGTCCTACTGGCTGGTCCCTCTGGGACCTTGCTGTGTGGGACATCCTTTTCTTGGGTGGAATCCGTGTGGCATTAGGTTGTCGTGCGGGGGATGCCCATCTTTTACTGTGAAAAAATTAGAGTGTTCAAAGCAGTCTTACGACGTTGAATATATTAGCATGGAATAATGATATAGGACCTTGGTACTATTTTGTTGGTTTGCGCACTGAGGTAATGATTAATAGGGACAGTTGGGGGTATTTGTATTCCATTGTG		Bacillariophyta	Bacillariophyceae	Bacillariales	Bacillariaceae	Nitzschia		0	0	1	0	0	0	0	0	0	0	0	0	0	0	0	0	0	0	0	0	0	0	0	0	0	0	0	0	0	0	0	0	0	0	0	0	0	0	0	0	0
59b32218684fd0648d957252b1521dcf	TTGGACTTGTGCACTCCATAGATGTCCATTTTTTTGGTACGTTCTATGGCGTGCATCCTTGGGTGGAATCTGCGTGGCATTAGGTTGTCGTGCAGGGGATGCCCATCGTTTACTGTGAAAAAATTAGAGTGTTCAAAGCAGGCTTACGCCGTTGAATATATTAGCATGGAATAATAAGATAGGACCTTGGTACTATTTTGTTGGTTTGCGCACCGAGGTAATGATTAACAGGGACAGTTGGGGGTATTCGTATTCCATTGTC		Bacillariophyta	Bacillariophyceae	Surirellales	Surirellaceae	Campylodiscus		0	0	1	0	0	0	0	0	0	0	0	0	0	0	0	0	0	0	0	0	0	0	0	0	0	0	0	0	0	0	0	0	0	0	0	0	0	0	0	0	0
5ab24a9fee278e164b2a3ad8817a3532	TTGGATTTGTGGTTGGAGGCGCTGGTCCAGCACAGTGTGCAGGTACTAGGCGTCTCCGTCCATCCTTGGGTGGAACCTGTGTGGCATTAAGTTGTCGTGCAGTGGATGCCCATCTTTTACTGTGAGAAAATTAGAGTGTTCAAAGCAGGCTTACGCCGTTGAATATATTAGCATGGAATAATGAGATAGGGCTTTGGCACTATTTTGTTGGTTTGCGCGCTGAAGTAATGATTAATAGGGACAGTTGGGGGTATTCGTATTCCATTGTC		Bacillariophyta	Fragilariophyceae	Rhabdonematales	Grammatophoraceae			0	0	1	0	0	0	0	0	0	0	0	0	0	0	0	0	0	0	0	0	0	0	0	0	0	0	0	0	0	0	0	0	0	0	0	0	0	0	0	0	0
5adcc08ab483ed7536338f4f0610cdd7	TTGGATTTGTGGCGTATGGTGTGTTCCGGGCACTTGTTGTCTGAGTAACCTGCTGTTGCCATCCTTGGGTGGAACCTGTGTGGCATTAGGTTGTCGTGCAGGGGATGCCCATCATTTACTGTGAAAAAATTAGAGTGTTCAAAGCAGGCTTATGCCGTTGAATATATTAGCATGGAATAATGAGATAGGACTTTTTTGCTATTTTGTTGGTTTGCGCAAGAAGGTAATGATTAATAGGGACAGTTGGGGGTATTCGTATTCCATTGTC		Bacillariophyta	Bacillariophyceae	Naviculales	Naviculaceae			0	0	1	0	0	0	0	0	0	0	0	0	0	0	0	0	0	0	0	0	0	0	0	0	0	0	0	0	0	0	0	0	0	0	0	0	0	0	0	0	0
5b2db896f0d0af3b7d3d99b26740f72c	TTGTATCTCTGGCAGGAGCAATAGCTAAAGAACTTTGTTTCTGATGTAATTGTCTTCAGCCATCTATGAATAGACTTTTACTGGCATTAAGTTGTCGGTTTTTGGATATTTGTCTTTTACTGTGAAAAAATTAGAGTGTTCAAAGCAGGCATTTTGCCATTGAATATATTAGCATGGAATAATAAGATAGGACTTTGGCTCTATTTTATTGGTTATGAGCCATTGTAATGATAAATAGGAACAGTTGGGGGCATTTGTATTCTGAAGTT		Bacillariophyta	Coscinodiscophyceae	Coscinodiscales	Hemidiscaceae	Actinocyclus		0	0	1	0	1	0	0	0	0	0	0	0	1	0	0	0	1	0	0	0	0	0	0	0	0	0	1	0	0	0	0	0	0	0	0	0	0	0	0	0	0
5b52680df9a1e2ab46e7eff56a8a3432	TTGGATTTCTGTTGAGGATGACCGGTCCGCCCTCTGGGTGTGCATCTGGCTCAGCCTTGACATCTTCCTGAAGAACGTATCTGCACTTGACTGTGTGGTGCGGTATTTGGGACATTTACCTTGAGGAAATTAGAGTGTTTCAAGCAAGCGTGCGCTTTGAATACATTAGCATGGAATAATAAGATAGGACCTCAGTTCTATTTTGTTGGTTTCTAGAGCTGAGGTAATGATTGATAGGGATAGTTGGGGGCATTCGTATTTAACTGTC			Dinophyceae	Suessiales	Symbiodiniaceae			0	0	1	0	0	0	0	1	0	0	0	0	1	0	0	0	0	1	0	0	0	0	0	0	0	0	0	0	0	0	0	0	0	0	1	0	0	0	0	0	0
5b5e23ce65c54bff4def4b4f09e1b595	TTGGATTTGTGGCGGTCCCTGTGGTCCAATTTTGGTACTTTCGGGGACTGCCATCCTTGGGTGGATTCTGTGTGGCATTAGGTTGTCGTGCAGGGGATACCCATCGTTTACTGTGAAAAAATTAGAGTGTTCAAAGCAGGCTTATGCCGATGAATAGATTAGCATGGAATAATAAGATAGGACTTCGGTACTATTTTGTTGGTTTGCGCACTGAAGTAATGATTAACAGGGACAGTTGTGGGTATTCGTATTGCATTGTC		Bacillariophyta	Bacillariophyceae					0	0	1	0	0	0	0	0	0	0	0	0	0	0	0	0	0	1	0	0	0	0	0	0	0	0	0	0	0	0	0	0	0	0	0	0	0	0	0	0	0
5b75b80072439b1e604a2830d3d0897f	TTGGATTTGTGGCTGTCACGGGTGGCCTATCACTTAGTGTTAGTGCTTGCCTGTGTCGCCATCCTTGGGTGGAGCCCGTGTGGCATTAGGTTGTCGTGCGGGGGATGCCCATCGTTTACTGTGAGAAAATTAGAGTGTTCAAAGCAGGCTTATGCCGTTGAATATGTTAGCATGGAATAATAAGATAGGACCTCGGTACTATTTTGTTGGTTTGCGCACCGAGGTAATGATTAATAGGGACAGTTGGGGGTATTCGTATTCCATTGTC		Bacillariophyta						0	0	1	0	0	0	0	1	0	0	0	0	0	0	0	0	0	1	1	0	0	0	0	0	0	0	0	0	0	0	0	0	0	0	0	0	0	0	0	0	0
5bc003f2cc36d67362d88d10b4c2a333	TTGGATTTGTGGTTGAGTGGTTCGGTCCGACACTTGTTGTGTGGGTACCTGAATCGTTTGTCCATCATTGGGTGGAATCTGTGTGGCATTAGGTTGTCGTGCAGGGGATGCCCATCGTTTACTGTGAAAAAATTAGAGTGTTCAAAGCAGGCTTATGCCGTTGAATATATTAGCATGGAATAATGAGATAGGACCTAGGTACTATTTTGTTGGTTTGCGCACCTTGGTAATGATTAATAGGGACAGTTGGGGGTATTCGTATTCCATTGTC		Bacillariophyta	Fragilariophyceae	Licmophorales	Ulnariaceae			0	0	1	0	0	0	0	0	0	0	0	0	0	0	0	0	0	0	0	0	0	0	0	0	0	0	0	0	0	0	0	0	0	0	0	0	0	0	0	0	0
5d953714284f4bb3a196a814f7f1ff2a	TTGGACTTCTGCTGGGGCTGGCTGGTCTACCCGCTGGGTGAGTATCTGGCATAGCCTGAGCATCTGTTTGAAATATGCTACTGCACTTGACTGTGTGGTGTTGTATTTATCGCTTTTACTTTGAGAAAATCAGAGTGTTCCACGCAGGCGCATGCCTTGTATATGTGAGCATGGAATAATGTTTCAGGGCTTTGGTTTTTTGTTGGTTTTTAAAACCAGGGTAATGGTGAATAGGGATAGTTGGGGGCACTTGTATTTAATTGTC			Dinophyceae	Pyrocystales	Pyrocystaceae	Pyrocystis		0	0	1	0	0	0	0	0	0	0	0	0	0	0	0	0	0	0	0	0	0	0	0	0	0	0	0	0	0	0	0	0	0	0	0	0	0	0	0	0	0
5e094da988f9b343bb96f67d728364ac	TTGGATTTGTGGCTGTCGCAGGCGGCTCGGTACCTAGTACCGTAGTTTGCTCGCGTCGCCATCCTTGGGTGGAACCTGTGTGGCATTAGGTTGTCGTGCAGGGGATGCCCATCGTTTACTGTGAAAAAATTAGAGTGTTCAAAGCAGGCTTACGCCGTTGAATATATTAGCATGGAATAATAAGATAGGACCTTGGTACTATTTTGTTGGTTTGCGCACCAAGGTAATGATTAATAGGGACAGTTGGGGGTATTCGTATTCCATTGTC		Bacillariophyta						0	0	1	0	0	0	0	0	0	0	0	0	0	0	0	0	0	0	0	0	0	0	0	1	0	0	0	0	0	0	0	0	0	0	0	0	0	0	0	0	0
5e2104bd5866a4adc3ad62c4f3822810	TTGGATTTGTGCTAGTACCTGTGGACCAAAATGTTTTGGTTCTACACTGTGTTAGCATCCTTGGGTGGAACCTGTAGGGCATTAGTTTGTTCTGCAGAGGATGCCCATCTTTTACTGTGAAAAAATTAGAGTGTTCAAAGCAGGCTTATGCCGTTGAATATATTAGCATGGAATAATAAGATAGGACTTGGGTGCTATTTTGTTGGTTTGCGCATCAAAGTAATGATTAATAGGGACAGTTGGGGGTATTCGTATTCCATTGTC		Bacillariophyta	Bacillariophyceae	Naviculales	Naviculaceae	Caloneis		0	0	1	0	0	0	0	0	0	0	0	0	0	0	0	0	0	0	0	0	0	0	0	0	0	0	0	0	0	0	0	0	0	0	0	0	0	0	0	0	0
5fae3db4f9f09b04b45a52bca05804e0	TTGGACTTGTGGGGTTGGTGTTGGCGTCCATTAGTTTGGTTCGGCCCTCACCTCTCCATCCTTCGGAGGAATCTGTGTGGCATTAGGTTGTCGTGCAGGGGAATCCCATCGTTTACTGTGAAAAAATTAGAGTGTTCAAAGCAGGCTTAGGCCGCTGAATATATTAGCATGGAATAATGAGATAGGTCTAGGGTCCTATTTTGTTGGTTTGCGGTTCTTAGAAATGATTAACAGGGACAGTTGGGGGTATTCGTATTCCATTGTC		Bacillariophyta	Bacillariophyceae	Naviculales	Proschkiniaceae			0	0	1	0	0	0	0	0	0	0	0	0	0	0	0	0	0	0	0	0	0	0	0	0	0	0	0	0	0	0	0	0	0	0	0	0	0	0	0	0	0
5fbb0a91f7b6434c7f0c1d972a9ce221	TTGTATCTCTGGCAGGAGCAATAGCTAAAGAACTTTGTTTCTGATGTAATTGCCTTCAGCCATCTATGAATAGACTTTTACTGGCATTAAATTGTCGGTTTTTGGATGTTTGTCTTTTACTGTGAAAAAATTAGAGTGTTCAAAGCAGGCATTTTGCCATTGAATATATTAGCATGGAATAATAAGATAGGACTTTGGCTCTATTTTATTGGTTATGAGCCATTGTAATGATAAATAGGAACAGTTGGGGGCATTTGTATTCTGAAGTT		Bacillariophyta	Coscinodiscophyceae	Coscinodiscales	Hemidiscaceae	Actinocyclus		0	0	1	0	1	1	0	0	0	0	0	0	1	0	0	0	0	1	0	0	0	0	0	0	0	0	1	0	0	0	0	0	0	0	0	0	0	0	0	0	0
5fda3aa4a226462e1b97f5b13e70c849	TTGTATCTCTGGCAGGAGCAATAGCTAAAGAACTTTGTTTCTGATGTAATTGCCTTCAGCCATCTATGAATAGACTTTTACTGGCATTAAATTGTCGGTTTTTGGATGTTTGTCTTTTACTGTGAAAAAATTAGAGTGTTCAAAGCAGGCATTTTGCCATTGAATATATTAGCATGGAATAATAAGATAGGACTTTGGCTCTATTTTATTGGTTATGAGCCATTGTAATGATAAATAGGAACAGTTGGGGGCATTTGTATTCTGAAGTG		Bacillariophyta	Coscinodiscophyceae	Coscinodiscales	Hemidiscaceae	Actinocyclus		0	0	1	0	1	1	0	0	0	0	0	0	1	0	0	0	0	1	0	0	0	1	0	0	0	0	1	0	0	0	0	0	0	0	0	0	0	0	0	0	0
6040296b4297c72e9d0e4fab61f1a07d	TTGGATTTGTGGTTTGGCTGTCCGGTTCTTCGCTCTGCGTTGATACCTGGCCGGTCGGATCATCCTTGGGTGGAATCTGTGTGGCATTAAGTTGTCGTGCAGGGGATGCCCATCGTTTACTGTGAAAAAATTAGAGTGTTCAAAGCAAGCTTACGCTGTTGAATATATTAGCATGGAATAATAAGATAGGACCTCGGTACTATTTTGTTGGTTTGCGTACCGATGTAATGATTAATAGGGACAGTTGGGGGTATTCGTATTCCATTGTC		Bacillariophyta	Fragilariophyceae					0	0	1	0	0	0	0	0	0	0	0	0	0	0	0	0	0	0	0	0	0	0	0	0	0	0	0	0	0	0	0	0	0	0	0	0	0	0	0	0	0
609d4b1215aaad3aa5d0280c945dbdf6	TTGGATTTCTGGCAGGAGCGGCCGGTCACACACTCTGTGTGTGAACTTGCGCTGTCTCTGGCCATCCTTGGGGAGATCCTGTTTGGCATTAAGTTGTCGGGCAGGGGATACCCATCGTTTACTGTGAAAAAATTAGAGTGTTTAAAGCAGGCTTATGCCGTTGAATATATTAGCATGGAATAATAAGATAGGACTTCGGAACTATTTTGTTGGTTTGCGTTACGAAGTAATGATTAATAGGGACAGTTGGGGGTATTCGTATTTCGTTGTC		Bacillariophyta						0	0	1	0	0	0	0	0	0	0	0	0	0	0	0	0	0	0	0	0	0	0	0	0	0	0	0	0	0	0	0	0	0	0	0	0	0	0	0	0	0
611e68db3a65c78adda3935b40fb42e7	TTGGATTTCTGTCAAGGACAACTGGTCCGCCCTCTGGGTGAGCACATAGTTTGGTCTTGGCATCTTGTTGGAAACTGTTGCTGTACTTCATTGTATGGCGCAGCGTCCAGCACTTTCACTTTGAGGAAATTGGAGTGTTTCAAGCAGGCACATGCCTTTGGACACAGTAGCATGGAATAATTAGATTGGGCTTTTGCTCCAATTTGTCGGTTTCTGGAGCTGAGGTGAGAATTAATGGGGATTGTTGGGGGCATCCGAATTTAGCCGTC			Dinophyceae	Gymnodiniales	Gymnodiniaceae			0	0	1	0	0	0	0	0	0	0	0	0	0	0	0	0	0	0	0	0	0	0	0	0	0	0	0	0	0	0	0	0	0	0	0	0	0	0	0	0	0
616a58346f5a7f1687e89a979608965f	TTGTATCTCTGGCAGGAGCAATAGCTAAAGAACTTTGTTTCTGATGTAATTGCCTTCAGCCATCTATGAATAGACTTTTACTGGCATTAAGTTGTCGGTTTTTGGATGTTTGTCTTTTACTGTGAAAAAATTAGAGTGTTCAAAGCAGGCATTTTGTCATTAAATATATTAGCATGGAATAATAAGATAGGACTTTGGCTCTATTTTATTGGTTATGAGCCATTGTAATGATAAATAGGAACAGTTGGGGGCATTTGTATTCTGAAATG		Bacillariophyta	Coscinodiscophyceae	Coscinodiscales	Hemidiscaceae	Actinocyclus		0	0	1	0	0	0	0	0	0	0	0	0	0	0	0	0	0	0	0	0	0	0	0	0	0	0	0	0	0	0	0	0	0	0	0	0	0	0	0	0	0
619dae6ef21b142ab05aadbc091ddb0f	TTGGATTTGTGGGGTTGGTGTTGGCGTCCATTAGTTTGGTTCGGCTGTCACCACTCCATCCTTGGGAGGAGCCTGTGTGGCATTAGGTTGTCGTGCAGGGGAGTCCCATCGTTTACTGTGAAAAAATTAGAGTGTTCAAAGCAGGCTTAGGCCGTTGAATATATTAGCATGGAATAATGAGATAGGTCTAGGGTCCTATTTTGTTGGTTTGCGGTTCTTAGAAATGATTAACAGGGACAGTTGGGGGTATTCGTATTCCATTGTC		Bacillariophyta	Bacillariophyceae	Naviculales	Proschkiniaceae			0	0	1	0	0	0	0	0	0	0	0	0	0	0	0	0	0	0	0	0	0	0	0	0	0	0	0	0	0	0	0	0	0	0	0	0	0	0	0	0	0
61d897530ac8011f148271422253cda0	TTGGATTTCTGTTGAGGATGACCGGTCCGCCCTCTGGGTGAGTATCTGGCTCAGCCTTGACATCTTTCTGAAGAACGTATCTGCACTTGACTGTGTGGTGCGGAATTTGGGACATTTACCTTGAGGAAATTAGAGTGTTTCAAGCAAGCGCACGCTTTGAATACATTAGCATGGAATAATATGATAGGACCTCAGTTCTATTTTGTTGGTTTCTAGAGCTGTGGTAATGGTTGATAGGGATAGTTGGGGGCATTCGTATTTAACTGTC			Dinophyceae	Suessiales	Symbiodiniaceae	Symbiodinium		0	0	1	0	1	0	0	0	0	0	0	0	0	0	0	0	0	0	0	0	0	0	0	0	0	0	0	0	0	0	0	0	0	0	0	0	0	0	0	0	0
61e727e5e8311a76e230d3f761dbd5fc	TTGGATTTGTGGTCTGTGGCGAGGTTCGGCATTGCGCTGTGACTTTTGCTGCGGGTCATCCTTGGGTGGAATCCGTGTGGCATTAGGTTGTCGTGCGGGGGATGCCCATCGTTTACTGTGAAAAAATTAGAGTGTTCAAAGCAGGCTTACGCCGTTGAATATATTAGCATGGAATAATGAGATAGGACCTGGGTACTATTTTGTTGGTTTGCGCACCCTGGTAATGATTAATAGGGTCAGTTGGGGGTATTCGTATTCCATTGTC		Bacillariophyta	Bacillariophyceae	Thalassiophysales				0	0	1	0	0	0	0	0	0	0	0	0	0	0	0	0	0	0	0	0	0	0	0	0	0	0	0	0	0	0	0	0	0	0	0	0	0	0	0	0	0
630be5bdf3b72682a74083f8f71f8a90	TTGGATTTGTGGTTGGAGCGGCCAGCCTGTCACTATGTGCCGGTGCTTGTGTCATCTCCGTCCATCTTTGGGTGGAATCTGTATGGCATTTGCTTGTCGTGCAGGGGATACCCATCGTTTACTGTAAAAAAAATAGAGTGTTCAAAGCAGGCTTAGGCCGTCGAATATATTAGCATAGAATAATAAGATAGGACCTGGGTGCTATTTTGTTGGTTTGCGCACCCTGGTAATGATTAATAGGGACAGTTGGGGGTATTCGTATTCCATTGTC		Bacillariophyta	Mediophyceae	Triceratiales				0	0	1	0	0	0	0	0	0	0	0	0	0	0	0	0	0	0	0	0	0	0	0	0	0	0	0	0	0	0	0	0	0	0	0	0	0	0	0	0	0
632ddbfabd3ae86a0c8b79a6a4143832	TTGGACTTATGCTTTGGTTGGCTGGTCTACCCACTGGGTAAGTATCTGGCATGACTGAAGCATGTGTTGCACATATACTACTGCACTTGACTGTGTGGTGTGGTATTTATCGCTTTTACTTTGAGGAAAACAGAGTGTTCCACGCAGGCAGATGTCTTGAATATGTGAGCATGGAATAATGAGCCAAGGCTTTGGTTTGTTGTTGGTTCAAAACATTGGGTAATGATGAATAGGGATAGTTGGGGGCACTTGTATTTAATTGTC			Dinophyceae	Gonyaulacales	Pyrophacaceae	Fragilidium		0	0	1	0	0	0	0	0	0	0	0	0	0	0	0	0	0	0	0	0	0	0	0	0	0	0	0	0	0	0	0	0	0	0	0	0	0	0	0	0	0
6345a0753c6eb69f24c2c5d1e1628d61	TTGGATTTGTGGCATGCACCGAGGCGTCCATATTTTTGGTATTGCCTCGGTCGTGCCATCCTTTGGTGGAATCTTCGCGGCATTAGGTTGTTGCGGAGGGGATGCCAATCGTTTACTGTGAAAAAATTGGAGTGTTCAAAGCAGGCTTATGCCGTTGAACATATTAGCATGGAATAATAAGATAGGTTTTTGGTCCTATTTTGTTGGTTTGCGGGCCGAAAAAATGATTAACAGGGACAGTTGGGGGCATTCGTATTCCATTGTC		Bacillariophyta	Bacillariophyceae	Naviculales				0	0	1	0	0	0	0	0	0	0	0	0	0	0	0	0	0	0	0	0	0	0	0	0	0	0	0	0	0	0	0	0	0	0	0	0	0	0	0	0	0
63ab70ae2817151c63f3b71b89d7f760	TTGAAGTTTGGTCTCGGACGCTGGGTCTGCTTAATTGCATGTACTTGACGGTCCGAGACTTCCTTCTTGGTGAACGGCCGCCTTCGGGTGGTCCGGAACCAGGACTATTACTTTGAAAAAATTAGAGTGTTCAAAGCAGGCCATAGGCCCGAATATATTAGCATGGAATAACAGAATAGGACGTGCGGTTCTATTTTGTTGGTTTCTAGAACTGCCGTAATGATTAAAAGGGACAGCCGGGGGCATTAGTATTTGCACGCG	Fungi	Basidiomycota	Ustilaginomycetes	Ustilaginales	Ustilaginaceae			0	0	1	0	0	0	0	0	0	0	0	0	0	0	0	0	0	0	0	0	0	0	0	0	0	0	0	0	0	0	0	0	0	0	0	0	0	0	0	0	0
63f5a7702435c4a6182e231c769627d1	TTGGATTTGCGTTGATGGATGAGTTGTGGTCGTGAGATTATGACTCGTTCCATGAACATTTTTTGGGAGCAGGGGTTCTTTGGCATTGAGTTGTTGAAGTTCAACTACCCATCGTTTACTGTGAAAAAATTAGAGTGTTTCAAGCAGGGGTTAGTCCTTTGAATATATTAGCATGGAATAATAAGATACGACTCGTATGGTCTATTTTGTTGGTTTGCACATATGAGTAATGATTAATAGGGACAGTTGGGGGTATTCATATTTGAGCGTC			Oomycota					0	0	1	0	0	0	0	0	0	0	0	0	0	0	0	0	0	0	0	0	0	0	0	0	0	0	0	0	0	0	0	0	0	0	0	0	0	0	0	0	0
649ee3dd7bfc538c598c9ade77431175	TTGGATTTGTGGTTGACACTTGCGTCTTGGCACTAGTGTTGAGTTCAGTTGAGTGTTGCCATGTTTGGGTTGAGTTTGTGTGGCATTAGGTTGTCGTGCAGATGAGGCCTATCGTTTACTGTGAAAAAATTAGAGCTTTCAAAGCAGGCTTATGCTGTTGAAAATATTAGCATGAAATAATGAGATAGGACCTTGGTACTATTTTGTTGGTTTGCACACTAAGGTAATGATTAATAGGGTCAGTTGGGGGTATTCATATTCCATTGTC		Bacillariophyta						0	0	1	0	0	0	0	0	0	0	0	0	0	0	0	0	0	0	0	0	0	0	0	0	0	0	0	0	0	0	0	0	0	0	0	0	0	0	0	0	0
657ca5e4901f082d89fb3609a26af72d	TTGGATTTGTGCGTGCCCGCAATGTCCATTTCTTTGGTACGTTTGTGTGCATGCATCCTTGGGTGGAACTTGTGTGGCATTAGGTTGTCGTGCAGGGGATGCTCATCGTTTACTGTGAAAAAATTAGAGTGTTCAAAGCAGGCTTACGCCGTTGAATATATTAGCATGGAATAATAAGATAGGACCTCGGTACTATTTTGTTGGTTTGCGCACTGAGGTAATGATTAACAGGGACAGTTGGGGGTATTCGTATTCCATTGTC		Bacillariophyta	Bacillariophyceae					0	0	1	0	0	0	0	0	0	0	0	0	0	0	0	0	0	0	0	0	0	0	0	0	0	0	0	0	0	0	0	0	0	0	0	0	0	0	0	0	0
657f6dc434508af1aaff4fe18c00a89c	TTGGATTTGTGGTTGTCTGCTGTCGGTCTTCACTTTGTGTTGACTTGTGCATGCAGTCGCCATCCTTGGGTGGATTTTGTGTGGCATTAGGTTGTCGTGCAAGGGATGCCCATCGTTTACTGTGAAAAAATTAGAGTGTTCAAAGCAGGCTTATGCCGTTGAATATATTAGCATGGAATAATAAGATAGGACCTTGGTACTATTTTGTTGGTTTGCGGTTCTTAGAAATGATTAACAGGGACAGTTGGGGGTATTCGTATTCCATTGTC		Bacillariophyta	Bacillariophyceae	Bacillariales				0	0	1	0	0	0	0	0	0	0	0	0	0	0	0	0	0	0	0	0	0	0	0	0	0	0	0	0	0	0	0	0	0	0	0	0	0	0	0	0	0
658609dd7eeb088d53648f4db223265e	TTGGATTTGTGGTTTGTCCGTCTGGCTGGGCCTTTATTGGCCTTTGCTGTGATGGTCATCCATCCTTGGGTGGATCCTATGTGGCATTAGGTTGTCGCGTAGGGGATGCCCATCGTTTACTGTGAAAAAATTAGAGTGTTCAAAGCAGGCTTATGCCGTTGAATATATTAGCATGGAATAATGATATAGGACCTTGGTACTATTTTGTTGGTTTGCGCATCGAGGTAATGATTAATAGGGACAGTTGGGGGTATTCGTATTCCATTGTA		Bacillariophyta	Bacillariophyceae	Bacillariales	Bacillariaceae	Nitzschia		0	0	1	0	0	0	0	0	0	0	0	0	0	0	0	0	0	0	0	0	0	0	0	0	0	0	0	0	0	0	0	0	0	0	0	0	0	0	0	0	0
658a393356af4aa1c175c815100b7245	TTGGATCTCTGTTGAGGATGACCGGTCCGCCCTCTGGGTGTGTATCTGGCTCAGCCTGGACATCTTTCTGAAGAACGTATCTGCACTTGACTGTGTGGTGCGGAATTTGGGACATTTACCTTGAGGAAATTAGAGTGTTTCAAGCAAGCGCACGCTTTGAATACATTAGCATGGAATAATAAGATAGGACCTCAGTTCTATTTTGTTGGTTTCTAGAGCTGTGGTAATGGTTGATAGGGATAGTTGGGGGCATTCGTATTTAACTGTC			Dinophyceae	Suessiales	Symbiodiniaceae	Symbiodinium		0	0	1	0	0	0	0	0	0	0	0	0	0	0	0	0	0	0	0	0	0	0	0	0	0	0	0	0	0	0	0	0	0	0	0	0	0	0	0	0	0
6595c2eae33595f6cee4d140b9b689e9	TTGAACTTGTGCGTGCCTCCGATGTCCTTTTTGGTACGTTTGGGGGTGTGCATCCTTGGGTGGAACCTGTGTGGCATTAGGTTGTCGTGCAGGGGATGCTCATCGTTTACTGTGAAAAAATTAGAGTGTTCAAAGCAGGCTTATGCCGTTGAATATATTAGCATGGAATAATAAGATAGGACCTTGGTACTATTTTGTTGGTTTGCGCACCGAGGTAATGATTAACAGGGACAGTTGGGGGTATTCGTATTCCATTGTC		Bacillariophyta	Bacillariophyceae		Entomoneidaceae	Entomoneis		0	0	1	0	0	0	0	0	0	0	0	0	0	1	0	0	0	0	0	0	0	0	0	0	0	0	0	0	0	0	0	0	0	0	0	0	0	0	0	0	0
659fac56028d00a6a87b6a5f0bd7c5b0	TTGGATTTGTGGTTTGGCTGTCCGGTCCTTCGCTCAGCGTTGGATCCTGGCCGGTCGGATCATCCTTGGGTGGAATCTGTGTGGCATTAAGTTGTCGTGCAGGGGATGCCCATCGTTTACTGTGAAAAAATTAGAGTGTTCAAAGCAAGCTTAGGCTGTTGAATATATTAGCATGGAATAATAAGATAGGACCTCGGTGCTATTTTGTTGGTTTGCGCACCGATGTAATGATTAACAGGGACAGTTGGGGGTATTCGTATTGCGTTGTG		Bacillariophyta	Fragilariophyceae					0	0	1	0	0	0	0	0	0	0	0	0	0	0	0	0	0	0	0	0	0	0	0	0	0	0	0	0	0	0	0	0	0	0	0	0	0	0	0	0	0
65bbf93b355c1de9ef06bc91de372cea	TTGGATTTGTGCGGCATTGGGGGGTCCAATCTTTGGTACTGTTCCGATGCTGCATCCTTGGGTGGATCCTGTGTGGCATTAGGTTGTCGTGCAGGGGATGCCCATCGTTTACTGTGAAAAAATTAGAGTGCTCCAAGCAGGCTTATGCCGATGAATATATTAGCATGGAATAATGAAATAGGGTTTTGACACTATTTTGTTGGTTTGCGTGCCAAAACAATAATTAACAGGGACAGTTGTGGCTATTTGTATTGCATTGTC		Bacillariophyta						0	0	1	0	0	0	0	0	0	0	0	0	0	0	0	0	0	0	0	0	0	0	0	0	0	0	0	0	0	0	0	0	0	0	0	0	0	0	0	0	0
65eda446828ed8bc49597203b6fab1c5	TTGGACCTCGGGTTGGGGCAGCCGGTCCGCCCCCTTGGGGGGTGTGCACTGTGTGCTGGCCCCGACCTTTCTCGCGTTGAGCGGTTCTGACATTAAGTTGTTGGGGCTGTGAGGCGCGTCGTTTACTGTGAGCAAAATAGAGTGTTCAAAGCAGGCTTAGGCCTTGAATACATTAGCATGGAATAATGAGATACGACCTTGGTCCTATTTTGTTGGTTTGCGTTCCGAGGTAATGATTAATAGGGACAGTTGGGGGTATTCGTATTCAATTGTC			Synchromophyceae			Synchroma	Synchroma pusillum	0	0	1	0	0	0	0	0	0	0	0	0	0	0	0	0	0	0	0	0	0	0	0	0	0	0	0	0	0	0	0	0	0	0	0	0	0	0	0	0	0
67020f51c7cc72ee8fa5b07f9ee4519c	TTGGATTTGTGGTTCGTCCAGCCGGCTGGGTCTTAGACCTTTGCTGTGCTGGTCGGCCATCCTTGGGTGGAATCTGTGTGGCATTAGGTTGTCGTGCAGGGGATGCCCATCGTTTACTGTGAAAAAATTAGAGTGTTCAAAGCAGGCTTATGCCGTTGAATATATTAGCATGGAATAATAATATAGGACCTTGGTACTATTTTGTTGGTTTGCGCACTGAGGTAATGATTAATAGGGACAGTTGGGGGTATTCGTATTCCATTGTG		Bacillariophyta	Bacillariophyceae	Bacillariales	Bacillariaceae	Nitzschia		0	0	1	0	0	0	1	1	0	0	0	0	0	0	0	0	0	0	0	0	0	0	0	0	0	0	0	0	0	0	0	0	0	0	0	0	0	0	0	0	0
67ec6cb2bc96a0ab30e519e7f432df99	TTGGATTTGTGGTTGTTGCGTGTTCCCCGGCGCTTGATTGCGTTGTGGGTTTCGTGCAACTCCATCCTTGGGCGGAATCTGTGTGGCATTTGGTTGTCGCGCAGGGGATGCCCATCGTTTACTGTGAAAAAATTAGAGTGTTCAAAGCAGGCTTATGCCGTTGAATATATTAGCATGGAATAATGAGATAGGACCTTGGTACTATTTTGTTGGTTTGCGCACCTTGGTAATGATTAATAGGGGTAGTTGGGGGTATTCGTATTCCATTGTC		Bacillariophyta	Bacillariophyceae	Thalassiophysales	Catenulaceae			0	0	1	0	0	0	0	0	0	0	0	0	0	0	0	0	0	0	0	0	0	0	0	0	0	0	0	0	0	0	0	0	0	0	0	0	0	0	0	0	0
6879e4ac3adc858eb16106b7659c5083	TTGATTCTATGTGTGCCCGGATGTCCACACGTGGTACGTTCTGGGTGCGCATCTTTGGGTGGAACCTGTGTGGCATTAGGTTGTCGTGCAGGGGATGCTCATCGTTTACTGTGAAAAAATTAGAGTGTTCAAAGCAGGCTTACGCCGATGAATATATTAGCATGGAATAATGAGATAGGACCTTGGTGCTATTTTGTTGGTTTGCGCACCACGGTAATGATTAACAGGGACAGTTGGGGGTATTCGTATTCCATTGTC		Bacillariophyta						0	0	1	0	0	0	0	1	0	0	0	0	0	0	0	0	0	0	0	0	0	0	0	0	0	0	0	0	0	0	0	0	0	0	0	0	0	0	0	0	0
68ac872b99992432cc032d414909964b	TTGGATTTCTGTCGAGGATGACCGGTCCGCCCTCTGGGTGTGCATCTGGCTCAGCCTTGACATCTTCCTGAAGAACGTATCTGCACTTGACTGTGTGGTGCGGTATTTAGGACATTTACCTTGAGGAAATTAGAGTGTTTCAAGCAAGCGCACGCTTTGAATACATTAGCATGGAATAATAAGATAGGACCTCAGTTCTATTTTGTTGGTTTCTAGAGCTGAGGTAATGGTTGATAGGGATAGTTGGGGGCATTCGTATTTAACTGTC			Dinophyceae	Suessiales	Symbiodiniaceae	Symbiodinium		0	0	1	0	0	0	0	1	0	0	0	0	0	0	0	0	1	1	0	0	0	0	0	0	0	0	0	0	0	0	0	0	0	0	0	0	0	0	0	0	0
6955555514ab3f41596b0e3af0f0448b	TCGGATTTGTGCGGTGAGTCGTCGGCTCGGTACTGTGTACCGTTGCCAGATGACCTCACTGCATCCTCGAGTGGAACTTGTGTGGCATTAAGTTGTCGTGCAAGGGATGCTCGTCTTTTACTGTGAATAAATTAGAGTGTTCAAAGCAGGCTTACGCCGTTGAATATGCTAGCATGGAATAATGAGATAGGACTTTGGTACTATTTTGTTGGTTTGCGCACCAAAGTAATGATTAATAGGGACAGTTGGGGGCATTCGTATTCCATTGTC		Bacillariophyta	Fragilariophyceae	Striatellales	Striatellaceae	Hyalosira	Hyalosira delicatula	0	0	1	0	0	0	0	0	0	0	0	0	0	0	0	0	0	0	0	0	0	0	0	0	0	0	0	0	0	0	0	0	0	0	0	0	0	0	0	0	0
69fc5a4fcb1ee47a29fd6c34d3fc6103	TTGGATTTGTGGCTTGTCCTGCCGGCTGGGTCTTTTGACCTTTGCTGTGCTGGTCATCCATCCTTCGGAGGAATCCATGTGGCATTAGGTTGTCGCGTGGGGGATACCGATCGTTTACTGTGAAAAAATTAGAGTGTTCAAAACAGGCTTATGCCGTTGAATATATTAGCATGGAATAATAATATAGGACCTTGGTACTATTTTGTTGGTTTGCGCACTGAGGTAATGATTAATAGGGACAGTTGGGGGTATTTGTATTCCATTGTA		Bacillariophyta	Bacillariophyceae	Bacillariales				0	0	1	0	1	0	0	0	0	0	0	0	0	0	0	0	0	0	0	0	0	0	0	0	0	0	0	0	0	0	0	0	0	0	0	0	0	0	0	0	0
6a2a83d56574983be280e5aacf02a9df	TTGGATTTGTGGTTGGAGTGACCGGCCTGTCACTCTGTGTCAGTGCTTGTGTCATCTCCGTCCATCCTTGGGTGGAATCTGTGTGGCATTCAGTTGTCGTGCAGGGGATACCCATCTTTTACTGTGAAAAAATTAGAGTGTTCAAAGCAGGCTTACGCCGTTGAATATATTAGCATGGAATAATGAGATAGGACCTGGGTACTATTTTGTTGGTTTGCGCACCCTGGTAATGATTAATAGGGACAGTTGGGGGTATTCGTATTCCATTGTC		Bacillariophyta	Mediophyceae	Triceratiales	Plagiogrammaceae	Psammoneis		0	0	1	0	0	0	1	0	0	0	0	0	0	0	0	0	0	0	0	0	0	0	0	0	0	0	0	0	0	0	0	0	0	0	0	0	0	0	0	0	0
6ad0b745934d784d63d724de6a4beeda	TTGGATTTGTGGTCTCGTCCGTGGTCCAATTTTTGGTGCCGTCGGGTGGGACCATCCTTGGGTGGATCCTGTGTGGCATTAGGTTGTCGTGCAGGGGATGCCCATCGTTTACTGTGAAAAAATTAGAGTGTTCAAAGCAGGCTTATGCCGTTGAATATATTAGCATGGAATAATAAGATAGGACCTTGGTACTATTTTGTTGGTTTGCGCACCGAGGTAATGATTAACAGAAACAGTTGGGGGTCTTCGTATTCCATTGTC		Bacillariophyta	Bacillariophyceae	Naviculales				0	0	1	0	0	0	0	0	0	0	0	0	0	0	0	0	0	0	0	0	0	0	0	0	0	0	0	0	0	0	0	0	0	0	0	0	0	0	0	0	0
6ad1b614be3860875c05667fada10158	TTGGATTTGTGGCAGTCGCATGCGGCCCGGCACTAGTGCCGGTGTTTGCTAGCGTCGCCATCCTTGGGTGGAACCTGTGTGGCATTAGGTTGTCGTGCAGGGGATGCCCATCGTTTACTGTGAAAAAATTAGAGTGTTCAAAGCAGGCTTATGCCGTTGAATATATTAGCATGGAATAATAAGATAGGACCTTGGTACTATTTTGTTGGTTTGCGCACCAAGGTAATGATTAATAGGGACAGTTGGGGGTATTCGTATTCCATTGTC		Bacillariophyta	Bacillariophyceae	Bacillariales	Bacillariaceae	Nitzschia		0	0	1	0	0	0	0	0	0	0	0	0	0	0	0	0	0	0	0	0	0	0	0	0	0	0	0	0	0	0	0	0	0	0	0	0	0	0	0	0	0
6af79b377078dd7e8946ae6a472f11a5	TTGGATTTCTGGGAGGGTGCTAATTGTCCGCTGAGGCGTGTGCAAGCAGCGCCCTTCCATCCTTCTGTTAACGATTCTTGGTATTCACTTACTGGTTTCGGGCTCAGATATTTTACCTTGAGAAAATTAGAGTGTTTCAGGCAGGCTTGCGCCGGAATACATTAGCATGGAATAATAGAATAGGACTTTAGTCTCTTTTGTTGGTTTGAGGGGCTGAAGTAATGATTAATAGGGATAGTTGGGGGCATTAGTATTTAATTGTC		Ciliophora	Spirotrichea	Stichotrichida	Amphisiellidae			0	0	1	0	0	0	0	0	0	0	0	0	0	1	0	0	0	0	0	0	0	0	0	0	0	0	0	0	0	0	0	0	0	0	0	0	0	0	0	0	0
6bb323965c0207ca30b1e570b8021e34	TTGGATTTGTGGCTCGATGTCTCGGTCCTTCACAATGTGTCGGTACATGAGACATTGGTCATCCTTGGGTGGAATCTGTGTGGCATTAGGTTGTCGTGCAGGGGATGCCCATCGTTTACTGTGAAAAAATTAGAGTGTTCAAAGCAGGCTTATGCCGTTGAATATATTAGCATGGAATAATAAGATAGGACCTTGGTACTATTTTGTTGGTTTGCGCACCGAGGTAATGATTAATAGGGACAGTTGGGGGTATTCGTATTCCATTGTC		Bacillariophyta						0	0	1	0	0	0	0	0	0	0	0	0	0	0	0	0	0	0	0	0	0	0	0	0	0	0	0	0	0	0	0	0	0	0	0	0	0	0	0	0	0
6be9fa7347a80166868805c96befba33	TTGGATTTCTGGTGGGAGCGATCGGTCCGACACTCTGTGTGGGTACTTGCATCGTCTCTTGCCATCCTTGGGGAGAGTCTGTCTGGCATTAAGTTGTCTGGGCAGAGGATCTCCATCGTTTACTGTGAAAAAATTAGAGTGTTCAAAGCAGGCTTATGCCGTTGAATATATTAGCATGGAATAATAAGATAGGACTTTGGTACTATTTTGTTGGTTTGCGCACCGAAGTAATGATTAATAGGGACAGTTGGGGGTATTCGTATTCCATTGTC		Bacillariophyta	Mediophyceae	Cymatosirales	Cymatosiraceae	Cymatosira	Cymatosira lorenziana	0	0	1	0	0	0	0	0	0	0	0	0	0	0	0	0	0	0	0	0	0	1	0	0	0	0	0	0	0	0	0	0	0	0	0	0	0	0	0	0	0
6c7bd2a500ccb4d670bbd154dd139801	TTGGATTTGTGGCTTGGACTGTCGGCCGATGGACTTTGTCTGTCGTGCTGTACGGTCCTGCCTTTTATGGGATTGTCTTCTTTGTGGCATTAGGTTGTCGCATTGTTGATGCCCATCTTTTACTGTGAAAAAATTAGAGTGTTCAAAGCAGGCTTATGCCGTTGAATATATTAGCATGGAATAATGATATAGGACCTTGGTACTATTTTGTTGGTTTGCGCACTGAGGTAATGATTAATAGGGACAGTTGGGGGTATTCGTATTTCATTGTC		Bacillariophyta	Bacillariophyceae	Bacillariales				0	0	1	0	0	0	0	0	0	0	0	0	0	0	0	0	0	0	0	0	0	0	0	0	0	0	0	0	0	0	0	0	0	0	0	0	0	0	0	0	0
6c7cba5084e3a8cbe0921d324d773270	TTGGATTTGTGGTTGATGTTGGTTGCCCGACATTCGTGTCGGTGCGTACCGGTGTCGCCATCCTTGGGTGGAATCTGTGTGGCATTAGGTTGTCGTGCAGGGGATGCCCATCTTTTACTGTGAAAAAATTAGAGTGTTCAAAGCAGGCTTACGCCGTTGAATATATTAGCATGGAATAATAAGATAGGACCTCGGTACTATTTTGTTGGTTTGCGCACTGAGGTAATGATTAATAGGGACAGTTGGGGGTATTCGTATTCCATTGTC		Bacillariophyta	Bacillariophyceae	Bacillariales	Bacillariaceae	Cylindrotheca		0	0	1	0	0	0	1	0	0	0	0	0	0	0	0	0	0	0	0	0	0	0	0	0	0	0	0	0	0	0	0	0	0	0	0	0	0	0	0	0	0
6c820d2e85da86c41afdfcd1aebf6fa0	TTGGATTTGTGGTTGACCCTGGTTGCCTGACATTCGTGTCGGTGTGGACCGGAGTCGCCATCCTTGGGTGGAATCTGTGTGGCATTAGGTTGTCGTGCAGGGGATGCCCATCTTTTACTGTGAAAAAATTAGAGTGTTCAAAGCAGGCTTATGCCGTTGAATATATTAGCATGGAATAATGAGATAGGACCTTGGTACTATTTTGTTGGTTTGCGCACTGAGGTAATGATTAATAGGGACAGTTGGGGGTATTCGTATTCCATTGTC		Bacillariophyta	Bacillariophyceae	Bacillariales	Bacillariaceae			0	0	1	0	0	0	0	0	0	0	0	0	0	0	0	0	0	0	0	0	0	0	0	0	0	0	0	0	0	0	0	0	0	0	0	0	0	0	0	0	0
6c9644bb1eee92d8b83822c6bc1ae608	TTGGATTTGTGGCGTACAGTAGGCTCCGGGCACTTGTTGTCTGAGTAGCTCGCTGTTGCCATCCTTGGGTGGAACCTGTGTGGCATTAGGTTGTCGTGCAGGGGATGCCCATCATTTACTGTGAAAAAATTAGAGTGTTCAAAGCAGGCTTATGCCGTTGAATATATTAGCATGGAATAATGAGATAGGACTTCGTCACTATTTTGTTGGTTTGCGTGATGAGGTAATGATTAATAGGGACAGTTGGGGGTATTCGTATTCCATTGTC		Bacillariophyta	Bacillariophyceae	Naviculales	Naviculaceae			0	0	1	0	0	0	0	0	0	0	0	0	0	0	0	0	0	0	0	0	0	0	0	0	0	0	0	0	0	0	0	0	0	0	0	0	0	0	0	0	0
6d3a0db9c125e8e0f9623cbcab2d4d31	TTGGATTTGTGGCGGTCCCTGTGGTCCAATAATGGTACTTTCGGGGACTGTCATCCTTGGGTGGATCCTGTGTGGCATTAGGTTGTCGTGCAGGGGATGCCCATCGTTTACTGTGAAAAAATTAGAGTGTTCAAAGCAGGCTTATGCCGATGAATAGATTAGCATGGAATAATAAGATAGGACCTCGGTACTATTTTGTTGGTTTGCGCACTGAGGTAATGATTAACAGGGACAGTTGTGGGTATTCGTATTGCATTGTC		Bacillariophyta	Bacillariophyceae	Thalassiophysales	Catenulaceae	Amphora		0	0	1	0	0	0	0	0	0	0	0	0	0	0	0	0	0	0	0	0	0	0	0	0	0	0	0	0	0	0	0	0	0	0	0	0	0	0	0	0	0
6da085ddf0437159ebcb7cc7a2870595	TTGGATTTGTGGTGAAGCTGTCCGGTCCTTCGCTTTGCGTTGGTACCTGGACGGTTTTGCCATCCTTGGGTGGAATCTGTGTGGCATTAAGTTGTCGTGCAGGGGATGCCCATCGTTTACTGTGAAAAAATTAGAGTGTTCAAAGCAGGCTTATGCCGTTGAATATATTAGCATGGAATAATAAGATAGGACTTAGGTACTATTTTGTTGGTTTGCGCACCTGGGTAATGATTAATAGGGACAGTTGGGGGTATTCGTATTTCATTGTC		Bacillariophyta	Fragilariophyceae	Licmophorales	Ulnariaceae			0	0	1	0	0	0	0	0	0	0	0	0	0	0	0	0	0	0	0	0	0	0	0	0	0	0	0	0	0	0	0	0	0	0	0	0	0	0	0	0	0
6f43a0c496b4d6a0311c7f1935fb77c3	TTGGATTTGTGGCTGTCGCATGCGGCCCGGCATTCGTGCTGGTGTTTGCTAGCGTCGCCATCCTTGGGTGGAACCTGTGTGGCATTAGGTTGTCGTGCAGGGGATGCCCATCGTTTACTGTGAAAAAATTAGAGTGTTCAAAGCAGGCTTATGCCGTTGAATATATTAGCATGGAATAATAGGATAGGACCTTGGTACTATTTTGTTGGTTTGCGCACCAAGGTAATGATTAATAGGGACAGTTGGGGGTATTCGTATTCCATTGTC		Bacillariophyta	Bacillariophyceae	Bacillariales	Bacillariaceae	Nitzschia		0	0	1	0	0	0	0	0	0	0	0	0	0	0	0	0	0	0	0	0	0	0	0	0	0	0	0	0	0	0	0	0	0	0	0	0	0	0	0	0	0
6f48ea5dd0a90d6cf97cb840c3fe00e1	TTGGATTTGTTGCGGCCTCTGCGGTCCAAAATGTTTTGGTACTGTCGGAGGTTGCAATCTTTGGGTGGAACCTGTGTGCCATTAAGTTGGTGTGCAGGGGATGCCCATCTTTTACTGTGAAAAAATTGGAGTGTTTCAAGCAGGCTTACGCCGATGAACATATTAGCATGGAATAATGAGATAGGACCTTGGTACTATTTTGTTGGTTTGCGTGCCGAGGTAATGATTAATAGGGACAGTTGGGGATATTCGTATTCCATTGTC		Bacillariophyta	Bacillariophyceae	Naviculales				0	0	1	0	0	0	0	0	0	0	0	0	1	0	0	0	1	0	0	0	0	0	0	0	0	0	0	0	0	0	0	0	0	0	0	0	0	0	0	0	0
6f8be32742a4279e10677e7cc0f68a20	TTGGATTTCTGTTGAGGATGACCGGTCCGCCCTCTGGGTGTGTATCTGGCTCAGCCTTGACATCTTTCTGAGGAACGTATCTGCACTTGACTGTGCGGTGCGGAATTTGGGACATTTACCTTGAGGAAATTAGAGTGTTTCAAGCAAGCGCACGCTTTGAATACATTAGCATGGAATAATAAGAAAGGACCTCAGTTCTATTTTGTTGGTTTCTAGAGCTGTGGTAATGGTTGATAGGGATAGTTGGGGGCATTCGTATTTAACTGTC			Dinophyceae	Suessiales	Symbiodiniaceae	Symbiodinium		0	0	1	0	0	0	0	0	0	0	0	0	0	0	0	0	0	0	0	0	0	0	0	0	0	0	0	0	0	0	0	0	0	0	0	0	0	0	0	0	0
70be7412649878c69b4b250178d08ff8	TTGAAAGTCTGTCTGTGTGTAGTTTTGGCTTTCGTCAGGCTGCATGCAGGCATCCGTCTGCAAACTCTTCTAGGCATTCAGTTGTTCTGTTGAGGGAGTAGACTTTTTACTGTGAAAAAATTAGAGTGTTTAAGGCAGGCAATCGCTTGAATACATTAGCATGGAATAATAGAATATGACACTTGTTCATTTCGTTGGTTATTGGACTCGTGTAATGATTAATAGGGACAGTTGGGGGCATTTGTATTTAATTGTC		Ciliophora	Oligohymenophorea	Pleuronematida	Cyclidiidae			0	0	1	0	0	0	0	0	0	0	0	0	1	0	0	0	0	0	0	0	0	0	0	0	0	0	0	0	0	0	0	0	0	0	0	0	0	0	0	0	0
70c3f497b182f55d12d8fd087426645f	TCGGAGTTAGGGCACGCTTCGTTTCGGTCTTGCCATCGGCTCGCACTGAACGGTGTGCTCCAACCGCCGAAGGGCGGCTCCTGGGCTTCATTGTTCGGGACCGTTCCTTGGCAGGGTTACTTTGAGGAAATTTGAGTGTTCAAGGCACGCGACTCGCGTGACTTCACTAGCATGGAATAACATCGATGGGCTCCTGCCATCCTGTTGGCTTGGTGGCTTGGAGCAACGATCGATAGGAGTGGCTCGGGGGCGTCCGTACCGACGGGAG	Viridiplantae	Chlorophyta	Ulvophyceae	Bryopsidales	Bryopsidaceae			0	0	1	0	0	0	1	0	0	0	0	0	0	0	0	0	0	0	0	0	0	0	0	0	0	0	0	0	0	0	0	0	0	0	0	0	0	0	0	0	0
71a7ba90c2a02a4fbc5207f16ec028a7	TTGGATTTGTGGTTGGAGCGACCGGCCCGTCACTTAGTGTCGGTGTTTGGTTGTCTCTGTCCATCCTTGGGTGGAATCTGTGTGGCATTGAGTTGTCGTGCAGGGGATACCCATCGTTTACTGTGAAAAAATTAGAGTGTTCAAAGCAGGCTTACGCCGTTGAATATATTAGCATGGAATAATAAGATAGGACCTGGGTACTATTTTGTTGGTTTGCGCACCCTGGTAATGATTAATAGGGACAGTTGGGGGTATTCGTATTCCATTGTC		Bacillariophyta	Fragilariophyceae	Fragilariales	Fragilariaceae	Neofragilaria		0	0	1	0	0	0	1	0	0	0	0	0	1	0	0	0	1	1	0	0	0	0	0	0	0	0	0	0	0	0	0	0	0	0	0	0	0	0	0	0	0
71e8f8a65c3cf57e2133286798773458	TTGGATTTGTGGCAATCGCATGCGGCTCGGCATTCGTGCCAATGTTTGCTAGCGTCGCCATCCTTGGGTGGAACCTGTGTGGCATTAGGTTGTCGTGCAGGGGATGCCCATCGTTTACTGTGAAAAAATTAGAGTGTTCAAAGCAGGCTTATGCCGTTGAATATATTAGCATGGAATAATAAGATAGGACCTTGGTACTATTTTGTTGGTTTGCGCACCAAGGTAATGATTAATAGGGACAGTTGGGGGTATTCGTATTCCATTGTC		Bacillariophyta	Bacillariophyceae	Bacillariales	Bacillariaceae	Nitzschia		0	0	1	0	0	0	0	0	0	0	0	0	0	0	0	0	0	0	0	0	0	0	0	0	0	0	0	0	0	0	0	0	0	0	0	0	0	0	0	0	0
726074f10b45bbd71c32e5ebe5bfcfae	TTGGATTTGTGGTATATGTCGGGCTCCCATCCTATTGGATTGGCGTAGCTTGGCATAGCCATCCTTGGGCAGAACCTGTGTGGCATTAGGTTGTCGTGCAGGGTATGCTTATCGTTTACTGTGAAAAAATTAGAGTGTTCAAAGCAGGCTTATGCCGTTGAATATATTAGCATGGAATAATAAGATAGGATCTTGGTACTATTTTGTTGGTTTGCGCACCGAGGTAATGGTTAAGAGGGACAGTTGGGGGTATTCGTATTCCATTGTC		Bacillariophyta						0	0	1	0	0	0	0	0	0	0	0	0	0	0	0	0	0	0	0	0	0	0	0	0	0	0	0	0	0	0	0	0	0	0	0	0	0	0	0	0	0
733aecff4741ece7f85f85076c63d4f7	TTGAATTTCTGGTTTGGTGAGGCCTGCGGCGTTCGAATGAGCGCATTGTTAGCGTCCGCCTAGCCATCTTGGTCTTTTTCTTCGGAGAAGACCTCGTTTACTGTAAAAAAATTAGAGTGTTTCAAGCAAGACGTAAATTTGGAATATATTAGTATGGAATAATAAGATAGGACTTTTGTGTTATTTTGTTGGTTTGCCACAAGAGTAATGATTAAAAGGGACAGTTGGGGGTATTCGTATTTAGTTGTC			Bigyra	Thraustochytrida				0	0	1	0	0	0	0	0	0	0	0	0	0	0	0	0	0	0	0	0	0	0	0	0	0	0	0	0	0	0	0	0	0	0	0	0	0	0	0	0	0
7495ce0eacdac7e65f08551a2110f175	TTGGATTTCTGTTGAGGATGACCGGTCCGCCTTCTGGGTGTGCATCTGGCTCAGCCTTGACATCTTCCTAAAGAACGTATCTGCACTTCATTGTGTGGTGCGGTATTTAGGACATTTACCTTGAGGAAATTAGAGTGTTTCAAGCAAGCGATTGCCTTGAATACATTAGCATGGAATAATAAGATAGGACCTCAGTTCTATTTTGTTGGTTTCTAGAGCTGAGGTAATGGTCGATAGGGATAGTTGGGGGCATTCGTATTTAACTGTC			Dinophyceae	Suessiales	Symbiodiniaceae	Symbiodinium		0	0	1	0	1	0	0	1	0	0	0	0	1	0	0	1	1	0	1	0	0	1	0	0	0	0	1	0	0	0	0	0	0	0	0	0	0	0	0	0	0
74a4a061c04b600995362fbd561e4dc4	TTGGATTTGTGGCTTTCTTGGGCGGCCCGGCACTTCGTGCTGGTGTTTGCCCGAGTTGCCATCCTTGGGTGGAGCCTGTGTGGCATTAGGTTGTCGTGCAGGGGATGCCCATCGTTTACTGTGAAAAAATTAGAGTGTTCAAAGCAGGCTTATGCCGTTGAATATATTAGCATGGAATAATAAGATAGGACCTTGGTACTATTTTGTTGGTTTGCGCACCAAGGTAATGATTAATAGGGACAGTTGGGGGTATTCGTATTCCATTGTC		Bacillariophyta						0	0	1	0	0	0	0	0	0	0	0	0	0	0	0	1	0	0	0	0	0	0	0	0	0	0	0	0	0	0	0	0	0	0	0	0	0	0	0	0	0
7543475225f505f8b49086d883bb268e	TTGGATTTGTGGTTGAGCTGTCCGGTCCTTCGCTTGCGTCGGTACCTGGCCGGTTCGTCCATCCTTGGGTGGAATCTGTGTGGCATTAAGTTGTCGTGCAGGGGATGCCCATCGTTTACTGTGAAAAAATTAGAGTGTTCAAAGCAGGCTTATGCCGTTGAATATATTAGCATGGAATAATGAGATAGGACCTAGGTACTATTTTGTTGGTTTGCGCACCTGGGTAATGATTAATAGGGACAGTTGGGGGTATTCGTATTCCATTGTC		Bacillariophyta	Fragilariophyceae	Licmophorales	Ulnariaceae	Hyalosynedra		0	0	1	0	0	0	0	0	0	0	0	0	0	0	0	0	0	0	0	0	0	0	0	0	0	0	0	0	0	0	0	0	0	0	0	0	0	0	0	0	0
759d5c1bc78962c0f771f27c62ce61ae	TTGGATTTGTGTGATGCCCAGACGTCCATTTTTGGTATGTTTTGGGCATTGCATCCTTGGGTGGAACCAGTGTGGCATTAGATTGCCGTGCTGGTGATACTCATCGTTTACTGTGAAAAAATTAGAGTGTTCAAAGCAGGCTTACGCCGTTGAATATATTAGCATGGAATAATAAGATAGGACCTAGGTACTATTTGGTTGGTTTGCGCACCTGGGTAATGATTAACAGGGACAGTTGGGGGTATTCGTATTCCATTGTC		Bacillariophyta	Bacillariophyceae					0	0	1	0	0	0	0	0	0	0	0	0	0	0	0	0	0	0	0	0	0	0	0	0	0	0	0	0	0	0	0	0	0	0	0	0	0	0	0	0	0
75ff23a577e2dc4bb97af4620898b86a	TTGGATTTCTGGTTGGAGGGCTCGGTCCGGTCCGCAAGGACTGCGCACCAGTGGCAGCTCTGGCCATCCTTGGGCGGAACGTTTCTGGTATTAGTTTATCGGGATCGGGAAGCCCATCGTTTACTGTGAAAAAATTAGAGTGTTTAAAGCAGGCTTATGCCGCTGAATACATTAGCATGGAATAATAAGATAGGACTTTGGTACTATTTTGTTGGTTTGCATACCAAGGTAATGATTAATAGGGATAGTTGGGGGTATTCATATTTAATTGTC			Developea					0	0	1	0	0	0	0	0	0	0	0	0	0	0	0	0	0	0	0	0	0	0	0	0	0	0	0	0	0	0	0	0	0	0	0	0	0	0	0	0	0
76859582c7a5f91f7f7a21a586c7ba58	TCGAATTTGGACCCGGTGTGCAGGATGACTCAAACGAGTCTTTGGCGTATCGGATCCCATTTTGTCATCACCGGACTCACTCTTAGTTGAGTAGTTAGATAGGTGACATTTTTTACTGTGAACAAAATAGAGTGTTCATGGCAGGCCTTTGGAAGGCTTAGATACCTCAGCATGGAATAATAGAATAGGACTTCCGGTTCTATTTTGTTGGTTTTTGGAGCCGAAGTAATGATTAATAGGGATAGTTGGGGGCACTCGTACTCCGTTGTC			Cryptophyceae	Pyrenomonadales	Pyrenomonadaceae			0	0	1	0	0	0	0	0	0	0	0	0	0	0	0	0	0	0	0	0	0	0	0	0	0	0	0	0	0	0	0	0	0	0	0	0	0	0	0	0	0
76da4b4f1c8357d9f4e1fc22f05fb5cf	TTGGACTTTTATAATTGAAGGTTGATCTTCCGTGAAGGATTGTATCAACAGTTTGATTATACCATTATGAATATTTCACATGAATACTTAATTGGATTTATGGTACATTAGTTTTAGGAATTTCATACATTTACTGTGAGTAAATTAGAGTGTTTAAAGCAATCTCTTTGGATTTTGAATATCATTAGCATGGGATAATAAAATATGACATTTCTATTATTTTTTATTGGTTTATAATAGAAGAGTAATGATTAATAGGGATAGTTGTGGGCATTTGTATTTAATTGTC		Discosea	Flabellinia					0	0	1	0	0	0	0	0	0	0	0	0	0	0	0	0	0	0	0	0	0	0	0	0	0	0	0	0	0	0	0	0	0	0	0	0	0	0	0	0	0
76f72cc782aba05d46cedeeb96dac5f3	TTGGATTTGTGGCTGTCTCTGTCGGCTCGGCACTTTGTGCTGTTGCTCGCTGGAGTCGCCATCCTTGGGTGGATCCTGTGTGGCATTAGGTTGTCGTGCAGGGGATGCCCATCGTTTACTGTGAAAAAATTAGAGTGTTCAAAGCAGGCTTACGCCGTTGAATATATTAGCATGGAATAATAAGATAGGACCTTGGTACTATTTTGTTGGTTTGCGCACCAAGGTAATGATTAATAGGGACAGTTGGGGGTATTCGTATTCCATTGTC		Bacillariophyta	Bacillariophyceae	Bacillariales	Bacillariaceae	Nitzschia		0	0	1	0	0	0	0	0	0	0	0	0	0	0	0	1	0	0	0	0	0	0	0	0	0	0	0	0	0	0	0	0	0	0	0	0	0	0	0	0	0
77095dd43dba1c10c937a7eb9d8f6bfe	TTGTATCTCTGGCAGGAGCAATAGCTAAAGAACTTTGTTTCTGATGTAATTGCCTTCAGCCATCTATGAATGGACTTTTACTGGCATTAAATTGTCGGTTTTTGGATGTTTGTCTTTTACTGTGAAAAAATTAGAGTGTTCAAAGCAGGCATTTTGCCATTGAATATATTAGCATGGAATAATAAGATAGGACTTTGGCTCTATTTTATTGGTTATGAGCCATTGTAATGATAAATAGGAACAGTTGGGGGCATTTGTATTCTGAAGTG		Bacillariophyta	Coscinodiscophyceae	Coscinodiscales	Hemidiscaceae	Actinocyclus		0	0	1	0	1	1	0	0	0	0	0	0	1	0	0	0	1	0	0	0	0	0	0	0	0	0	1	0	0	0	0	0	0	0	0	0	0	0	0	0	0
771d5d005d193d719afd8a8b5f4427ac	TTGGACCTGTGGTGGGAATAGTCTGTCCGCACTCTGTGTGGTACGTGACCATTCCGGCCATCCTCGGGAGGAAGCGTCTGGCATTAGGTTGTCGGGCGGGGACTCTCGTCGTTTACTGTGAATAAATTAGAGTGTTCAAAGCAGGCTTATGCCGTGAATACATTAGCATGGAATAATGATATAGGACCTCGGTACTATTTCGTTGGTTTGTGCACCGGGGTAATGATTAATAGGGACAGTTGGGGGTATTCGTATTCCATTGTC		Bacillariophyta	Fragilariophyceae	Fragilariales	Fragilariaceae			0	0	1	0	0	1	1	1	0	0	0	0	0	0	0	0	0	1	0	0	0	0	0	0	0	0	1	0	0	0	0	0	0	0	0	0	0	0	0	0	0
77b635c466d0e14de0fb5021912d6525	TTGGATTTGTGGGTGGAGCGTCCGGTCCGACGCTTTGCGTGGGTTCTGGCCGCTCCGTCCATCCTTGGGTGGAATCTGTGTGGCATTAGGTTGTCGTGCAGGGGATGCCCATCTTTTACTGTGAAAAAATTAGAGTGCTCTAAGCAGGCTTACGCCGTTGAATATGTTAGCATGGAATAACGAGATAGGACATTCGTACTATTTTGTTGGTTTGCGCACGAATGTAATGATTAATAGGGACAGTTGGGGGTATTCGTATTCCATTGTC		Bacillariophyta	Fragilariophyceae	Fragilariales	Staurosiraceae			0	0	1	0	0	0	0	0	0	0	0	0	0	0	0	0	0	0	0	0	0	0	0	0	0	0	0	0	0	0	0	0	0	0	0	0	0	0	0	0	0
7803daaa265a364256074f73faeaf0ef	TTGTATCTCTGGCAGGAGCAATAGCTAAAGAACTTTGTTTCTGATGTAATTGCCTTCAGCCATCTATGAATGGACTTTTACTGGCATTAAGTTGTCGGTTTTTGGATGTTTGTCTTTTACTGTGAAAAAATTAGAGTGTTCAAAGCAGGCATTTTGCCATTGAATATATTAGCATGGAATAATAAGATAGGACTTTGGCTCTATTTTATTGGTTATGAGCCATTGTAATGATAAATAGGAACAGTTGGGGGCATTTGTATTCTGAAGTG		Bacillariophyta	Coscinodiscophyceae	Coscinodiscales	Hemidiscaceae	Actinocyclus		0	0	1	0	0	0	0	0	0	0	0	0	0	0	0	0	0	0	0	0	0	0	0	0	0	0	0	0	0	0	0	0	0	0	0	0	0	0	0	0	0
781d2555b2278d18643e74b7d3458954	TTGAATTTCTGGCCGGAGGCCAAGGTCTCTTCGAGGCTTTGTTTTTCCAGGCCATCCTCCCGGGAACCATAGACTCACTTCAATGGGAGATATGCGGAACGGGACTTTTACTTTGAAAAAATTAGAGTGTTTCAGGCAGGCTTAAGCCCGAATATTACAGCTGAGAATAATGGAATAGGACTGAGTCCATTTTGTTGGTTTTTACAGGATTCGGTAATGATTAAAAGGGACAGTTGGGGGCATTAGTATTTAATTGTC		Ciliophora	Nassophorea	Nassulida	Nassulidae	Nassula		0	0	1	0	0	0	0	0	0	0	0	0	0	0	0	0	0	0	0	0	0	0	0	0	0	0	0	0	0	0	0	0	0	0	0	0	0	0	0	0	0
78ff6b9102f415c7fd0d2569d81c4660	TTGGACTTCTGCTTTGGTTGGCTGGTTTACCCACTGGGTAAGTATCTGGCATGACTGAAGCATGTGTTGCAAATATACTACTGCACTTGACTAGGTGGTGTGGTATTTATCGCTTTTACTTTGAGGAAAACAGAGTGTTCCACGCAGGCAGATGCCTTGAATATGTGAGCATGGAATAATGGGCCAACGCTTTGGTTTGTTGTTGGTTCAAAACATTGGGTAATGATGAATAGGGATAGTTGGGGGCACTTGTATTTAATTGTC			Dinophyceae	Gonyaulacales	Pyrophacaceae			0	0	1	0	0	0	0	0	0	0	0	0	0	0	0	0	0	0	0	0	0	0	0	0	0	0	0	0	0	0	0	0	0	0	0	0	0	0	0	0	0
7957fc55f0f69d55a06b5cdba6a41d1e	TTGGATTTGTGGCCGCCCCTGCGGTCCGAATTTTCGGTACTGTCGGGGTGGTCATCCTTGGGTGGAAACTGTGTGGCATTAGGTTGTCGCGCAGGGGATGCCCATCGTTTACTGTGAAAAAATTAGAGTGTTCAAAGCAGGCTTATGCCGTTGAATATATTAGCATGGAATAATGAGATAGGACCTTGGTACTATTTTGTTGGTTTGCGCACCGAGGTAATGATTAATAGGGACAGTTGGGGGTATTCGTATTCCATTGTC		Bacillariophyta	Bacillariophyceae	Naviculales	Diploneidaceae			0	0	1	0	0	0	0	0	0	0	0	0	0	0	0	0	0	0	0	0	0	0	0	0	0	0	0	0	0	0	0	0	0	0	0	0	0	0	0	0	0
79c90b0fa7ee26681495d0741b0addb5	TTGGATTTGTGGTTTGTCCCGTTGGCCGCGCCTTTATTGGTGCTAGCTTGATGGGTCGACCATCCTTGGGTGGAACCTGTGTGGCATTAGGTTGTTGCGCAGGGGATGCCCATCGTTTACTGTGAAAAAATTAGAGTGTTCAAAGCAGGCTTATGCCGTTGAATATATTAGCATGGAATAATGATATAGGACCTTGGTACTATTTTGTTGGTTTGCGCACTGAGGTAATGATTAATAGGGACAGTTGGGGGTATTCGTATTCCATTGTC		Bacillariophyta	Bacillariophyceae					0	0	1	0	0	0	0	0	0	0	0	0	0	0	0	0	0	0	0	0	0	0	0	0	0	0	0	0	0	0	0	0	0	0	0	0	0	0	0	0	0
79f3bf0e65d0a86816c2113cd33dedf7	TTGGATTTGTGGTTTGTCCCGCCTGCTGGACCTTTATGGGTCTCTGCGGCGCGGGTCATCCATCCTTGGGTGGAATCCGTGTGGCATTAGGTTGTCGCGCGGGGGATGCCCATCTTTTACTGTGAAAAAATTAGAGTGTTCAAAGCAGTCTTACGACGTTGAATATATTAGCATGGAATAATGATATAGGACCTTGGTACTATTTTGTTGGTTTGCGCACTGAGGTAATGATTAACAGGGACAGTTGGGGGTATTCGTATTCCATTGTG		Bacillariophyta	Bacillariophyceae	Naviculales				0	0	1	0	0	0	0	0	0	0	0	0	0	0	0	0	0	0	0	0	0	0	0	0	0	0	0	0	0	0	0	0	0	0	0	0	0	0	0	0	0
79f6a0dcb569b652b4b012d63da8ed4d	TTGGATTTGTGGTTTCCCCTGTGGCCCAATTTTGGTGCTGTCGGGGGCGACCATCCTTGGGTGGATCCTGTGTGGCATTAGGTTGTCGTGCAGGGGATGCCCATCGTTTACTGTGAAAAAATTAGAGTGATCCAAACAGGCTTACGCCGTTGAATATATTAGCATGGAATAATAAGATAGGACCTTGGTACTATTTTGTTGGTTTGCGCACCGAGGTAATGATTAACAGAAACAGTTGGGGGTCTTCGTATTCCATTGTC		Bacillariophyta	Bacillariophyceae	Naviculales	Amphipleuraceae			0	0	1	0	0	0	0	0	0	0	0	0	1	0	0	0	0	0	0	0	0	0	0	0	0	0	0	0	0	0	0	0	0	0	0	0	0	0	0	0	0
79f9e336e32bbb773757019621702c1b	TTGGATTTGTGGTCGGAGGGGTCGATCCGATGCTTTGCATGGGTATTTGACTCTCTCTGTCCATCCTTGGGTGGAATCTGTGTGGCATTAGGTTGTCGTGCAGGGGATGCCCATCTTTTACTGTGAAAAAATTAGAGTGTTCAAAGCAGGCTTACGCCGTTGAATATATTAGCATGGAATAATGAGATAGGACCTTGGTACTATTTTGTTGGTTTGCGCACCGAGGTAATGATTAATAGGGACAGTTGGGGGTATTCGTATTCCATTGTC		Bacillariophyta	Fragilariophyceae	Licmophorales	Licmophoraceae			0	0	1	0	0	0	0	0	0	0	0	0	0	0	0	0	0	0	0	0	0	0	0	0	0	0	0	0	0	0	0	0	0	0	0	0	0	0	0	0	0
7a3fdfbdaa21577ff0016ccd1618c5d0	TTGGATTTGTGGTTGGGTGGGCGGACGCCACATTGTGGTTGCTTTCGCCTGACCCTGCCATCCTTGGGCGGAATGTGTCTGGCATTAGGTTGTCGGGCATTGGATGCCCATCGTTTACTGTGAAAAAATTAGAGTGTTCCAAACAGGCTTATGCCGTTGAATATATTAGCATGGAATAATGAGATAGGACTTCTGCACTATTTTGTTGGTTTGCGTGCGGTCGTAATGATCAACAGGAACGGTTGGGGGTATTCGTATTCCATTGTC		Bacillariophyta						0	0	1	0	0	0	0	0	0	0	0	0	0	0	0	0	0	0	0	0	0	0	0	0	0	0	0	0	0	0	0	0	0	0	0	0	0	0	0	0	0
7a91fdc857bf064c8ba72d8da302867a	TTGGATTTCTGGTAGGAGCGACCGTTCCGAACTTGAATGTTTGTGTATTGAGTTGTCTCCAGCCATCCTTGTGGAGAACTTTTCTTGCATTAATTTGTAGGGATTGGGACCCGCATCGTTTACTGTGAAAAAATTAGAGTGTTTAAAGCAGGCAATCGCTTGAATACATTAGCATGGAATAATAAGATAGGACTTTGGTACTATTTTGTTGGTTTGCATACCAAATTAATGATCAACAGGAACAGTTTGAGGATATTCGTATGAACATGTC			Bigyra					0	0	1	0	0	0	0	0	0	0	0	0	0	0	0	0	0	0	0	0	0	0	0	0	0	0	0	0	0	0	0	0	0	0	0	0	0	0	0	0	0
7a9ff73ba5b0e6cab359c293f077fffd	TTGGATTTGTGCGAGTACCTGTACATCAAAATGTTTTGAAACTGCAAGGTGCAAGCATCCTTGGATGGAATCTGTGAAGCATTAGTTTGTTTTGCAGAGGATTTCCACCTTTTACTGTGAAAAAATTAGAGTGTTCAAAGCAGGCATATGCCGTTGAATATATTAGCATGGTATAATAAGATAAGACATTGGTGCTATTTTGTTGGTTTGTGTACTAAAGTAATGATTAATAGGAACGGTTGGAGGTATTTGTATTCCATTGTC		Bacillariophyta	Bacillariophyceae	Naviculales				0	0	1	0	0	0	0	0	0	0	0	0	0	0	0	0	0	0	0	0	0	0	0	0	0	0	0	0	0	0	0	0	0	0	0	0	0	0	0	0	0
7b74e0c7f7877cee94988d5287c23252	TTGGATTTGTGGCTGTCTCTGGATGTTCGGCACTTTGTGCTGTAATATTTCGGAGTCGCCATCCTTGGGTGGATCCTGTGTGGCATTAGGTTGTCGCGCTGGGGATGCCCATCGTTTACTGTGAAAAAATTAGAGTGTTCAAAGCAGGCTTACGCCGTTGAATATATTAGCATGGAATAATAAGATAGGACCTTGGTACTATTTTGTTGGTTTGCGCACCAAGGTAATGATTAATAGGGACAGTTGGGGGTATTCGTATTCCATTGTC		Bacillariophyta	Bacillariophyceae	Bacillariales	Bacillariaceae			0	0	1	0	0	0	0	0	0	0	0	0	0	0	0	0	0	0	0	0	0	0	0	0	0	0	0	0	0	0	0	0	0	0	0	0	0	0	0	0	0
7b7e28d049c2d712be9f76490a8d502b	TTGGACTTGTGGGGTCGGTGTTGGCGTCCATTAGTTTGGTTCGGCCCTCACCTCTCCATCCTTGGGAGGAATCTGTGTGGCATTAGGTTGTCGTGCAGGGGAATCCCATCGTTTACTGTGAAAAAATTAGAGTGTTCAAAGCAGGCTTAGGCCGCTGAATAAATTAGCATGGAATAATGAGATAGGTCTAGGGTCCTATTTTGTTGGTTTGCGGTTCTTAGAAATGATTAACAGGGACAGTTGGGGGTATTCGTATTCCATTGTC		Bacillariophyta	Bacillariophyceae	Naviculales	Proschkiniaceae			0	0	1	0	0	0	0	0	0	0	0	0	0	0	0	0	0	0	0	0	0	0	0	0	0	0	0	0	0	0	0	0	0	0	0	0	0	0	0	0	0
7b891ad07ec2df760b545f4cbe630bb1	TTGAATGTCTGGTAGGAGCGACCTGGCCTTTCCTGTTTTTGGGATTGTTTTTGCCGAGTGTCTGTCTCTGGCCATCCTCCTCTGTTTTTTAAAATAGAGGTCGTTTACTGTAAACAAAATAGAGTGTTTCAAGCAAAAAGTATTTTGGTATACATTAGTATGGGATAATAAGATAGGGCTTTTGTGCTATTTTGTTGGTTTGCACACGAAAGTAATGATTAAAAGGAACAATTGGGGATATTCGAATTTAGATGTC			Bigyra	Thraustochytrida				0	0	1	0	0	0	0	0	0	0	0	0	0	0	0	0	0	0	0	0	0	0	0	0	0	0	0	0	0	0	0	0	0	0	0	0	0	0	0	0	0
7bcdab18e9b7a7724cffb85a03cd88b9	TTGAATTTGTGATGGTGGTGACAATCCATAATGTTTGACATTGTTGCACGCTGTCATCTTTGGGTGGATCCCATGGGGCATTAGGTTGTTTTGTGGGGGTAGCCCACAATTTACTGTGAGAAAAATAGAGTGTTCAAAGCAGGCTTATGCCGCTGAATATATTAGCATGGAATAATGATATAGAACTCTGATACTATTTTGTTGGCTTGTGTGACAGAGTAATGATTACGAGGGGCAGTTGGGGGTATTCGAATTCCATAGCC		Bacillariophyta						0	0	1	0	0	0	0	0	0	0	0	0	0	0	0	0	0	0	0	0	0	0	0	0	0	0	0	0	0	0	0	0	0	0	0	0	0	0	0	0	0
7be23c093284dca7d58e000bd549bc7d	TTGGATTTCTGTTGAGGATGACTTGTCCGCCCTCTGGGTGAGTATCCCGCTCAGCCTTGACATCTTTCTGAAGAACGTATCTGCACTTGACTGTGTGGTGCGGAATTTGGGACATTTACTTTGAGGAAATTAGAGTGTTTCAAGCAAGCGCACGCTTTGAATACATTAGCATGGAATAATAAGATAGGACCTCAGTTCTATTTTGTTGGTTTCTAGAGCTGTGGTAATGATTGATAGGGATAGTTGGGGGCATTCGTATTTAACTGTC			Dinophyceae	Suessiales	Symbiodiniaceae	Symbiodinium		0	0	1	0	0	0	0	0	0	0	0	0	0	0	0	0	0	0	0	0	0	0	0	0	0	0	0	0	0	0	0	0	0	0	0	0	0	0	0	0	0
7c5edb6a19a606116970e04f9a21f560	TTGGATTTCTGGTTTGGCGCGTTCGACACGTACCGGTTACGGTTACGAATGTTGTATGCGCGCCTGCCATCCTTCCAGAGACCGTTTCTACCCTTCATTGGGATCGGATTCGCAATCTGGATCTTTTACTTTGAAAAAATTAGAGTGTTTAAAGCAGGCTTGTGCTATGAATACATTAGCATGGAATAATAATTTAGGACTCTCAGTTCTAGGTTGTTGGTTTCTAGAACTGAAGTAATGATTGATAGGGATAGTTGGGGGTGCTAGTATTCAGCGGCC		Imbricatea		Thaumatomonadida				0	0	1	0	0	0	0	0	0	0	0	0	0	0	0	0	0	0	0	0	0	0	0	0	0	0	0	0	0	0	0	0	0	0	0	0	0	0	0	0	0
7db395bd9d1725efb3ac5b20c644dd72	TTGGACTTCTGCTTTGGTTGGCTGGTCTACCCACTGGGTAAGTATCTGGCATGACTGAAGCATGTGTTGCAAATATACTACTGCACTTGACTGTGTGGCGTGGTATTTATCGCTTTTACTTTGAGGAAAACAGAGTGTTCCACGCAGGCAGATGTCTTGAATATGTGAGCATGGAATAATGAGCCAAGGCTTTGGTTTGTTGTTGGTTCAAAACATTGGGTAATGATGAATAGGGATAGTTGGGGGCACTTGTATTTAATTGTC			Dinophyceae	Gonyaulacales	Pyrophacaceae	Fragilidium		0	0	1	0	0	0	0	0	0	0	0	0	0	0	0	0	0	0	0	0	0	0	0	0	0	0	0	1	0	0	0	0	0	0	0	0	0	0	0	0	0
7e4fe3c42e0f0cab6cb9e13fc2d19df7	TTGGATTTGTGGTTGGAGCGGCCGGCCTGTCACTTGTGTTGGTGCTTGTGTCATCTCCGTCCATCCTTGGGTGGAATCTGCATGGTATTTGCTTGTCGTGCAGGGGATACCCATCGTTTACTGTGAAAAAAATAGAGTGTTCAAAGCAGGCTTAGGCCGTTGAATATATTAGCATGGAATAATGAGATAGGACCTGGGTGCTATTTTGTTGGTTTGCGCGCCCTGGTAATGATTAATAGGGACAGTTGGGGGTATTCGTATTCCATTGTC		Bacillariophyta	Mediophyceae					0	0	1	0	0	0	0	0	0	0	0	0	0	0	0	0	0	0	0	0	0	0	0	0	0	0	0	0	0	0	0	0	0	0	0	0	0	0	0	0	0
7e8bc04a2b53f8d6ba901307c245184b	TTGGATTTGTGGTTGTAGAATGATCCCTCGGGGAGTGTTTTGCAGATCCATCCATGAAATGCAGCTTCTCTGGCATTAGGTTGTTAGAGATGTTGAGTTTGTATTGTACTGTGAAGAAAGTAGAGTGCTCTACACAGGTGATAGCTGTTGGATAAAATAGCATGGAATACTGGAGTAAGACACTGGTGTTAGTTGTTGGTTTGTGCATTGCTGTAATGGTTAACAGGGCTAGTTGGGGGTATATGTATTCCATTGTG		Bacillariophyta	Bacillariophyceae	Mastogloiales				0	0	1	0	0	0	0	0	0	0	0	0	0	0	0	0	0	0	0	0	0	0	0	0	0	0	0	0	0	0	0	0	0	0	0	0	0	0	0	0	0
7eba7e9544d3c97367b3275ccdaff8a2	TTGGATTTGTGGTCTGTACGATTCGGTCCTATGCTTGTTGCGTGGGTACGTGAATCGTTCGTCCATCCTTGGGTGGAATCTGTGTGGCATTAGGTTGTCGTGCAGGGGATGCCCATCGTTTACTGTGAAAAAATTAGAGTGTTCAAAGCAGGCTTATGCCGTTGAATATATTAGCATGGAATAATAATATAGGACCTTGGTACTATTTTGTTGGTTTGCGCACCGAGGTAATGATTAATAGGGACAGTTGGGGGTATTCGTATTCCATTGTC		Bacillariophyta	Fragilariophyceae					0	0	1	0	0	1	0	1	0	0	0	0	0	0	0	0	0	0	0	0	0	0	0	0	0	0	0	0	0	0	0	0	0	0	0	0	0	0	0	0	0
7f37771a05636163eb89e6c589e90af3	TTGGATTTGTGGCTGTCGCGTGCGGCCTGACACTTAGTGCCGGTGTCTGCTTGCGTCGCCATCCTTGGGTGGAACCTGTGTGGCATTAGGTTGTCGCGCAGGGGATGCCCATCGTTTACTGTGAAAAAATTAGAGTGTTCAAAGCAGGCTTATGCCGTTGAATATATTAGCATGGAATAATAAGATAGGACCTTGGTACTATTTTGTTGGTTTGCGCACCAAGGTAATGATTAATAGGGACAGTTGGGGGTATTCGTATTCCATTGTC		Bacillariophyta	Bacillariophyceae	Bacillariales	Bacillariaceae	Nitzschia		0	0	1	0	0	0	0	0	0	0	0	0	0	0	0	0	0	0	0	0	0	0	0	0	0	0	0	0	0	0	0	0	0	0	0	0	0	0	0	0	0
7f959231527fcb37cb57bae8c6659de4	TTGGATTCCTGGCGCGGGGCAGCCGGTCCGCCTTGCAAAAGGTGCGTACTGCGCGGCCTCGGCCATTTTTGGGCAGAGCAGTCCTGGCATTTAGTTGTCGGGGCTGGGATGCTCGACGTTTACTGTGAAAAAATCAGAGTGTTCAACGCAGGCTTACGCCTTGAATACATTAGCATGGAATAATGAGATAGGACCTCGGCGGTCTATTTTGTTGGTTTGCACGCCGAGGTAATGATTAACAGGGACGGTTGGGGTTCTTCGTATTCAATTGTC			Pelagophyceae					0	0	1	0	0	0	0	0	0	0	0	0	0	0	0	0	0	0	0	0	0	0	0	0	0	0	0	0	0	0	0	0	0	0	0	0	0	0	0	0	0
7fd531db5b190b00cdf357038604bbbd	TTGAATTTCTGGTCTCAGACAACGGTCTGCCTCAAACGAGGTACGTACCAGTTGTCTGAATCCATCCTCGGGGAAAACATATCTGTTATTAAGTTGATGGGTATGGGATCCTCGTCATTTACTGTGAGCAAAATAGAGTGTTCAAAGCAGGCTTATGCCATTGAATACATTAGCATGGAATAATAAGATAGGACCTTGGTCTATTTTGTTGGTTTGTACTCCAAGGTAATGATTAATAGGGATAGTTGGGGGTATTCGTATTCAATTGTC			Chrysophyceae	Chromulinales	Chromulinaceae	Ochromonas		0	0	1	0	0	0	0	0	0	0	0	0	0	0	0	0	0	0	0	0	0	0	0	0	0	0	0	0	0	0	0	0	0	0	0	0	0	0	0	0	0
80108f8bb107dac481c2b7641c687057	TTGGATTTCTGCCTAGGACGACCGGTCCGCCCTCTGGGTGAGTATCTGGCTCAGCCTGGGCATCTTCTTGGAGAACGTAGCTGCACTTGATTGTGTGGTGCGGTATCCAGGACTTTTACTTTGAGGAAATTAGAGTGTTTCAAGCAGGCACGCGCCTTGAATACATTAGCATGGAATAATAAGATAGGACCTCGGCTCTATTTTGTTGGTTTCTAGAGCTGAGGTAATGATTAATAGGGACAGTTGGGGGCATTCGTATTTAACTGTC			Dinophyceae					0	0	1	1	0	0	0	1	0	0	0	0	1	1	1	1	1	1	1	0	0	0	0	0	0	0	0	0	0	0	0	0	0	0	0	0	0	0	0	0	0
80f97a6be1367566f5bc83a54fd9627f	TTGGATTTGTGGATGTGTGTTTCTGTGCGGCACTTTGTGCGTGCACGTGGAGCACTTGTCCATCCTTGGGTGGAATCTGTGTGGCATTAGGTTGTCGTGCAGGGGATGCCCATCGTTTACTGTGAAAAAATTAGAGTGTTCAAAGCAGGCTTATGCCGTTGAATATATTAGCATGGAATAATAAGATAGGACCTTGGTACTATTTTGTTGGTTTGCGCACCGAGGTAATGATCAATAGGAACAGTTGGGGCTATTCGTATTCCATTGTC		Bacillariophyta	Fragilariophyceae	Fragilariales				0	0	1	0	0	0	0	0	0	0	0	0	0	0	0	0	0	0	0	0	0	0	0	0	0	0	0	0	0	0	0	0	0	0	0	0	0	0	0	0	0
8102abc4f662ba9d59df945be8a3f5c9	TTGGATTTGTGGCAGTCTTTGGCGTCTCTTCACTTAGTGTTGTGGATTGCTGGGGTCGCCATCCTTGGGTGGATCCTGTGTGGCATTAGGTTGTCGTGCAGGGGATGCCCATCGTTTACTGTGAAAAAATTAGAGTGTTCAAAGCAGGCTTATGCCGTTGAATATATTAGCATGGAATAATAAGATAGGACCTTGGTACTATTTTGTTGGTTTGCGCACTGAGGTAATGATTAATAGGGACAGTTGGGGGTATTCGTATTCCATTGTC		Bacillariophyta	Bacillariophyceae	Bacillariales	Bacillariaceae			0	0	1	0	0	0	0	0	0	0	0	0	0	0	0	0	0	0	0	0	0	0	0	0	0	0	0	0	0	0	0	0	0	0	0	0	0	0	0	0	0
81978f529d857a6b87ac08c54e7dedf9	TTGGATTTGTGGTTGGGCTGTCCGGTCCTTCGCTCAGCGTTGGATTCTGGCCGGTCTGATCATCCTTGGGTGGAATCTGTGTGGCATTAAGTTGTCGTGCAGGGGATACCCATCGTTTACTGTGAAAAAATTAGAGTGTTCAAAGCAAGCTTAGGCTGTTGAATATATTAGCATGGAATAATAAGATAGGACCTCGGTACTATTTTGTTGGTTTGCGTACCGACGTAATGATTAACAGGGACAGTTGGGGGTATTCGTATTCGATTGTG		Bacillariophyta	Fragilariophyceae					0	0	1	0	0	0	0	0	0	0	0	0	0	0	0	0	0	0	0	0	0	0	0	0	0	0	0	0	0	0	0	0	0	0	0	0	0	0	0	0	0
8230e898f0822f3aa44d3d72d348cddb	TTGGATTTGTGGTGAAGCTGTCCGGTCCTTCGCTTTGCGTTGGTACATGGACGGTTTTGCCATCCTTGGGTGGAATCTGTGTGGCATTAAGTTGTCGTGCAGGGGATGCCCATCGTTTACTGTGAAAAAATTAGAGTGTTCAAAGCAGGCTTATGCCGTTGAATATATTAGCATGGAATAATAAGATAGGACCTAGGTACTATTTTGTTGGTTTGCGCACCTGGGTAATGATTAATAGGGACAGTTGGGGGTATTCGTATTCCATTGTC		Bacillariophyta	Fragilariophyceae	Licmophorales	Ulnariaceae			0	0	1	0	0	0	0	0	0	0	0	0	0	0	0	0	0	0	0	0	0	0	0	0	0	0	0	0	0	0	0	0	0	0	0	0	0	0	0	0	0
823b8517ce90890cc222c3e5edc07090	TTGGATTTGTGGTTGAGTGGTTCGGTCCGACGCTTGTTGTGTGGGTACCTGAGCCGTTCGTCCATCCTTGGGTGGAATCTGTGTGGCATTAGGTTGTCGTGCAGGGGATGCCCATCGTTTACTGTGAAAAAAAACACTCTGTTCAAAGCAGGCTTATGCCGTTGAATATATTAGCATGGAATAATGAGATAGGACCTTGGTACTATTTTGTTGGTTTGCGCACCGAGGTAATGATTAATAGGGACAGTTGGGGGTATTCGTATTCCATTGTC		Bacillariophyta	Fragilariophyceae	Licmophorales	Ulnariaceae			0	0	1	0	0	0	0	0	0	0	0	0	0	0	0	0	0	0	0	0	0	0	0	0	0	0	0	0	0	0	0	0	0	0	0	0	0	0	0	0	0
82a3c9d3d4722f162d6d05ab875743ed	TTGGATTTCGGGTGGGTACCGCCGGTCTCCCATTGGGTATGTACTGGCGTGGCCCGCCTTGCTGTCGGGGACGGTCTCCTGGGCTTAATTGCTCGGGAATCGGAGTCGACGATGTTACTTTGAGTAAATTAGAGTGTTCAAAGCAAGCCTACGCTCTGAATATGATAGCATGGGATAACACGACAGGACTCTGGCCTATCGTGTTGGTCTGTAGGACCGGAGTAATGATTAAGAGGGACAGTCGGGGGCATTCGTATTCCATTGTC	Viridiplantae	Chlorophyta	Ulvophyceae					0	0	1	0	0	0	0	0	0	0	0	0	0	0	0	0	0	0	0	0	0	0	0	0	0	0	0	0	0	0	0	0	0	0	0	0	0	0	0	0	0
83695db616934366eb064559104f3341	TTGGATTTCTGTTGAGGATGACCGGTCCGCCCTCTGGGTGTGTATCTGGCTCAGCCTTGACATCTTTCTGAAGAACGTATCTGCACTTGACTGTGTGGTGCGGAATTTGGGACATTTACCTTGAGGAAATTAGAGTGTTTCAAGCAAGCGCACGCTTTGAATACATTAGCATGGAATAATAAGATAGGACCTTAGAGCTGATGTAATGGTTGATAGGGATAGTTGGGGGCATTCGTATTTAACTGTC			Dinophyceae	Suessiales	Symbiodiniaceae	Symbiodinium		0	0	1	0	0	0	0	0	0	0	0	0	0	0	0	0	0	0	0	0	0	0	0	0	0	0	0	0	0	0	0	0	0	0	0	0	0	0	0	0	0
838e1f562074af4985564de4d5d182c6	TTGGATTTGTGGTTTGTCCCGCCTGCTGGACCTTTATGGGTCTCTGCGGCGCGGGTCATCCATCCTTGGGTGGAATCCGTGTGGCATTAGGTTGTCGCGCGGGGGATGCCCATCTTTTACTGTGAAAAAATTAGAGTGTTCAAAGCAGTCTTACGACGTTGAATATATTAGCATGGAATAATGATATAGGACCTTGGTACTATTTTGTTGGTTTGCGCACTGAGGTAATGATTAACAGGGACAGTTGGGGGTATTCGTATTCCATTGTA		Bacillariophyta	Bacillariophyceae	Naviculales				0	0	1	0	0	1	0	0	0	0	0	0	0	0	0	0	0	0	0	0	0	0	0	0	0	0	0	0	0	0	0	0	0	0	0	0	0	0	0	0	0
84474bf81485c7d158505f6b4e1dbf2c	TTGGATCTGTGATGCTGCCCCAGGTCCAATCTGGTACTTTGGGGGAGTGTCTTGCTTAGGTGGAATCTGTCTGGCATTAGGTTGTCGGGCAGGGGATGCCTATCGTTTACTGTGAAAAAATTAGAGTGTTCCAAACAGGCTTTACGCCGTTGAATATATTAGCATGGAATAATGAGATAGGACTCCTGTGCTATTTTGTTGGTTTGTGCAAGGGAGTAATGGTCAACAGGAACAGGCGGGGATATTTGTATTCCATTGTC		Bacillariophyta	Bacillariophyceae	Mastogloiales	Mastogloiaceae			0	0	1	0	0	0	0	0	0	0	0	0	0	0	0	0	0	0	0	0	0	0	0	0	0	0	0	0	0	0	0	0	0	0	0	0	0	0	0	0	0
846773f31eb05a5e5d182994b98cc7be	TTGTATCTCTGGCAGGAGCAATAGCTAAAGAACTTTGTTTCTGATGTAATTGTCTTCAGCCATCTATGAATAGACTTTTACTGGCATTAAGTTGTTGGTTTTTGGATGTTTGTCTTTTACTGTGAAAAAATTAGAGTGTTCAAAGCAGGCATTTTGCCATTGAATATATTAGCATGGAATAATAAGATAGGACTTTGGCTCTATTTTATTGGTTATGAGCCATTGTAATGATAAATAGGAACAGTTGGGGGCATTTGTATTCTGAAGTG		Bacillariophyta	Coscinodiscophyceae	Coscinodiscales	Hemidiscaceae	Actinocyclus		0	0	1	0	1	1	0	0	0	0	0	0	0	0	0	0	0	0	0	0	0	0	0	0	0	0	0	0	0	0	0	0	0	0	0	0	0	0	0	0	0
8495eab097b05b87149c475770bc6e8b	TTGGATTTGTGGTTCGTCCTGCCGGCTGGACCTTTGTTGGTCCTTGCTGTTGTAGGTCGTCCATCCTTGGGTGGAATCTGTGTGGCATTAGGTTGTCGCGCAGGGGATGCCCATCTTTTACTGTGAAAAAATTAGAGTGTTCAAAGCAGGCTTATGCCGTTGAATATATTAGCATGGAATAATGATATAGGACCTTGGTACTATTTTGTTGGTTTGCGCACTGAGGTAATGATTAATAGGGACAGTTGGGGGTATTCGTATTCCATTGTA		Bacillariophyta						0	0	1	0	0	0	0	0	0	0	0	0	0	0	0	0	0	0	0	0	0	0	0	0	0	0	0	0	0	0	0	0	0	0	0	0	0	0	0	0	0
84b7c383b49a9d7dc6a05f2a1ba00943	TTGTATCTCTGGCAGGAGCAATAGCTAAAGAACTTTGTTTCTGATGTAATTGTCTTCAGCCATCTATGAATAGACTTTTACTGGCATTAAGTTGTCGGTTTTTGGATGTTTGTCTTTTACTGTGAAAAAATTAGAGTGTTCAAAGCAGGCATTTTGCCATTGAATATATTAGCATGAAATAATAAGATAGGATTTTGGCTCTATTTTATTGGTTATGAGCCATTGTAATGATAAATAGGAACAGTTGGGGGCATTTGTATTCTGAAGTT		Bacillariophyta	Coscinodiscophyceae	Coscinodiscales	Hemidiscaceae	Actinocyclus		0	0	1	0	0	0	0	0	0	0	0	0	0	0	0	0	0	0	0	0	0	0	0	0	0	0	0	0	0	0	0	0	0	0	0	0	0	0	0	0	0
859095cd3ac65518bca8c7c348c9d7ac	TCGGATGTCGGGCTCGGGGAGGCTGTCGGCCTTTGGTCGGACGGCATGTCCGGGCCTTTCTGCCTGGGGATCCTATTCTACTTAATTGTAGGGTAGTGGGACGCAGGCCGTTTACTTTGAAAAAATTAGAGTGTTCAAAGCAGGCCTACGCTTGAATACATTAGCATGGAATAATGGAATAGGACTTTGGTCTTATTTGTTGGTTTATGGGACCGAAGTAATGATTAACAGGGACAGTTGGGGCCGTTTATATTTCGTTGTC			Cryptophyceae	Pyrenomonadales	Pyrenomonadaceae			0	0	1	0	0	0	0	0	0	0	0	0	0	0	0	0	0	0	0	0	0	0	0	0	0	0	0	0	0	0	0	0	0	0	0	0	0	0	0	0	0
860a71bdf405476decefee4357b114de	TTGGACTTGTGGCGGCTCCTGTGGTCCATTTTTGGTACTTTCGGGAGCTGCCATCCTTGGGTGGATCCTGTGTGGCATTAGGTTGTCGTGCAGGGGATGCCCATCGTTTACTGTGAAAAAATTAGAGTGTTCAAAGCAGGCTTATGCCGTTGAATATATTAGCATGGAATAATAAGATAGGGCTTCGGAACTATTTTGTTGGTTTGCGCACCGAAGTAATGATTAATAGGGACAGTTGTGGGTATTCGTATTCCATTGTC		Bacillariophyta	Bacillariophyceae	Naviculales	Amphipleuraceae			0	0	1	0	0	0	0	0	0	0	0	0	0	0	0	0	1	1	0	0	0	0	0	0	0	0	0	0	0	0	0	0	0	0	0	0	0	0	0	0	0
8689b582e8e6587311eb03bc7a69fe84	TTGGATTTGTGGTTGTCACGTGGGACCTGGCATTCGTGCCGGTGTCTTTATGTGTCGCCATCCTTGGGTGGAATCTGTGTGGCATTAGGTTGTCGTGCAGGGGATGCCCATCGTTTACTGTGAAAAAATTAGAGTGTTCAAAGCAGGCTTATGCCGTTGAATATATTAGCATGGAATAATAAGATAGGACCTTGGTACTATTTTGTTGGTTTGCGCACCAAGGTAATGATTAATAGGGACAGTTGGGGGTATTCGTATTCCATTGTC		Bacillariophyta	Bacillariophyceae	Bacillariales	Bacillariaceae			0	0	1	0	0	0	0	0	0	0	0	0	0	0	0	0	0	0	0	0	0	0	0	0	0	0	0	0	0	0	0	0	0	0	0	0	0	0	0	0	0
86ffdbbe26464cc32b93521e15f3b27a	TTGTATCTCTGGCAGGAGCAATAGCTAAAGAACTTTGTTTCTGATGTAATTGTCTTCAGCCATCTATGAATAGACTTTTACTGGCATTAAGTTGTCGGTTTTTGGATGTTTGTCTTTTACTGTGAAAAAATTAGAGTGTTCAAAGCAGGCATTTTGTCATTGAATATATTAGCATGGAATAATAAGATAGGACTTTGGCTCTATTTTATTGGTTATGAGCCATTGTAATGATAAATAGGAACAGTTGGGGGCATTTGTATTCTGAAGTG		Bacillariophyta	Coscinodiscophyceae	Coscinodiscales	Hemidiscaceae	Actinocyclus		0	0	1	0	1	0	0	0	0	0	0	0	1	0	0	0	1	0	0	0	0	0	0	0	0	0	0	0	0	0	0	0	0	0	0	0	0	0	0	0	0
873e524573b5b88ed3e43c122e57ce35	TTGGATTTGTGGATGGAGCGGTCGGCCCGACACAGTGTGTGGGTGCTTGACCTTTCCGTCCATCTTTGGTTTGAATCTTTGTGGCATTAAGTTGTCGTGGAGGGGAGGGCCATCATTTACTGTGAAAAAATCAGAGTGTTCAAAGCAGGCTTATGCCGTTGAATATATTAGCATGGAATAATGAGATAGGACCTCGGTACTATTTTGTTGGTTTGCGCACCGAGGTAATGATTAATAGGGACAGTTGGGGGTATTCGTATTCCATTGTC		Bacillariophyta	Fragilariophyceae	Licmophorales	Licmophoraceae	Licmophora	Licmophora remulus	0	0	1	0	0	0	0	0	0	0	0	0	0	0	0	0	0	0	0	0	0	0	0	0	0	0	0	0	0	0	0	0	0	0	0	0	0	0	0	0	0
87514f2800531ec5d250533dfdc205d8	TTGGATTTCTGCCGAGGACGACCGGTCCGCCCTCTGGGTGAGTATCTGGCTCGGCCTGGGCATCTTCTTGGAGAACGTAGCTGCACTTGATTGTGTGGTGCGGTATCCAAGACATTTACTTTGAGGAAATTAGAGTGTTTCAAGCAAGCGCACGCCCTGAATACATTAGCATGGAATAATAAGATGGGACCTTGGTTCTATTTTGTTGGTTTCTAGAGCTGAGGTAATGATTAATAGGGATAGTTGGGGGCATTCGTATTTAATTGTC			Dinophyceae					0	0	1	0	0	0	0	0	0	0	0	0	0	0	0	0	0	0	0	0	0	0	0	0	0	0	0	0	0	0	0	0	0	0	0	0	0	0	0	0	0
879d914559dcaf0232d89c1e95123d7d	TTGAATTTGTGGTTGCAGAAACTTTCCTGTTGGGAAGTGGTTGCTGTTCCATCCATGAGATACAGCTGCTTTGGCATTAGGTTGTTAAGGTAGTTGAGTTTGTATTGTACTGTGAAGAAAGTAGAGTGCTCTACACAGGTGATAGCTGTTGGATAAAATAGCATGGAATACTGGAGTAAGACTGTGGTGTTAGTTGTTGGTTTGTGCATTGCTGTAATGATTAAAAGGGATAGTTGGGGGTATATGTATTCCATTGTA		Bacillariophyta	Bacillariophyceae	Mastogloiales	Mastogloiaceae	Mastogloia		0	0	1	0	0	0	0	0	0	0	0	0	0	0	0	0	0	0	0	0	0	0	0	0	0	0	0	0	0	0	0	0	0	0	0	0	0	0	0	0	0
87d7ade0a2714c131e6c3e12f797ed98	TTGTATCTCTGGCAGGAGCAATAGCTAAAGAACTTTGTTTCTGATGTAATTGTCTTCAGCCATCTATGAATAGACTTTTACTGGCATTAAGTTGTCGGTTTTTGGATGTTTGTCTTTTACTGTGAAAAAATTAGAGTGTTCAAAGCAGGCATTTTGTCATTGAATATATTAGCATGGAATAATAAGATAGGACTTTGGCTCTATTTTATTGGTTATGAGCCATTGTAATGATAAATAGGAACAGTTGGGGGCATTTGTATTCTGAAATT		Bacillariophyta	Coscinodiscophyceae	Coscinodiscales	Hemidiscaceae	Actinocyclus		0	0	1	0	0	0	0	0	0	0	0	0	1	0	0	0	1	0	0	0	0	0	0	0	0	0	0	0	0	0	0	0	0	0	0	0	0	0	0	0	0
87fffd8511e21c06f4082bcaa5ca0d09	TTGGATTTGTGGTTGACTCTGGTGGCCCTTCATTCGTGTTGGTGCTTTCCGGTGTCGCCATCCTTGGGTGGAATCTGTGTGGCATTAGGTTGTCGTGCAGGGGATGCCCATCTTTTACTGTGAAAAAATTAGAGTGTTCAAAGCAGGCTTATGCCGTTGAATATATTAGCATGGAATAATAAGATAGGACCTCGGTACTATTTTGTTGGTTTGCGCACTGAGGTAATGATTAATAGGGACAGTTGGGGGTATTCGTATTCCATTGTC		Bacillariophyta	Bacillariophyceae	Bacillariales	Bacillariaceae			0	0	1	0	0	0	0	0	0	0	0	0	0	0	0	0	0	0	0	0	0	0	0	0	0	0	0	0	0	0	0	0	0	0	0	0	0	0	0	0	0
8812febe4eeb7da92b4c138325fb8aaa	TTGGATTTGTGGTTGGAGCGGCCGGTCCTTCGCTTTTGCGTCGGTACTTGGCAGTCTCCGTCCATCCTTGGGTGGATGCTGTGTGGCATTTAGTTGTCGTGCAGTGGATACCCATCGTTTACTGTGAAAAAATTAGAGTGTTCAAAGCAGGCTTACGCTGTTGAATATATTAGCATGGAATAATGAGATAGGACCTCAGTACTATTTTGTTGGTTTGCGCACCGAGGTAATGATTAATAGGGACAGTTGGGGGCATTAGTATTTAATTGTC		Bacillariophyta	Fragilariophyceae	Fragilariales	Fragilariaceae			0	0	1	0	0	0	0	0	0	0	0	0	0	0	0	0	0	0	0	0	0	0	0	0	0	0	0	0	0	0	0	0	0	0	0	0	0	0	0	0	0
88946e23b7eed4ff834c0f72cf7a3a91	TTGGATTTGTGGCTGTCCCGAGCGGCCTGGCACCTAGTGCCGGTGTTTGCTAGGGTCGCCATCCTTGGGTGGAATCTGTGTGGCATTAGGTTGTCGCGCAGGGGATGCCCATCGTTTACTGTGAAAAAATTAGAGTGTTCAAAGCAGGCTTATGCCGTTGAATATATTAGCATGGAATAATAAGATAGGACCTTGGTACTATTTTGTTGGTTTGCGCACCAAGGTAATGATTAATAGGGACAGTTGGGGGTATTCGTATTCCATTGTC		Bacillariophyta	Bacillariophyceae	Bacillariales	Bacillariaceae			0	0	1	0	0	0	0	0	0	0	0	0	0	0	0	0	0	0	0	0	0	0	0	0	0	0	0	0	0	0	0	0	0	0	0	0	0	0	0	0	0
88c6670c3827e9213007289d773c6584	TTGTATCTCTGGCAGGAGCAATAGCTAAAGAACTTTGTTTCTGATGTAATTGCCTTCAGCCATCTATGAATAGACTTTTACTGGCATTAAGTTGTCGGTTTTTGGATGTTTGTCTTTTACTGTGAAAAAATTAGAGTGTTCAAAGCAGGCATTTTGTCATTGAATATATTAGCATGGAATAATAAGATAGGACTTTGGCTCTATTTTATTGGTTATGAGCCATTGTAATGATAAATAGGAACAGTTGGGGGCATTTGTATTCTGAAGTT		Bacillariophyta	Coscinodiscophyceae	Coscinodiscales	Hemidiscaceae	Actinocyclus		0	0	1	0	1	0	0	0	0	0	0	0	1	0	0	0	1	0	0	0	0	0	0	0	0	0	0	0	0	0	0	0	0	0	0	0	0	0	0	0	0
8940a74fd70d3268a61a43b43c3edb85	TTGGATTTCTGCCGAGGACGACCGGTCCGCCCTCCGGGTGAGTATCTGGCTCGGCCTAGGCATCTTCTTGGGGAGCGTATCTGCACTTCACTGTGTGGTGCGGTATCCAAGACTTTTACTTTGAGGAAATTAGAGTGTTTCAAGCAGGCCCACGCCTTGAATACATTAGCATGGAATAATGCGGTAGGACCTCGGTTCTATTTTGTTGGTTTCTAGAATTGAGGTAATGATTAATAGGGATAGTTGGGGGCATTCGTATTTAACTGTC			Dinophyceae	Peridiniales	Kryptoperidiniaceae	Durinskia		0	0	1	0	0	0	0	0	0	0	0	0	0	0	0	0	0	0	0	0	0	0	0	0	0	0	0	0	0	0	0	0	0	0	0	0	0	0	0	0	0
8a803023ad62d56ac2f442b4c80e571e	TTGGATTTCTGGTCGGAACGCTGGTCCGGCTCCGCAAGGGGTCGTGCACTGGTTTCTCCGTCCATCCTCAGGGGGAGCTGCACTGGTATTCATTTATCGGTGTGGTCACGCCTGTCGTTTACTGTGAACAAATTAGAGTGTTCAAAGCAAGGTTTACTTGAATACATTAGCATGGAATAATAAGATAGGACTTTGGTGGTTCTTTTTGATATTTTGTTGGTTTGCACGCCAAAGTAATGATTAATAGGAGCAGTTGGGGGTATTCGTATTCAATTGTC			Dictyochophyceae	Pedinellales				0	0	1	0	0	0	0	0	0	0	0	0	0	0	0	0	0	0	0	0	0	0	0	0	0	0	0	0	0	0	0	0	0	0	0	0	0	0	0	0	0
8adc60d7df97a2a240795b93c19c87a1	TTGGATTTTGGGTCGGGGGCACCGGTCCGCCGTTCCGGTGTGCACTGGTGGCCCCTTCCTTTCTGCCGGGGACGTGCGTCGCACTTAATTGGGTGGCGTTCGGAGTCGGCGTTGTTACTTTGAAAAAATTAGAGTGTTCAAAGCAAGCCATCGCTCTGAATACATTAGCATGGAATAACATGATAGGACTCTGGTCTTATTTTGTTGGTTTCCGAGACTGGAGTAATGATTAAGAGGGACAGTCGGGGGCATCCGTATTTCATTGTC	Viridiplantae	Chlorophyta						0	0	1	0	0	0	0	0	0	0	0	0	0	1	0	0	0	0	0	0	0	0	0	0	0	0	0	0	0	1	0	0	0	0	0	0	0	0	0	0	0
8b42408b9687cf2e8ed139dc2a8b6b9e	TCGGATGTCGGGCTCGGAGAGGCTGTCGGCCTACGGTCGGACGGCAACTCCGGGCCTTTCTGCCTGGGGATCCTACTCTACTTAATTGTAGGGTAGTGGGACGCAGGCCGTTTACTTTGAAAAAATTAGAGTGTTCAAAGCAGGCCTACGCTTGAATACATTAGCATGGAATAATGGAATAGGACTTTGGTCTTATTTGTTGGTTTATGGGACCGAAGTAATGATTAACAGGGACAGTTGGGGCCGTTTATATTTCGTTGTC			Cryptophyceae	Pyrenomonadales	Pyrenomonadaceae	Rhodomonas		0	0	1	0	0	0	0	0	0	0	0	0	0	0	0	1	0	0	0	0	0	0	0	1	0	0	0	0	0	0	0	0	0	0	0	0	0	0	0	0	0
8b4bfba1c66985489c747444ce115eae	TTGGATTTGTGGCTGTCGCATGCGGCCCGGCATTCGTGCTGGTGTTTGCTAACGTCGCCATCCTTGGGTGGAACCTGTGTGGCATTAGGTTGTCGTGCAGGGGATGCCCATCGTTTACTGTGAAAAAATTAGAGTGTTCAAAGCAGGCTTATGCCGTTGAATATATTAGCATGGAATAATAAGATAGGACCTTGGTACTATTTTGTTGGTTTGCGCACCAAGGTAATGATTAATAGGGACAGTTGGGGGTATTCGTATTCCATTGTC		Bacillariophyta	Bacillariophyceae	Bacillariales	Bacillariaceae	Nitzschia		0	0	1	0	0	0	0	0	0	0	0	0	0	0	0	0	0	0	0	0	0	0	0	0	0	0	0	0	0	0	0	0	0	0	0	0	0	0	0	0	0
8bd0b29eac6363276575c58cfd5f17a9	TTGAACTTCTGCTACAGTCACAGTTCTGGCATCTGTCAAGCTGTTGATTGTGCATCCGCTTGCAAACTTAGCCCGGCCTTCACTGGTCGACTAAGGGAGTAAGCCCTTTACTTTGAAAAAATTAGAGTGTTTCAGGCAGGCAATGGCTCGAATACATTAGCATGGAATAATGGAATAGGACTTTTGTCCATTTGGTTGGTTATTGGACATGAGTAATGATTAAAAGGGACAGTTGGGGGCATTAGTATTTAATTGTC		Ciliophora	Oligohymenophorea					0	0	1	0	0	0	0	0	0	0	0	0	1	0	0	0	0	0	0	0	0	0	0	0	0	0	0	0	0	0	0	0	0	0	0	0	0	0	0	0	0
8bdb8bad5718a7dbaea902d3e890391c	TTGGATTTGTGGTTTCTCCCTTGGTCCCGCTTTTGGGTTCCGGAGGGTGCGACCATCCTTGGGTGGATCTTGTGTGGCATTAGGTTGTCGTGCAGGGGATGCCCATCGTTTACTGTGAAAAAATTAGAGTGTTCAAAGCAGGCTTATGCCGTTGAATATATTAGCATGGAATAATAAGATAGGACCTTGGTACTATTTTGTTGGTTTGCGCACCGAGGTAATGATTAACAGAAACAGTTGGGGGTCTTCGTATTCCATTGTC		Bacillariophyta	Bacillariophyceae	Naviculales	Amphipleuraceae			0	0	1	0	0	0	0	0	0	0	0	0	0	0	0	0	0	0	0	0	0	0	0	0	0	0	0	0	0	0	0	0	0	0	0	0	0	0	0	0	0
8c17a7523287d8af21e7718c79401ca6	TTGGATTTGTGGCTGTCCCGAGCGGCCTGGCACCTAGTGCCGGTGTTTGCTTGGGTCGCCATCCTTGGGTGGAATCTGTGTGGCATTAGGTTGTCGCGCAGGGGATGCCCATCGTTTACAGTGAAAAAATTAGAGTGTTCAAAGCAGGCTTATGCCGTTGAATATATTAGCATGGAATAATAAGATAGGACCTTGGTACTATTTTGTTGGTTTGCGCACCAAGGTAATGATTAATAGGGACAGTTGGGGGCATTAGTATTTAATAGTC		Bacillariophyta	Bacillariophyceae	Bacillariales	Bacillariaceae			0	0	1	0	0	0	0	0	0	0	0	0	0	0	0	0	0	0	0	0	0	0	0	0	0	0	0	0	0	0	0	0	0	0	0	0	0	0	0	0	0
8c3dc0bf043633f736aeb5f9af3e1811	TTGGATTTCTGCCGAGGACGACCGGTCCGCCCTCCGGGTGAGCATCTGGCTCGGCCTAGGCATCTTCTTGGGGAGCGTATCTGCACTTCATTGTGTGGTGCGGTATCCAAGACTTTTACTTTGAGGAAATTAGAGTGTTTCAAGCAGGCCCACGCCTTGAATACATTAGCATGGAATAATGCGGTAGGACCTCGGTTCTATTTTGTTGGTTTCTAGAATTGAGGTAATGATTAATAGGGATAGTTGGGGGCATTCGTATTTAACTGTC			Dinophyceae	Peridiniales	Kryptoperidiniaceae	Durinskia		0	0	1	0	0	0	0	0	0	0	0	0	0	0	0	0	0	0	0	0	0	0	0	0	0	0	0	0	0	0	0	0	0	0	0	0	0	0	0	0	0
8c87a55ce207bc8f942dc50206397ffa	TTGGATTTGTGACGGCGCCGACGATCCAAAATGTTTGGTATAGTCGCGCGCTGTCATCTTTGGGTGGAGCCCGTGGGGCATTAGGTTGTTCTGCGGGGGATGCCCATCTTTTACTGTGAGAAAATTAGAGTGTTCAAAGCAGGCTTATGCCACTGAATATATTAGCATGGAATAATGAGATAGGACTCTGGTACTATTTTGTTGGTTTGTGCGCCAGAGTAATGATTAAGAGGGACAGTTGGGGGTATTCGTATTCCATTGTC		Bacillariophyta	Bacillariophyceae	Naviculales	Naviculaceae			0	0	1	0	0	0	0	0	0	0	0	0	0	0	0	0	0	0	0	0	0	0	0	0	0	0	0	0	0	0	0	0	0	0	0	0	0	0	0	0	0
8cc419faa0340729c4db9d52c89e38fb	TTGGATTTCGGGGCGGCCCGGCCGGTCCGCCGCAAGGCGAGCACTGGTCGGGAGCTCTTCCTCTCGAAGGCCTCGACTGCGCTTCACTGTTGTGGTCGAGGAGTTCGGGACGTTTACTTTGAAAAAATTAGAGTGTTCAAGGCAGGCCGTGGCCTGAATACATTAGCATGGAATAATGGAAGAGGACCTCGGTCCTATTTTGTTGGTTTCCAGGGCCGAAGTAATGATTGAGAGGGACAGTTGGGGGCATTCGTATTTAATTGTC	Metazoa	Porifera	Demospongiae	Tetractinellida	Ancorinidae	Stelletta	Stelletta fibrosa	0	0	1	0	0	0	0	0	0	0	0	0	0	0	0	0	0	0	0	0	0	0	0	0	0	0	0	0	0	0	0	0	0	0	0	0	0	0	0	0	0
8d6dfc8cefe596b10b27150481e58d4f	TTGTATCTCTGGCAGGAGCAATAGCTAAAGAACTTTGTTTCTGATGTAATTGCCTTCAGCCATCTATGAATAGACTTTTACTGGCATTAAGTTGTCGGTTTTTGGATGTTTGTCTTTTACTGTGAAAAAATTAGAGTGTTCAAAGCAGGTATTTTGCCATTGAATATATTAGCATGGAATAATAAGATAGGACTTTGGCTCTATTTTATTGGTTATGAGCCATTGTAATGATAAATAGGAACAGTTGGGGGCATTTGTATTCTGAAGTG		Bacillariophyta	Coscinodiscophyceae	Coscinodiscales	Hemidiscaceae	Actinocyclus		0	0	1	0	1	0	0	0	0	0	0	0	0	0	0	0	1	0	0	0	0	0	0	0	0	0	1	0	0	0	0	0	0	0	0	0	0	0	0	0	0
8da65c5fde1591f8ec816b07f8315954	TTGGATTTGTGGCTTACGTGAGGCTTCCGTCCCTCTTGGGTTTCGGTGTTGCCTGGCGTTGCCATCCTTGGGTGGAATCTGTGTGGCATTAGGTTGTCGTGCAGCGGATACCCATCGTTTACTGTGAAAAAATTAGAGTGTTTAAAGCAGGCTTATGCCGCTGAATATATTAGCATGGAATAATGATATAGGACCTTGGTACTATTTTGTTGGTTTGCGCACCGAGGTAATGATTAACAGGGTCAACTGGGGATATTCGTATTCCGCTGTC		Bacillariophyta	Bacillariophyceae	Naviculales	Pleurosigmataceae	Pleurosigma		0	0	1	0	0	0	0	0	0	0	0	0	0	0	0	0	0	0	0	0	0	0	0	0	0	0	0	0	0	0	0	0	0	0	0	0	0	0	0	0	0
8dfcc93084f5a19f2c8746fca79b5b73	TTGGATTTCGGGTGGGACGCAGCGGTCTCGCATTGCGTTTGTACTGCTGCAGCCCTCCTTCTTGCCGGGGGCGGCCTCTCGGACTTCACTGTCTGGGGGTCAGAATCGGCGATGTTACTTTGAGTAAATTAGAGTGTTCAAAGCAAGCTTACGCTCTGAATATAATAGCATGGGATAACACGACAGGACTCTGGCCTATCGTGTTGGTCTATAGGACCAGAGTAATGATTAAGAGGGACAGTCGGGGGCATTCGTATTCCGTTGTC	Viridiplantae	Chlorophyta						0	0	1	0	0	0	1	1	0	0	0	0	0	0	0	0	0	0	0	0	0	0	0	0	0	0	0	0	0	0	0	0	0	0	0	0	0	0	0	0	0
8e0a08abf82b2c34a7c4abf016ea0398	TTGTATCTCTGGCAGGAGCAATAGCTAAAGAACTTTGTTTCTGATGTAATTGCCTTCAGCCATCTATGAATAGACTTTTACTGGCATTAAGTTGTCGGTTTTTGGATGTTTGTCTTTTACTGTGAAAAAATTAGAGTGTTCAAAGCAGGCATTTTGCCATTGAATATATTAGCATGGAATAATAAGATAGGACTTTGGCTCTATTTTATTGGTTATGAGCCATTGTAATGATAAATAGGAACAGTTGGGGGCATTTGTATTCTGAAGTT		Bacillariophyta	Coscinodiscophyceae	Coscinodiscales	Hemidiscaceae	Actinocyclus		0	0	1	0	1	1	0	0	0	0	0	0	1	0	0	0	0	0	0	0	0	0	0	0	0	0	1	0	0	0	0	0	0	0	0	0	0	0	0	0	0
8e27cc87755d32d6db3ae929b32f7180	TTGGATTTGTGGCTTTCTTGGGCGGCCTGGCACTATGTGCAAGTGTTTGCCCGAGTTGCCATCCTTGGGTGGAACCTGTGTGGCATTAGGTTGTCGTGCAGGGGATGCCCATCGTTTACTGTGAAAAAATTAGAGTGTTCAAAGCAGGCTTATGCCGTTGAATATATTAGCATGGAATAATAAGATAGGACCTTGGTACTATTTTGTTGGTTTGCGCACCAAGGTAATGATTAATAGGGACAGTTGGGGGTATTCGTATTCCATTGTG		Bacillariophyta						0	0	1	0	0	0	0	0	0	0	0	0	0	0	0	0	0	1	0	0	0	0	0	0	0	0	0	0	0	0	0	0	0	0	0	0	0	0	0	0	0
[truncated: 17,730 more rows]
[truncated: 1 more columns]
